# Supplementary material for: Network meta-analysis of transcriptome expression changes in different manifestations of dengue virus infection
Source: BMC Genomics. 2022 Feb 27;23:165. doi: 10.1186/s12864-022-08390-2 (PMC8882220; doi:10.1186/s12864-022-08390-2)
Supplement: Supplementary file 6 — Additional file 6: Supplementary Table T1. Results from differentially expression analysis. [file 12864_2022_8390_MOESM6_ESM.zip]

Archive with 10 entries (10 files):
- DiffAnalysis_Convalescent_vs_Normal.csv
- DiffAnalysis_DF_vs_Convalescent.csv
- DiffAnalysis_DF_vs_Normal.csv
- DiffAnalysis_DHF_vs_Convalescent.csv
- DiffAnalysis_DHF_vs_DF.csv
- DiffAnalysis_DHF_vs_Normal.csv
- DiffAnalysis_DSS_vs_Convalescent.csv
- DiffAnalysis_DSS_vs_DF.csv
- DiffAnalysis_DSS_vs_DHF.csv
- DiffAnalysis_DSS_vs_Normal.csv
