# Supplementary material for: Network meta-analysis of transcriptome expression changes in different manifestations of dengue virus infection
Source: BMC Genomics. 2022 Feb 27;23:165. doi: 10.1186/s12864-022-08390-2 (PMC8882220; doi:10.1186/s12864-022-08390-2)
Supplement: Supplementary file 6 — Additional file 6: Supplementary Table T1. Results from differentially expression analysis. [file 12864_2022_8390_MOESM6_ESM.zip › DiffAnalysis_Convalescent_vs_Normal.csv]

	gnames	p	q	logfc	lower	upper	std
500	IFI27	0.0106960115112324	0,566230539336573	-1,12688416071235	-1.9853282903079	-0.268440031116795	0.431778227672312
3821	GRAMD1C	0.171883050240971	0,999901519966813	-0,200578985921717	-0.490023834446106	0.0888658626026714	0.145584295350266
1180	TIGD3	0.0355884571460947	0,799560206278739	-0,278703474798213	-0.538180653099813	-0.0192262964966136	0.130511226422227
6637	CACNA2D3	0.29945533872445	0,999901519966813	0,164256786573426	-0.148562199645152	0.477075772792004	0.15734096465351
905	CNTNAP3B	0.0242140839262637	0,70614065624731	-0,332886788881985	-0.6213224761401	-0.0444511016238706	0.145076709768439
8750	STAP2	0.388153793945833	0,999901519966813	0,0743898160562036	-0.0961176620116891	0.244897294124096	0.0857614539454259
1047	KCTD14	0.0294717760065974	0,745903217873584	0,43687941878713	0.0446236887305491	0.829135148843712	0.197295872939262
1317	LOC283588	0.0408737162855649	0,819170840438079	-0,252656626557769	-0.494585766994959	-0.0107274861205796	0.121684955233453
2667	LINC00877	0.112094778079796	0,999901519966813	-0,151544684180719	-0.339217402566649	0.0361280342052111	0.0943951865164474
12503	RNF141	0.531595236865986	0,999901519966813	-0,0514520075047536	-0.214307609466216	0.111403594456708	0.0819127311343568
325	CNTNAP3	0.00617705066995752	0,50034772837428	-0,519912162382836	-0.888024468151035	-0.151799856614636	0.185152269657718
10696	CD1C	0.464680932348086	0,999901519966813	0,100773957943894	-0.172017165948846	0.373565081836634	0.137207843747081
1749	RPGRIP1	0.0615259112394858	0,932292458686796	-0,258729658132521	-0.530228703246418	0.0127693869813765	0.136557956974129
7717	MCM10	0.345827710421244	0,999901519966813	-0,125267341325798	-0.38799133074447	0.137456648092875	0.132144299911095
14906	CENPA	0.61560382323081	0,999901519966813	-0,0430422364079475	-0.212854530250119	0.126770057434224	0.0854117918037218
285	DTL	0.00520624044429367	0,480825541065349	-0,534150448641819	-0.904455212060127	-0.16384568522351	0.186255026896977
1351	CDCA3	0.0422162392143252	0,828544472811128	-0,239892176221015	-0.471154657617879	-0.00862969482415146	0.116319863928342
2475	HJURP	0.100354803553279	0,999901519966813	-0,237484005983854	-0.521719336678641	0.0467513247109331	0.142964024213282
21262	CEP55	0.830439127037776	0,999901519966813	-0,0420675204575834	-0.431446504646932	0.347311463731766	0.19584893400731
224	CYP51A1	0.00375858027390915	0,443190374809364	0,201922668150224	0.0671883335846181	0.336657002715829	0.0677683615971072
3697	UCK2	0.165344863470172	0,999901519966813	0,139729975165286	-0.0588002482990105	0.338260198629582	0.0998562691169993
1731	CDCA5	0.0604336843867113	0,925171833027169	-0,267891452311132	-0.547794181637894	0.0120112770156305	0.14078482247446
15691	CDC6	0.643874363699687	0,999901519966813	-0,0803940794260919	-0.424915578343662	0.264127419491479	0.173286620607123
789	CDC45	0.0198696059953529	0,666269562898661	-0,352286028270501	-0.647386566134336	-0.057185490406666	0.148428980793455
3975	RAD51	0.179017031166098	0,999901519966813	-0,135458195460562	-0.334223330824139	0.0633069399030148	0.0999744245566298
16125	TIPIN	0.658843738603326	0,999901519966813	-0,0479828811445666	-0.263298306445386	0.167332544156253	0.108298850818281
7159	BIRC5	0.321813078289104	0,999901519966813	-0,15517207528875	-0.464754831248092	0.154410680670592	0.155713213099858
10326	FAM64A	0.450082633481966	0,999901519966813	-0,0663132340496692	-0.240070402328907	0.107443934229568	0.0873959755544206
6268	LDLR	0.284107917317971	0,999901519966813	0,0880347275835728	-0.0743402407038132	0.250409695870959	0.0816709831291023
5517	CDCA2	0.252359573908132	0,999901519966813	-0,169542053109958	-0.462031980947589	0.122947874727672	0.147115902246585
2735	CCNA2	0.1161896636349	0,999901519966813	-0,274473399688122	-0.618306534166455	0.069359734790211	0.172940388665731
365	TPX2	0.00701692332298002	0,508095985193365	-0,507496404583979	-0.872691250192479	-0.14230155897548	0.183684852345827
526	CDT1	0.0113439764611187	0,566339467329241	-0,360472629423264	-0.637391222044456	-0.0835540368020731	0.139283868348918
3240	POLE2	0.141917905004153	0,999901519966813	-0,257023777136818	-0.601737790748781	0.0876902364751441	0.173383451199447
9054	USP18	0.400017650369693	0,999901519966813	-0,187220941509244	-0.627295715795829	0.252853832777342	0.221347784362248
7059	TRIP13	0.31744465651679	0,999901519966813	-0,161115360988553	-0.479650130562131	0.157419408585026	0.160215876044591
1949	TTK	0.0720673369150809	0,979491964555339	-0,322726199062998	-0.675020717251515	0.0295683191255199	0.177196275724753
1010	KIF2C	0.0282284828884185	0,74016829527852	-0,302056752446655	-0.571102857393701	-0.0330106474996094	0.135324182845663
9641	POC1A	0.423926328068288	0,999901519966813	-0,0813102521714911	-0.282505599655795	0.119885095312813	0.101196766985426
16428	UBE2S	0.668697543478702	0,999901519966813	-0,0698135160692025	-0.393038577636857	0.253411545498452	0.162574988180895
8941	MELK	0.395344190146345	0,999901519966813	-0,160327437092097	-0.5334579845496	0.212803110365406	0.187676333167431
13650	C16orf59	0.572918243782701	0,999901519966813	-0,0445569377943819	-0.201085717398331	0.111971841809567	0.0787304807698378
5111	CDC25A	0.235462202928388	0,999901519966813	-0,127158655376806	-0.338745755255871	0.0844284445022595	0.106423586386629
6713	ESPL1	0.302408533368417	0,999901519966813	-0,119127202535615	-0.34739824844979	0.109143843378561	0.114815238680896
3672	MCM4	0.164050737605346	0,999901519966813	-0,153238978037507	-0.370289110001278	0.0638111539262634	0.109171369532823
1688	KIF23	0.0577417459281521	0,907003787491087	-0,214195695279945	-0.435582396989435	0.00719100642954437	0.111352567277009
8676	LOC200772	0.384834962119445	0,999901519966813	-0,136353432193335	-0.446700433653535	0.173993569266865	0.156097611520781
2879	DHCR24	0.123753093759978	0,999901519966813	-0,160507010161991	-0.365783119098335	0.044769098774353	0.103249298870227
18758	PPM1F	0.747457428587777	0,999901519966813	-0,0226926056451156	-0.162356171592262	0.116970960302031	0.0702476549096622
3668	FBRSL1	0.163827165370731	0,999901519966813	-0,0896998972468075	-0.216684123455804	0.0372843289621894	0.063870230157777
1561	NCAPH	0.0517069071695097	0,875673693296839	-0,329471847921749	-0.661437309543675	0.00249361370017781	0.166971214230409
844	TK1	0.0217900861610349	0,684367515706711	-0,377497953083075	-0.698667702790249	-0.0563282033759017	0.161541212211281
1093	MKI67	0.0317396967139953	0,769353875665499	-0,338934137313594	-0.647537755938294	-0.0303305186888945	0.155220728885191
23	LOC284454	0.00023724836179101	0,271716084160342	-0,418209061958408	-0.634846787466091	-0.201571336450725	0.108963938294666
4054	PBK	0.183712914044113	0,999901519966813	-0,296322311784398	-0.735884682533636	0.143240058964839	0.221090056825206
7641	CENPN	0.342894148350245	0,999901519966813	-0,0971861139679842	-0.299773119588123	0.105400891652154	0.101896739951284
23187	IL1RAP	0.892443956762758	0,999901519966813	-0,0161912617724645	-0.253557882044544	0.221175358499615	0.119390109473906
6416	FEN1	0.291122429483309	0,999901519966813	-0,147689537988883	-0.424114214517763	0.128735138539997	0.139035439583895
3530	HSDL2	0.155965521834395	0,999901519966813	-0,121264980037296	-0.289696177965327	0.0471662178907357	0.0847171313995161
3190	TMCC1	0.138975033934929	0,999901519966813	-0,110704110083851	-0.258066688923065	0.036658468755364	0.0741200864713177
4463	SEMA4C	0.204139542510933	0,999901519966813	-0,111191075879051	-0.283946813656588	0.0615646618984853	0.086892278374541
20642	KIF18B	0.809930454851467	0,999901519966813	0,0371300207521476	-0.268845365556735	0.34310540706103	0.153898786720161
25918	BARD1	0.981546780524058	0,999901519966813	0,00197141810665335	-0.166989416863531	0.170932253076838	0.0849835270046422
24363	SKA3	0.93263204830482	0,999901519966813	0,00989091098685643	-0.222049101641498	0.241830923615211	0.116660647008149
8494	MRPS18A	0.377411310414487	0,999901519966813	-0,0650745181856697	-0.210885874115668	0.0807368377443291	0.0733398559876151
17829	MICALCL	0.71704103294469	0,999901519966813	-0,0464816174320574	-0.300628299400479	0.207665064536364	0.127830105799458
1301	MDS2	0.040362044672833	0,819170840438079	-0,174470664998234	-0.341097914537175	-0.00784341545929343	0.083809785642931
3825	SIGLEC17P	0.171963879747109	0,999901519966813	-0,156355895328206	-0.382027768867058	0.069315978210646	0.113507913017011
21312	CENPU	0.832398032229478	0,999901519966813	-0,021163547662593	-0.219379631262107	0.177052535936921	0.0996982637799241
21852	ORC1	0.850561161024861	0,999901519966813	-0,0212115445808472	-0.24437295668594	0.201949867524245	0.11224520697577
871	NCAPG	0.0230855552594477	0,700945131806943	-0,430387330531206	-0.800209247775392	-0.0605654132870208	0.186012166053605
2502	TYMS	0.101900073161359	0,999901519966813	-0,25732351107578	-0.566724266831062	0.0520772446795016	0.155621671061377
25102	ACP2	0.955926332438747	0,999901519966813	0,00768929578364814	-0.268115168937835	0.283493760505131	0.138723486894434
22634	CYBRD1	0.87506230846349	0,999901519966813	-0,0281854115449177	-0.383515245906253	0.327144422816417	0.178722971979454
14560	PKMYT1	0.603097606739978	0,999901519966813	0,0444250001169572	-0.124812995300337	0.213662995534252	0.0851229325203981
884	CIT	0.0234886055127326	0,702241769656646	0,156128795063001	0.0215666543560854	0.290690935769917	0.0676817519313668
2	SIGLECP3	5.38603135979831e-06	0,0714053107525261	-0,480685127351376	-0.677523450781753	-0.283846803920998	0.0990052811809665
8524	NDC80	0.378889284221511	0,999901519966813	-0,133875035654982	-0.434781934336844	0.167031863026879	0.151349450625795
5266	ADGRE3	0.241908181353664	0,999901519966813	0,150012707744823	-0.103081312411991	0.403106727901638	0.127300640414719
20217	RBBP8	0.795886054880994	0,999901519966813	0,0262534181542588	-0.174898752228663	0.227405588537181	0.101175049867598
7643	HRAS	0.342949033439553	0,999901519966813	0,0825773683123943	-0.0895770037343604	0.254731740359149	0.0865898048407745
2668	CD38	0.112107055356397	0,999901519966813	-0,43303540273285	-0.969324445161802	0.103253639696102	0.269741412722049
13726	RMI2	0.575198451976134	0,999901519966813	-0,0661538723297942	-0.299943326720682	0.167635582061093	0.117590874915684
16	AKAP2	0.000178453119721629	0,271716084160342	0,321432568273888	0.15839220023376	0.484472936314017	0.0820056643460012
9020	PI3	0.398571306704182	0,999901519966813	0,200690511554618	-0.269594294881139	0.670975317990376	0.236542755927187
18541	LINC00467	0.740512445513975	0,999901519966813	0,0284584829258356	-0.141833021181245	0.198749987032917	0.0856528238659511
1769	KIF4A	0.0628482077110143	0,942012564984479	-0,338968641786876	-0.69650778427908	0.018570500705328	0.179834204634255
1456	UHRF1	0.047053780367922	0,856889413774349	-0,407800324996101	-0.810170020102984	-0.00543062988921805	0.202382971509341
15625	SPC24	0.641489770864088	0,999901519966813	0,0420720727733963	-0.136933568055418	0.221077713602211	0.0900358400456725
908	OIP5	0.0242372729225813	0,70614065624731	-0,421619126094248	-0.787000026829432	-0.0562382253590635	0.18377843391984
4422	SESN3	0.201932274755676	0,999901519966813	-0,164479564821313	-0.418771234971215	0.089812105328589	0.12790303161708
13798	LINC00494	0.577521092723765	0,999901519966813	-0,0499757787812272	-0.227672362386044	0.12772080482359	0.0893774134939463
2368	CDCA8	0.0949104418102625	0,999901519966813	-0,214688416852006	-0.467433662218707	0.0380568285146942	0.127125214483618
1164	EPT1	0.034842315021985	0,792967664832669	0,150736402212962	0.0109846559988458	0.290488148427079	0.0702920076148359
22438	WDR37	0.869075651416948	0,999901519966813	-0,0114603099988572	-0.149275472108875	0.126354852111161	0.0693179490554281
22900	CBX7	0.883224973842382	0,999901519966813	0,0151889919285302	-0.189790723863766	0.220168707720827	0.103100219737388
25827	TRAIP	0.978659022172121	0,999901519966813	0,00207721807001356	-0.151856560298577	0.156010996438604	0.077425253096211
19929	YBX3	0.786155381679013	0,999901519966813	-0,0213749252375347	-0.17752033647351	0.134770485998441	0.0785376550415669
24322	USP30-AS1	0.931290357954877	0,999901519966813	-0,0111509336387095	-0.267519670456064	0.245217803178645	0.128947749768804
19190	HAVCR2	0.762133841026379	0,999901519966813	0,0291530883951521	-0.161727896544629	0.220034073334934	0.0960088729507353
7134	RRM2	0.321010071406402	0,999901519966813	-0,220272592312051	-0.659004071973914	0.218458887349812	0.220672137162497
8160	SULF2	0.363846504190154	0,999901519966813	0,117295102532913	-0.138144861074608	0.372735066140434	0.128480597584258
12455	CENPW	0.529525100497926	0,999901519966813	0,075946162609071	-0.163227848532615	0.315120173750757	0.120299186721318
868	SKA1	0.0230036978559568	0,700945131806943	-0,357901945286816	-0.665249572401449	-0.0505543181721829	0.154588993202586
11	C15orf29	0.000128798866854615	0,271716084160342	-0,22548044977675	-0.337222665890743	-0.113738233662756	0.0562038394421873
2100	MAP7	0.0800678174452442	0,999901519966813	-0,216201809138064	-0.458861827829712	0.026458209553584	0.122052570674545
4482	RRP7A	0.205135475431973	0,999901519966813	0,134774230472122	-0.0750878075956424	0.344636268539887	0.105555918817093
1030	C1QB	0.0288225060849812	0,741969659071141	-0,492145676352823	-0.932196072957257	-0.0520952797483902	0.221335522932492
2794	MTFR2	0.119200345637666	0,999901519966813	-0,14946273138578	-0.338259108781462	0.0393336460099025	0.0949603619064492
11111	NOV	0.479608269113878	0,999901519966813	-0,106262368181117	-0.40379925415524	0.191274517793006	0.14965440948798
1685	CDK1	0.0576875145138143	0,906799336856127	-0,295278026703975	-0.600401576165269	0.00984552275731893	0.153470331807794
12599	DLGAP5	0.534768343267303	0,999901519966813	-0,138763067642358	-0.581399879756894	0.303873744472179	0.222636432178039
8601	IL13RA1	0.381737231576646	0,999901519966813	0,103467013638601	-0.130493490580194	0.337427517857396	0.117676909159488
11907	VPS37C	0.508854705803143	0,999901519966813	-0,0547305915699738	-0.218750869739105	0.109289686599158	0.082498537258975
8852	BUB1B	0.392341563453384	0,999901519966813	-0,139778945650208	-0.463019513738479	0.183461622438064	0.162582787614497
2893	VRK2	0.124822073612982	0,999901519966813	0,183871170823404	-0.0519641029449952	0.419706444591803	0.118619876378337
5448	CENPM	0.249803459507523	0,999901519966813	-0,168586666106141	-0.45785190555547	0.120678573343188	0.145493955996277
14	LOC401054	0.000159902899726036	0,271716084160342	0,299710853749776	0.148887996839381	0.450533710660171	0.0758605290712705
21744	SIL1	0.847817167089768	0,999901519966813	0,0200962230017328	-0.18747227021412	0.227664716217586	0.104402316972659
18985	TCF19	0.75526151065308	0,999901519966813	-0,0414260340422095	-0.304803267285446	0.221951199201027	0.132472866967568
7174	RAD51AP1	0.322409377612231	0,999901519966813	-0,149569640052636	-0.448345094603027	0.149205814497755	0.150277381823947
9622	CREM	0.423176166875171	0,999901519966813	0,0838104037994533	-0.123234768661707	0.290855576260613	0.104139098319079
1739	CHEK1	0.0607871591457458	0,926838139591403	-0,217434728251527	-0.444937043616571	0.0100675871135173	0.114428584380845
3	GOLGA8B	3.92494759738692e-05	0,236757331657108	-0,334436632988924	-0.48771383040794	-0.181159435569908	0.0770950075403771
22991	HAGH	0.885974846277484	0,999901519966813	0,0114155970895361	-0.146383365226134	0.169214559405206	0.0793693543099779
2620	PSAT1	0.109328105306504	0,999901519966813	-0,200953174921661	-0.447861502292428	0.0459551524491056	0.124189375073148
19052	PTTG3P	0.757340532934715	0,999901519966813	0,0295310233932776	-0.159882876570903	0.218944923357459	0.0952709619687965
22763	CAMK1D	0.879056335856552	0,999901519966813	-0,0133583857318547	-0.187373401107599	0.160656629643889	0.0875256668861004
4377	SUMF1	0.19923926532396	0,999901519966813	0,105100186675003	-0.0564102619867886	0.266610635336795	0.0812361490626118
4246	SPAG5	0.192931893691814	0,999901519966813	-0,197019453879964	-0.495503330089845	0.101464422329917	0.15013072442977
8208	NR1H3	0.366150337372257	0,999901519966813	-0,100265760052762	-0.319676672162436	0.119145152056913	0.110358789228735
5875	SLCO4A1	0.268547113973049	0,999901519966813	-0,10160483350522	-0.282992609257006	0.0797829422465658	0.0912340007175867
4741	BAK1	0.2178607709815	0,999901519966813	-0,116775781011978	-0.303797904866668	0.0702463428427126	0.0940679519953562
12573	DDB2	0.533800025089451	0,999901519966813	-0,0480168383624323	-0.200821328332985	0.10478765160812	0.0768572462496089
1591	CDK5R1	0.0529284196566164	0,882084881958004	-0,212029922032167	-0.426800016726665	0.00274017266233181	0.108024561700824
8559	WDHD1	0.380356848371763	0,999901519966813	-0,0862162430025996	-0.280602327539824	0.108169841534625	0.09777185977751
1455	EZR	0.0470403025943157	0,856889413774349	0,254556265581338	0.00340560313494409	0.505706928027731	0.126323174882589
22943	IFI27L1	0.884605903405909	0,999901519966813	-0,0178796964744752	-0.262079877477841	0.226320484528891	0.122827237924696
21378	ORC6	0.834264093991596	0,999901519966813	-0,0187519670316891	-0.196388977816126	0.158885043752748	0.0893474496955879
5968	PRDX4	0.2720152400495	0,999901519966813	-0,150824666998932	-0.42205152996079	0.120402195962926	0.136421055429626
4356	CHAF1A	0.198297663162341	0,999901519966813	-0,0837040274900856	-0.21206230785193	0.0446542528717589	0.0645613487132989
1764	LAG3	0.0622103452929646	0,935094844355418	-0,301811771217398	-0.619369218486028	0.0157456760512317	0.159724304749329
16207	ISOC2	0.661459340951878	0,999901519966813	-0,0432865809974643	-0.239131657102192	0.152558495107264	0.0985056999559059
12425	FRY	0.52857233170253	0,999901519966813	-0,0797682891171548	-0.330397504413898	0.170860926179588	0.126060898610507
6364	RGS16	0.288623715599343	0,999901519966813	0,129883419738197	-0.111949835068928	0.371716674545323	0.121636726902708
1493	POLQ	0.0484878972383327	0,861122970712922	-0,202965380786813	-0.404552029206497	-0.00137873236712807	0.101393582617964
22492	TIMM10	0.870680945194073	0,999901519966813	0,0190154615089523	-0.212518361706903	0.250549284724808	0.116456342804087
16365	FAM72A	0.66702371481432	0,999901519966813	0,0718947118728239	-0.259184483339991	0.402973907085638	0.166525442017426
14235	MRPL12	0.592297663187841	0,999901519966813	0,0482358570027527	-0.130172376423314	0.226644090428819	0.0897353574625157
1606	TOP2A	0.053756421580938	0,887516511966731	-0,312033994018591	-0.629224562140379	0.00515657410319653	0.159539772731074
10840	KIF14	0.469795220693452	0,999901519966813	-0,118696167553436	-0.443724738307478	0.206332403200606	0.163482113028328
24387	LGALS3BP	0.933450730347837	0,999901519966813	-0,0141041145442194	-0.348921493497878	0.320713264409439	0.168405664963439
13221	CCNJL	0.557091242589882	0,999901519966813	-0,0664835885566565	-0.29071179983096	0.157744622717647	0.11278178313569
15465	AKIP1	0.636156109122559	0,999901519966813	0,0383213212433726	-0.122150372601636	0.198793015088381	0.0807136785857174
9892	TTC9	0.433725812063623	0,999901519966813	-0,0704331889923537	-0.248467413396113	0.107601035411406	0.0895472392761157
5608	TUBG1	0.256093144965808	0,999901519966813	-0,14382988978465	-0.393935261487567	0.106275481918266	0.125797416980519
3212	UBE2T	0.140062957879865	0,999901519966813	-0,208263337878435	-0.486263878247313	0.0697372024904425	0.139828063905536
1754	FAM210B	0.061797845111313	0,93393847700197	0,177830148994762	-0.00897588292620224	0.364636180915726	0.0939592625781396
8098	GAR1	0.361022087993428	0,999901519966813	0,0951047515587122	-0.110788959463048	0.300998462580472	0.103559938927808
15909	SDF2L1	0.652137677003108	0,999901519966813	-0,0638254071925638	-0.344326065670922	0.216675251285795	0.141085567485637
8818	TROAP	0.390938417703153	0,999901519966813	-0,0944548453014258	-0.312233852316939	0.123324161714087	0.109537977407681
20177	SLC1A4	0.794374631458233	0,999901519966813	0,0266189617993843	-0.17580022530677	0.229038148905539	0.101812330986226
18800	ZNF593	0.748778446567522	0,999901519966813	-0,0291593057674548	-0.209600213872772	0.151281602337862	0.0907577474354714
842	TRIP6	0.0217595838661596	0,684367515706711	-0,228552570014801	-0.422955321717907	-0.0341498183116945	0.0977802429897617
8143	CSTF2	0.363160798527952	0,999901519966813	-0,0715705248975548	-0.227209895113331	0.0840688453182217	0.0782831277085721
2863	PARPBP	0.122676200434629	0,999901519966813	-0,123083174030021	-0.280039228578597	0.0338728805185546	0.0789453905257083
1226	UCHL3	0.0371657357081992	0,803706883653305	0,179421494105157	0.0109248006730381	0.347918187537276	0.0847500741755227
14777	GALM	0.611332374922006	0,999901519966813	-0,0725857914406401	-0.355522273181839	0.210350690300559	0.142310732193616
8084	NHS	0.360408486012111	0,999901519966813	-0,099197370775934	-0.313675704317506	0.115280962765638	0.107877812356084
1334	KIF15	0.0413322028633997	0,820393859649928	-0,386433868732978	-0.757320196924542	-0.0155475405414147	0.186547540991274
24895	RPL39L	0.949571963988886	0,999901519966813	-0,00568385230709069	-0.183837629079606	0.172469924465424	0.0896073714479317
849	AURKA	0.0219448721636929	0,684367515706711	-0,251931360622038	-0.46653005378364	-0.0373326674604358	0.107938350557265
5474	NEK2	0.250889531132871	0,999901519966813	-0,160130594921876	-0.435522263436732	0.115261073592981	0.13851585962046
6678	MARCH9	0.301313266133264	0,999901519966813	-0,0744194933586913	-0.216697075087555	0.0678580883701719	0.0715624464755024
3369	KIT	0.147670054398127	0,999901519966813	-0,219115410527968	-0.517278616456998	0.079047795401062	0.14996943443924
18135	ACOT7	0.727042130183198	0,999901519966813	-0,0249167408548811	-0.166369226234922	0.116535744525159	0.0711474414368851
2172	ELK4	0.0839908347300724	0,999901519966813	0,0964479434701746	-0.0132257039092045	0.206121590849554	0.0551633955609167
493	CDC20	0.0104197678816732	0,560336906144061	-0,60105481873992	-1.05723944079019	-0.14487019668965	0.229450678045908
4807	HSPBP1	0.220756146411026	0,999901519966813	0,113123095869046	-0.0692009657535155	0.295447157491607	0.091704931602825
24320	DIAPH3	0.931256133447265	0,999901519966813	-0,00663966996471958	-0.159214715657651	0.145935375728212	0.0767418409015784
13595	MYL6B	0.570947423278067	0,999901519966813	-0,0637072229773576	-0.286364393252485	0.15894994729777	0.111991584595285
3896	DCAF12	0.175846777811477	0,999901519966813	-0,160399313722122	-0.394028055766038	0.0732294283217944	0.11751004019395
23056	TTC25	0.888314487801964	0,999901519966813	-0,0231936219402382	-0.350564223190589	0.304176979310112	0.164660102069184
24639	CCNF	0.941467322364276	0,999901519966813	0,00787607690741918	-0.204758272883111	0.220510426697949	0.106950329706448
19766	ALDH5A1	0.780439330868432	0,999901519966813	-0,0322698882181113	-0.261708962465009	0.197169186028786	0.115402730849561
3155	C6orf106	0.137190343604905	0,999901519966813	0,127530104679618	-0.0414530817404672	0.296513291099704	0.0849947692848226
21013	MBNL3	0.822059989137612	0,999901519966813	-0,017463983834737	-0.171376958095947	0.136448990426473	0.0774147890947655
10	LOC122423	0.000125963106640605	0,271716084160342	0,323639352343986	0.163501589109516	0.483777115578456	0.0805457189454648
4213	HSPA1L	0.191896346295786	0,999901519966813	-0,125117013591591	-0.314223638265577	0.0639896110823949	0.0951164093594491
23317	PSMC3	0.896515257159567	0,999901519966813	0,016938955154735	-0.241218350675233	0.275096260984703	0.129847360042451
8386	ARHGEF40	0.373101832436937	0,999901519966813	-0,0729151201675173	-0.234820150553865	0.0889899102188299	0.0814346148588432
12521	DEPDC1B	0.532004923821028	0,999901519966813	-0,100467543035587	-0.418785250602586	0.217850164531413	0.160106698702392
1279	PDIA5	0.0395775557815547	0,819170840438079	0,233077616413617	0.0113768176637845	0.45477841516345	0.111510551074347
4407	CDKN3	0.201131370480251	0,999901519966813	-0,246065489978936	-0.625810321747369	0.133679341789498	0.19100317047534
408	KIF20A	0.00815345611393574	0,529874727600505	-0,423613408616173	-0.734501881322664	-0.112724935909682	0.156369959466324
19745	NET1	0.779745107744875	0,999901519966813	-0,0326516481756736	-0.26405368574875	0.198750389397403	0.116390057568613
24011	PPP2R1B	0.921324512985819	0,999901519966813	-0,00585409200472495	-0.12334949791848	0.111641313909031	0.0590975654396775
26201	SAPCD2	0.990385168275542	0,999901519966813	-0,000908678334973291	-0.150386461444967	0.14856910477502	0.0751839869858825
7	ANKRD30B	6.90737304418554e-05	0,236757331657108	-0,336312199386846	-0.496096547050559	-0.176527851723133	0.0803679588053318
20260	RECQL4	0.797565052362548	0,999901519966813	0,0214517907191309	-0.144305041839558	0.18720862327782	0.0833719853387386
25133	KIAA0355	0.956932927672973	0,999901519966813	0,00437702109237185	-0.156293932715176	0.16504797489992	0.0808139018972938
18406	MICAL2	0.735721821259526	0,999901519966813	0,0395012335334197	-0.192419154031889	0.271421621098729	0.116650776039675
19714	SEC61A1	0.778586210909844	0,999901519966813	-0,037509442759625	-0.301909664662215	0.226890779142966	0.132987407419342
19151	C12orf4	0.760871644443566	0,999901519966813	0,0259901476222974	-0.143254619092301	0.195234914336896	0.0851263383317355
20450	SLC14A1	0.803918457003362	0,999901519966813	-0,0322801218292037	-0.289968566524641	0.225408322866233	0.129611533361701
26131	FAM83D	0.9882531334993	0,999901519966813	0,00193597456832723	-0.258727696269962	0.262599645406616	0.131108005673172
23506	BCL11A	0.903671047908682	0,999901519966813	-0,0156557468537207	-0.272079306900879	0.240767813193438	0.128975324629164
4958	NRAS	0.228518783532263	0,999901519966813	0,11674572243652	-0.0746227231230102	0.308114167996049	0.0962540547572137
6175	SPC25	0.280844275327397	0,999901519966813	-0,23545617325543	-0.666786687777126	0.195874341266265	0.216949616964483
11395	AARS	0.490377668471175	0,999901519966813	-0,0910118418271885	-0.352229596312738	0.170205912658361	0.131386697374761
1358	AURKB	0.0426002254875606	0,830055477010402	-0,32041229246116	-0.629887283745594	-0.0109373011767272	0.155659009874821
14962	LGMN	0.617517922953016	0,999901519966813	-0,0587772160448845	-0.291932563071959	0.17437813098219	0.117271933071641
24616	GM2A	0.940888892282399	0,999901519966813	-0,00715782408549067	-0.198506690260692	0.18419104208971	0.0962442067641143
18477	ZWINT	0.737889494121764	0,999901519966813	-0,0647041012141495	-0.447861479500082	0.318453277071783	0.192719605169662
16069	SSBP2	0.657242425564617	0,999901519966813	0,0406639679389311	-0.140897713160693	0.222225649038555	0.0913214712241503
12269	IER5L	0.522562270770163	0,999901519966813	-0,0484224492269916	-0.198366560693835	0.101521662239852	0.0754185397360175
5710	IGLV6-57	0.260410989398456	0,999901519966813	0,161715060849945	-0.122072206371671	0.445502328071561	0.142738658291773
23742	SPATS2L	0.91239789585214	0,999901519966813	0,0142234366739336	-0.242058523410581	0.270505396758448	0.128904103009957
6985	GART	0.314375569468825	0,999901519966813	-0,0638602808467332	-0.189313008585462	0.0615924468919953	0.0630999206264079
47	DDR1	0.000539563735308745	0,300539692500851	-0,219030835355599	-0.340112706310184	-0.0979489644010129	0.0609014772675421
2953	GAS6	0.127592890883731	0,999901519966813	-0,17801084154181	-0.408028344795042	0.0520066617114222	0.11569366772312
20935	TNNT1	0.819345978281958	0,999901519966813	-0,037377459757955	-0.361755857581023	0.287000938065113	0.163155090562756
527	TTLL3	0.0113683571728819	0,566339467329241	-0,14988720564224	-0.265067579422883	-0.0347068318615981	0.0579331559726211
11427	GINS3	0.49165879721148	0,999901519966813	-0,0831220727266119	-0.322403101903681	0.156158956450457	0.120353014403346
16327	FAM111B	0.66573032866748	0,999901519966813	-0,0501747757912155	-0.280279986913655	0.179930435331224	0.115737782822767
13988	TMPO	0.58389594921532	0,999901519966813	-0,0434326953756626	-0.200493154619924	0.113627763868599	0.078997903756226
254	NUSAP1	0.0045243739744573	0,470514024481128	-0,469314123145464	-0.789259845459032	-0.149368400831896	0.16092555376548
1537	FAM212B	0.050929601824001	0,875673693296839	-0,136660577719114	-0.273886191057303	0.000565035619075505	0.0690214191881361
1339	PHGDH	0.0416106033285679	0,823976958369662	-0,231281014652184	-0.45356809926213	-0.00899393004223842	0.111805439769909
11487	EXO1	0.493725407988842	0,999901519966813	-0,103081068603894	-0.401242372444109	0.195080235236322	0.149968477731041
15042	HIST1H2AM	0.620359801194207	0,999901519966813	-0,0702588084569871	-0.351230085572389	0.210712468658415	0.141322278150905
69	LOC391014	0.000962192899180039	0,342390442992332	0,255453517446411	0.106958089921543	0.403948944971279	0.0746898840630872
9169	DCPS	0.40512916966475	0,999901519966813	-0,0965861526020432	-0.326108405206269	0.132936100002182	0.11544456770588
5709	APOO	0.260404962814513	0,999901519966813	-0,0844312707957016	-0.232594430650322	0.0637318890589188	0.0745227608446666
14580	SPATS2	0.603737087588693	0,999901519966813	-0,0611902632375739	-0.294708497426572	0.172327970951424	0.117454457210625
5204	KIF11	0.239245748007452	0,999901519966813	-0,236677591611819	-0.633715903067507	0.160360719843869	0.199701404585425
6785	DPEP3	0.305588891334946	0,999901519966813	-0,131074494966742	-0.383906581395306	0.121757591461822	0.127168893598528
25453	GRWD1	0.966096091871419	0,999901519966813	0,00498847061885347	-0.227661739534266	0.237638680771973	0.117017860504017
12365	MECR	0.526537010836659	0,999901519966813	0,0587904838498025	-0.12501670597459	0.242597673674195	0.0924509119693042
3856	C9orf78	0.173969248584433	0,999901519966813	0,109431659441068	-0.0492605241802414	0.268123843062377	0.0798186246806071
20142	CAT	0.793072935970689	0,999901519966813	-0,0237982393388756	-0.203602649104449	0.156006170426698	0.090437602983927
10712	LRRCC1	0.465241376844183	0,999901519966813	-0,068662374102845	-0.254762933029803	0.117438184824113	0.0936044254157419
21546	OAZ2	0.840219770695228	0,999901519966813	0,0184017158165986	-0.162510525210126	0.199313956843323	0.0909948173698242
922	BLVRA	0.0248224020050075	0,713249873055149	0,327720038682232	0.0425150755116001	0.612925001852864	0.143451727696223
25005	WHSC1	0.952859673093432	0,999901519966813	0,00440037746809789	-0.143156289361635	0.151957044297831	0.0742177083964604
4121	CKS1B	0.186839272235818	0,999901519966813	-0,151158069107221	-0.377002065892965	0.0746859276785235	0.113594487166594
15369	DPAGT1	0.632376727063074	0,999901519966813	-0,0416005641372075	-0.213870073833885	0.13066894555947	0.0866477165076007
11763	FANCI	0.503380107374478	0,999901519966813	-0,0851465875991273	-0.337047447273024	0.166754272074769	0.12670050733572
12231	QPRT	0.521591270295452	0,999901519966813	0,0565524553769078	-0.118157764470497	0.231262675224313	0.08787533921106
145	LOC391764	0.00215501073311776	0,392190865143991	0,268673726716702	0.0998620631389308	0.437485390294472	0.0849084971253346
22331	SLC6A8	0.865796469070046	0,999901519966813	-0,0230845291503866	-0.293839243701735	0.247670185400962	0.136183575322465
11259	CASP7	0.485058296399473	0,999901519966813	0,0683554546234413	-0.125444923105334	0.262155832352217	0.0974772623320046
3506	GINS1	0.15481449648426	0,999901519966813	-0,268734759936498	-0.640943612834335	0.103474092961339	0.187212741385848
4762	FABP5	0.218938394633424	0,999901519966813	-0,191137458846677	-0.497977141645499	0.115702223952146	0.1543335085544
19808	PLK4	0.782145625854128	0,999901519966813	-0,0315193751840318	-0.257424339091832	0.194385588723769	0.11362515226756
1800	ALPL	0.0641648094149003	0,94502115732203	-0,355074161563166	-0.731507111889768	0.0213587887634358	0.189337368066174
88	LOC440090	0.00120204132414512	0,342390442992332	0,271640003636054	0.110466105967606	0.432813901304501	0.0810668714283223
6303	ATP5G3	0.285623876834477	0,999901519966813	0,106804155239576	-0.0908151208769537	0.304423431356106	0.0993980829430119
926	IFI16	0.02497246476705	0,715059290818933	0,406811912871804	0.0523971604132527	0.761226665330356	0.17826270621662
5435	GPR155	0.249260884938033	0,999901519966813	-0,112289970933888	-0.304737527865971	0.0801575859981951	0.0967968236804767
26	LOC440271	0.000287132202536994	0,271716084160342	0,277323362506404	0.13156759610053	0.423079128912277	0.0733118956983236
16018	TCP11L2	0.655627263202582	0,999901519966813	-0,0377650184956436	-0.205537118781806	0.130007081790518	0.0843856200036568
15725	NME1	0.645143194628194	0,999901519966813	0,0656953995213456	-0.216918969652318	0.348309768695009	0.14214871676509
23334	PCED1A	0.897070949540923	0,999901519966813	-0,00914864549681495	-0.149335196688634	0.131037905695004	0.0705107048091936
22487	OLFM1	0.870615684473836	0,999901519966813	-0,0142427418717247	-0.187575274977375	0.159089791233925	0.0871823935444355
5227	EIF4G1	0.240204829522172	0,999901519966813	0,145927026673922	-0.0993768943761142	0.391230947723958	0.123382394521068
20091	HEY1	0.791529789499951	0,999901519966813	-0,029902466367606	-0.254114460003695	0.194309527268483	0.112773626025816
20843	SPAG4	0.816646673958624	0,999901519966813	-0,0238807200322702	-0.228022287033597	0.180260846969057	0.102678649611838
2024	SEMG1	0.0761199248417723	0,994696786632525	-0,202017846352683	-0.425716719349553	0.0216810266441858	0.112515537802545
2075	KCTD9	0.0790630691122881	0,999901519966813	0,197590706458398	-0.0234277138518647	0.41860912676866	0.111167329957117
6019	PHB	0.27449178630212	0,999901519966813	0,0762076060225554	-0.0615503893248847	0.213965601369996	0.0692891954504157
18	LOC282997	0.000200719456548142	0,271716084160342	-0,274633119204357	-0.415138475075911	-0.134127763332803	0.0706710564440224
12254	BUB1	0.522246024512377	0,999901519966813	-0,0712246576382019	-0.291609660493329	0.149160345216926	0.110848735121733
1321	AVIL	0.0409890933221295	0,819170840438079	-0,168219529884975	-0.329391048108729	-0.00704801166122118	0.0810656746207757
31	LOC197387	0.000376202035240788	0,271716084160342	0,286885280204728	0.132884071652491	0.440886488756964	0.0774591689728334
17319	E2F8	0.700163925566172	0,999901519966813	-0,0790742710135482	-0.485940569607592	0.327792027580495	0.204644662651834
16590	FKBP8	0.674395249580243	0,999901519966813	-0,0417640574777158	-0.238724396862809	0.155196281907377	0.0990666524815069
21	LOC440088	0.000228742987288137	0,271716084160342	0,230280584454731	0.111318242269216	0.349242926640247	0.0598354016269052
19984	ZNF439	0.788029189134624	0,999901519966813	0,0318335160852551	-0.202820228871197	0.266487261041707	0.118025593770095
15282	IL15RA	0.628620861713627	0,999901519966813	0,0450820880912521	-0.139562012642579	0.229726188825083	0.0928718594680855
23585	CHAF1B	0.90643425592943	0,999901519966813	-0,0124752071600867	-0.222869056413013	0.19791864209284	0.105823407967603
1331	BORA	0.0411436529779476	0,819627316837175	0,250577312952223	0.0103105581657597	0.490844067738685	0.120848812373094
1799	MCM2	0.0640718281150443	0,944338255959088	-0,283259389977349	-0.58345067495234	0.0169318949976421	0.150989512911274
8030	LOC286052	0.358081429488544	0,999901519966813	-0,119813270509272	-0.377608273794211	0.137981732775667	0.12966512995271
18377	PDIA4	0.734937001728768	0,999901519966813	-0,0423752677463418	-0.290403906719504	0.20565337122682	0.124752866791999
25712	STIL	0.975289081690357	0,999901519966813	-0,00416114065645766	-0.27046146691579	0.262139185602874	0.133943117480442
12587	PTTG1	0.534430476962281	0,999901519966813	-0,120332878244676	-0.503861700485797	0.263195943996445	0.192906433184581
7639	JAZF1	0.342888744138653	0,999901519966813	0,0900762391418666	-0.0976879321532688	0.277840410437002	0.0944411852875857
9999	KNL1	0.437944883074086	0,999901519966813	-0,0685000696116069	-0.243252796789444	0.10625265756623	0.087896719449056
19642	RANBP1	0.776198501371387	0,999901519966813	0,0262608983454643	-0.15682044224679	0.209342238937719	0.0920858260141382
5425	TPI1	0.248776498228179	0,999901519966813	0,1152835255519	-0.0820908255926112	0.312657876696412	0.0992748911513917
24034	CALR	0.922048740979483	0,999901519966813	-0,00888675219239082	-0.188912204752146	0.171138700367364	0.090548782573397
16668	ADA	0.676901251621549	0,999901519966813	-0,0435584705752804	-0.250673057366038	0.163556116215477	0.104174012176808
21003	GPR146	0.821698108504258	0,999901519966813	0,0297178275190225	-0.231649503808075	0.29108515884612	0.13146193118593
1497	SCO1	0.0486473860311175	0,861646920918558	0,245894594402623	0.00149316862713644	0.490296020178109	0.122928459551169
14671	RBL2	0.607241609725921	0,999901519966813	-0,0584950947292783	-0.283911040824323	0.166920851365767	0.113379187227772
1222	LOC107985971	0.0368518209434218	0,799612137737176	-0,20867464102429	-0.40430977134391	-0.0130395107046704	0.0984001019141977
13535	MASTL	0.568773151270986	0,999901519966813	0,0744100652739752	-0.184189311094172	0.333009441642122	0.130069711651485
13830	NUF2	0.578727818416298	0,999901519966813	-0,100803931812094	-0.460369495196978	0.25876163157279	0.180853449092216
7288	FAM207A	0.327531625676785	0,999901519966813	0,0726067340314791	-0.0739826758853492	0.219196143948307	0.0737311997686308
15721	GFPT1	0.644900746602215	0,999901519966813	-0,0495021100701432	-0.262298409352784	0.163294189212498	0.107031786684562
3343	HELLS	0.146364070195431	0,999901519966813	-0,143517357755308	-0.338172214897992	0.0511374993873757	0.0979070463962207
8485	RFC3	0.377168856782981	0,999901519966813	-0,0722748165231636	-0.234137097493883	0.089587464447556	0.0814131128573997
11359	MRPL27	0.488732363820905	0,999901519966813	0,0641838878952007	-0.11933497239906	0.247702748189461	0.0923058886541995
1855	RB1	0.0672123806678161	0,959995135127513	0,189535940695853	-0.0137288052815247	0.39280068667323	0.102237628216672
26042	LOC100289361	0.985190364830329	0,999901519966813	0,00128615229376107	-0.136067912499099	0.138640217086622	0.0690860274014464
23884	DUSP5	0.916907834415109	0,999901519966813	-0,0189658061599223	-0.37931942195857	0.341387809638726	0.18124982185871
4691	CENPE	0.215025230585794	0,999901519966813	-0,176078159421105	-0.456325216654171	0.104168897811961	0.140958011722305
19559	GMDS	0.773554851055938	0,999901519966813	0,0208960890186498	-0.123035328523116	0.164827506560415	0.0723942889583584
10240	ARNTL2	0.446947492668919	0,999901519966813	-0,073076751153632	-0.26323312107068	0.117079618763416	0.0956444077753392
3848	CCNB1	0.173502469556107	0,999901519966813	-0,306890104279261	-0.751438617403712	0.137658408845191	0.223597975096726
17128	POLD1	0.69307011900567	0,999901519966813	0,029467798297526	-0.118466472208108	0.177402068803161	0.0744076346133476
9779	PSMG1	0.42936112324329	0,999901519966813	0,0857916807212112	-0.129011592578883	0.300594954021305	0.108041249798543
674	HMMR	0.0156780626852047	0,616440951943973	-0,570578336760691	-1.03065477343297	-0.110501900088413	0.231408173894486
3071	AIFM1	0.132768995529345	0,999901519966813	0,182666324448359	-0.0566121737463897	0.421944822643109	0.120351741375757
25948	BRICD5	0.982258150431936	0,999901519966813	-0,00132342035381225	-0.119296074499891	0.116649233792267	0.0593376106433292
8196	CAMK2G	0.365533144880417	0,999901519966813	-0,0677557050880773	-0.2158333832168	0.0803219730406457	0.0744797654453926
16981	ACOX2	0.68739657102668	0,999901519966813	-0,0414210529284003	-0.24538104989924	0.16253894404244	0.102587323941059
2472	C1orf106	0.100222517433987	0,999901519966813	-0,176825704136083	-0.38837778527726	0.0347263770050939	0.106405972743459
5307	ADAMTS5	0.243668757113274	0,999901519966813	-0,138322101080707	-0.372573081847031	0.0959288796856166	0.117823012376399
22795	ESCO2	0.879847174250209	0,999901519966813	0,0124929645101713	-0.151328090544652	0.176314019564994	0.0823983324812359
22543	AMPD3	0.872173585653948	0,999901519966813	-0,0178761463416733	-0.238102063592573	0.202349770909226	0.110768718615273
4	C8orf71	5.25343394247613e-05	0,236757331657108	0,284312098546256	0.151600278480709	0.417023918611803	0.0667510819674029
8394	HPS5	0.373625469817322	0,999901519966813	0,0954374512769045	-0.116710895121838	0.307585797675647	0.106705880853094
24779	SIGLEC1	0.945738621408996	0,999901519966813	-0,0164921867041927	-0.496850355967966	0.463865982559581	0.241609432486126
13999	PCK2	0.584310057767183	0,999901519966813	0,0352607946098879	-0.0923893592539481	0.162910948473724	0.0642051768976422
18720	CD1E	0.745991456832579	0,999901519966813	-0,0353558960922408	-0.251655655792835	0.180943863608354	0.108793949040657
25709	TMEM97	0.975201432925399	0,999901519966813	0,00248769847739455	-0.156154543343254	0.161129940298043	0.0797935050701016
24445	LMNB2	0.935223793625088	0,999901519966813	-0,00998108091556645	-0.253422553443121	0.233460391611988	0.122445624503726
21246	RUVBL2	0.830126826279663	0,999901519966813	-0,0169159901756314	-0.173198828387995	0.139366848036732	0.0786067777418726
10013	PTPA	0.438416430327057	0,999901519966813	0,0593192406540937	-0.0921684148997914	0.210806896207979	0.0761949079436385
11065	PXMP2	0.478399305602127	0,999901519966813	-0,0564443610186828	-0.214054477257861	0.101165755220495	0.0792743689505357
13146	CCND2	0.554191326757751	0,999901519966813	0,0543805768992563	-0.127684545371094	0.236445699169607	0.0915746908909164
12989	PIR	0.549070566974064	0,999901519966813	-0,0603529845648021	-0.259824220598147	0.139118251468543	0.100329577425919
12881	MCM6	0.54555619065665	0,999901519966813	0,0536986126684447	-0.122226069063455	0.229623294400345	0.0884861864193808
2443	DHFR	0.0987705604175074	0,999901519966813	-0,202006206200328	-0.442632676942047	0.0386202645413912	0.121029741465939
10800	IGF1R	0.468553062002684	0,999901519966813	-0,0620096022369523	-0.23133660115295	0.107317396679045	0.0851676992927503
22498	DMTN	0.870896690408543	0,999901519966813	0,0189880235994712	-0.212601561551075	0.250577608750017	0.116484389812043
14401	IDE	0.59769244716142	0,999901519966813	0,048499762742852	-0.13353618912581	0.230535714611514	0.091560018830258
14623	BLM	0.60511330468063	0,999901519966813	-0,0543198554005274	-0.262410869841096	0.153771159040041	0.104665133480514
4937	RCC2	0.22749698991767	0,999901519966813	0,159877588574239	-0.101612134526763	0.42136731167524	0.13152349151513
24897	CYB5R2	0.949592422653861	0,999901519966813	-0,00546608547308182	-0.176863843171725	0.165931672225562	0.0862092447192755
17065	PRIM1	0.690394114934623	0,999901519966813	0,0516621792148812	-0.205327798548205	0.308652156977967	0.129260220091867
25036	BMS1P20	0.954050914764191	0,999901519966813	0,00584179878289769	-0.195134143034538	0.206817740600333	0.101086410834436
4727	LARP4	0.217180619979035	0,999901519966813	-0,0902900527051693	-0.234678413971359	0.0540983085610201	0.0726241214479471
14620	CABIN1	0.605044919169221	0,999901519966813	-0,0408334414247373	-0.197230397717461	0.115563514867986	0.0786641765879762
9441	NUP37	0.416466010018803	0,999901519966813	-0,0584033811689356	-0.200607581318644	0.083800818980773	0.0715255371798373
8135	EZH2	0.362776534085287	0,999901519966813	0,11486274465144	-0.134720253692907	0.364445742995786	0.125534674846033
14321	GMNN	0.595283166374212	0,999901519966813	-0,0941418857731963	-0.445173483570313	0.25688971202392	0.176561054969562
384	LOC389939	0.00753003654362939	0,518283586761978	0,184801729352422	0.0505934664319339	0.31900999227291	0.0675037593070729
9096	DPEP2	0.402244372024597	0,999901519966813	0,086066519008713	-0.117201194742497	0.289334232759923	0.102239120940638
26150	GTSE1	0.988675803384458	0,999901519966813	-0,00185201664142515	-0.260519301348522	0.256815268065672	0.130103868029548
15068	CSRP1	0.621221011139138	0,999901519966813	0,0344298843218193	-0.103598725785003	0.172458494428642	0.0694253086314134
23342	WDR18	0.897382293079942	0,999901519966813	-0,0105799482451137	-0.173193309626532	0.152033413136304	0.0817908895319557
15383	RFX2	0.632732415843497	0,999901519966813	-0,0493686424817868	-0.254020147746352	0.155282862782778	0.102935137171054
2448	VDAC1	0.0989110699656093	0,999901519966813	0,140919352964434	-0.0270125319743377	0.308851237903206	0.0844659881158433
13963	FANCL	0.582848215146936	0,999901519966813	-0,0512615559893799	-0.236116540985009	0.13359342900625	0.0929779295426125
15315	HPDL	0.630237042123325	0,999901519966813	-0,0503288291155249	-0.257437955158235	0.156780296927185	0.104171265542482
4192	CMC2	0.190603769892137	0,999901519966813	0,160396321102975	-0.0813208203452832	0.402113462551233	0.121578324476071
11115	CALU	0.479898927918857	0,999901519966813	-0,0610851336295181	-0.232238350953677	0.11006808369464	0.0860862463716263
3222	MPV17	0.140655157090907	0,999901519966813	0,141844918632794	-0.0477834082211002	0.331473245486689	0.0953788139060559
213	TTTY1	0.00354059709623537	0,438007396127475	0,262314954709686	0.0884616098869131	0.436168299532458	0.0874443502081453
10374	CCHCR1	0.45200552461587	0,999901519966813	0,0463897686217745	-0.075682145208925	0.168461682452474	0.061399446726043
4813	SDC1	0.220942214379004	0,999901519966813	-0,219506978901154	-0.573437173550033	0.134423215747726	0.178018984458789
311	LOC285014	0.00568679270336348	0,484793781907462	0,196871418702832	0.0589075735318543	0.334835263873809	0.0693927333149188
373	SCLT1	0.0072843451293188	0,51608449281296	-0,18517729583021	-0.319077711373365	-0.0512768802870552	0.0673489189506701
22745	VIPR1	0.878387820659957	0,999901519966813	-0,0145691714695191	-0.203305130529994	0.174166787590956	0.0949299728330135
24530	ATAD2	0.938167080700529	0,999901519966813	-0,00946072925240197	-0.251218602443395	0.232297143938591	0.121598811633105
17945	MYDGF	0.720937309662387	0,999901519966813	-0,0521987610713397	-0.341770784826647	0.237373262683968	0.145648261651528
15757	BRCA2	0.64650155625263	0,999901519966813	-0,0580814070713928	-0.308973305904785	0.192810491761999	0.126193022563578
8946	NOC4L	0.395618007916987	0,999901519966813	0,062035813017998	-0.0824243716834865	0.206495997719483	0.072660247032045
8455	COMMD4	0.37589440915744	0,999901519966813	0,091822283649694	-0.113266366783896	0.296910934083284	0.10315501142939
10984	B9D1	0.47484790910262	0,999901519966813	-0,0592315769394136	-0.223293401624266	0.104830247745439	0.0825194342286267
24634	ZFP36L1	0.941382768098412	0,999901519966813	0,00614669623257001	-0.159558895075785	0.171852287540925	0.083346212134065
6022	TBC1D7	0.274523237607523	0,999901519966813	0,0761177492160755	-0.0614868961014323	0.213722394533583	0.0692120638097475
3268	FDXR	0.14294825240065	0,999901519966813	-0,136006495101968	-0.318892578006646	0.04687958780271	0.0919876157574954
7938	LYST	0.354141951561924	0,999901519966813	-0,108429750994906	-0.339818961250145	0.122959459260334	0.116383605714182
23310	ADCY3	0.896297316062443	0,999901519966813	-0,0104331747971897	-0.169103364625017	0.148237015030638	0.0798075622936188
16412	DHDDS	0.668302821252885	0,999901519966813	0,0349334267636471	-0.12659768890293	0.196464542430224	0.0812465441045136
17	LOC442683	0.000191362176150797	0,271716084160342	0,215094998883164	0.105435125124901	0.324754872641427	0.0551564677370675
7160	TPPP3	0.321817920658129	0,999901519966813	0,126875801537205	-0.126255798133189	0.3800074012076	0.127319542070879
14992	CCNE2	0.618743493542905	0,999901519966813	-0,0655298813914776	-0.326381296838313	0.195321534055358	0.131202437018834
21814	TXNDC11	0.849417164206689	0,999901519966813	-0,0324337161988549	-0.371036910836148	0.306169478438438	0.170309845713028
11301	IDH2	0.486555867249912	0,999901519966813	-0,0618751058878197	-0.237907551309646	0.114157339534007	0.0885403891489934
5121	VARS2	0.235789543479557	0,999901519966813	0,107037414726642	-0.0711942721823395	0.285269101635623	0.0896465585067993
1970	MYBL2	0.0732216237644994	0,985518453865838	-0,330313938870011	-0.692377686630677	0.0317498088906558	0.182109980047448
11704	DEPDC1	0.501480065486514	0,999901519966813	-0,093507287217913	-0.368912267815148	0.181897693379322	0.13852255530063
8	LOC391040	7.2295716976723e-05	0,236757331657108	0,286506274211798	0.149977098575242	0.423035449848354	0.0686711265760392
23940	PLPPR2	0.918630783632938	0,999901519966813	0,00743979345639143	-0.136921702565571	0.151801289478354	0.0726106088300161
4184	GPS1	0.190226731671446	0,999901519966813	0,106780194449945	-0.0539992973443431	0.267559686244233	0.0808684940809132
8127	STMN1	0.362405611622863	0,999901519966813	-0,0661598276024326	-0.209805615305277	0.0774859601004116	0.0722506235276473
9684	SEMA3C	0.425638849496257	0,999901519966813	-0,0815700643968563	-0.284158848726616	0.121018719932903	0.101897634602503
6762	TSPAN2	0.304622404255282	0,999901519966813	-0,133685614873805	-0.391036335602761	0.123665105855151	0.129441665748117
9101	MRPL4	0.402521049256043	0,999901519966813	0,0635205984842429	-0.0865878604292648	0.213629057397751	0.0755012028317237
653	LOC101928893	0.0148065633207222	0,601219029783995	-0,256103306215557	-0.460788239937336	-0.0514183724937786	0.102951950938558
131	LOC440096	0.0018644744031778	0,373991560159211	0,191592748024922	0.0729713920137955	0.310214104036048	0.0596638931955902
16397	GAPT	0.668052223510036	0,999901519966813	-0,0561848173703186	-0.315772909571304	0.203403274830667	0.130567013636852
9207	MCPH1	0.406902689461357	0,999901519966813	0,0708728558530259	-0.0981857583391569	0.239931470045209	0.0850327077698452
5575	HARBI1	0.254866129457488	0,999901519966813	0,132624436626565	-0.0973966738775559	0.362645547130687	0.115695482089765
54	FLJ33297	0.000641264678426166	0,31487283237907	0,214581072286109	0.0942171823675222	0.334944962204696	0.0605403488393335
7797	BAG1	0.348695729907681	0,999901519966813	-0,0956376747100894	-0.297422101565414	0.106146752145235	0.101493060754593
6119	PTGES3L-AARSD1	0.27809968033595	0,999901519966813	0,0780804680973103	-0.0641348451186026	0.220295781313223	0.0715311268039775
5049	MPZL1	0.233013227909637	0,999901519966813	-0,112672661619787	-0.299168535838936	0.0738232125993621	0.0938032601801132
6392	GNA12	0.289867407516417	0,999901519966813	0,0791515430151076	-0.0686058223922328	0.226908908422448	0.0743186552992907
51	LOC442072	0.000578069934661264	0,300539692500851	0,217067504557281	0.0963756341939729	0.33775937492059	0.0607053156790503
9444	MRRF	0.416579914102593	0,999901519966813	0,062836635362455	-0.0901994747077499	0.21587274543266	0.0769737459875341
21240	STOML2	0.829922461356497	0,999901519966813	-0,0194722317070779	-0.199152006074227	0.160207542660071	0.0903749141616942
20568	ANKH	0.807720085181341	0,999901519966813	0,0201884983609943	-0.144227105980301	0.18460410270229	0.0826973774957296
23831	EPHB2	0.915344846984848	0,999901519966813	0,00857734347285126	-0.151373501740781	0.168528188686483	0.0804517033549624
8139	E2F7	0.362987856494205	0,999901519966813	-0,100945332976849	-0.320384540598435	0.118493874644737	0.110373021239373
21317	NINJ2	0.832524611317918	0,999901519966813	0,0177523087099794	-0.148641976859683	0.184146594279642	0.0836926099685936
590	LOC389081	0.0131150146321326	0,586197314071821	0,171528235267549	0.0369309991998504	0.306125471335247	0.0676994041141423
15154	KIFC1	0.624941209310068	0,999901519966813	0,0484648226532524	-0.147923537719194	0.244853183025698	0.0987789598107413
23818	EPHX2	0.9149215383012	0,999901519966813	0,0124305485071977	-0.218217315249436	0.243078412263831	0.116010724980045
3201	IKBKE	0.139525462105208	0,999901519966813	0,134434499476267	-0.0447690330735542	0.313638032026089	0.0901353751623118
437	LOC401061	0.00906114292474771	0,545672000889702	0,206284707280647	0.0527234638660026	0.359845950695292	0.0772378763332802
17109	GPN2	0.692183980756199	0,999901519966813	0,026845771446894	-0.107516221197448	0.161207764091236	0.0675810819253051
15567	GLDC	0.639016050641105	0,999901519966813	-0,102171740009728	-0.533676811431671	0.329333331412215	0.217037415187359
13880	KCNH8	0.579980496973275	0,999901519966813	0,087101029301074	-0.224616202403529	0.398818261005677	0.156786806735745
9322	DDRGK1	0.41170624272101	0,999901519966813	0,083447145701309	-0.117666042070617	0.284560333473235	0.101155442484769
1874	TYW1	0.0681913934784488	0,964831802604626	0,158695839174031	-0.0121146122855108	0.329506290633572	0.0859138427958681
68	LOC388353	0.000951612944943149	0,342390442992332	0,271392755490912	0.113789564383553	0.42899594659827	0.0792708857638722
19780	MBOAT2	0.781012765792126	0,999901519966813	-0,0309204182861415	-0.251355826958954	0.189514990386671	0.11087408812244
105	LOC391012	0.00141078410991227	0,346625196198174	0,282250695918828	0.112219228065216	0.45228216377244	0.0855220314372042
2002	AOC3	0.0752043788382872	0,994696786632525	-0,256568716598227	-0.539768758178286	0.0266313249818315	0.14244329690713
41	psiTPTE22	0.000426671370707611	0,271716084160342	-0,280768296312716	-0.433015327188405	-0.128521265437027	0.076576856773251
19854	KLHL3	0.783893648042339	0,999901519966813	-0,0227622923653991	-0.1872579082325	0.141733323501702	0.08273762150651
24578	RPS6KA5	0.940008185016456	0,999901519966813	-0,00700502724046641	-0.191514906330692	0.17750485184976	0.092804348978593
9	LOC283070	8.03626620748244e-05	0,236757331657108	-0,357824988745612	-0.529537339725963	-0.186112637765261	0.086367478114939
34	C1orf63	0.000396723330889952	0,271716084160342	-0,270473538755992	-0.416281738186643	-0.12466533932534	0.0733382683389299
6250	ARAP3	0.283412258578085	0,999901519966813	-0,102001072097283	-0.289862699874645	0.0858605556800796	0.0944902037218908
24613	STMN3	0.940835359942003	0,999901519966813	0,00719610135787397	-0.185001640442849	0.199393843158597	0.0966711722479074
10176	ABCC13	0.444690310452786	0,999901519966813	-0,0637334039640531	-0.22875332924512	0.101286521317014	0.0830013374336266
15531	PINLYP	0.638021687841999	0,999901519966813	-0,0391951563774877	-0.20423898889206	0.125848676137085	0.0830133622382186
2140	LOC101928595	0.0825687521826789	0,999901519966813	-0,166832756314682	-0.355654659524919	0.0219891468955555	0.0949732008211653
15870	IFI27L2	0.651112199952538	0,999901519966813	-0,0456692334336783	-0.245744526282922	0.154406059415565	0.100633404515406
13767	SNCA	0.57667927051565	0,999901519966813	-0,0944185934515282	-0.42939586207249	0.240558675169434	0.168486085895671
2350	C5AR2	0.0936466288695269	0,999901519966813	-0,115991271905236	-0.2520119950412	0.0200294512307275	0.068415386322256
4396	STRADB	0.200459986960854	0,999901519966813	-0,163612051130136	-0.415729389513925	0.0885052872536522	0.12680939129271
17725	NRG1	0.71324863571283	0,999901519966813	-0,03464556606776	-0.221455696836116	0.152164564700596	0.0939613242068482
6692	NPRL3	0.301729673347412	0,999901519966813	-0,0677709182099018	-0.197449898788078	0.0619080623682741	0.0652256314301749
60	LOH12CR1	0.000784855573015471	0,342390442992332	0,185670067183416	0.0796835809301663	0.291656553436666	0.0533088358507439
13915	ZWILCH	0.581376839532611	0,999901519966813	-0,0681388666110116	-0.312897485971004	0.176619752748981	0.123108119947853
8532	PES1	0.379199140865996	0,999901519966813	0,0645607620928369	-0.0806453131887576	0.209766837374431	0.0730354133377067
2703	CCDC12	0.113755618597004	0,999901519966813	0,144592301435473	-0.0353108165249901	0.324495419395937	0.09048725100175
17357	MTHFD2	0.70153309975838	0,999901519966813	-0,0445604166905554	-0.274946385448264	0.185825552067154	0.115878997643841
18813	NUS1P3	0.749102669622816	0,999901519966813	0,0261293605322533	-0.135778285390924	0.188037006455431	0.0814359304154624
12	LOC389050	0.000142005724405071	0,271716084160342	0,267207110791459	0.133873360147236	0.400540861435681	0.0670638991604359
2456	LARP1	0.0993958188102448	0,999901519966813	0,128786844916329	-0.0249107992059683	0.282484489038627	0.0773064828433293
21244	DSC2	0.83004682736303	0,999901519966813	-0,0329799057396494	-0.337527782433879	0.27156797095458	0.15318078126104
4065	POLR2J	0.184321699128929	0,999901519966813	0,168317511053969	-0.0817138952787593	0.418348917386697	0.125760214051
11352	SLAMF7	0.488485096936961	0,999901519966813	-0,112296082691225	-0.433197459029188	0.208605293646739	0.161406226399488
12766	BCL2L12	0.541158397773883	0,999901519966813	-0,0577301324816356	-0.244806217062495	0.129345952099223	0.0940950930356471
18187	AVEN	0.728526028175719	0,999901519966813	-0,0342680204687535	-0.229916066052424	0.161380025114917	0.0984065980036102
25636	RBKS	0.973066739284207	0,999901519966813	0,00270327130677054	-0.156018170405271	0.161424713018812	0.0798333408468969
6389	SNRPA1	0.2897907337169	0,999901519966813	0,0864132885308405	-0.0748742411483966	0.247700818210078	0.0811240257922862
4382	DHX37	0.19953276893858	0,999901519966813	0,110066966954487	-0.0591876473279963	0.27932158123697	0.0851312914384799
10872	MAD2L1	0.470842202289328	0,999901519966813	-0,0962228368161605	-0.360336279483815	0.167890605851494	0.132843163868102
12784	SLC25A19	0.542168686220484	0,999901519966813	0,0541292542595182	-0.121718018161487	0.229976526680524	0.0884472512645921
19039	HIST1H4J	0.756963500037196	0,999901519966813	-0,0469081282504094	-0.34729772661331	0.253481470112492	0.15108926011695
110	LOC283888	0.00149655036886752	0,346625196198174	0,271200334230999	0.106893098577021	0.435507569884978	0.0826428704659398
38	LOC348120	0.000410004824570841	0,271716084160342	0,217004766988079	0.0997111430115905	0.334298390964568	0.0589960736311304
18480	COX19	0.738014467279972	0,999901519966813	-0,0221733977123227	-0.153542367905226	0.109195572480581	0.0660756584680156
6749	CLEC10A	0.303740969956295	0,999901519966813	0,129674491417107	-0.119497217026732	0.378846199860946	0.1253278052104
21978	NLRP1	0.854609950604347	0,999901519966813	-0,0111163984657496	-0.131365103709995	0.109132306778496	0.0604824135202745
300	SLC35E2	0.00548788817141016	0,483065795521681	-0,161118162100743	-0.273533853812037	-0.0487024703894495	0.0565425826285605
22172	SHCBP1	0.860831246396717	0,999901519966813	0,0469387305723852	-0.483761143205703	0.577638604350473	0.266930185699775
7310	LTBP2	0.328349703626278	0,999901519966813	-0,0885680455740658	-0.267686942026322	0.09055085087819	0.0900928050952053
2846	FOXM1	0.1217305109056	0,999901519966813	-0,272591743372219	-0.61931019115108	0.0741267044066422	0.174391636825315
15119	KMT5B	0.623541337863065	0,999901519966813	-0,0291661902736077	-0.146875972947795	0.0885435924005794	0.0592053921630274
57	UBE2SP2	0.00071111281605638	0,330792216100613	0,260997250334834	0.113289139334652	0.408705361335016	0.0742938814323673
11223	NSDHL	0.483686675530208	0,999901519966813	0,0814944569614721	-0.148831152915472	0.311820066838416	0.115848638474662
13066	B4GALT2	0.551582021570282	0,999901519966813	0,0576736817673946	-0.134149291470881	0.24949665500567	0.0964826720297779
9260	FAM225B	0.409100573128725	0,999901519966813	0,084063513725056	-0.117405926686393	0.285532954136506	0.101334629607139
86	PMS2L2	0.00118167725596967	0,342390442992332	0,173992629401812	0.0709212976116327	0.277063961191992	0.05184257825277
44	LOC390937	0.000454394274725345	0,271716084160342	0,259772026605939	0.11818841192126	0.401355641290619	0.0712133965489315
25419	APOBEC3F	0.965268175764904	0,999901519966813	0,00402400488743359	-0.179169518893972	0.18721752866884	0.0921422516531712
10337	NEIL3	0.450750619092882	0,999901519966813	-0,086827849918639	-0.314675319727715	0.141019619890437	0.114602189358711
6586	C19orf54	0.297978656041186	0,999901519966813	0,130887025681361	-0.117615449606724	0.379389500969446	0.124991195877388
10110	ASPHD2	0.44259727281485	0,999901519966813	0,0975216219933075	-0.153822641306021	0.348865885292636	0.126420551788405
2096	CHMP1B	0.079962678565385	0,999901519966813	-0,170313639384142	-0.361402014597969	0.0207747358296854	0.0961131856274452
16984	TRIM26	0.687521495715878	0,999901519966813	-0,0298869088821389	-0.177114193558345	0.117340375794067	0.0740520365285149
7455	UCHL1	0.33468256323771	0,999901519966813	-0,111846257626748	-0.34104145291105	0.117348937657553	0.115280065177322
15901	AP1S1	0.651966441584548	0,999901519966813	0,0375303519883913	-0.127321501120955	0.202382205097738	0.0829168008843922
20259	MID1IP1	0.797496921231581	0,999901519966813	0,0242780396031877	-0.163252522779358	0.211808601985733	0.0943236852211643
15272	NTMT1	0.628439295603824	0,999901519966813	-0,0284095952902012	-0.144706058457951	0.0878868678775489	0.0584945240114663
3745	MAK	0.167544649397205	0,999901519966813	-0,157686289889892	-0.382908105186608	0.0675355254068236	0.113281543771256
15096	ANKRD39	0.622510205905512	0,999901519966813	-0,0430486625473281	-0.216270360796068	0.130173035701412	0.0871266460864111
3988	TMEM126B	0.179840772875994	0,999901519966813	0,151216283364503	-0.0710966134419199	0.373529180170926	0.111818422728337
17307	CASS4	0.699675840736055	0,999901519966813	-0,0561264181730241	-0.344423848665856	0.232171012319808	0.145007169702849
2823	UTP4	0.120500758088554	0,999901519966813	0,113657393091926	-0.0304233066100566	0.257738092793909	0.0724693745513977
75	LOC389276	0.00103966610012751	0,342390442992332	0,264515952858899	0.109664261098599	0.419367644619199	0.0778869430347464
5395	GNGT2	0.247415512053267	0,999901519966813	0,142104383490697	-0.100484798660701	0.384693565642094	0.122016941476617
24675	COA4	0.942387343568093	0,999901519966813	0,00715039050640591	-0.188980557080181	0.203281338092993	0.0986494869276186
7066	MARCO	0.317872443193631	0,999901519966813	0,162479561324603	-0.159038072003985	0.48399719465319	0.161716189904426
26381	ZBED3	0.996095455656189	0,999901519966813	-0,00037639648440116	-0.152849167889869	0.152096374921067	0.0766903992188235
5399	ABCC10	0.247588997090548	0,999901519966813	0,136989527810071	-0.0969544902789131	0.370933545899056	0.117668617004337
39	LOC392895	0.000425178372688604	0,271716084160342	0,279985652320869	0.128206028592348	0.43176527604939	0.0763417614156757
5414	ATOX1	0.248235798903149	0,999901519966813	-0,131290210181154	-0.355810490906294	0.0932300705439855	0.112928687547394
30	LOC442119	0.000374181793657975	0,271716084160342	0,276177482160323	0.127987733824767	0.424367230495879	0.0745361342568421
11252	CCNB2	0.484695258095988	0,999901519966813	-0,0843922058636915	-0.323460333583231	0.154675921855848	0.120245929724411
8755	APOL3	0.388544873914383	0,999901519966813	0,125677016854645	-0.162623467742461	0.413977501451752	0.145008705849099
19205	THOP1	0.762572275670524	0,999901519966813	-0,0339240065521893	-0.256465903271156	0.188617890166777	0.111933604570657
12416	PHF19	0.528369948783886	0,999901519966813	-0,0553344088306381	-0.229107699267593	0.118438881606317	0.087404084639736
92	IRS3L	0.00124452643095193	0,342390442992332	-0,217851769912674	-0.347533377314982	-0.0881701625103655	0.0652269526640552
25588	VWCE	0.971369866155444	0,999901519966813	0,00455016953734015	-0.2467704860314	0.25587082510608	0.126408677627092
24156	NQO1	0.926111363455212	0,999901519966813	0,00869565055251437	-0.177174703153012	0.194566004258041	0.0934886373299672
14748	MAPK1	0.610219906487615	0,999901519966813	-0,0285658078173625	-0.139566973165273	0.0824353575305476	0.0558311074549052
15936	CREB3	0.653029498903909	0,999901519966813	0,0474851558438909	-0.161778050886783	0.256748362574565	0.105254720026759
15041	GINS2	0.620358433854302	0,999901519966813	-0,0725512884638436	-0.362689262323558	0.217586685395871	0.145932921916077
21183	PBX1	0.827644189937923	0,999901519966813	0,0265633103541041	-0.215257759723063	0.268384380431272	0.121630598255631
6619	RGS14	0.298916705745846	0,999901519966813	-0,076761175153449	-0.222785176933327	0.0692628266264291	0.0734468121016094
25437	DSCC1	0.965865547051726	0,999901519966813	0,00475075066630725	-0.215315410245433	0.224816911578047	0.11068836474412
20192	LINC00926	0.794824686784217	0,999901519966813	0,0310428691197623	-0.205547023817008	0.267632762056532	0.11899943296898
24238	MPP7	0.928691044891871	0,999901519966813	-0,00901807860785877	-0.208773776410071	0.190737619194354	0.100472655343477
115	LOC389767	0.00155455144449625	0,346625196198174	0,250990676033096	0.0983644299805201	0.403616922085671	0.0767675935391481
17304	RAD54L	0.699578342989205	0,999901519966813	-0,0596172810645825	-0.365741228442859	0.246506666313694	0.153973509620618
10491	MEGF6	0.456560373717705	0,999901519966813	-0,102849568681198	-0.376246839522383	0.170547702159987	0.137512722126565
19456	TCN2	0.770658299316791	0,999901519966813	-0,047469658067171	-0.370190434882255	0.275251118747913	0.162321344211299
3985	TIMELESS	0.179571945053797	0,999901519966813	-0,149711069822597	-0.369673698228238	0.0702515585830437	0.110636290205488
7228	CISD1	0.324612610029711	0,999901519966813	-0,092060554708568	-0.276801838727039	0.0926807293099035	0.0929207404901053
2189	SCGB3A2	0.0849463192774668	0,999901519966813	-0,183400826917649	-0.392604589552954	0.025802935717656	0.105224820974207
8705	KLC1	0.386223495440013	0,999901519966813	0,0463910239581474	-0.0595075791362281	0.152289627052523	0.0532646325843078
22191	C19orf33	0.861663673969946	0,999901519966813	0,0316220371473891	-0.328077731273734	0.391321805568512	0.180920951228575
22263	TMEM106C	0.863630365347768	0,999901519966813	0,0167485323048807	-0.176541363045972	0.210038427655733	0.0972205010952526
804	SPANXN3	0.0203585219030995	0,671400756543137	0,208663743317785	0.0331618317735869	0.384165654861983	0.0882735424556501
19403	ELL2	0.768876847333155	0,999901519966813	-0,0453770704413002	-0.351423623165869	0.260669482283268	0.153934581838067
5253	PNPT1	0.241530940891739	0,999901519966813	0,185497277979645	-0.127211823390626	0.498206379349916	0.157285695028598
4102	NAXE	0.186003273499729	0,999901519966813	0,116037863789353	-0.0570011528369088	0.289076880415616	0.0870347613096825
43	MGC35030	0.000452880712350868	0,271716084160342	0,262655075870852	0.1195390413667	0.405771110375004	0.071984169498376
16577	CENPF	0.673938647377605	0,999901519966813	-0,046554218885461	-0.265778531722699	0.172670093951777	0.110264933961561
8746	UBA5	0.38800238455167	0,999901519966813	0,0912690622231903	-0.117859979125973	0.300398103572353	0.105187237835844
21069	PFKP	0.824100524884478	0,999901519966813	-0,016380827760716	-0.162451366313249	0.129689710791817	0.0734702190590638
470	BLOC1S3	0.00991230700096233	0,555092929753159	0,206061465557588	0.0507563289039319	0.361366602211244	0.0781150156904388
7930	IGHV4-31	0.353654233207846	0,999901519966813	-0,12346891182557	-0.38668349882246	0.139745675171319	0.132391059537633
22064	SCD	0.857397647072059	0,999901519966813	0,0153704819375944	-0.154182849056074	0.184923812931263	0.085281539273703
17116	CKAP2L	0.692385179652181	0,999901519966813	-0,0546185074856139	-0.328170520027468	0.21893350505624	0.137590553746536
22906	ACO2	0.883408386695523	0,999901519966813	0,0140228645855733	-0.175519523009763	0.203565252180909	0.0953355883780703
25147	MRPL52	0.957396841390676	0,999901519966813	0,00347298160874501	-0.125402224338203	0.132348187555693	0.0648213507393824
12814	TRAM2	0.543084151140109	0,999901519966813	-0,0622718846966879	-0.26503214467223	0.140488375278854	0.101983883023189
33	LOC441460	0.000391847321333161	0,271716084160342	0,225769116331217	0.104180801733238	0.347357430929195	0.0611562071110125
10596	CDKN2A	0.461030939815054	0,999901519966813	-0,0498476136976176	-0.183683285025928	0.0839880576306928	0.0673163540563761
6921	PALM2-AKAP2	0.311776029143254	0,999901519966813	-0,103078693506415	-0.304484106464672	0.098326719451841	0.10130242522795
2251	MTFP1	0.0882270846578888	0,999901519966813	0,220919108651327	-0.0337669354982938	0.475605152800948	0.128101392932357
10362	PAICS	0.451689582992692	0,999901519966813	-0,0849575789370673	-0.308361767352348	0.138446609478213	0.11236731803847
22508	SGO2	0.871126342241394	0,999901519966813	-0,0201320716338079	-0.266116662189594	0.225852518921978	0.123724756082748
12664	GOT1	0.537054488201589	0,999901519966813	-0,0620074699786389	-0.260918063586012	0.136903123628734	0.100047586805099
4554	SQLE	0.208593531549957	0,999901519966813	0,136612029478489	-0.0777533530564992	0.350977412013477	0.107821000522028
2452	DDX19A	0.0991139795694577	0,999901519966813	0,199501653617927	-0.0383872904597226	0.437390597695577	0.119652826684339
1476	NUS1	0.047841840391543	0,85927278336913	0,231589092520234	0.00225147159415875	0.460926713446308	0.115351702094694
5408	ZDHHC24	0.247912466158247	0,999901519966813	0,116110771767884	-0.0823142859391718	0.314535829474941	0.0998033730895149
13816	EIF4H	0.578114245158227	0,999901519966813	-0,0489261707656918	-0.223162706655569	0.125310365124185	0.0876370867580385
5765	DDX39A	0.263194650022872	0,999901519966813	0,121410481853543	-0.0929040853936938	0.335725049100779	0.107795441567022
4452	ALDH16A1	0.203505262484018	0,999901519966813	0,135622084534841	-0.0747935559996362	0.346037725069319	0.105834368495612
13992	ALG10	0.584061390939126	0,999901519966813	-0,0624940014904001	-0.288583194455129	0.163595191474329	0.113717815369262
13331	KIF18A	0.560690832799084	0,999901519966813	-0,0987187303838893	-0.434734698764154	0.237297237996376	0.169008528679882
225	RTN1	0.00376933178220316	0,443190374809364	0,556453821531467	0.185035435635109	0.927872207427825	0.186815154135653
633	LOC149329	0.0142600824883755	0,596447910927721	0,201404600879191	0.0413592328555918	0.36144996890279	0.0804992462176311
9105	HIST1H1C	0.402745723639469	0,999901519966813	-0,123522715201784	-0.415564955871962	0.168519525468394	0.146890725598449
20216	COA7	0.79586233481513	0,999901519966813	-0,0172624719851643	-0.149510810962968	0.114985866992639	0.0665179613300474
22127	SMIM14	0.859475204724402	0,999901519966813	-0,0135481728568556	-0.165233135735018	0.138136790021307	0.0762941491217726
11010	RPGR	0.475903311108485	0,999901519966813	-0,0922759429455579	-0.348478927715781	0.163927041824666	0.128864380190429
114	OR8I2	0.00154344455998805	0,346625196198174	-0,235094212670774	-0.377954043738776	-0.0922343816027714	0.0718553048911518
23007	LRR1	0.886624615742244	0,999901519966813	0,0117201641271495	-0.151223839725128	0.174664167979427	0.0819571953113758
14539	LOC730101	0.602580370603758	0,999901519966813	-0,0690356540675273	-0.331652981857393	0.193581673722339	0.132090651493616
13089	NCAPG2	0.552296041468451	0,999901519966813	-0,0753920797640183	-0.326598125243874	0.175813965715838	0.126351031311688
3795	ADRB2	0.170594118051285	0,999901519966813	-0,164122899797954	-0.400240112330661	0.071994312734752	0.118761685280941
16569	FBXO5	0.673807478807945	0,999901519966813	-0,0724478662852152	-0.413459911137231	0.2685641785668	0.171521443580126
13447	SSSCA1	0.565263639805688	0,999901519966813	-0,0520035239713261	-0.231101161793859	0.127094113851207	0.0900821124791714
7541	FBLN5	0.338772852046497	0,999901519966813	-0,13868266954168	-0.425300178492472	0.147934839409111	0.144162206680744
6424	NELL2	0.291374419601351	0,999901519966813	0,177705778845462	-0.155074009599484	0.510485567290407	0.167380802438036
8470	ETNK1	0.37679793882781	0,999901519966813	0,117518871282446	-0.145463782523819	0.38050152508871	0.13227440232194
5551	CDC25C	0.254022948760703	0,999901519966813	-0,0947966436040463	-0.258916168782202	0.0693228815741096	0.0825484562882758
7757	CD164	0.347152767259465	0,999901519966813	0,10629191207915	-0.117251369198926	0.329835193357225	0.112437278642438
19198	SLC25A37	0.762333887135053	0,999901519966813	-0,0330179302357418	-0.249391843079461	0.183355982607977	0.108831246415769
802	TUBA3D	0.0201992632606204	0,667809807176247	0,241853157734197	0.0387032588027793	0.445003056665616	0.10217986271715
13007	RRM1	0.549690628218219	0,999901519966813	-0,0679891019225629	-0.293048236134144	0.157070032289018	0.113199718818189
20265	DIRC2	0.797766336406885	0,999901519966813	-0,0222168030388979	-0.194059569130918	0.149625963053122	0.0864330740038697
22803	FCGBP	0.880055938602745	0,999901519966813	-0,0230254397468432	-0.325489136022837	0.279438256529151	0.152132485051525
135	LOC390606	0.00203579793143032	0,392190865143991	0,233269546982991	0.0875545216639088	0.378984572302073	0.0732914038414378
13118	GGH	0.553020017561507	0,999901519966813	-0,148516891934316	-0.644279141853965	0.347245357985333	0.249357341074713
78	EIF2C4	0.00110035973143928	0,342390442992332	-0,244644619373871	-0.388612792918929	-0.100676445828812	0.0724127764072336
777	CASC7	0.0194648184854306	0,662998774038498	-0,150065025010318	-0.27534246202004	-0.0247875880005948	0.0630117533040533
21669	HRASLS	0.845063114157125	0,999901519966813	-0,0301847519133927	-0.336342737663963	0.275973233837178	0.153990630161787
24226	MPDU1	0.928412734236394	0,999901519966813	-0,00688173426013118	-0.158721922590254	0.144958454069991	0.0763722240578414
6328	PTGDR	0.286407869272006	0,999901519966813	-0,156749714998108	-0.447258529950176	0.13375909995396	0.146119446704452
21338	CCDC51	0.832979230490399	0,999901519966813	0,0153211514236568	-0.128682500187362	0.159324803034676	0.0724306210821677
12028	LINC00282	0.513719003331091	0,999901519966813	-0,0890459120176845	-0.359003510373696	0.180911686338327	0.135782643676239
9881	C2orf40	0.433202454010337	0,999901519966813	-0,0904026125656962	-0.318652767784192	0.137847542652799	0.114804731127469
18845	TOR3A	0.750064657117644	0,999901519966813	-0,0248814305193674	-0.179670808726665	0.12990794768793	0.077855600709081
516	MIR181A2HG	0.0111044888492041	0,566339467329241	-0,209832864735661	-0.370535986380234	-0.0491297430910876	0.0808300816009926
2305	SMKR1	0.0913919728629605	0,999901519966813	-0,162644927942476	-0.352039221972729	0.0267493660877769	0.0952611006218416
11594	NDUFA9	0.498164656778813	0,999901519966813	-0,0515967428778279	-0.202389844947801	0.0991963591921454	0.0758455630509798
6038	ZFP3	0.275091344938915	0,999901519966813	-0,135112449263899	-0.379658234779335	0.109433336251536	0.123001069276734
22994	PATJ	0.886090883234401	0,999901519966813	0,00840164010037301	-0.107854221946631	0.124657502147377	0.0584741025543754
1325	LOC153682	0.0410622668189114	0,819170840438079	-0,228089079644383	-0.446702828151209	-0.009475331137557	0.10995783373759
18393	CEP68	0.735362046657047	0,999901519966813	0,028794632322006	-0.140026023235266	0.197615287879278	0.0849130198902282
1230	SLC25A53	0.0373025693724429	0,804128151959612	-0,157370044158108	-0.305267304848177	-0.00947278346803782	0.0743890195025674
3837	AMIGO1	0.172908047974434	0,999901519966813	-0,117440360425064	-0.28732201611599	0.0524412952658624	0.0854466792647583
216	LOC285778	0.00362018094576079	0,440743239619567	0,209928072213358	0.0704461302192071	0.349410014207509	0.0701563021170651
8294	ATP2B1	0.369501047734588	0,999901519966813	0,0970860222736849	-0.116865188916634	0.311037233464004	0.107612681584326
2451	FAM150B	0.0990332005845374	0,999901519966813	-0,211823390025488	-0.464343584411533	0.0406968043605574	0.127012018865857
359	LOC105370580	0.00685016974250271	0,505939417054204	-0,176673360409309	-0.303415097012694	-0.0499316238059237	0.0637482633010763
13	WBSCR23	0.000147496856794802	0,271716084160342	0,278565233640182	0.139189393572658	0.417941073707705	0.070102935217284
2364	ENPP5	0.0944686662763937	0,999901519966813	-0,217263437583497	-0.472692327696228	0.0381654525292342	0.128475027863656
59	LOC399917	0.000760319356385762	0,341692673467262	0,25170151588069	0.108421793060161	0.39498123870122	0.0720665010662667
1490	ZNF767P	0.0483385127405604	0,860198433097959	-0,140525229250383	-0.280000913120806	-0.00104954537996077	0.0701531544205769
1755	LOC286087	0.0618164068315465	0,93393847700197	-0,335500882472414	-0.68796162905546	0.0169598641106329	0.177279884895232
18180	PRSS33	0.728394263222857	0,999901519966813	0,0565563234208382	-0.266180182968967	0.379292829810644	0.162329255836134
486	C1QC	0.0101926486006283	0,555092929753159	-0,484916080448488	-0.851816328322098	-0.118015832574878	0.184542631602638
18833	NMT2	0.749776339115268	0,999901519966813	-0,0381874558304997	-0.275471326603702	0.199096414942702	0.119348488323811
2754	HEMGN	0.117068480126193	0,999901519966813	0,228704515083826	-0.0584935138114221	0.515902543979074	0.144454195249486
5772	ANGPT1	0.263353630057469	0,999901519966813	-0,132066285612342	-0.365268763677851	0.101136192453168	0.117295638931513
37	LOC389108	0.000407006426572556	0,271716084160342	0,267561845111895	0.123026850925984	0.412096839297806	0.072697874532176
23258	CLIC4	0.894572867340352	0,999901519966813	-0,012229613004827	-0.195160507562938	0.170701281553284	0.0920101550185039
4606	SVIL	0.211116103007337	0,999901519966813	-0,0867221533824886	-0.223564853987805	0.0501205472228282	0.0688288226341463
84	LOC389892	0.00116235900375316	0,342390442992332	0,27927732244005	0.114090660213872	0.444463984666228	0.0830852023936927
21735	C2orf47	0.847484653974188	0,999901519966813	-0,0167385584477894	-0.189244956666205	0.155767839770626	0.0867668661441881
11931	GMPPA	0.510152650984572	0,999901519966813	-0,0733478119092536	-0.293838028672495	0.147142404853988	0.110901655368032
5213	NOG	0.239594348806261	0,999901519966813	0,232142015661153	-0.157579036516314	0.621863067838621	0.196020986566773
2084	OLIG1	0.0794451594442843	0,999901519966813	0,35810995705738	-0.0429794946383344	0.759199408753095	0.201739037662041
19082	MATN1-AS1	0.758559160690822	0,999901519966813	-0,0285025141686863	-0.212272609112005	0.155267580774632	0.0924322540724724
109	FLYWCH1L	0.00148711446580968	0,346625196198174	0,245329743670019	0.096787284071483	0.393872203268554	0.0747135401458909
15	LOC400669	0.000164599841554483	0,271716084160342	0,246960401016949	0.122424288142004	0.371496513891895	0.0626388838184226
15616	ANG	0.641133434346255	0,999901519966813	-0,0543854158433072	-0.285533666350658	0.176762834664044	0.116262408341754
25317	FADS3	0.962294514934793	0,999901519966813	0,00410665276486704	-0.168095156861439	0.176308462391173	0.0866136648839823
220	ZNF818P	0.00368011904862929	0,440743239619567	-0,279318273554657	-0.465249820434888	-0.0933867266744251	0.0935194161303675
6920	ZNF204P	0.311737906848263	0,999901519966813	-0,110006822892002	-0.324932068938316	0.104918423154313	0.108102599366175
14339	DNASE2	0.595941571161311	0,999901519966813	0,059653974854786	-0.163179983707464	0.282487933417036	0.112080505155932
10725	RGL2	0.465996345028324	0,999901519966813	-0,0711906944476998	-0.264471786861315	0.122090397965916	0.0972160734143967
13383	MXI1	0.56274974867092	0,999901519966813	0,0631372878251453	-0.152903725225455	0.279178300875746	0.10866380525366
100	LOC388129	0.00131260846743056	0,342390442992332	0,221785901986759	0.089096007019925	0.354475796953593	0.0667400541323493
188	LOC442050	0.00301753972866493	0,424154013447464	0,23393740272095	0.0816129462597755	0.386261859182124	0.0766158001137954
16517	KLHDC1	0.671693653940104	0,999901519966813	-0,0534966445091687	-0.303582612971335	0.196589323952998	0.125787657583706
179	SERHL	0.00279477133781652	0,411799133816696	0,19756046376699	0.0699873164338166	0.325133611100164	0.0641664443323159
6869	CDK5	0.309183319869437	0,999901519966813	-0,0776250204569108	-0.228481036822634	0.0732309959088123	0.0758772075368323
25348	WLS	0.963076911981025	0,999901519966813	-0,00729714776584499	-0.31977277561896	0.30517848008727	0.157168263063057
159	RBMY1A3P	0.00240754778328076	0,399775626317	0,229770518751557	0.0837308019043304	0.375810235598783	0.0734547164295598
25930	MRTO4	0.981814631415541	0,999901519966813	0,0021722809568738	-0.186746213591042	0.19109077550479	0.0950217841070818
9361	MRPL22	0.413297236266646	0,999901519966813	-0,0869016069613433	-0.297057290299975	0.123254076377288	0.105703615831084
7585	DACH1	0.340791478811308	0,999901519966813	-0,0956851868619268	-0.29427196516258	0.102901591438726	0.099884714936787
1344	ZBTB18	0.0418230383164186	0,825102575118927	0,152061629752476	0.00575752857226522	0.298365730932688	0.0735876958452083
4526	ATF5	0.207487703939084	0,999901519966813	0,124144613531644	-0.0701799154208818	0.318469142484169	0.0977408986929751
4842	LIG1	0.222268610384943	0,999901519966813	-0,095487275949303	-0.249896226472721	0.0589216745741153	0.0776642540792425
13303	ITM2C	0.55972793997209	0,999901519966813	-0,102764869596781	-0.451693669373731	0.24616393018017	0.175503394522018
2777	EXOSC4	0.118295095984429	0,999901519966813	-0,118143986012129	-0.267008268348139	0.0307202963238813	0.0748754097963676
24308	RPH3A	0.930710509577943	0,999901519966813	0,0105833693063552	-0.230695231694569	0.251861970307279	0.121357748423903
16599	POLR2D	0.674649050836549	0,999901519966813	0,0331600294590209	-0.123353059496476	0.189673118414518	0.0787225887240471
67	LOC56251	0.000902967816173283	0,342390442992332	0,237334900669738	0.10015948827232	0.374510313067157	0.0689961692359421
1400	MND1	0.0441787963790911	0,836714847136857	-0,363393085204357	-0.717100484191972	-0.00968568621674276	0.177906923216318
18345	CCR6	0.733829772784967	0,999901519966813	-0,0449115434019475	-0.306648236430002	0.216825149626107	0.131647711873468
23156	TNFRSF13B	0.891298388888706	0,999901519966813	0,0146996292253233	-0.198514125625055	0.227913384075702	0.107241757513129
5847	SLC16A10	0.267018973947413	0,999901519966813	-0,130179638095487	-0.361833571245388	0.101474295054414	0.116516755418794
10277	MRPL17	0.448291664064719	0,999901519966813	-0,0598982690683802	-0.216225899842087	0.0964293617053267	0.0786293073999866
111	LOC399978	0.00150258269412089	0,346625196198174	0,203366024209059	0.0801082782105371	0.32662377020758	0.0619958938261941
23022	PCSK5	0.887299753460131	0,999901519966813	0,0129240115954219	-0.167840756200723	0.193688779391567	0.0909206416279986
19922	PLK1	0.785892476934956	0,999901519966813	-0,0235761333732227	-0.195584692340805	0.148432425594359	0.0865164641180343
21805	HDAC8	0.84928134060154	0,999901519966813	0,0146363345638954	-0.13802543381645	0.16729810294424	0.0767854604767837
17621	MRPS7	0.710226915722182	0,999901519966813	-0,0287529073862954	-0.18209633349463	0.124590518722039	0.0771283190921825
24752	ZNF33B	0.944727108638088	0,999901519966813	-0,00417913610532704	-0.123671249274439	0.115312977063785	0.060101864601586
11937	AXL	0.51022709973137	0,999901519966813	-0,0657675805781223	-0.26350581739021	0.131970656233965	0.0994579175164216
6724	NBPF1	0.302881597640176	0,999901519966813	-0,092983213431011	-0.271332769290446	0.0853663424284236	0.0897058439568011
10801	AEN	0.468566846436013	0,999901519966813	0,0662353128282173	-0.114636278809714	0.247106904466148	0.0909743716349837
22529	SMURF2	0.871788416092636	0,999901519966813	0,0133225037352026	-0.150307201355242	0.176952208825647	0.0823020877221
20298	OPN3	0.798949429140356	0,999901519966813	0,0281477715254522	-0.190879913663908	0.247175456714813	0.110166034645478
5475	HOTAIRM1	0.250975074875686	0,999901519966813	-0,0659556711804981	-0.179406488239736	0.0474951458787398	0.0570632275636766
9121	FOXO3	0.403275126584424	0,999901519966813	0,0574307262958711	-0.0785051168331478	0.19336656942489	0.0683726935741785
98	LOC441503	0.00129231378066257	0,342390442992332	0,199995659665235	0.0805190490443624	0.319472270286108	0.060094067166002
12471	STXBP5	0.530080755299891	0,999901519966813	-0,0700711278989134	-0.291042002068552	0.150899746270725	0.111143415310114
18693	PSMB6	0.745270077314167	0,999901519966813	-0,0298837643726052	-0.212169603491607	0.152402074746397	0.0916857065370636
89	OR10G2	0.00121227178227593	0,342390442992332	0,26293257179587	0.106801175086487	0.419063968505253	0.0785306060476427
24166	BEND2	0.926605303512269	0,999901519966813	-0,0173830013154323	-0.391454172777227	0.356688170146363	0.188149446036955
122	LOC440427	0.00161259883191433	0,350475885477119	0,224270268179951	0.087402807725572	0.361137728634329	0.0688412762853238
268	H2AFB3	0.00484976325974471	0,478459189736662	0,185225234249757	0.0579069974349946	0.31254347106452	0.0640382300338427
20886	WDR83	0.818062593511128	0,999901519966813	0,0180081588574142	-0.137152534387506	0.173168852102334	0.0780423638813428
7967	HOXB-AS1	0.355234810005932	0,999901519966813	-0,0608320392028059	-0.190944336068654	0.0692802576630424	0.0654435798466909
1829	LOC101927830	0.0655515999642801	0,949802863730825	-0,178401383315858	-0.368535439250418	0.0117326726187032	0.0956331843404315
8425	LOXL1-AS1	0.37474831312658	0,999901519966813	-0,104084465113374	-0.33600127158782	0.127832341361072	0.116648974830939
1851	ROPN1L	0.0668943094473465	0,958240202591243	-0,183455089068615	-0.379965036949437	0.0130548588122061	0.0988401156123404
19847	GGTA1P	0.783588290881986	0,999901519966813	-0,0544081469744974	-0.447028792734239	0.338212498785244	0.19747941738919
148	LOC391265	0.00219629408312904	0,393477956852477	0,21889407537731	0.0810904501539997	0.356697700600621	0.0693121462590392
9654	GATSL3	0.424439142768332	0,999901519966813	-0,0710577163834509	-0.247079474239957	0.104964041473055	0.0885350135422962
18171	RAPH1	0.728083800161869	0,999901519966813	-0,033370157742649	-0.223569151559581	0.156828836074283	0.0956658466451666
6571	LOC105369477	0.297625394267503	0,999901519966813	-0,0838809923847291	-0.243020531993909	0.0752585472244508	0.0800436347528088
144	LOC388276	0.00215069303725066	0,392190865143991	0,221851735128487	0.0824877785700181	0.361215691686956	0.0700969580775948
4887	WFS1	0.224624557084793	0,999901519966813	-0,0917637557508407	-0.240915234761103	0.0573877232594212	0.0750198633102616
121	LOC441040	0.00158180836281271	0,346625196198174	0,237984464160771	0.0930214339295681	0.382947494391974	0.0729131671046852
3110	AGPAT4-IT1	0.134554994968151	0,999901519966813	-0,120490569956552	-0.279060472829094	0.0380793329159895	0.0797571201945712
52	LOC387901	0.000594018048807796	0,302892087771898	0,255663014537361	0.113184851304849	0.398141177769873	0.0716633344927461
10403	PDGFC	0.452967797756417	0,999901519966813	-0,0817655195375522	-0.297386650092024	0.133855611016919	0.108452613734307
3293	HRH4	0.143914716906905	0,999901519966813	-0,185637264153	-0.435872252936815	0.0645977246308147	0.125862611477792
295	LOC392439	0.00540832861362975	0,483065795521681	0,193203996523008	0.0586417820881457	0.327766210957871	0.0676817890148776
24538	INPP5A	0.938331315773107	0,999901519966813	0,00729268950608623	-0.179560776934717	0.194146155946889	0.0939831210823806
560	CKS2	0.0119998912806578	0,567729139432106	-0,389495391031138	-0.69115430414917	-0.0878364779131069	0.151727697094306
350	LOC151443	0.00670361634762052	0,50555517841606	0,242488960102798	0.0690132070009321	0.415964713204665	0.0872544300043535
5152	LINC00963	0.23697897858443	0,999901519966813	-0,0641549812622403	-0.171255357521233	0.0429453949967522	0.0538690976498758
22675	LOC101928307	0.876495470938237	0,999901519966813	0,0191416509065817	-0.224998393159689	0.263281694972852	0.122796990388226
14617	TRIM23	0.604994966994436	0,999901519966813	-0,0681683381815366	-0.329225030832003	0.19288835446893	0.131305686868311
15790	LGR6	0.647537336938434	0,999901519966813	-0,0564505117902028	-0.301067373649744	0.188166350069339	0.123036819090646
25578	SENP6	0.971030836790795	0,999901519966813	-0,00302711774473985	-0.16826707954836	0.162212844058881	0.0831120108909384
18528	RNF157-AS1	0.739915126452892	0,999901519966813	-0,0370589485312395	-0.258285722525579	0.1841678254631	0.111272127207559
161	LOC283332	0.00244126486276224	0,399775626317	0,218747240905544	0.0795106156708384	0.35798386614025	0.070032913265118
24	SOS1-IT1	0.00026597334037833	0,271716084160342	-0,264784717110443	-0.403137560594792	-0.126431873626095	0.0695883907800052
234	LOC441329	0.00402205112326703	0,453798985904118	0,213890720939272	0.0700600004504858	0.357721441428059	0.0723436405893288
5859	HBZ	0.267695113043417	0,999901519966813	-0,202604629216024	-0.563652047356238	0.15844278892419	0.181598788943542
15403	ZNF302	0.633575176086182	0,999901519966813	0,0416486767778554	-0.131429954145246	0.214727307700956	0.0870546864163842
9379	ANKRD36BP2	0.414004291337429	0,999901519966813	-0,0932310686352148	-0.319036374160114	0.132574236889685	0.113575026326385
120	LOC440194	0.00158088717509927	0,346625196198174	0,220099190148807	0.0860382185826207	0.354160161714993	0.0674296750449535
187	C9orf73	0.00297971396225157	0,422497944968451	0,235044085991407	0.0822093878225077	0.387878784160306	0.0768724402988123
3607	CCDC191	0.160485155336878	0,999901519966813	0,124659389678415	-0.0504001862204465	0.299718965577276	0.0880510575036361
20901	TSPYL1	0.818554723420993	0,999901519966813	-0,0179916626349969	-0.173438293708264	0.13745496843827	0.0781861842238575
25423	RNASE1	0.965389531873315	0,999901519966813	-0,00557209819313806	-0.260132866967462	0.248988670581186	0.128038382216049
17951	SLC35B1	0.72115847342604	0,999901519966813	-0,0349680096154903	-0.229113329908074	0.159177310677093	0.0976507607388493
7072	SRM	0.318134769276851	0,999901519966813	-0,104029297139363	-0.309996714167035	0.101938119888308	0.103597011402887
170	LOC441700	0.00257354764333185	0,399775626317	0,204731890539484	0.0736879747386189	0.335775806340348	0.0659121633674575
252	LOC442040	0.00450843369728428	0,470514024481128	0,181812024768097	0.0579167420554258	0.305707307480767	0.0623165605568771
11123	ZXDB	0.480328294741461	0,999901519966813	-0,0522954695428631	-0.198964876927294	0.0943739378415673	0.0737714367084486
13704	CDC14A	0.574359750134653	0,999901519966813	-0,055116226558965	-0.249470889792653	0.139238436674723	0.0977560555634852
499	LOC338902	0.0106829712383991	0,566230539336573	0,207550496530723	0.0494688568346711	0.365632136226774	0.0795115347199732
13982	RCC1	0.5836271662663	0,999901519966813	0,0426169088215749	-0.111383265796591	0.196617083439741	0.0774586489270842
13970	CEP126	0.583013602926236	0,999901519966813	-0,0457967397058877	-0.211017607978296	0.119424128566521	0.0831024072711075
19596	GTSF1	0.774625733907394	0,999901519966813	-0,0303105427725719	-0.240108621690398	0.179487536145255	0.105523748792916
453	LOC440569	0.00932262554791759	0,545672000889702	0,161007347048424	0.040683619238902	0.281331074857946	0.0605201481953149
1269	ZNF641	0.0392853572413844	0,819170840438079	-0,228305784728005	-0.445137772763984	-0.0114737966920249	0.109061648008414
321	LOC442272	0.00601656828874216	0,495481972403876	0,189524811038255	0.0557772408354587	0.323272381241051	0.0672720411575874
218	LOC441697	0.00363621582336202	0,440743239619567	0,211380489671949	0.0708634088609892	0.351897570482908	0.0706769538267192
7689	SDHA	0.344650173687199	0,999901519966813	0,0785704345318327	-0.0858119658987402	0.242952834962406	0.0826806766700973
1232	LUNAR1	0.0374714718836881	0,806274217624696	-0,2561444048481	-0.497089602395693	-0.0151992073005072	0.121190053931954
10315	SORL1	0.449767123424749	0,999901519966813	0,0847232952308954	-0.137117779488686	0.306564369950476	0.111581106754694
23883	CPA3	0.916884121062343	0,999901519966813	0,0189895326786631	-0.341711570919586	0.379690636276912	0.181424600462322
476	SMCR2	0.0100886194206407	0,555092929753159	0,175519320872637	0.0429074043603898	0.308131237384885	0.0667008327109928
7552	KISS1R	0.339320851524142	0,999901519966813	-0,112582568160807	-0.345524181304848	0.120359044983233	0.117164429701267
12810	IL16	0.543047774729268	0,999901519966813	-0,0460358629736205	-0.195917305047937	0.103845579100696	0.0753870184310174
9486	ZNF540	0.41781453736657	0,999901519966813	-0,0752681078768747	-0.259068992795375	0.108532777041625	0.0924477407424321
70	LOC441316	0.000967456784446193	0,342390442992332	0,225234441168748	0.0942406752723745	0.356228207065121	0.0658869390853724
10604	NT5E	0.461308586413766	0,999901519966813	0,0988500018608486	-0.16671699670226	0.364417000423957	0.133574270024839
172	OR11G2	0.0026070486797628	0,401894742697155	0,22223158016171	0.0797909766065322	0.364672183716887	0.0716444428137743
191	LOC388509	0.00311536627638167	0,43131570103567	0,181152233459948	0.062785252554601	0.299519214365296	0.0595359481977148
247	ZNF534	0.00440776087937949	0,470514024481128	0,182587606498487	0.0584934379526489	0.306681775044326	0.0624165956897339
715	LOC441621	0.0171107988382086	0,631673081501192	0,189389385300866	0.0345575852301724	0.34422118537156	0.0778769379590666
23231	CRIP2	0.893761526415925	0,999901519966813	0,0148421394857592	-0.205461344560502	0.23514562353202	0.110807732981232
22516	CAV1	0.871469042027274	0,999901519966813	-0,0350411434515362	-0.464344680145341	0.394262393242269	0.215930092380547
25876	LRRC75A	0.980151258660315	0,999901519966813	0,00188044331742871	-0.147950164473647	0.151711051108505	0.075361449921704
13263	PLCL1	0.558533917917139	0,999901519966813	0,0694178887102539	-0.16556773914922	0.304403516569728	0.118192523459193
199	LOC441111	0.00328941627657877	0,436560255765088	0,156675916981198	0.053686115480627	0.25966571848177	0.0518015703377118
4208	ATP6V0E2-AS1	0.191649085466192	0,999901519966813	-0,114342273375972	-0.287066422305959	0.0583818755540144	0.0868763898896192
4885	PRC1	0.224503360272924	0,999901519966813	-0,208781730102932	-0.54804303321539	0.130479573009525	0.170640859580123
125	LOC440770	0.00174803705405851	0,369573082006142	0,192046337790272	0.0739076574159794	0.310185018164565	0.0594211181286667
694	LOC389192	0.0163400982259206	0,624277016569848	0,20373048212216	0.0383872211304435	0.369073743113876	0.0831639680758248
23638	GOSR2	0.908467347806977	0,999901519966813	-0,00760260611361234	-0.138681404718841	0.123476192491616	0.065929708639101
24754	ZNF571	0.944780302850652	0,999901519966813	-0,00902265512982939	-0.267252199348765	0.249206889089106	0.12988369433898
270	LOC401951	0.00488729393708355	0,479052351734763	0,174145934533863	0.05433292696152	0.293958942106206	0.0602632673206686
11740	UST	0.502680775941006	0,999901519966813	-0,0589771372076004	-0.233171041050629	0.115216766635428	0.0876156437904698
420	LOC152024	0.0086076815345593	0,54300243943864	0,14027910105912	0.0365779737269088	0.243980228391331	0.0521593513467423
302	LOC439955	0.00551501473830252	0,483065795521681	0,213259936877668	0.0643738710315432	0.362146002723793	0.0748863664155179
21734	CD70	0.847482842507665	0,999901519966813	-0,0180848438625521	-0.204463722584542	0.168294034859438	0.093744414057614
8022	CXCL6	0.357458321006539	0,999901519966813	-0,199106306443053	-0.626953677259801	0.228741064373695	0.215197673461346
15519	FAM27B	0.637741705162161	0,999901519966813	-0,0319094036389757	-0.166162217494052	0.1023434102161	0.0675261674323246
9930	NAP1L3	0.435308519570386	0,999901519966813	-0,136919689101339	-0.484210639097395	0.210371260894717	0.174679592656285
181	LOC441576	0.00282369660282302	0,411799133816696	0,205092985383638	0.0725087355122704	0.337677235255007	0.0666869170084412
23057	MAN1C1	0.888343938879189	0,999901519966813	-0,0127492483532117	-0.192748620226249	0.167250123519826	0.0905356645703736
260	LOC283874	0.00466003753506629	0,473575782505402	0,227950412931411	0.072006271741119	0.383894554121703	0.0784364207030555
401	LOC151154	0.00792775176260266	0,523454097053986	0,23506436140216	0.063193354296524	0.406935368507797	0.0864472786030819
21569	FKBP11	0.841401513306154	0,999901519966813	-0,0293146421099579	-0.319691977168304	0.261062692948388	0.146053315253926
17015	NUDC	0.688381042216901	0,999901519966813	0,0254575639640941	-0.100315624688072	0.151230752616261	0.0632611053098045
242	LOC400623	0.00421051985020998	0,461330305075692	0,190023389302295	0.0615636377479622	0.318483140856627	0.0646123864572147
757	LOC285419	0.0182572826150886	0,639487250381868	0,147065283697149	0.0255732187019584	0.268557348692339	0.061107795710115
7860	PREB	0.351070454361837	0,999901519966813	-0,0895495961064142	-0.279427178080893	0.100327985868065	0.0955041836657102
23064	PDE3B	0.888648059763378	0,999901519966813	0,0171948827981012	-0.226237344822156	0.260627110418358	0.122440974521799
119	LOC146443	0.00157579197805446	0,346625196198174	0,169568108553102	0.0663178688339765	0.272818348272228	0.0519325649459207
177	LOC387705	0.00274315565763226	0,410930916735138	0,239393048995847	0.0851162663771428	0.393669831614551	0.077597776574551
24193	OGFOD3	0.927673665428713	0,999901519966813	-0,0052371644933999	-0.119607134899339	0.109132805912539	0.0575255411718837
80	LOC400985	0.00111379821384267	0,342390442992332	0,246052662775016	0.101093261597636	0.391012063952397	0.0729113417716511
26341	E2F2	0.995341210531238	0,999901519966813	-0,000630119476271124	-0.214557397984568	0.213297159032025	0.107600643979698
23482	ANTXR2	0.90264907228156	0,999901519966813	-0,00915299124738371	-0.157487035812198	0.13918105331743	0.0746087120379473
202	LOC392539	0.00333873937374882	0,437302974821812	0,189359505921837	0.0646794943842267	0.314039517459448	0.0627112616324097
18026	AK5	0.723476474722712	0,999901519966813	-0,0396921332163735	-0.261995052387324	0.182610785954576	0.1118134042005
186	LOC442030	0.00292550193588181	0,417041310913474	0,229586740095797	0.0805983592564566	0.378575120935137	0.074937828572357
11817	SH3BP5	0.505503410825448	0,999901519966813	-0,0626971696278204	-0.249111583268623	0.123717244012982	0.0937622873282629
23220	PYCR1	0.89335826546899	0,999901519966813	0,0132193043194967	-0.182249767396983	0.208688376035977	0.0983165781449952
164	LOC440056	0.00253601568848745	0,399775626317	0,18882057169847	0.0681491132458253	0.309492030151115	0.0606950489437955
244	LOC387854	0.00433152165037662	0,470514024481128	0,186683782171425	0.0600644506945252	0.313303113648325	0.0636866962558259
12955	FAM129C	0.548019303457242	0,999901519966813	0,0614905440295336	-0.141205653745234	0.264186741804301	0.101951661166743
152	LOC150371	0.00228951799473739	0,399385326516196	0,224844781508669	0.082683989144074	0.367005573873264	0.0715037040332441
3399	LOC285147	0.149323335344806	0,999901519966813	-0,132414174345074	-0.313342381079399	0.0485140323892514	0.0910028477642247
12072	YKT6	0.515922194052056	0,999901519966813	0,057903986442923	-0.118566432643046	0.234374405528892	0.0887606801218722
6023	TFPT	0.274626852431641	0,999901519966813	-0,0729096376098057	-0.204743361634601	0.0589240864149897	0.0663094192672567
16012	SCARB2	0.655398648236402	0,999901519966813	0,045346145034426	-0.155962271648501	0.246654561717353	0.101253638267437
211	REXO1L4P	0.00352033213957112	0,438007396127475	0,235222924382236	0.0794257546590139	0.391020094105458	0.0783624973370703
306	CABP3	0.00560512567862615	0,483287766155371	0,226888198772541	0.0681721514465134	0.385604246098569	0.0798306275911912
150	LOC442646	0.00226587364639189	0,399385326516196	0,193975046620918	0.0714641939594323	0.316485899282404	0.0616202231561908
19472	MICU3	0.771128582091996	0,999901519966813	0,0408114429880244	-0.237230510913519	0.318853396889567	0.13984889398768
7859	AIFM2	0.351065824679811	0,999901519966813	-0,0789907933712901	-0.246478270711892	0.0884966839693118	0.084242461017822
182	LOC150381	0.00283347572881125	0,411799133816696	0,231336687634221	0.081731158190137	0.380942217078304	0.0752482405392861
24773	ZNF354A	0.945524150029814	0,999901519966813	-0,00798371186755574	-0.239603626030835	0.223636202295723	0.116499644628185
639	LOC388847	0.0144327796611175	0,598881303152628	0,190096470852335	0.0387597057044864	0.341433236000185	0.0761190134388655
20902	SATB1	0.818592919933596	0,999901519966813	-0,0254101755117139	-0.244999267834923	0.194178916811495	0.110448409897284
3316	SRPRA	0.144798882169374	0,999901519966813	-0,0996100889489663	-0.234182193747438	0.0349620158495055	0.0676867636469159
168	LOC201617	0.00256172402377113	0,399775626317	0,230142327858711	0.0829057364193817	0.377378919298041	0.0740567176225411
3937	NAP1L2	0.177538162311584	0,999901519966813	-0,2452325107041	-0.603838445363339	0.113373423955139	0.180370777272237
17721	LYRM9	0.712949805443675	0,999901519966813	-0,0255840841043565	-0.163384002079123	0.112215833870411	0.0693102815958065
25387	WBSCR22	0.964336537794134	0,999901519966813	-0,00307923473821325	-0.139597547027043	0.133439077550617	0.0686656625547173
287	LOC391025	0.00522194916858593	0,480825541065349	0,210386636550515	0.0644808866922896	0.35629238640874	0.0733873340256462
403	OR2M1P	0.0079637624928406	0,523968145155505	0,163079269031276	0.0437696946184259	0.282388843444126	0.060010051683374
367	RESP18	0.00705120270190738	0,508095985193365	0,194817905817312	0.0545386267441386	0.335097184890486	0.0705573448628523
8174	MAP4K4	0.364365622299257	0,999901519966813	-0,0727856940729029	-0.231467548833662	0.0858961606878565	0.0798134294943995
448	OR1L6	0.00925735077634796	0,545672000889702	0,169418159986196	0.0429308734315115	0.29590544654088	0.0636202806085848
196	LOC145899	0.00325474691891401	0,436560255765088	0,183299370257001	0.0629501810210745	0.303648559492927	0.060532954724229
14668	LAGE3	0.607147020495351	0,999901519966813	0,0350496703246124	-0.0999816913830522	0.170081032032277	0.0679177596167888
24875	LOC728392	0.94886558328049	0,999901519966813	0,00504673614430396	-0.150949197382383	0.161042669670991	0.0784624710917118
66	LOC387706	0.000882973518914326	0,342390442992332	0,240138656288461	0.101620775926345	0.378656536650576	0.0696714006441605
17339	LY6E	0.70088703243279	0,999901519966813	-0,0653190373352735	-0.402264155323198	0.271626080652651	0.169475870184129
271	ZNF410	0.00489621675731174	0,479052351734763	0,169996530073462	0.0530128005384822	0.286980259608442	0.0588402036471593
309	LOC388924	0.0056406235721133	0,483335684498263	0,180720696999339	0.0542021446631446	0.307239249335533	0.0636360065985026
21411	TMEM51	0.835390050841733	0,999901519966813	0,0232706447587315	-0.198702082868081	0.245243372385544	0.111647325227151
40	LOC388171	0.000426556724676519	0,271716084160342	0,203269231666655	0.0930485802382099	0.313489883095099	0.0554385263827052
317	ZNF234	0.00580728018850367	0,485002032249136	-0,237493387278403	-0.404356230432547	-0.0706305441242585	0.0839282839704475
63	LOC401199	0.000821395942126584	0,342390442992332	0,245733632444225	0.104896873206703	0.386570391681747	0.0708377449366907
6608	SPRED1	0.298675354725712	0,999901519966813	-0,131856556905381	-0.382563327945058	0.118850214134296	0.126099907417342
443	LOC387765	0.0091335442782744	0,545672000889702	0,194402977439759	0.0495293130927391	0.339276641786778	0.0728682180605286
103	LOC402779	0.00133004773253668	0,342390442992332	0,220811919821456	0.0885389535036658	0.353084886139247	0.0665303483321191
83	LOC391020	0.00114320032159282	0,342390442992332	0,179061309461906	0.0733139588118166	0.284808660111995	0.0531885559823793
13586	HLA-DPB2	0.57073199825554	0,999901519966813	-0,0726703908434819	-0.326511599338719	0.181170817651755	0.127676459463832
2340	LOC196120	0.0933030704034693	0,999901519966813	0,0999342022660255	-0.0171319046958244	0.217000309227875	0.0588816376533431
940	RNASEH2A	0.0256571569050291	0,721489963870925	-0,232986632901541	-0.43694518195791	-0.0290280838451718	0.102586595672413
2805	TSR2	0.119943647873772	0,999901519966813	0,116376751316398	-0.0309265223821898	0.263680025014986	0.0740902573098977
15101	PTGS2	0.622928133848881	0,999901519966813	-0,116943008319901	-0.588071623265389	0.354185606625587	0.236967172764888
446	FLJ25715	0.00924109698983406	0,545672000889702	0,173869965011265	0.0440902316850634	0.303649698337467	0.0652763078125696
5303	NUDT1	0.243544790422422	0,999901519966813	-0,0961953182227156	-0.259060653138873	0.066670016693442	0.0819176265932266
3099	LRRC6	0.134270307347129	0,999901519966813	-0,19918637271459	-0.461128727825666	0.0627559823964869	0.131751155308684
28	C12orf34	0.000308879081110348	0,271716084160342	0,261729684828864	0.123391755145002	0.400067614512725	0.0695808894713934
65	C10orf129	0.000847873854714679	0,342390442992332	0,202721184098254	0.0862087034185809	0.319233664777927	0.0586031759961775
62	LOC283403	0.000813827316928521	0,342390442992332	0,242142708779641	0.103477549256028	0.380807868303253	0.0697454787735716
174	LOC153027	0.00264043335091206	0,402362587927777	0,216204049749534	0.0774389677259772	0.354969131773091	0.069795737559721
525	LOC389316	0.0113303457622099	0,566339467329241	0,180037277289299	0.0417547874823624	0.318319767096237	0.0695530044513022
6799	GALNT2	0.306307455611534	0,999901519966813	0,0870327565170336	-0.0810975225545534	0.255163035588621	0.0845657759344028
255	LOC284048	0.00454198893338285	0,470514024481128	0,219298896260826	0.0697276824374657	0.368870110084186	0.0752309805483483
2125	LINC01088	0.0816004610355711	0,999901519966813	-0,116785681944464	-0.24853904507237	0.0149676811834415	0.0662689995306228
18037	SEC11C	0.723989270520108	0,999901519966813	0,045990070173848	-0.212084946254779	0.304065086602475	0.129805970311143
388	C17orf46	0.00763576590382883	0,518283586761978	0,146048219194244	0.0397897939616476	0.252306644426841	0.0534456150848132
25238	TM6SF1	0.959668249514849	0,999901519966813	-0,00704921346662253	-0.283376712664271	0.269278285731026	0.138986561556307
19506	FMNL3	0.772230861819062	0,999901519966813	0,0265496390441121	-0.155229735875794	0.208329013964018	0.0914309663545332
25024	PCMTD2	0.953611368695489	0,999901519966813	0,0075455930471157	-0.249583645591886	0.264674831686117	0.129330265202683
214	LOC440277	0.00354603557827347	0,438007396127475	0,19411241032186	0.065439167739206	0.322785652904514	0.0647197676770922
6556	AMPD2	0.297036618473676	0,999901519966813	0,087732607651266	-0.0785102060720769	0.253975421374609	0.0836164230123417
9947	CTNNAL1	0.435756061627249	0,999901519966813	-0,102017764583114	-0.361034771330159	0.156999242163931	0.130279770406162
9640	ACOT13	0.423923552370826	0,999901519966813	-0,0831533576874146	-0.288908076998195	0.122601361623366	0.103490029200944
1219	IGKV1D-13	0.0368154167881731	0,799612137737176	0,127294288130426	0.00797791942574622	0.246610656835106	0.0600134690604442
19668	TBL1X	0.776999062233185	0,999901519966813	-0,0223315673745889	-0.178593510267916	0.133930375518739	0.078596267863001
731	LOC391445	0.0174503904431424	0,632964572640112	0,184814717030951	0.0332471047420745	0.336382329319827	0.0762351243958628
197	NF1P1	0.00325779919038422	0,436560255765088	0,251369560926049	0.086310283060132	0.416428838791966	0.083021130905042
64	LOC442123	0.00084139275521181	0,342390442992332	0,191111395945697	0.0813464011925405	0.300876390698854	0.0552093412500915
19881	RNF175	0.784667690375869	0,999901519966813	-0,0326301267651423	-0.269306902947618	0.204046649417334	0.119043133301421
3888	MS4A2	0.175255765065338	0,999901519966813	-0,199252155205666	-0.489070551260635	0.0905662408493022	0.145772181416633
12660	ELP6	0.53698502015769	0,999901519966813	0,0324144611920831	-0.0715484503932889	0.136377372777455	0.0522910229803005
8909	NDE1	0.394395429103436	0,999901519966813	-0,0586120346968683	-0.194745329392498	0.077521259998761	0.068472007302985
93	LOC92249	0.00124762749745222	0,342390442992332	0,210577226230197	0.0851965919002665	0.335957860560127	0.0630636592516666
10825	YIF1B	0.469394752523119	0,999901519966813	0,0475771662795931	-0.082586776590628	0.177741109149814	0.0654695566336077
20561	ZNF605	0.807547545703857	0,999901519966813	-0,0181736274469517	-0.166044684029707	0.129697429135803	0.0743758394217398
320	LOC440206	0.00599041019688808	0,495481972403876	0,205599629060706	0.0605868991391468	0.350612358982265	0.0729381649391137
15200	STEAP1B	0.626250886872839	0,999901519966813	0,0476841306083937	-0.14627533331006	0.241643594526848	0.0975572791329338
97	LOC388530	0.00127647565520615	0,342390442992332	0,239451189185282	0.0965707813855516	0.382331596985012	0.0718656545277215
6605	SNX8	0.29855820295563	0,999901519966813	0,0872993064524961	-0.0786475996810156	0.253246212586008	0.0834675881024306
460	LOC391337	0.009635283728924	0,554806076211604	0,171065834162257	0.0426426321135899	0.299489036210924	0.0645940028720348
251	SPAR	0.00448959286745588	0,470514024481128	0,171555788661196	0.0547071876644085	0.288404389657984	0.0587722370099406
2178	KIAA0226L	0.084107561040395	0,999901519966813	0,206351208881956	-0.0283864626214047	0.441088880385317	0.118067806949065
12133	C11orf24	0.518185005763078	0,999901519966813	-0,0458870782177993	-0.186493335638609	0.0947191792030106	0.0707218076701128
20995	PMVK	0.821376536718188	0,999901519966813	-0,0334196698735209	-0.326806219214251	0.259966879467209	0.147566882840609
6247	VPS41	0.283281361778421	0,999901519966813	-0,0928849462440764	-0.263910024554567	0.0781401320664144	0.0860217953091638
8898	LINC00920	0.393879018314567	0,999901519966813	-0,0716815610127151	-0.237987871751436	0.0946247497260059	0.0836483605931547
474	LOC342853	0.0100220819817888	0,555092929753159	0,138557486837944	0.0339684780296355	0.243146495646253	0.0526059359023534
523	LOC140103	0.0112691549870147	0,566339467329241	0,203669012770588	0.0473571734414085	0.359980852099768	0.0786213646560208
21108	ZNF573	0.825252499307884	0,999901519966813	-0,0178002343558712	-0.177591876151114	0.141991407439371	0.0803716275906095
107	LOC200292	0.00145215811616943	0,346625196198174	0,246052451060476	0.0974144333605454	0.394690468760407	0.0747616037370292
747	C12orf44	0.0181236528518547	0,639487250381868	0,126253328590173	0.0220784248949529	0.230428232285394	0.0523976502776577
10909	KIAA1147	0.472174223853252	0,999901519966813	0,0575818581029186	-0.100946490061388	0.216110206267225	0.0797362191042678
20849	LOC101927402	0.816808868193781	0,999901519966813	-0,0293753636381293	-0.280713681708368	0.221962954432109	0.126417561470933
175	FAM22D	0.00269201836150949	0,407879239173852	0,222538958371108	0.079412614619475	0.365665302122742	0.0719893548196481
192	LOC442121	0.00312323645479346	0,43131570103567	0,203373481359837	0.0704500530059173	0.336296909713756	0.0668575162111284
102	LOC389318	0.00132167320657305	0,342390442992332	0,22224144588371	0.0891920717527244	0.355290820014696	0.0669208641245568
12296	NASP	0.523662022637766	0,999901519966813	-0,0553456343160077	-0.227183244923704	0.116491976291689	0.0864304809103796
4094	LOC201651	0.185711898043122	0,999901519966813	0,109258558240669	-0.053561984069537	0.272079100550874	0.0818950969126755
748	KIAA0889	0.018131745528477	0,639487250381868	0,137873467122919	0.024102254908602	0.251644679337236	0.0572243791720872
4460	COPG1	0.20399901233675	0,999901519966813	-0,0922772013945666	-0.235601809710629	0.0510474069214954	0.0720890774682025
18110	DPP3	0.725937784139283	0,999901519966813	-0,02512994154272	-0.167193491406685	0.116933608321245	0.0714547932269043
468	LOC389120	0.00988796238885421	0,555092929753159	0,158931759795151	0.0391885106149269	0.278675008975375	0.0602281804071749
397	C21orf77	0.00780539911593502	0,521310220551681	0,167788392233891	0.0453591977507418	0.29021758671704	0.0615791509159582
130	LOC389301	0.00184119703015678	0,373991560159211	0,19007775436272	0.072542618690941	0.307612890034498	0.0591175486207765
19351	ANKRD16	0.767382383052354	0,999901519966813	0,0249795322305009	-0.142380667869454	0.192339732330456	0.084178443407945
1379	LOC283688	0.0433395974873369	0,832665881337561	0,116330323230013	0.00356157715694444	0.229099069303082	0.0567201610886417
19231	BBS2	0.763394592520327	0,999901519966813	0,0260002609351042	-0.145173213832825	0.197173735703034	0.0860964354134837
19048	CARNS1	0.757249389468272	0,999901519966813	0,0322456323221063	-0.174499725869456	0.238990990513669	0.103988298436484
20	LOC51039	0.000227764164331424	0,271716084160342	0,241039710548073	0.116559153402493	0.365520267693653	0.0626109405271408
18413	ALG14	0.73582946565865	0,999901519966813	-0,0342489234205482	-0.235417026144062	0.166919179302966	0.101183063479138
828	C17orf73	0.0211223209485613	0,674313103344438	0,194512584928487	0.0298963863031766	0.359128783553797	0.082798271941212
2060	HCRP1	0.0782653475039505	0,999901519966813	-0,190396359288251	-0.402789498293551	0.0219967797170491	0.106829006067843
7816	LOC729083	0.349117877848002	0,999901519966813	-0,0995081295628011	-0.309643695317488	0.110627436191886	0.105693497135596
207	LOC440236	0.00345379558184893	0,438007396127475	0,178946074932555	0.0606764622211055	0.297215687644005	0.059486974170468
7407	ISG15	0.33209596482232	0,999901519966813	-0,201755852209296	-0.612975264250257	0.209463559831665	0.206834181508294
627	OR2AI1P	0.014001688534893	0,591523758787901	0,169137105434369	0.0351055453930862	0.303168665475651	0.0674148817047019
24106	NR3C2	0.924419444291435	0,999901519966813	0,0128008299736184	-0.254674879702789	0.280276539650026	0.134534309092293
25099	CRELD2	0.955800853503972	0,999901519966813	0,00642929240013419	-0.223525215417008	0.236383800217276	0.115661982425488
21697	SLC2A5	0.846065696867194	0,999901519966813	0,0216281849049926	-0.199189592045258	0.242445961855244	0.111066410827504
162	LOC391609	0.00246589574884395	0,399775626317	0,214780487182424	0.0779242854389666	0.351636688925881	0.0688356134051433
375	LOC339274	0.00736201272620264	0,51608449281296	0,186242898561052	0.0513859904719122	0.321099806650191	0.0678300133423127
390	LOC401721	0.00766427980951182	0,518283586761978	0,187398771823412	0.0509886866867025	0.323808856960121	0.0686112267139703
22272	CDKN2C	0.863944529985726	0,999901519966813	-0,0147999963812722	-0.18600077481749	0.156400782054945	0.0861101685489272
1589	LOC440054	0.0528282415364814	0,8809884326878	0,114512247176165	-0.00142982317343461	0.230454317525764	0.0583162723377167
8942	SLC25A4	0.395387238697271	0,999901519966813	0,08728419027924	-0.115871164264405	0.290439544822885	0.102182606768274
13085	KIAA2026	0.552129797446997	0,999901519966813	-0,0474743021454823	-0.205592164714547	0.110643560423583	0.079529754016223
457	TTTY21	0.00952518473968515	0,552648300596831	0,202387270643391	0.0506913972134929	0.354083144073288	0.0762996368856569
851	LOC440729	0.0219648031629799	0,684367515706711	0,198261648270938	0.0293533690083397	0.367169927533537	0.0849570926573234
11214	LOC642361	0.483410426867837	0,999901519966813	0,0368794353480487	-0.06728592231121	0.141044793007307	0.052392848834737
744	LOC388938	0.0180111587760869	0,639487250381868	0,168919442222892	0.0296800502960665	0.308158834149718	0.0700343048494726
22303	RABL2A	0.864926685236158	0,999901519966813	0,0136128750408009	-0.145012159288093	0.172237909369695	0.0797848500860018
12459	RHOBTB3	0.529677623967012	0,999901519966813	-0,0431032734034159	-0.178896997150944	0.0926904503441121	0.06830121069889
2851	GMPPB	0.122154312294155	0,999901519966813	0,116860963310908	-0.0319496632617163	0.265671589883531	0.0748484221455459
594	LOC391403	0.0131589054199758	0,586197314071821	0,178590431181414	0.0383817296990101	0.318799132663819	0.0705218459107305
7045	AKAP12	0.31697220281511	0,999901519966813	-0,0881467472169861	-0.262247118969045	0.0859536245350725	0.0875685992373334
22532	LOC100130744	0.871930847626211	0,999901519966813	0,0104077787881976	-0.117566108767845	0.138381666344241	0.0643680077156767
16301	AUTS2	0.664650844837094	0,999901519966813	-0,045013001652299	-0.250737648340245	0.160711645035647	0.103474903343196
684	C20orf66	0.0160039024096665	0,619609242922591	0,184900254916655	0.0353287628265664	0.334471747006743	0.0752311205102987
521	LOC390613	0.0112313980508272	0,566339467329241	0,156952114638211	0.036552545819475	0.277351683456948	0.0605582945293797
17695	PARP2	0.712286054640389	0,999901519966813	-0,0320875208187105	-0.204498422592182	0.140323380954761	0.0867188335648678
12196	FAHD2A	0.520520942973794	0,999901519966813	-0,0412413956522387	-0.168322819277224	0.0858400279727466	0.0639191182875492
17460	FOXRED1	0.705284989779558	0,999901519966813	-0,0378882184121801	-0.236398548892663	0.160622112068303	0.0998462633903621
132	LOC286235	0.00186875960766898	0,373991560159211	0,189422675664255	0.0721178348448923	0.306727516483619	0.0590017154526181
11523	ZBP1	0.495368761926059	0,999901519966813	-0,134823499371879	-0.526291320972433	0.256644322228675	0.196899572580295
371	LOC441498	0.00722130848293964	0,516016445050953	0,156263103774484	0.0433977757891292	0.269128431759838	0.0567687396337959
17058	FKBP1B	0.690085991751202	0,999901519966813	-0,0548286221645939	-0.327283606455406	0.217626362126219	0.137038773033487
14492	NPEPPS	0.600905009820131	0,999901519966813	-0,0387888001606031	-0.185664798991322	0.108087198670116	0.0738753475926347
1543	FLJ12120	0.0511613370629231	0,875673693296839	-0,256721561595137	-0.514767940606026	0.00132481741575258	0.12979156632951
22847	ETFB	0.881510427327592	0,999901519966813	-0,0133961987399573	-0.191546324824464	0.16475392734455	0.0896055352333855
456	OR5BS1P	0.00950825922846564	0,552648300596831	0,159258043958128	0.039918221084929	0.278597866831326	0.0600252659834652
6820	MRPS18B	0.307326609475065	0,999901519966813	-0,0651066317094999	-0.191146836061982	0.0609335726429819	0.0633954082444604
22642	SNRPA	0.875190199222318	0,999901519966813	-0,0117218010837588	-0.15964972846434	0.136206126296823	0.0744044441630913
9211	CHPF	0.4070483375703	0,999901519966813	0,0852349014595493	-0.118146020886642	0.288615823805741	0.102296062335905
12854	LINC01013	0.544679775569348	0,999901519966813	-0,0491785167296337	-0.209943083596954	0.111586050137687	0.0808609871759301
153	LOC441164	0.00230608364560804	0,399419146957255	0,206893079906896	0.0759843152724628	0.33780184454133	0.0658441853487401
538	LOC441872	0.0115915227252583	0,566339467329241	0,175551173600588	0.0402707104449576	0.310831636756218	0.0680430520825475
12022	ZNF30	0.513474750921749	0,999901519966813	-0,0767438111423522	-0.309270268396108	0.155782646111403	0.116955615559105
784	LOC284551	0.0196795836053127	0,665566529712841	0,157030318208833	0.0256998469800627	0.288360789437604	0.0660562943487591
7433	HMGB3	0.3336469169745	0,999901519966813	-0,133720249716154	-0.407149899849537	0.139709400417229	0.137529008187493
12222	CTLA4	0.521284318671091	0,999901519966813	0,0724292574617443	-0.151164691485871	0.296023206409359	0.11246276334878
227	LOC442125	0.00380791463344052	0,444787914121918	0,200222193511692	0.0664240669842969	0.334020320039088	0.0672974698599113
22484	ZNF529	0.87052579446228	0,999901519966813	-0,0168911931288952	-0.222311065446227	0.188528679188437	0.103321608640551
378	FLJ39739	0.00738182145062562	0,51608449281296	0,139867843514362	0.0385552557837448	0.24118043124498	0.0509579692645011
4684	CA5B	0.214762167102751	0,999901519966813	-0,122709355671847	-0.317901287578097	0.0724825762344032	0.0981771830091293
542	LOC442373	0.0116219063713032	0,566339467329241	0,225419233846075	0.0516444786961005	0.39919398899605	0.0874048213576772
20191	RABL6	0.794823581131113	0,999901519966813	0,0152138171885328	-0.100736017157743	0.131163651534809	0.0583201774546708
25467	CPQ	0.966865291187352	0,999901519966813	-0,00367952307955621	-0.179269668383748	0.171910622224636	0.0883179220666202
127	C1orf20	0.00178041648020398	0,371714511595342	0,246736443497875	0.0946772606012407	0.39879562639451	0.0764823734345319
412	LOC442651	0.00830738221756351	0,533721507182101	0,201612576431805	0.053279895932388	0.349945256931222	0.074608025943513
248	LOC400740	0.00442704776785302	0,470514024481128	0,202435029136555	0.064781266233155	0.340088792039955	0.0692367688586295
9072	LINC00853	0.401145962338077	0,999901519966813	-0,0891963996972718	-0.299363111054611	0.120970311660068	0.105709162678233
8436	TMOD4	0.375056182173835	0,999901519966813	-0,0751069773251632	-0.242565730140671	0.0923517754903446	0.0842280132231336
19617	LEF1-AS1	0.775435930366239	0,999901519966813	0,0369243723264564	-0.219600235770463	0.293448980423376	0.129026149541737
160	LOC283692	0.00242510288848219	0,399775626317	0,189652060457617	0.0690192715542269	0.310284849361007	0.0606755990240318
3133	SPEF2	0.135791196488432	0,999901519966813	-0,0983687966296408	-0.228241566108073	0.0315039728487915	0.0653231029195947
342	LOC389526	0.00661533409234088	0,50555517841606	0,165696743980204	0.047358032643737	0.28403545531667	0.0595217292358423
25362	OFD1	0.963636850991015	0,999901519966813	0,00445470972754387	-0.189242650663565	0.198152070118653	0.0974254469115906
576	LOC440687	0.0127196353038306	0,583456187896624	0,159942897724108	0.0350055085049518	0.284880286943264	0.0628407168588464
489	LOC392533	0.0102765762113955	0,557225804182313	0,174632179117829	0.0423487606025759	0.306915597633081	0.0665356055540395
379	LOC441749	0.00740080947928291	0,51608449281296	0,151673527299067	0.0417727484787146	0.26157430611942	0.0552776376037605
442	OR4K17	0.00912792915871747	0,545672000889702	0,15979879104282	0.0407229867338424	0.278874595351798	0.0598924705413371
3254	LOC100128288	0.142431478743526	0,999901519966813	-0,105866079525559	-0.248036360542709	0.0363042014915901	0.0715084766135924
382	C1orf143	0.00750981171281543	0,518283586761978	0,224345917272178	0.061476875071494	0.387214959472861	0.0819194912745576
5747	CREBBP	0.262368762758455	0,999901519966813	-0,112659663328467	-0.311180871070897	0.0858615444139623	0.0998517344102263
541	LOC390358	0.0116214907610047	0,566339467329241	0,249246794364903	0.0571044651247241	0.441389123605082	0.0966433009673458
547	LOC283202	0.0117473828592696	0,566339467329241	0,225993325212186	0.0515048654811172	0.400481784943254	0.0877637988245642
18943	FLJ10038	0.753540595756375	0,999901519966813	-0,0234825071166607	-0.171701260842947	0.124736246609626	0.0745507233206738
23456	CXCL5	0.901748780230812	0,999901519966813	-0,0215534918747419	-0.36763391588537	0.324526932135886	0.174070725117304
5711	NOP14	0.260535573901383	0,999901519966813	0,128656305282714	-0.0971769345717253	0.354489545137153	0.113589076670355
18269	TSHZ3	0.731077262669767	0,999901519966813	-0,0309535275877534	-0.209424396148901	0.147517340973394	0.0897668615367856
1095	DKFZp547E087	0.0318071394630886	0,769525115934828	0,127846595172953	0.0113935104951322	0.244299679850774	0.0585733011335903
438	C10orf127	0.00906346705906461	0,545672000889702	0,188607735765953	0.0482005666506102	0.329014904881296	0.0706216706982107
25668	CBFA2T3	0.973907548291304	0,999901519966813	0,00370071986146612	-0.220590041109089	0.227991480832022	0.112813244236136
10011	FN3KRP	0.438290884269846	0,999901519966813	0,069526319986652	-0.107979018994399	0.247031658967703	0.0892812217187864
8243	PRSS23	0.367564859219992	0,999901519966813	0,0922710417117459	-0.11024486798178	0.294786951405271	0.101860980287807
229	LOC392591	0.00387610657688692	0,448798977668807	0,227789023859055	0.0752606766984047	0.380317371019705	0.076718352582644
4899	ATP2A1-AS1	0.225609952520997	0,999901519966813	-0,113840977500751	-0.299273459225401	0.0715915042238987	0.0932683975015005
2625	BNIP3L	0.10952002522784	0,999901519966813	0,255052153367182	-0.0584990180922824	0.568603324826647	0.15770923747959
11308	CCNE1	0.486855928182648	0,999901519966813	0,0619458625423613	-0.114409632732091	0.238301357816814	0.0887028760109893
26098	GOLGA2P5	0.987266495767036	0,999901519966813	-0,00102442862044264	-0.128267417931503	0.126218560690618	0.0640003822197971
1514	TICRR	0.0499725606152948	0,875179950273806	-0,141787359060011	-0.283557347249393	-1.73708706288356e-05	0.0713071382599771
5804	METTL1	0.264505535016717	0,999901519966813	-0,0940833132993757	-0.260619654994998	0.0724530283962464	0.0837640610277623
26019	TGFBR2	0.984243431745006	0,999901519966813	-0,00202014156518067	-0.20479322224319	0.200752939112829	0.101990331550238
7891	EHD4	0.352429001807186	0,999901519966813	0,0729537128993179	-0.0821737995633442	0.22808122536198	0.0780256746888116
2407	ZNF506	0.0970577995981907	0,999901519966813	-0,134204061074843	-0.293238999924934	0.0248308777752479	0.0799910229067777
134	LOC388180	0.00202328915235772	0,392190865143991	0,209225762502252	0.0786120446329797	0.339839480371523	0.0656957834144151
3793	LOC283713	0.170475096505632	0,999901519966813	-0,14914092276528	-0.363643761122154	0.0653619155915945	0.107890137730975
74	LOC440869	0.00102560283748168	0,342390442992332	0,235822407382951	0.0979402953893602	0.373704519376542	0.0693516233518387
25233	PVALB	0.959547460116724	0,999901519966813	0,00778054130330771	-0.296303342368046	0.311864424974662	0.152947403131744
410	LOC442491	0.00829145836550166	0,533721507182101	0,1771292081165	0.0468431449744512	0.307415271258549	0.0655309804033263
9870	LOC100505564	0.432922500931972	0,999901519966813	0,0960949011894373	-0.146379106019549	0.338568908398424	0.121959011052502
25033	LRRN3	0.953943015797188	0,999901519966813	0,0110703435583721	-0.368890461917056	0.3910311490338	0.19111180042715
355	VTLGL1	0.00677730148121788	0,50555517841606	0,189923703786061	0.0538629813408562	0.325984426231267	0.0684355050815987
17129	TRIM10	0.69315416061383	0,999901519966813	0,0365267840001395	-0.146897976258471	0.21995154425875	0.0922585584375713
22012	BCL2L11	0.85580162829646	0,999901519966813	0,0161839639462799	-0.160345084935219	0.192713012827778	0.0887901695997888
19353	FCER1A	0.767450781771622	0,999901519966813	0,0444711139559928	-0.253570886172477	0.342513114084462	0.149908470628148
25	INCA1	0.000275526505489287	0,271716084160342	0,216462855897048	0.103053623197863	0.329872088596234	0.0570423115591712
19619	SNRPC	0.77544609965858	0,999901519966813	-0,0179123257217852	-0.142360379308543	0.106535727864973	0.0625945919628752
18542	CD320	0.740530779062608	0,999901519966813	-0,033795569082716	-0.236038268350962	0.16844713018553	0.101723561544826
6103	TMED3	0.27763760546482	0,999901519966813	0,0711047890755181	-0.0582797247058966	0.200489302856933	0.0650775212070043
11934	EMC7	0.510181028628259	0,999901519966813	-0,0464708038187549	-0.186175676740996	0.0932340691034867	0.0702684313957285
32	LOC441496	0.000376940771034926	0,271716084160342	0,277092273559857	0.128324773532827	0.425859773586886	0.0748267304561508
766	MGC34800	0.018825360709609	0,651637649106113	0,148292430738361	0.0251730795240913	0.271411781952631	0.0619262843401447
19877	TMEM43	0.784563087039635	0,999901519966813	-0,0279554548948829	-0.230624351319235	0.17471344152947	0.101937929197138
18940	ALYREF	0.753383774595888	0,999901519966813	0,0361500818235296	-0.19187482975661	0.264174993403669	0.114691438607187
349	LOC440161	0.00669187594925641	0,50555517841606	0,207618707196902	0.0591222380172135	0.356115176376591	0.0746904079922013
18832	PLCB1	0.749774315016988	0,999901519966813	-0,0264756291554146	-0.190984812152915	0.138033553842086	0.0827444454701395
13359	SLC46A2	0.561849095853445	0,999901519966813	0,106697200597334	-0.257553691091694	0.470948092286362	0.183210064603326
296	FLJ40176	0.00542880356133011	0,483065795521681	0,196307121658324	0.0595205403609768	0.333093702955672	0.0688005958754118
236	LOC388438	0.00405485897249726	0,453798985904118	0,187055967988324	0.0611524453399172	0.312959490636731	0.0633266603994858
8107	OR2W3	0.361528310597702	0,999901519966813	-0,150666635508971	-0.477192855885469	0.175859584867526	0.16423539734511
2275	C12orf28	0.0890716266191568	0,999901519966813	0,0958938536618334	-0.0149553796906766	0.206743087014344	0.0557546890539412
72	LOC442682	0.00101732717332094	0,342390442992332	0,197491830644313	0.0821065135994998	0.312877147689127	0.058036237858007
2913	C2orf15	0.125750843581463	0,999901519966813	-0,182842960667716	-0.417944818601528	0.0522588972660968	0.118250984591106
278	LOC387981	0.00504361765914509	0,479451971989398	0,18138517954037	0.0561191800950529	0.306651178985687	0.063006000464564
4895	ZNF37BP	0.225426001123279	0,999901519966813	-0,0718892735276087	-0.188940939978072	0.0451623929228547	0.0588743743985799
312	LOC390342	0.00570453177277496	0,484793781907462	0,201465622601195	0.0602279815917873	0.342703263610602	0.0710393795160457
142	C1orf177	0.00212868836787398	0,392190865143991	0,223559244889157	0.0832710144066866	0.363847475371627	0.0705618472218386
413	LOC157381	0.00831329370040384	0,533721507182101	0,17989242444287	0.0475273432834743	0.312257505602266	0.0665766800404732
16990	RRBP1	0.687634306393785	0,999901519966813	-0,0383366278591773	-0.227260535550373	0.150587279832019	0.0950245067972733
2842	ZFP2	0.121501340843703	0,999901519966813	-0,173111244799925	-0.39315988827781	0.0469373986779598	0.110679553866064
18973	SRPK2	0.75464145021998	0,999901519966813	-0,0222334615573191	-0.163219463549782	0.118752540435144	0.0709128107097559
94	LOC441941	0.00125616246638825	0,342390442992332	0,203950812737147	0.0824376010912135	0.32546402438308	0.0611184320032227
24580	MRPL16	0.940117708849426	0,999901519966813	-0,00523394850082043	-0.143346884428956	0.132878987427315	0.0694677226364933
194	LOC387883	0.0032166382405806	0,436560255765088	0,149032882792799	0.0513094294116927	0.246756336173905	0.0491527148339769
15709	IGK	0.644518321366587	0,999901519966813	-0,0749644896574096	-0.396843954188513	0.246914974873694	0.161898182919408
18078	CCDC58	0.725085946422876	0,999901519966813	0,0393738893076198	-0.182493734758346	0.261241513373585	0.111594460483064
11095	SAR1B	0.47912257628435	0,999901519966813	-0,0785853183236104	-0.298382104849378	0.141211468202157	0.110552875443249
8024	SNRNP25	0.357692384440292	0,999901519966813	0,0892828435894502	-0.102665495818637	0.281231182997538	0.0965457284137001
2221	LOC285771	0.0867245489731508	0,999901519966813	0,104301872330995	-0.0153631682595959	0.223966912921586	0.0601888432330288
10895	CLPTM1L	0.471658950972661	0,999901519966813	0,0609606569349127	-0.10667420598041	0.228595519850236	0.0843165926707085
222	C6orf215	0.00369017534209104	0,440743239619567	0,160159971498732	0.0535146166817605	0.266805326315704	0.0536402320254104
24420	STARD5	0.934383403561063	0,999901519966813	0,00968735711243171	-0.223557128689045	0.242931842913909	0.117316767884649
21772	FANCA	0.848579128749821	0,999901519966813	0,0119836071028683	-0.112422520992669	0.136389735198406	0.0625735043770099
58	LOC440784	0.000728025922455302	0,332820816101764	0,204474694275996	0.0885184230272436	0.320430965524748	0.0583234150728769
335	LOC339926	0.00645687860680105	0,50555517841606	0,205909712027782	0.0593033681395616	0.352516055916002	0.0737397171780963
1457	LOC348761	0.0471063107799177	0,857257261722387	0,124050674871099	0.00162214455707481	0.246479205185123	0.0615788168537193
2824	PPP1R12B	0.120592384997439	0,999901519966813	-0,139759181957242	-0.316972844199699	0.0374544802852152	0.0891345148325703
15862	COX5A	0.650778387363831	0,999901519966813	0,0364806560844342	-0.123175980869684	0.196137293038553	0.0803037231702541
942	LOC388002	0.025708098336261	0,721489963870925	0,180025231194056	0.0223736193477131	0.337676843040398	0.0792952403143204
235	LOC339553	0.00404507043328848	0,453798985904118	0,191485003494278	0.0626363021999471	0.320333704788609	0.0648080194909793
95	LOC441016	0.00125787773953258	0,342390442992332	0,224070116293493	0.0905527135803711	0.357587519006615	0.0671562720500439
19861	PAPSS2	0.78416141054566	0,999901519966813	0,0289675187487025	-0.180637653930765	0.23857269142817	0.105426721262721
9134	RPARP-AS1	0.403941517800732	0,999901519966813	-0,0703069671153757	-0.236957272344958	0.0963433381142068	0.083821382140478
18035	DHRS7	0.723933444666854	0,999901519966813	-0,0286157880695271	-0.189160482928993	0.131928906789939	0.0807503964658383
19057	ALG8	0.757562513038039	0,999901519966813	-0,0279766152536908	-0.207590164859828	0.151636934352447	0.0903416045857397
6672	HYMAI	0.300940565355319	0,999901519966813	-0,125935490938472	-0.366516279344466	0.114645297467521	0.12100676427118
12807	BMT2	0.54297708608442	0,999901519966813	-0,0446098652149014	-0.189823103084083	0.10060337265428	0.0730390159593185
19691	SLCO3A1	0.777821311382319	0,999901519966813	0,0219923975427912	-0.132481493025467	0.176466288111049	0.077696917471651
155	LOC442329	0.0023513275023953	0,399419146957255	0,182557743475454	0.0668125675623165	0.298302919388591	0.0582172388329338
1333	BCRL5	0.0413184287500593	0,820393859649928	0,140402950101295	0.00565824940568624	0.275147650796905	0.0677735755290178
11023	ZNF559	0.476580649536748	0,999901519966813	0,0724700918381645	-0.129052401142382	0.273992584818711	0.101361313864702
15322	MBNL1-AS1	0.63037029398228	0,999901519966813	-0,0508450704499852	-0.260160235788073	0.158470094888103	0.105280854046025
619	LOC401642	0.0138530096151741	0,591523758787901	0,175701461392778	0.0366926464784119	0.314710276307145	0.069918329761113
133	LOC440114	0.00187595238548652	0,373991560159211	0,203630589856167	0.0774784388382282	0.329782740874105	0.0634517149173565
12250	ITGB7	0.522104283472786	0,999901519966813	-0,0666281044849862	-0.272719956310362	0.13946374734039	0.103659599327437
223	LOC440960	0.00373317592216632	0,443190374809364	0,178750480256921	0.0595698153517395	0.297931145162103	0.0599452130796348
272	LOC399986	0.004929364396878	0,479421880949332	0,221100945034027	0.0688265490573478	0.373375341010706	0.0765906208079715
12536	SUV39H1	0.532530882649548	0,999901519966813	0,0528640792408766	-0.114844031594862	0.220572190076615	0.0843534347390125
23918	C20orf194	0.918054058300527	0,999901519966813	0,00869670641338598	-0.158862011187753	0.176255424014525	0.0842782932780393
563	LOC254312	0.0121875681627834	0,57398467111226	0,148153217243708	0.0331502255986808	0.263156208888735	0.057843936719444
1039	LOC389029	0.0291566879830914	0,743185577797843	0,16180055373583	0.0168172024780704	0.306783904993589	0.0729233881272636
1290	ZD77D08	0.0399490741644204	0,819170840438079	0,137380383106205	0.00645426816823214	0.268306498044178	0.065852912163979
12093	FBXO22	0.516866557242138	0,999901519966813	-0,0428032517374006	-0.173546842686889	0.0879403392120876	0.0657611066736289
282	LOC389907	0.0051246510357714	0,480825541065349	0,193187729334198	0.0595141670038415	0.326861291664554	0.0672348168503855
17285	SESN1	0.698727194512219	0,999901519966813	-0,034488957316494	-0.211057094793828	0.14207918016084	0.088809830290625
658	LOC392563	0.0151377847788267	0,609893215963218	0,201088466931037	0.0398242225481279	0.362352711313946	0.0811123138082061
19309	NAPSA	0.765863498806143	0,999901519966813	0,0250950299750347	-0.141915209001027	0.192105268951097	0.0840024207774451
276	LOC441053	0.00499571569595435	0,479421880949332	0,193539515767166	0.0600329407746688	0.327046090759664	0.0671508259483586
8403	CPNE2	0.37390666627843	0,999901519966813	-0,0832816320509279	-0.268518238488685	0.101954974386829	0.0931698766061927
23421	C1orf112	0.900401094127512	0,999901519966813	-0,0137477955009962	-0.231491061256806	0.203995470254813	0.109520000352172
12624	HINT2	0.535638648601415	0,999901519966813	0,0587989823591262	-0.129163614548535	0.246761579266787	0.0945409889397365
3250	TGM3	0.142211500431836	0,999901519966813	-0,213339739171041	-0.499679244901927	0.0729997665598451	0.144022377269092
620	C17orf66	0.0139335587574137	0,591523758787901	0,167765369156106	0.0349189445831868	0.300611793729025	0.0668187850288207
611	LOC389438	0.0137279564087876	0,591523758787901	0,200409163076136	0.042069255502191	0.358749070650081	0.0796414376952946
4215	DOCK5	0.192000951863167	0,999901519966813	-0,119304190845122	-0.299667969947934	0.0610595882576893	0.0907189532695427
257	LOC442743	0.00456051685052422	0,470514024481128	0,189955155649905	0.0603354037833218	0.319574907516488	0.0651958407108525
250	LOC137829	0.00445565424096613	0,470514024481128	0,23147735850615	0.0739560560819842	0.388998660930315	0.079229697584844
334	LOC439959	0.00644780657531964	0,50555517841606	0,191180039126391	0.0550853570231127	0.327274721229669	0.0684525860312721
711	LOC153095	0.0168873754205393	0,629663780714816	0,184726271080091	0.034022525339963	0.33543001682022	0.0758006188124422
307	FAM113B	0.00560889178851459	0,483287766155371	0,261684509758813	0.0786121317236363	0.444756887793991	0.092081318048067
230	LOC442440	0.0038937345970831	0,448879881920254	0,173389014353114	0.0572268274085564	0.289551201297672	0.0584269860696602
11534	SOX8	0.495627622409069	0,999901519966813	-0,0738318071501404	-0.288335839926816	0.140672225626535	0.107890738497463
524	LOC440900	0.0113073118604319	0,566339467329241	0,205498680673485	0.0477060258102513	0.363291335536719	0.079366181802251
13460	VCPKMT	0.565920593100979	0,999901519966813	-0,0438303481550396	-0.195035813753331	0.107375117443252	0.0760529726974269
881	LOC441529	0.0233689019377776	0,702241769656646	0,150366968819924	0.0208860088571834	0.279847928782665	0.0651260314825169
1343	FAM92A3	0.0418214386520834	0,825102575118927	0,118578237769475	0.00449065631090334	0.232665819228047	0.0573835058372537
1480	OR1S2	0.0479931337841468	0,859340512505411	0,143920053515441	0.00130024375791174	0.28653986327297	0.0717345795317874
3662	ZNF223	0.163540982094915	0,999901519966813	-0,197986594529548	-0.478075059276891	0.0821018702177949	0.140878243243441
399	LOC440191	0.00786813189945295	0,522183113385084	0,211326495820222	0.0569660174093361	0.365686974231108	0.0776398736890469
12522	C8orf88	0.532106272038543	0,999901519966813	-0,0381728409469369	-0.159148239346792	0.0828025574529186	0.0608479239501016
2089	AMH	0.0795962842662211	0,999901519966813	0,12337877413092	-0.0148783476453966	0.261635895907236	0.0695402448983816
1218	LOC392395	0.0367954033297406	0,799612137737176	0,124411071539817	0.00780992894254449	0.24101221413709	0.0586477709608625
13562	LOC100129550	0.569925536725074	0,999901519966813	0,0505487363786149	-0.125650748535948	0.226748221293178	0.0886244062837589
7981	FOXO3B	0.355889847525899	0,999901519966813	-0,0629118975152151	-0.197657027812044	0.071833232781614	0.0677737916088383
600	LOC388648	0.0132762824149155	0,586197314071821	0,157394814810717	0.0336625691597565	0.281127060461677	0.0622345565555412
597	LOC391030	0.013212218165793	0,586197314071821	0,149244932495354	0.032004251831167	0.266485613159542	0.058969444327295
17959	ATP5G1	0.721339688155018	0,999901519966813	-0,0323795766204342	-0.212275790967457	0.147516637726589	0.0904837786383509
217	DKFZp434O0320	0.00362463014191823	0,440743239619567	0,162697624990322	0.0545818909801602	0.270813359000485	0.0543797999252352
20898	DNAJB11	0.818413139804218	0,999901519966813	-0,0306899585134905	-0.295638447515564	0.234258530488583	0.133263173527286
1338	LOC286437	0.0415040286078827	0,82248080608222	-0,157311145499445	-0.308423883324582	-0.00619840767430913	0.0760063326981903
9648	IL4	0.424258247002119	0,999901519966813	-0,0990775899562736	-0.344413049844828	0.14625786993228	0.123398257852563
18850	CD200	0.750255958552964	0,999901519966813	0,0401222245458599	-0.209679267447594	0.289923716539314	0.125644572272454
771	LOC388204	0.0190254272641153	0,653364975453534	0,175776409305834	0.0295853959600386	0.32196742265163	0.0735308151898088
1753	LOC441221	0.0617920194861613	0,93393847700197	0,11138544886845	-0.00561945054069685	0.228390348277597	0.0588508516211306
3555	NDUFS2	0.157737155793421	0,999901519966813	0,144938811670184	-0.0572463865244214	0.347124009864789	0.101694639788814
341	LOC387941	0.00660578065233604	0,50555517841606	0,190571272165182	0.0544924916605545	0.326650052669809	0.0684445878822419
5837	C1QTNF3	0.266591095276847	0,999901519966813	-0,087663297584259	-0.243519129858729	0.0681925346902114	0.0783920032903822
725	LOC132706	0.0173016153910433	0,632060520035867	0,218282914076304	0.0395132322112548	0.397052595941352	0.0899171579559877
22909	AGO4	0.88357017299436	0,999901519966813	0,00945158372355416	-0.118481145422385	0.137384312869494	0.0643473059544838
454	OR2G6	0.00938272470544069	0,547980056310044	0,223790339879234	0.0563999964052502	0.391180683353217	0.0841936048519638
8508	SPP1	0.378111728197931	0,999901519966813	-0,102987835940472	-0.334091590427718	0.128115918546774	0.116240027837261
19972	SLC26A11	0.787761275482105	0,999901519966813	0,0308855356510805	-0.196485836299438	0.258256907601599	0.114362722767375
1503	DKFZP547L112	0.0492232433465407	0,86836613262377	0,117441840055772	0.000408557068207319	0.234475123043336	0.0588651279272542
20037	ITGB2-AS1	0.789704104479907	0,999901519966813	-0,0223667134714497	-0.188583680070744	0.143850253127844	0.0836034224861251
3244	SPACA6	0.141966258075227	0,999901519966813	-0,0857429579850639	-0.200753449224465	0.0292675332543369	0.0578477088479441
832	LOC401286	0.0211955842773128	0,674313103344438	0,14047003837252	0.0215204634385035	0.259419613306537	0.0598289799845007
21799	EBP	0.849147256039547	0,999901519966813	-0,0170761826394232	-0.195026099695394	0.160873734416547	0.0895048345628058
15304	DCTPP1	0.629796864879414	0,999901519966813	-0,0363054844147406	-0.185514584067462	0.112903615237981	0.0750488452067193
21860	GEMIN6	0.850723249025518	0,999901519966813	-0,0186014692828755	-0.214517997652429	0.177315059086678	0.0985416388495459
726	C21orf47	0.0173062771090341	0,632060520035867	0,155652956188918	0.0281705590796953	0.28313535329814	0.0641207989961692
345	LOC440371	0.00666065841749309	0,50555517841606	0,207678886303585	0.0592279382158629	0.356129834391307	0.0746675118994522
729	KRTAP10-5	0.0173961130038201	0,63227025064786	0,154231369652234	0.0278084940684699	0.280654245235998	0.0635878833285431
337	LOC340171	0.00648747616919121	0,50555517841606	0,189741498544132	0.0545658638915914	0.324917133196673	0.0679903256863699
3642	MIR646HG	0.162148076294737	0,999901519966813	-0,0989282571376595	-0.238412340263409	0.0405558259880897	0.0701573790584465
315	LOC348817	0.00578309268295844	0,485002032249136	0,231011081769052	0.0687865653865284	0.393235598151576	0.0815953091806277
419	LOC341371	0.00860449885915302	0,54300243943864	0,211640775282323	0.0551934325287717	0.368088118035874	0.078689519852616
578	LOC147151	0.0127636480443778	0,583456187896624	0,191905597176088	0.0419243340907751	0.341886860261402	0.0754372261704925
441	LOC339875	0.00909771418749719	0,545672000889702	0,204307482338902	0.0521344797581796	0.356480484919625	0.0765396221939741
5890	ZC3H6	0.268922651298432	0,999901519966813	-0,0943926317034793	-0.263038184809723	0.074252921402764	0.0848249472674915
7443	DONSON	0.334061908097225	0,999901519966813	-0,123119645289102	-0.375090715967552	0.128851425389348	0.126735821903161
609	LOC392473	0.0136005916098502	0,591523758787901	0,160620526464883	0.0338948715943095	0.287346181335457	0.0637401745485859
16076	BACH2	0.65740718439077	0,999901519966813	0,0642897188369542	-0.22290687663646	0.351486314310368	0.144453474270313
1313	PCDHB18	0.0407814828030056	0,819170840438079	0,112372754269669	0.00482166517630449	0.219923843363033	0.0540957961409072
2079	TEX264	0.0792241576913449	0,999901519966813	0,126342972523741	-0.0150573969642593	0.267743342011741	0.0711212283069644
25652	APBB1	0.973477968397891	0,999901519966813	0,0029626577976556	-0.173686734604543	0.179612050199854	0.0888506997033661
308	LOC441544	0.00561390277110519	0,483287766155371	0,168169547495733	0.050506561104338	0.285832533887129	0.0591818546777691
2509	SNX29P2	0.102340033710245	0,999901519966813	-0,140525709070701	-0.309711459523015	0.0286600413816134	0.085096654469671
10924	CBR1	0.472722974462325	0,999901519966813	-0,0688460338468205	-0.258621453356054	0.120929385662412	0.0954527982270339
717	OR5D13	0.0171177493872136	0,631673081501192	0,190712566199473	0.0347889202470875	0.346636212151859	0.0784261120560581
677	LOC441119	0.0158619548742726	0,619104827211865	0,164714026985554	0.0316575266281531	0.297770527342954	0.0669244484573108
343	LOC439962	0.00662055083610062	0,50555517841606	0,171247627329799	0.0489322644118926	0.293562990247706	0.0615218961805607
3279	CCL4L2	0.143380750391185	0,999901519966813	0,0926075824073427	-0.0320570084778146	0.2172721732925	0.062703505388577
6707	PPP1R13B	0.302299585162912	0,999901519966813	-0,0896247721376595	-0.261324445404801	0.0820749011294825	0.086361101508295
240	LOC401175	0.00416905648656115	0,460593886421537	0,1779870680517	0.0578022420523529	0.298171894051047	0.0604502836865482
3274	KIAA0101	0.143231284362287	0,999901519966813	-0,272139091525086	-0.638343206588993	0.094065023538822	0.184192492344374
344	LOC338829	0.00663494049053632	0,50555517841606	0,178357088749306	0.0509284920453102	0.305785685453302	0.0640937385937319
8007	INTS7	0.35675925241117	0,999901519966813	0,0961493498188692	-0.110158448006825	0.302457147644563	0.103768215343408
171	LOC440755	0.00257822485763556	0,399775626317	0,23164666356673	0.0833466807898325	0.379946646343628	0.0745915797192434
509	LOC442126	0.0109611559227048	0,566339467329241	0,145000727604086	0.0341559832279848	0.255845471980187	0.0557524311990486
6935	TNFRSF17	0.312306038766554	0,999901519966813	-0,276301662627516	-0.816762579272464	0.264159254017433	0.271839772292524
4021	MRPL28	0.181373619398	0,999901519966813	-0,0983661836591926	-0.2434955101358	0.0467631428174144	0.0729968104026397
587	GPR123	0.0130269506047962	0,586197314071821	0,1901038972591	0.0410799755005346	0.339127819017666	0.0749557048610796
1581	HIST2H4B	0.0524008908155872	0,87847517561398	-0,140929587060005	-0.283355418112929	0.00149624399291876	0.0716370125750186
10427	HRASLS2	0.453774062091147	0,999901519966813	-0,0882717145748545	-0.321467406677826	0.144923977528117	0.11729222574389
15105	RALY-AS1	0.623046818807123	0,999901519966813	-0,0448808484075393	-0.225754278045467	0.135992581230388	0.0909752961079384
2363	IGSF11-AS1	0.0944066287387249	0,999901519966813	-0,177547233975581	-0.38624325553823	0.0311487875870686	0.104969438552789
6435	OR7E47P	0.291776702286051	0,999901519966813	0,071476503125851	-0.0624859646308688	0.205438970882571	0.0673801298284343
685	LOC283761	0.0160328586847198	0,619609242922591	0,177256244767068	0.0338275808011443	0.320684908732992	0.0721414151364649
610	LOC401891	0.0136927073029534	0,591523758787901	0,171314368945918	0.0360141820493815	0.306614555842454	0.0680529726837817
727	LOC121792	0.0173520578307749	0,63227025064786	0,180560063694172	0.0326157673138125	0.328504360074531	0.0744126774044512
291	LOC442481	0.0053228673638872	0,483065795521681	0,194566128629218	0.0593180423540621	0.329814214904374	0.0680267672346619
1020	DAB1-AS1	0.0285475669414502	0,74016829527852	-0,204075990191617	-0.386226515914933	-0.0219254644683009	0.0916176469206535
424	FAM66E	0.00870352103669565	0,54300243943864	0,137727197678409	0.0357602412544242	0.239694154102395	0.0512871021048639
352	LOC402160	0.00672319331010248	0,50555517841606	0,178455214854445	0.0507414291156542	0.306169000593235	0.0642371823098106
190	CYCSP52	0.00310471343061545	0,43131570103567	0,176107143471983	0.0610799367188433	0.291134350225124	0.0578561163780888
10075	LINC00938	0.440843354265357	0,999901519966813	-0,0478581469377846	-0.170729268906075	0.075012975030506	0.0618014305725084
9824	ATAD3A	0.431331207736813	0,999901519966813	0,0625776466089431	-0.0947762417383426	0.219931534956229	0.0791454920426189
2993	PALD1	0.129436400992944	0,999901519966813	-0,161511281020775	-0.371232171926497	0.0482096098849478	0.105484924946477
3989	HSP90B1	0.179943084147286	0,999901519966813	-0,193826675229709	-0.478851566400593	0.0911982159411742	0.143361155501453
1255	LOC390146	0.0386166215992265	0,815591585735703	0,151282299578877	0.00810598137743693	0.294458617780317	0.0720144908519449
604	EP400NL	0.0133977347284393	0,587270711789061	0,170845083896058	0.0363561235864831	0.305334044205634	0.0676449438256618
5983	NLRP12	0.272540883833584	0,999901519966813	-0,125891167201308	-0.352530399152839	0.100748064750222	0.11399447269696
8944	STAP1	0.395492043279912	0,999901519966813	0,124644369250947	-0.16553202652762	0.414820765029513	0.145952247283278
26426	LOC100289090	0.997222978502454	0,999901519966813	-0,000269243019101697	-0.15361903001917	0.153080543980966	0.0771315184786823
23289	CCR3	0.895451406110724	0,999901519966813	-0,0196438620016506	-0.315961130542972	0.276673406539671	0.149040969153987
11559	IRF4	0.49661902023582	0,999901519966813	-0,0652354699737191	-0.255202395674615	0.124731455727177	0.0955491215650051
621	C21orf124	0.0139411819488849	0,591523758787901	0,155984811948015	0.0324567008000909	0.279512923095939	0.062131881458946
421	LOC152742	0.00865456129670067	0,54300243943864	0,163654013911241	0.0425843221855719	0.284723705636909	0.0608953513873655
18547	TLE2	0.740698367121859	0,999901519966813	-0,0278831604897455	-0.194856198790836	0.139089877811345	0.0839837096686454
2205	MLST8	0.0856987194623993	0,999901519966813	0,157984563080107	-0.0226692176029765	0.338638343763192	0.0908648175885302
1902	LOC441754	0.0697453083649201	0,971969944500504	0,12693443171837	-0.0104718833001034	0.264340746736843	0.0691123080981543
275	LOC441169	0.00497246773308275	0,479421880949332	0,244752397702776	0.0760129229144531	0.413491872491099	0.0848721877762564
2047	HCG4	0.0769950455837919	0,997005521247434	-0,157131551848465	-0.331654280706864	0.0173911770099343	0.0877810354303636
1857	LOC441296	0.0672875208947565	0,959995135127513	0,162778582151055	-0.0118395620212305	0.337396726323341	0.0878290272025739
836	BOP1	0.0213162755980295	0,676077807992525	0,145336529854778	0.022147628324943	0.268525431384612	0.0619612665957783
522	C8orf50	0.0112684927338149	0,566339467329241	0,203605942171501	0.0473438265744929	0.35986805776851	0.0785963547290961
642	OR10V2P	0.0145563269297586	0,599495690358429	0,150178057007789	0.0304647401566654	0.269891373858913	0.0602131251140421
5489	JAML	0.251500788892454	0,999901519966813	0,121813935385566	-0.0879534065329909	0.331581277304123	0.105508288768657
15292	FBXL4	0.629104849364994	0,999901519966813	-0,0447845939613872	-0.228469503454833	0.138900315532059	0.0923894076934229
656	FLJ36116	0.0149824236123097	0,605391598666717	0,160776125918988	0.0320457023593122	0.289506549478664	0.0647485284316524
467	LOC150837	0.00988511495152853	0,555092929753159	0,130963368162018	0.0322961753127911	0.229630561011245	0.0496273947122372
449	LOC401284	0.00926723773376449	0,545672000889702	0,182857466642531	0.0463164367142042	0.319398496570858	0.068677089020087
358	LOC440336	0.00682590057978312	0,50555517841606	0,19211896649488	0.0543595740986305	0.329878358891129	0.0692898981347699
362	LOC441591	0.00693028448216805	0,507484085551145	0,189752273470681	0.0534246045375373	0.326079942403824	0.0685697732039745
22957	H2AFX	0.884946516502324	0,999901519966813	-0,0119061671127797	-0.175004986541287	0.151192652315727	0.082035064089105
21919	GSTZ1	0.852246761911051	0,999901519966813	-0,0141355438406131	-0.164569150484485	0.136298062803259	0.075664744879375
1619	SGO1	0.0543871417115044	0,890081162779664	-0,122416664319254	-0.247190466324502	0.00235713768599291	0.0627584361432398
975	PAN3-AS1	0.0270286584811768	0,733261833218524	-0,168111665582964	-0.31666619171774	-0.0195571394481882	0.0747196093441674
14966	PSEN2	0.617679118908385	0,999901519966813	0,0365083760169378	-0.108378231018634	0.18139498305251	0.0728747279438535
2403	C3orf62	0.0969343987555934	0,999901519966813	-0,206787112418827	-0.451742687591977	0.038168462754322	0.123207184323743
4084	MMACHC	0.185173063089202	0,999901519966813	-0,128951337025044	-0.320880876795939	0.0629782027458518	0.0965362726159982
203	LOC442428	0.00334801070672554	0,437302974821812	0,178940039836739	0.0610841745775896	0.296795905095888	0.0592788684411614
180	LOC148915	0.00280784896573081	0,411799133816696	0,219279091066058	0.0776100891770128	0.360948092955103	0.0712563444059855
7423	ZNF585A	0.332956934649596	0,999901519966813	-0,0650110027163016	-0.197754119054318	0.067732113621715	0.0667668232935927
22938	ABCB1	0.884485240726419	0,999901519966813	-0,0181384958583863	-0.265612715454194	0.229335723737421	0.124474006225669
233	LOC341651	0.00400306994381541	0,453798985904118	0,172496688405559	0.0565645074485001	0.288428869362617	0.0583112981941042
631	OR10D4P	0.0141682536791631	0,595198382862231	0,186019244301595	0.0383449006369286	0.333693587966262	0.0742768972166456
1610	LOC402695	0.0540424920248483	0,889914908845002	0,147680368964734	-0.00262356395265803	0.297984301882126	0.0755995218906389
787	LOC442199	0.0198527765834934	0,666269562898661	0,161913727098647	0.0263020440905402	0.297525410106754	0.0682096482720278
23534	PIM2	0.904549187558992	0,999901519966813	0,0134687867957291	-0.209174424818366	0.236111998409824	0.11198456370049
2560	LOC285205	0.10571536418889	0,999901519966813	0,0917823989099718	-0.0198191395388598	0.203383937358803	0.0561330817180178
803	LOC440801	0.0203502041332077	0,671400756543137	0,184026892571729	0.0292570078835967	0.338796777259862	0.0778457959042417
10600	IGKC	0.461096481785047	0,999901519966813	0,100918732235109	-0.170077345487355	0.371914809957573	0.136304975607768
617	LOC127309	0.0138078635895415	0,591523758787901	0,178401886554053	0.0373261339875661	0.319477639120541	0.0709579532443121
3226	SIRPB2	0.140860345563981	0,999901519966813	-0,198133703000387	-0.463151488756762	0.0668840827559875	0.133298028247266
24060	PITPNC1	0.922815239679562	0,999901519966813	-0,00755418190804232	-0.162109403813675	0.14700103999759	0.0777378253181785
26028	CMTM2	0.984631458395937	0,999901519966813	-0,00389931020573735	-0.405178517542022	0.397379897130547	0.201834480511903
17167	MRPL40	0.694680767441134	0,999901519966813	-0,036076368750201	-0.218194366205995	0.146041628705593	0.0916012859284635
649	LOC390414	0.0147101361589054	0,599495690358429	0,180222353127587	0.0363279854149157	0.324116720840259	0.0723756537216666
5562	ANP32D	0.254342117491353	0,999901519966813	-0,101788222447847	-0.278131510317134	0.07455506542144	0.0886967359587887
16848	TRMT13	0.682779825395563	0,999901519966813	-0,0387108103200056	-0.226392439316822	0.148970818676811	0.0943996683547449
387	LOC401254	0.0076100067119133	0,518283586761978	0,187801401447758	0.0512257387847747	0.32437706411074	0.0686945085122517
21490	SLC39A7	0.837960507947135	0,999901519966813	0,0192487761309617	-0.167315684993966	0.205813237255889	0.0938377578621378
292	NXF4	0.00532503337314764	0,483065795521681	0,170921457978075	0.0521035280784945	0.289739387877656	0.0597627654718832
593	LOC400712	0.0131550895963105	0,586197314071821	0,158436525886491	0.0340557354602254	0.282817316312757	0.0625607600951697
7474	CKMT2-AS1	0.335652331011008	0,999901519966813	-0,0856083807120074	-0.26139124968003	0.0901744882560153	0.0884148577659051
204	LOC441128	0.00341631284520935	0,438007396127475	0,228606470196537	0.0776993320651997	0.379513608327875	0.0759029206433601
680	LOC388746	0.0158774762400177	0,619104827211865	0,15171028885765	0.0291394994185063	0.274281078296794	0.0616503700169327
423	LOC392347	0.00869707013943668	0,54300243943864	0,191518614499743	0.0497411482022472	0.333296080797239	0.0713108995813685
136	LOC400832	0.00204744967211649	0,392190865143991	0,214602527205786	0.0804700800239528	0.34873497438762	0.0674656256835354
128	LOC388337	0.00180976229104496	0,373991560159211	0,239320112431377	0.0915906396404134	0.38704958522234	0.07430462593611
8017	TTC39B	0.357183916157524	0,999901519966813	0,0849996353989745	-0.097546152086945	0.267545422884894	0.0918164547608376
10299	CECR6	0.449205650692661	0,999901519966813	-0,102355867166032	-0.370033548676274	0.165321814344209	0.134635896414573
266	FLJ35424	0.00480933740837674	0,478459189736662	0,190466386157381	0.0596762527119891	0.321256519602773	0.0657845165097497
7551	SLC12A8	0.339263102920529	0,999901519966813	-0,0800121277932862	-0.245543204270573	0.0855189486840004	0.0832584350710468
480	LOC347421	0.0101171064853088	0,555092929753159	0,195127929921203	0.047642755564388	0.342613104278017	0.0741817492790473
9879	TRPC1	0.433171876406385	0,999901519966813	-0,0873177161045562	-0.307764360602098	0.133128928392986	0.110879739491377
21444	LINC01094	0.836545202686587	0,999901519966813	0,0210571682707154	-0.181242162284604	0.223356498826034	0.101752045817617
166	LOC389683	0.00255398369817449	0,399775626317	0,207402626116066	0.0747566109562642	0.340048641275869	0.0667179835692718
1735	LOC164036	0.0605753608569916	0,925424647821804	0,116522235466074	-0.00529291019104965	0.238337381123197	0.0612702980685042
16049	STYXL1	0.656650114618808	0,999901519966813	-0,0361876801369583	-0.197464927530319	0.125089567256403	0.0811188540320994
149	WDR16	0.00224131112600312	0,398848083932704	0,235993440115206	0.0871129432241834	0.384873937006228	0.074883565355459
353	LOC388887	0.00673647972419878	0,50555517841606	0,191108498553617	0.054304723049539	0.327912274057695	0.0688092441774413
157	LOC440562	0.00236503134347686	0,399419146957255	0,23518409383057	0.0859822029823588	0.384385984678781	0.0750452193390269
10334	GPRC5D	0.450471457944549	0,999901519966813	-0,13211531292252	-0.47858855717052	0.214357931325481	0.174268304924818
546	LOC440417	0.011707588080713	0,566339467329241	0,153940807684915	0.0351422260551581	0.272739389314671	0.0597530337242188
22415	IFI35	0.868499803605332	0,999901519966813	0,0285289069166102	-0.313027192075011	0.370085005908231	0.171795090663329
328	C16orf3	0.00620746613553284	0,50034772837428	0,191678023970332	0.0558809282569291	0.327475119683735	0.0683029067224273
19461	SLC27A2	0.77080817088961	0,999901519966813	-0,0337126865989063	-0.263061451123785	0.195636077925973	0.11535730707605
261	MGC2848	0.00466163602617047	0,473575782505402	0,219214402617419	0.0692405962208993	0.369188209013939	0.0754334756225411
535	LOC441513	0.0115217559716626	0,566339467329241	0,182528374795526	0.0419938395469449	0.323062910044108	0.0706857330190762
11181	DOLK	0.482394803407497	0,999901519966813	-0,0587692184624535	-0.2243760554026	0.106837618477693	0.0832965408920941
12002	CREBL2	0.512753693008103	0,999901519966813	0,0655165510978186	-0.132652098139159	0.263685200334796	0.0996744053548029
279	LOC441566	0.00504495946388995	0,479451971989398	0,167945568620337	0.0519573538270742	0.2839337834136	0.0583394819624496
695	FLJ39582	0.0163881415650536	0,624277016569848	0,171941217089223	0.0323328253743897	0.311549608804057	0.0702199035028791
1316	AMDHD2	0.0408406935851514	0,819170840438079	0,119473707408094	0.00509190597149639	0.233855508844692	0.0575314919161121
681	HSU79275	0.0159404252627926	0,619609242922591	0,172591675018877	0.0330638758799326	0.312119474157821	0.0701793672368816
163	LOC390906	0.00251186478842246	0,399775626317	0,217048690678942	0.0784774882223951	0.355619893135489	0.0696982204669488
10462	FAM98A	0.455332437220297	0,999901519966813	-0,0674086349812899	-0.246106613742412	0.111289343779832	0.0898810928958811
19297	HBP1	0.765630014028652	0,999901519966813	0,0264136509942192	-0.149191670287818	0.202018972276257	0.0883255552445888
629	LOC440857	0.0140516042241447	0,592334317970107	0,164556029057177	0.0340843815044626	0.295027676609892	0.0656243252176926
356	LOC441732	0.00680243726784789	0,50555517841606	0,178355760656606	0.0505217111615351	0.306189810151678	0.0642976722936663
8327	ZNF542P	0.371235076371026	0,999901519966813	-0,0888621260355946	-0.28540439487874	0.107680142807551	0.0988563723346452
394	LOC401616	0.00770144194547311	0,518283586761978	0,19636553404326	0.0533374903234141	0.339393577763106	0.0719399120987509
129	LOC285101	0.00183266127399986	0,373991560159211	0,191222870870001	0.0730346820362162	0.309411059703786	0.059446019778241
18920	OAS2	0.75282856864361	0,999901519966813	-0,0495453414216427	-0.361337915206516	0.262247232363231	0.156824702119692
16066	DSC1	0.657184112787997	0,999901519966813	-0,0769003417927753	-0.420192350522727	0.266391666937176	0.172668214497921
319	PPBPL2	0.00586137092835467	0,48719200678785	0,150285519796123	0.0445734666080752	0.25599757298417	0.0531708021471834
1058	VPRBP	0.0299982753669657	0,751799878407463	0,102877281690743	0.0102015445429662	0.195553018838519	0.0466138262868018
1658	TMEM147	0.0561635691878472	0,897966283226671	0,192870443078014	-0.00518383514411205	0.39092472130014	0.0996168792882982
25129	SLC46A3	0.956811058456427	0,999901519966813	-0,00455639356156503	-0.171339298055153	0.162226510932023	0.0838880766092607
13497	UBE2J1	0.567106802038542	0,999901519966813	-0,0767975249007505	-0.342545464049295	0.188950414247794	0.133665279098814
3043	LOC391849	0.131979157066259	0,999901519966813	0,100334341849601	-0.0308241876628399	0.231492871362041	0.065969811504995
226	LOC346521	0.0037775230890785	0,443190374809364	0,169975908219618	0.0564934085977269	0.283458407841509	0.0570791631852027
3377	RUNX1-IT1	0.148305235841293	0,999901519966813	-0,151908843893636	-0.358948297611107	0.055130609823835	0.104136221918706
23416	CKAP4	0.9002758408973	0,999901519966813	0,0127319086963721	-0.188666695350081	0.214130512742825	0.101299000497359
10111	MED27	0.44259911427214	0,999901519966813	0,0535539238881926	-0.0844721444918562	0.191579992268241	0.0694240301996044
475	C15orf33	0.0100632246739149	0,555092929753159	0,193235666246666	0.047289770486206	0.339181562007126	0.0734075265179911
880	MLL	0.0233560812985428	0,702241769656646	0,149186602826464	0.0207343218016268	0.277638883851301	0.0646086289476995
999	LOC284072	0.0278150777148274	0,738255040649299	0,155350796348649	0.0173522235520089	0.29334936914529	0.0694102005351409
22175	THBD	0.861001618351831	0,999901519966813	-0,0285447488090159	-0.35167784209574	0.294588344477708	0.162528730189287
2137	LOC388388	0.0822680940071266	0,999901519966813	0,128633222344038	-0.0168090976861283	0.274075542374204	0.0731542391707673
967	OR13C2	0.0266966812917607	0,732019135936954	0,166714551122966	0.0197244247537651	0.313704677492167	0.0739327511959626
22597	STARD10	0.873757473125909	0,999901519966813	0,0109194652583439	-0.12530591502565	0.147144845542338	0.0685183242976123
16184	GCM1	0.660716176228292	0,999901519966813	-0,0491996375821819	-0.271277047145498	0.172877771981135	0.11169997790361
7701	IGLJ3	0.345277978769398	0,999901519966813	-0,171443236238032	-0.530600513126295	0.18771404065023	0.180648090101671
11071	LOC441112	0.478697071017474	0,999901519966813	0,0433774486423729	-0.0778280706415936	0.164582967926339	0.0609636696160876
19736	OGFRL1	0.779462571591282	0,999901519966813	0,0338049213208559	-0.205455151865341	0.273064994507053	0.120342474007896
20752	ERLEC1	0.813262583780496	0,999901519966813	-0,0264815421024186	-0.248677177117681	0.195714092912844	0.111759442665901
7992	NDUFAF1	0.356414620180522	0,999901519966813	-0,113998248353663	-0.358428349438867	0.130431852731541	0.122942882591622
22574	SGSM2	0.873170054984563	0,999901519966813	0,0116630350404537	-0.133159010401532	0.15648508048244	0.0728422549039744
888	LOC440507	0.0235418103413797	0,702241769656646	0,153245412226862	0.0211162555122575	0.285374568941466	0.0664580153130613
18586	NDUFS7	0.741914265820038	0,999901519966813	0,0223000007793006	-0.111892311264448	0.156492312823049	0.0674957363722643
1038	LOC440785	0.0291459205165392	0,743185577797843	0,157101451714418	0.0163384567857551	0.297864446643081	0.0708006431365309
23219	LOC100130705	0.89331428787889	0,999901519966813	-0,00892432988201347	-0.140830438732195	0.122981778968168	0.0663458272180345
10529	SLC45A4	0.458114697333812	0,999901519966813	-0,0819411921528377	-0.300515583403171	0.136633199097496	0.109938037916443
752	C14orf48	0.0182216060758496	0,639487250381868	0,092690136098213	0.0161422181102657	0.16923805408616	0.0385018933921923
548	LOC441068	0.0117563309485938	0,566339467329241	0,185546599216208	0.0422710606398468	0.32882213779257	0.0720643964848866
817	OR10H5	0.0207711207154045	0,674108036436904	0,20145996586765	0.0314456184142863	0.371474313321013	0.0855134202581866
1003	OR6C1	0.028079902897682	0,74016829527852	0,161293203707514	0.0177665447853815	0.304819862629647	0.0721907044111585
10912	MRPL46	0.472344256161567	0,999901519966813	-0,0620063869310067	-0.232781626163071	0.108768852301058	0.0858961318317551
662	ACCN1	0.0152320399650602	0,609893215963218	0,123095587320294	0.0242834625869611	0.221907712053626	0.0497002922135361
972	LOC441235	0.0269036262110994	0,733261833218524	0,143221904093482	0.016768111110907	0.269675697076057	0.0636034340897429
409	LOC402558	0.00825901550086111	0,533721507182101	0,142625843396009	0.0377734291429572	0.247478257649061	0.0527384229590756
2304	CYAT1	0.0913671974643091	0,999901519966813	-0,166588821251483	-0.360560555510324	0.0273829130073579	0.0975634508401452
736	C21orf110	0.0176575005924285	0,635431965766736	0,118055821993024	0.021053879527874	0.215057764458174	0.0487898109549736
566	LOC441584	0.0123365042572006	0,576693289648221	0,197263871935963	0.0438662820732247	0.3506614617987	0.077155562251142
7022	WDR76	0.315861732768584	0,999901519966813	-0,0993055939481024	-0.29499380686599	0.0963826189697857	0.0984268012757639
19826	WDR5	0.783046927839407	0,999901519966813	0,0207716973961259	-0.128737486176345	0.170280880968597	0.0751997807173196
25434	SUV39H2	0.965762090222116	0,999901519966813	-0,00476356517733852	-0.224756141478507	0.21522901112383	0.110651353328186
11063	SHC1	0.478316140884015	0,999901519966813	0,0620734185212156	-0.111221909791921	0.235368746834352	0.087163680364604
12155	TMEM208	0.518769421273724	0,999901519966813	0,0741323375053272	-0.153340877458143	0.301605552468798	0.114413947528681
596	LOC388504	0.0131969318600957	0,586197314071821	0,118718528349792	0.0254742456120781	0.211962811087505	0.0468997920226146
169	LOC387793	0.00256302015959979	0,399775626317	0,204616620352736	0.0737034163486484	0.335529824356823	0.0658464182525426
2180	CCDC67	0.0842981265480773	0,999901519966813	0,128139052326497	-0.0177184492846192	0.273996553937614	0.0733630662347596
18313	PPM1A	0.73276247352955	0,999901519966813	0,0242491501735257	-0.116483575495853	0.164981875842905	0.0707854183750397
1578	LOC153469	0.0522998850590567	0,87847517561398	0,133100577838159	-0.00135420240472292	0.26755535808104	0.0676277520153738
16609	PIK3IP1-AS1	0.674934434689363	0,999901519966813	-0,045855152167711	-0.26249013907899	0.170779834743568	0.108962560841829
426	LOC388589	0.00875407008974518	0,543718894043739	0,173438499016309	0.0449318919874696	0.301945106045149	0.064635953714584
19195	FMC1	0.762272092706789	0,999901519966813	-0,0276638832034631	-0.208902910234835	0.153575143827909	0.0911591834328566
9353	ZNF566	0.412939589285891	0,999901519966813	-0,121787134295195	-0.416080821546664	0.172506552956275	0.148023152952839
1916	LOC442084	0.0702355049467458	0,971969944500504	0,127401969803935	-0.0107568244192938	0.265560764027164	0.0694907883348852
1849	LOC441348	0.066785356102266	0,957637605937582	0,114769627326009	-0.00811703928551816	0.237656293937535	0.061809249180936
15022	APOBEC3B	0.619817864174691	0,999901519966813	-0,143489137162867	-0.71642545162618	0.429447177300446	0.288174172202245
478	LOC151363	0.0101104204687755	0,555092929753159	0,156000599639707	0.0381002689295925	0.273900930349822	0.0593012335700599
16822	TBC1D4	0.68169379630646	0,999901519966813	0,0551364463809784	-0.211215969285396	0.321488862047353	0.133969317289
123	LOC440397	0.00165248167143756	0,356223996082658	0,190090621984166	0.0738034355255634	0.306377808442768	0.0584898580339189
404	LOC144817	0.00804287238905001	0,527863270781339	0,236190835367349	0.0631657347613166	0.409215935973382	0.0870277618622591
330	LOC339442	0.00629149201800622	0,505511851083136	0,179988734564253	0.0522572520626603	0.307720217065846	0.0642460833863222
14433	SCML4	0.598856767943814	0,999901519966813	-0,0547897028264838	-0.261090394522993	0.151510988870025	0.103764641119112
13077	RBM45	0.551998604424267	0,999901519966813	0,0524849887477069	-0.122263668596033	0.227233646091446	0.0878946724133865
579	LOC442480	0.0127853261235268	0,583456187896624	0,166625618405387	0.0363688732478793	0.296882363562895	0.0655162341117884
782	TCEAL6	0.0195586102652941	0,66316694524843	0,160039062942452	0.0263288599499298	0.293749265934974	0.0672532462852493
49	LOC219797	0.000566840578926539	0,300539692500851	0,213808508835814	0.0951246393127965	0.332492378358832	0.0596953360961116
577	LOC149194	0.0127373690387816	0,583456187896624	0,157613385541481	0.0344702970738605	0.280756474009101	0.0619382236485144
10815	GPALPP1	0.469107324715773	0,999901519966813	-0,052187071544627	-0.194870418770786	0.0904962756815321	0.0717665374596828
774	LOC440578	0.0190789585141171	0,653589903103118	0,157345402194258	0.0264228140300715	0.288267990358445	0.0658511382755193
25901	ZNF83	0.981094053802253	0,999901519966813	0,00302125764270499	-0.249714586510474	0.255757101795884	0.127120485883151
11824	ATG101	0.505639395766392	0,999901519966813	0,0649850565893833	-0.128293724853188	0.258263838031955	0.0972149110475667
11035	MPND	0.477151120065247	0,999901519966813	0,0670576175427136	-0.119656299503651	0.253771534589079	0.0939129308531905
463	C21orf53	0.00973183416872773	0,555092929753159	0,150638081782837	0.0373941867620841	0.263881976803589	0.0569591503989978
481	LOC387917	0.0101506210845862	0,555092929753159	0,215682256247303	0.052585841469936	0.37877867102467	0.0820338546032786
1429	C12orf51	0.0455758185011741	0,84509948489429	0,0923761052048678	0.00185936280215185	0.182892847607584	0.045527900141538
11725	BTBD7	0.502148136217851	0,999901519966813	-0,0503432870040045	-0.198850690331482	0.098164116323473	0.0746959076243738
3501	LOC341370	0.15451852820903	0,999901519966813	0,103018193341285	-0.039562722719805	0.245599109402376	0.0717150168709955
4083	AHSA2	0.185170773152414	0,999901519966813	0,132040208003972	-0.0644857336171745	0.328566149625119	0.0988481601065752
699	LOC389069	0.0164798795477718	0,624277016569848	0,221289538131935	0.041454176123467	0.401124900140403	0.0904531712709229
22922	DNAJC9	0.883761293044218	0,999901519966813	-0,0117536114151994	-0.171109124820579	0.14760190199018	0.0801522647494876
24899	FCRL1	0.949751725939922	0,999901519966813	-0,0106202238345196	-0.344691336115711	0.323450888446672	0.168030309491719
200	LOC401132	0.00329293046023072	0,436560255765088	0,159337316698001	0.0545856594074214	0.26408897398858	0.0526877444569084
856	LOC285813	0.0221750850789883	0,686883622510953	0,112430349181718	0.0164893852693624	0.208371313094073	0.0482561624351337
6390	DHX38	0.289822785225837	0,999901519966813	0,0990454995759742	-0.0858319985282485	0.283922997680197	0.0929892531335052
12818	ZSCAN26	0.543373075578794	0,999901519966813	-0,048892981111904	-0.208205246829203	0.110419284605395	0.0801305121281268
24645	PDZK1IP1	0.941704251840189	0,999901519966813	0,0144918497983628	-0.378344821891775	0.407328521488501	0.197588073608205
4133	GCSAML	0.187395993441088	0,999901519966813	-0,124703250112364	-0.311259145570692	0.0618526453459635	0.0938334495231139
865	LOC347376	0.0229135445947052	0,700945131806943	0,137799864430119	0.0195449073597292	0.256054821500508	0.0594796027102828
1835	C15orf43	0.066123638737863	0,955459553751737	0,0960355289828049	-0.00653702297505113	0.198608080940661	0.0515917031351304
534	LOC389846	0.0115133104030271	0,566339467329241	0,235036673550018	0.0540934390884714	0.415979908011564	0.0910104063754397
10727	MANEA	0.466200310831682	0,999901519966813	-0,100728297811686	-0.374328820808812	0.172872225185439	0.137614953422274
8984	PHKA1	0.397031565190628	0,999901519966813	-0,0572612501675222	-0.191004493583734	0.0764819932486898	0.0672698648805551
280	C16orf55	0.00506914331740816	0,480029768075277	0,146479671068111	0.0452581622880381	0.247701179848184	0.0509121585862186
4492	RFC4	0.205564489067364	0,999901519966813	-0,141596096483719	-0.362291537145553	0.0790993441781147	0.111004878406265
21587	PLA2G7	0.842083804911746	0,999901519966813	0,0288219993968715	-0.25792581575825	0.315569814551993	0.144227747791715
25770	LPGAT1	0.977148632207533	0,999901519966813	0,00281587768600239	-0.192060864944021	0.197692620316026	0.0980186498415315
299	LOC440978	0.00548590112230578	0,483065795521681	0,193957609236138	0.058635112207734	0.329280106264542	0.068064194181914
374	PCANAP2	0.00734821738729126	0,51608449281296	0,195317948144682	0.053924415189525	0.336711481099839	0.0711177896836076
429	LOC440280	0.00886117089341931	0,545672000889702	0,186102405034167	0.0479852086938758	0.324219601374459	0.0694698655286705
1352	GPR116	0.0423428599333704	0,830055477010402	0,107639943044264	0.00380682453322317	0.211473061555304	0.0522257399622602
697	LOC389936	0.016438210854542	0,624277016569848	0,16265456914346	0.0305229206754851	0.294786217611435	0.0664592686093648
176	LOC441766	0.00273863174286922	0,410930916735138	0,195541647151017	0.0695472023573856	0.321536091944649	0.0633723922081941
798	LOC114227	0.0200839984849773	0,667327343144326	0,153777168321962	0.0247318850533122	0.282822451590612	0.0649068958342816
4333	DERL3	0.1968714028103	0,999901519966813	-0,145212491595162	-0.367178305687153	0.076753322496828	0.111643847873519
13612	ZAK	0.571508023943054	0,999901519966813	0,0405941994014447	-0.101489995679797	0.182678394482686	0.0714651773101754
815	CSRP2BP	0.0207375055069386	0,674108036436904	0,0998225446474938	0.0156041166821689	0.184040972612819	0.0423599886242435
2921	SPAG9	0.126247179456262	0,999901519966813	-0,120550400043416	-0.275761783556099	0.0346609834692681	0.0780678599540873
12211	CCDC94	0.520957324591396	0,999901519966813	0,0460285667634084	-0.0959529584743078	0.188010092001125	0.0714135366715545
245	LOC343705	0.00436276278691093	0,470514024481128	0,167160699826014	0.0536877239389088	0.280633675713119	0.0570743729592755
1044	LOC285307	0.0293801113593175	0,745414556921898	0,183680892385494	0.0188572987496371	0.348504486021351	0.0829025870002761
1136	LOC286528	0.0335659864133307	0,782678805998748	0,172636219225429	0.0137449424203997	0.331527496030458	0.0799187641061615
552	LOC149134	0.0118527085478438	0,566339467329241	0,169881991800669	0.0385467878393383	0.301217195761999	0.0660586748075522
395	LOC387825	0.0077723675170394	0,521310220551681	0,154634578564122	0.0418663368875681	0.267402820240675	0.0567199073884579
20960	ZBTB32	0.820341990457432	0,999901519966813	-0,0313110830692071	-0.304576060976122	0.241953894837708	0.137446181734798
10786	LOC100506098	0.468137459237999	0,999901519966813	-0,074480812852548	-0.277671898934008	0.128710273228912	0.10220057893389
3449	SLC17A9	0.151944425067701	0,999901519966813	0,128988025681153	-0.0484079507649633	0.30638400212727	0.0892262148058379
25491	KLHDC7B	0.967834322122653	0,999901519966813	-0,00438040722066784	-0.219718504488384	0.210957690047048	0.108310254311353
113	LOC399789	0.00152925114066316	0,346625196198174	0,212247020881472	0.0833866572487776	0.341107384514167	0.0648138853867499
7213	MAGED1	0.324046655118841	0,999901519966813	0,12268050851677	-0.123217508326109	0.368578525359649	0.123681211438392
494	LOC392222	0.010439616505192	0,560336906144061	0,17594126205133	0.0423707019303707	0.30951182217229	0.067183009039153
21418	PKHD1L1	0.835478191915186	0,999901519966813	0,0378828430835744	-0.323668358739875	0.399434044907024	0.181852180886452
414	LOC441540	0.00834051356929077	0,534175645627403	0,16581620241163	0.0437550310488404	0.287877373774419	0.0613940435045693
854	LOC402388	0.02211703741589	0,686689984873916	0,124198911129147	0.0182629856147003	0.230134836643593	0.0532834049281739
2234	SCAND1	0.087458660568138	0,999901519966813	0,177185091749241	-0.0265797230874874	0.38094990658597	0.102489151686122
834	LOC389394	0.0212218410374111	0,674313103344438	0,213361289852777	0.0326497788945458	0.394072800811008	0.0908938546277815
1062	LOC440378	0.0302716537369161	0,755131274226871	0,153075852773315	0.0149440982934498	0.29120760725318	0.0694771879477852
99	C6orf125	0.00130788212824264	0,342390442992332	0,23778000217219	0.0955698584300214	0.379990145914359	0.0715285266741213
16324	FER1L4	0.665567762737015	0,999901519966813	-0,0305240683356535	-0.170437167261575	0.109389030590268	0.070373164425782
2168	LOC389666	0.0838678236758632	0,999901519966813	0,0933905782634951	-0.0127635333973412	0.199544689924331	0.0533931476875953
808	LOC441870	0.0205162889836701	0,67302176401087	0,198954544435577	0.0314023068346873	0.366506782036467	0.0842750339826157
1082	LOC400600	0.0313251756240534	0,767528790178118	0,130853235803382	0.0120079426665501	0.249698528940214	0.0597765285691849
9942	IDS	0.435617314861634	0,999901519966813	-0,0565694712321225	-0.200152413141313	0.0870134706770677	0.0722190134968194
12546	PDXK	0.532947934599937	0,999901519966813	0,0536683667720654	-0.116765085179133	0.224101818723264	0.0857242204617713
7458	MRM3	0.334824672019239	0,999901519966813	0,0729573926697499	-0.0765910000350578	0.222505785374558	0.0752195020353241
1602	UBR2	0.0535686513424306	0,886624713074	-0,233245134565929	-0.470154717920667	0.00366444878880909	0.119160230110361
281	C10orf137	0.00509468036789067	0,480731138628545	0,142931855614865	0.0441021320269433	0.241761579202787	0.0497091440444028
6387	RNF11	0.289633120337779	0,999901519966813	0,145569982324238	-0.126042186705873	0.417182151354349	0.136614855777868
5112	ZNF862	0.235526828215186	0,999901519966813	-0,110512050909367	-0.294425431096436	0.0734013292777014	0.0925043233504428
971	LOC440669	0.0268972305921845	0,733261833218524	0,149800245470866	0.0175439942940504	0.282056496647681	0.0665219409894665
24338	GALE	0.931944817653419	0,999901519966813	0,00615437660419254	-0.136703694622803	0.149012447831188	0.0718544197304236
12850	COL18A1	0.544646851293242	0,999901519966813	-0,0515523601193461	-0.220063200020281	0.116958479781589	0.084757189533439
809	LOC92497	0.0205345882362736	0,67302176401087	0,095132780022825	0.0150034550111189	0.175262105034531	0.0403032611504183
14206	GATB	0.591461199581783	0,999901519966813	0,0457563814555791	-0.123098806561173	0.214611569472331	0.0849303889462183
238	C15orf38	0.00414509976863791	0,460593886421537	0,200077122560932	0.0650663003916677	0.335087944730197	0.0679074286876324
11811	STAT5B	0.505432160144744	0,999901519966813	-0,0556957200090724	-0.221265278440851	0.109873838422706	0.0832777906348336
11947	MRPL41	0.510513275201947	0,999901519966813	0,0495446859717996	-0.0995185353538989	0.198607907297498	0.0749754716657672
228	AUNIP	0.0038701283057303	0,448798977668807	-0,262667675015051	-0.438519856611457	-0.0868154934186457	0.0884497204701938
2788	TGFA	0.118737861345247	0,999901519966813	-0,145262666045092	-0.328520491382528	0.0379951592923435	0.0921745938999662
5043	SLC38A5	0.232777912871513	0,999901519966813	-0,178359911964358	-0.473431477886973	0.116711653958257	0.14841440855398
23386	CPPED1	0.898823535681333	0,999901519966813	-0,0177379558703985	-0.294275018817048	0.258799107076251	0.139091967442384
1328	FAM22E	0.0410779451930301	0,819170840438079	0,0873667364226796	0.00362275902670554	0.171110713818654	0.0421213505825937
21499	SLC35F2	0.838376808922824	0,999901519966813	-0,0198695164941351	-0.212953492760767	0.173214459772496	0.0971169283941722
15796	GSAP	0.647777062242289	0,999901519966813	0,0397739455503792	-0.13270437415232	0.212252265253079	0.0867527432777912
9566	ST8SIA1	0.421302452934866	0,999901519966813	0,108844560192961	-0.158957313218672	0.376646433604593	0.134698362167702
20527	DRAP1	0.806603780783513	0,999901519966813	0,0237603169917447	-0.168604551302779	0.216125185286269	0.0967552331422658
5084	RAB37	0.23444881875492	0,999901519966813	0,111542958388915	-0.0736555035946498	0.296741420372481	0.0931506907975202
738	PTCHD3	0.0176861697430078	0,635431965766736	0,158511324010676	0.02823463743243	0.288788010588921	0.0655262642011169
567	LOC441736	0.0123663558868318	0,576693289648221	0,188641426801194	0.0418968271582253	0.335386026444163	0.0738092567354103
860	LOC441071	0.02244250194568	0,691401953127647	0,158341744491115	0.0229445098515939	0.293738979130636	0.0681017855313753
406	LOC132969	0.00813134110958898	0,529874727600505	0,179190198520209	0.0477306664365414	0.310649730603877	0.0661212090767746
14618	SS18	0.605012610633191	0,999901519966813	-0,0443059525040434	-0.213987829981369	0.125375924973282	0.0853461952844712
21659	DCTN5	0.844661573349497	0,999901519966813	0,011690518616667	-0.106573590722153	0.129954627955487	0.0594842060969283
24362	HVCN1	0.932629169129421	0,999901519966813	-0,0101527529185336	-0.248222710520459	0.227917204683392	0.119743872444922
1177	LOC389232	0.0354691572745823	0,798283684892755	0,111625573664883	0.00776957474038437	0.215481572589382	0.0522372482992979
19473	TMEM184B	0.77119256384051	0,999901519966813	0,0302798526326433	-0.176071399636785	0.236631104902072	0.103790071958246
505	LOC442130	0.010855297378605	0,566339467329241	0,206244595693491	0.0488002194738804	0.363688971913101	0.079191005421756
12805	NFIA	0.542903958810838	0,999901519966813	0,0509360641728789	-0.114839984291517	0.216712112637275	0.0833816505102078
106	LOC442626	0.00142367680153789	0,346625196198174	0,224113206617316	0.0889864660427117	0.359239947191921	0.0679657330569988
18769	EME1	0.747828805169591	0,999901519966813	-0,0294326820789789	-0.21085497149673	0.151989607338773	0.0912513603208588
737	LOC256096	0.0176764568657018	0,635431965766736	0,181276289961537	0.0323027921906764	0.330249787732397	0.0749303427212583
243	LOC440284	0.00423268814351048	0,461850724794981	0,218472511014895	0.0706903915061409	0.366254630523648	0.0743311060595294
18397	MLEC	0.735460935228148	0,999901519966813	-0,026712337837499	-0.183385530931985	0.129960855256987	0.0788031175307478
913	LOC389850	0.0243895907386275	0,70756082189066	0,162904351495065	0.0215734293612984	0.304235273628832	0.0710862978385813
20332	UBFD1	0.800220572171902	0,999901519966813	-0,0201222088961901	-0.177718581352464	0.137474163560084	0.0792674561346407
183	LOC442748	0.00284213620548577	0,411799133816696	0,165792096013504	0.0585389491678466	0.273045242859161	0.0539459378435198
23235	ZBTB4	0.893916558413451	0,999901519966813	0,0105193186722987	-0.145849636799564	0.166888274144161	0.0786500928003565
1059	LOC441163	0.030107920386685	0,753835230456046	0,122118572602997	0.0120341811160498	0.232202964089944	0.0553699906748889
8915	ZNF516	0.394540231964835	0,999901519966813	-0,098510517554523	-0.327383080923948	0.130362045814902	0.115117788528682
1900	TARDBPL	0.0697020773347958	0,971969944500504	0,115378207608713	-0.0094988121191656	0.240255227336591	0.0628103523528166
1407	LOC441735	0.0445899252814738	0,839921422280674	0,134299980126184	0.0033204406389484	0.26527951961342	0.0658797835192595
26458	EDEM2	0.998368190652442	0,999901519966813	-0,000194544056917632	-0.188762156751214	0.188373068637379	0.0948452983700896
510	LOC143506	0.0109636636819963	0,566339467329241	0,164527389811891	0.0387515282515748	0.290303251372208	0.0632624497229164
18680	SNORA72	0.745029672459243	0,999901519966813	-0,032894365452506	-0.233348243180029	0.167559512275017	0.100823824255179
14652	GYG1	0.606194907928404	0,999901519966813	0,0484172564539578	-0.137619954207389	0.234454467115304	0.0935725626527398
24444	FHL1	0.935222433943167	0,999901519966813	0,0107230328595123	-0.250809361822335	0.272255427541359	0.131544954367416
504	LOC388300	0.0108504510795589	0,566339467329241	0,206851474322619	0.048953846749975	0.364749101895263	0.0794189807309879
23566	C2	0.905754876944502	0,999901519966813	-0,0160419844121541	-0.284629906272816	0.252545937448508	0.135093726984684
428	LOC391730	0.00881449826211788	0,545672000889702	0,223308942967054	0.0576973361110702	0.388920549823037	0.0832989400532451
23075	USP44	0.889040787044167	0,999901519966813	-0,0155918477555899	-0.237115992378078	0.205932296866899	0.111421697993074
2262	LOC441470	0.0884574506166247	0,999901519966813	0,115385427392805	-0.0177343492149002	0.248505204000509	0.0669562749982216
13863	RAB11FIP1	0.579556441338922	0,999901519966813	-0,0581481678854576	-0.266015754294425	0.14971941852351	0.104552754169886
679	LOC401242	0.0158762469962866	0,619104827211865	0,184163708134525	0.035374737546973	0.332952678722078	0.0748375296686447
1081	LOC389442	0.0312576343834831	0,766693964549542	0,139425005328859	0.0128465027475213	0.266003507910197	0.0636661602330891
1165	LOC401476	0.0348668709521199	0,792967664832669	0,123554864142676	0.00898795934750705	0.238121768937844	0.0576245947720167
1385	LOC339306	0.043580643963434	0,834325469090579	0,156169769256426	0.00460302441961999	0.307736514093231	0.0762346880868418
1227	LOC442427	0.0371920930131098	0,803706883653305	0,126014328091255	0.00765601578776502	0.244372640394745	0.059531588084555
3398	SNORA70	0.149318249765694	0,999901519966813	-0,0943112788429407	-0.223174783893665	0.0345522262077839	0.0648154654498694
949	LOC441570	0.0259275482354375	0,72441405844323	0,191995403959628	0.02360497420715	0.360385833712106	0.0846966259175879
1169	LOC441528	0.0352217304601771	0,798283684892755	0,157374394061578	0.011156442227267	0.30359234589589	0.0735443646479814
1879	LOC389055	0.0684637109787694	0,965884133588138	0,131704430651132	-0.0101967370282036	0.273605598330468	0.0713731186141163
688	LOC441097	0.0160807382979851	0,619739499957957	0,175067787347639	0.033343648383166	0.316791926312112	0.0712840771236856
4369	WDR34	0.198995232732596	0,999901519966813	-0,165173903318407	-0.418862158561029	0.0885143519242151	0.127599527393294
19350	HGD	0.767369098046243	0,999901519966813	0,0416392840260114	-0.23732306196184	0.320601630013863	0.140311830654248
25326	GPT2	0.96246406182877	0,999901519966813	-0,0048403828276117	-0.208726743807745	0.199045978152521	0.102550286682064
598	OR10G3	0.0132339210582629	0,586197314071821	0,168579277969775	0.0361178787846679	0.301040677154882	0.0666251258565731
613	LOC387686	0.0137688943089631	0,591523758787901	0,145563154553275	0.0305045188420219	0.260621790264527	0.057871924442194
383	GPR172B	0.00752949921735498	0,518283586761978	0,183578613842001	0.0502598574793758	0.316897370204626	0.0670563573716226
1078	LOC441928	0.0312174958913411	0,766693964549542	0,121940369262798	0.0112625118973478	0.232618226628248	0.055668490759367
11419	OSBP	0.491198330028361	0,999901519966813	0,0522284610130709	-0.0979599027635231	0.202416824789665	0.075541393193538
137	TMED7	0.00205474035933985	0,392190865143991	0,228706514326423	0.0857068301617087	0.371706198491137	0.0719256478758039
25225	PRICKLE1	0.959378477399601	0,999901519966813	-0,00711270552844268	-0.283938419834291	0.269713008777406	0.139237152630323
5973	ZNF688	0.2722033946849	0,999901519966813	0,0718108730148121	-0.057377129823483	0.200998875853107	0.0649786805908091
1674	FRG1	0.0569819697996202	0,902554915912144	0,11494160455638	-0.00348937436965997	0.233372583482419	0.0595681377730131
22544	HAX1	0.872245050401543	0,999901519966813	0,0127065875548613	-0.143921077660695	0.169334252770418	0.0787802180243083
24724	E2F1	0.944111291240426	0,999901519966813	0,00657502883122346	-0.179346873248494	0.192496930910941	0.0935145650110826
9366	BAG4	0.413499968009564	0,999901519966813	0,0798882708817191	-0.113391144049871	0.273167685813309	0.097215229678397
7377	HIST1H4C	0.331282011555481	0,999901519966813	0,0745185056714981	-0.0771084642312079	0.226145475574204	0.0762649799501319
6202	CNKSR1	0.281695166527793	0,999901519966813	-0,137452680405978	-0.389700059262953	0.114794698450997	0.12687479874685
2442	NXT1	0.0987689657790731	0,999901519966813	0,190272504183517	-0.0363758844739978	0.416920892841031	0.113999078315596
25975	ITGA5	0.983087209567232	0,999901519966813	0,00193047668839101	-0.178593566756652	0.182454520133434	0.0907995626548971
1292	NELFE	0.0400436850929205	0,819170840438079	0,0940466323769307	0.00437468564304933	0.183718579110812	0.0451029867848511
23607	ACAT1	0.907115053418854	0,999901519966813	-0,0112855086134455	-0.203016688646497	0.180445671419606	0.0964365020973414
3736	PSMB2	0.16715307944138	0,999901519966813	-0,10822906348318	-0.262667527770043	0.0462094008036826	0.0776790988431971
1146	HSPB11	0.0340318213195128	0,78739419047721	0,245274407192638	0.0189210277238908	0.471627786661384	0.113850695281358
6240	CLIC1	0.283159396038475	0,999901519966813	0,0848710935643735	-0.0713585664512242	0.241100753579971	0.0785800302963968
25067	SPCS3	0.954879307062217	0,999901519966813	0,00694980795086566	-0.236539634754454	0.250439250656186	0.122469752431943
24179	TBL2	0.927040152024885	0,999901519966813	-0,0060249279611423	-0.136452524334461	0.124402668412176	0.0656021684581427
2286	MDP1	0.0900599997795151	0,999901519966813	0,106343307423774	-0.0169711168967037	0.229657731744253	0.0620244017564813
2549	PSME2	0.10495082201869	0,999901519966813	0,150372125470753	-0.0320634858082311	0.332807736749738	0.0917610385890427
22320	VAMP5	0.865537368412827	0,999901519966813	-0,0176434965461341	-0.224178573332216	0.188891580239948	0.103882531585223
21271	YARS	0.83073173193736	0,999901519966813	-0,0167215731036855	-0.171769003919167	0.138325857711796	0.0779853954085457
23098	MTHFD1L	0.889830804141173	0,999901519966813	0,0124057548405335	-0.165123646689034	0.189935156370101	0.0892933246433606
8928	MSH6	0.395032672232652	0,999901519966813	-0,0696135313365508	-0.231518112934522	0.0922910502614206	0.0814343891283118
20860	TARS	0.817227135952459	0,999901519966813	-0,0174185343853859	-0.166800447727686	0.131963378956914	0.0751357666335554
24727	PACSIN1	0.94413543787379	0,999901519966813	-0,00760909438622788	-0.222864394396688	0.207646205624232	0.10826860913986
19741	ZW10	0.779622676113874	0,999901519966813	-0,025226881730765	-0.203907641929003	0.153453878467473	0.08987243234325
427	HARS	0.0087560991045324	0,543718894043739	0,163502446146559	0.0423540053539088	0.284650886939208	0.0609349604095484
23372	DENND5B	0.898384761528838	0,999901519966813	0,0166009113140374	-0.241085773223005	0.27428759585108	0.129610648041334
23135	PCCB	0.890844223332802	0,999901519966813	0,0113182283150393	-0.152161904302709	0.174798360932787	0.0822268561083667
12528	POLA2	0.53228174138235	0,999901519966813	-0,0458022802243567	-0.191018772548628	0.0994142120999146	0.0730406528775551
21017	VPS25	0.822154370750178	0,999901519966813	-0,014243329245313	-0.13983991444844	0.111353255957814	0.0631722777185868
6548	TNFRSF10C	0.296486194126384	0,999901519966813	-0,139427158844641	-0.403322161261642	0.12446784357236	0.132733293299911
22773	C19orf12	0.879281291585417	0,999901519966813	0,0135542359658976	-0.163343671913926	0.190452143845721	0.0889756974391286
12219	EAF2	0.521259775396518	0,999901519966813	-0,0746160684858344	-0.304947246407543	0.155715109435874	0.115851439076841
17844	FZD1	0.71746411282263	0,999901519966813	0,0360325807908144	-0.161290603094283	0.233355764675912	0.0992491551624987
14864	LBHD1	0.61395027705152	0,999901519966813	0,0258816109519734	-0.0757509188160695	0.127514140720016	0.0511188929648502
13496	DDX52	0.567064444605361	0,999901519966813	0,0424844610938185	-0.104511449466462	0.189480371654099	0.0739356605149116
8684	ALG5	0.385259278765844	0,999901519966813	-0,070730819316961	-0.23186201638547	0.0904003777515481	0.0810453939800804
26072	CENPO	0.986008125390322	0,999901519966813	0,00162510452382213	-0.182071699328533	0.185321908376178	0.0923953902903469
6014	ROMO1	0.274092952530528	0,999901519966813	0,131979739611801	-0.106396115975726	0.370355595199327	0.119897732300814
8232	KCTD15	0.367200892505918	0,999901519966813	0,0820405352941664	-0.0978841261355496	0.261965196723882	0.090498086885707
3199	OLIG2	0.139479737480369	0,999901519966813	-0,220488965723065	-0.514370204445972	0.0733922729998413	0.147815700553167
18858	PSMC1	0.750651246491103	0,999901519966813	-0,0215177233466386	-0.15570717310431	0.112671726411033	0.0674942967062842
20285	KPNA2	0.798662146418805	0,999901519966813	-0,0349785814776097	-0.306762162654364	0.236804999699144	0.136701072259905
3255	BFSP2	0.142522427616228	0,999901519966813	-0,233262195882313	-0.546588284560292	0.0800638927956663	0.157596025866721
9249	TMEM41A	0.408717223714014	0,999901519966813	0,0642958662985402	-0.0896712317796738	0.218262964376754	0.077442012166105
26249	PNOC	0.992346099661872	0,999901519966813	-0,00106319290243432	-0.220768904180558	0.218642518375689	0.110507066627443
12371	TRIB1	0.526722741193812	0,999901519966813	0,0757916288684684	-0.161276005897321	0.312859263634258	0.119239726440747
25109	OTULIN	0.956149701440375	0,999901519966813	0,00335106944183071	-0.117460093681225	0.124162232564886	0.0607653172733322
23139	SUCLG1	0.890971063380318	0,999901519966813	-0,0104393224932361	-0.161401109209375	0.140522464222903	0.0759304076611834
5960	SEPHS1	0.271730154315318	0,999901519966813	0,112039448397464	-0.089319612850583	0.31339850964551	0.101279111352773
2151	BSCL2	0.0830356306068579	0,999901519966813	0,140610913498391	-0.0187791943611972	0.300001021357979	0.0801696649874418
7338	TWISTNB	0.329458345890312	0,999901519966813	0,110088205234831	-0.113066580060381	0.333242990530042	0.112241873838379
14343	TCF4	0.596034243919354	0,999901519966813	0,0542414777491113	-0.148425589173408	0.25690854467163	0.101937008998569
21866	GTPBP8	0.851011342911093	0,999901519966813	-0,0134450879946077	-0.155330118141608	0.128439942152392	0.0713650017957109
4559	ATP1B3	0.208762492385234	0,999901519966813	0,126745754180709	-0.0722124550265875	0.325703963388005	0.100071536388579
13091	PTTG2	0.552337895627667	0,999901519966813	0,0662694341969165	-0.154563304575618	0.287102172969451	0.111073936290008
3175	ACOT2	0.13844870237673	0,999901519966813	0,0741681018774453	-0.0244267199464947	0.172762923701385	0.0495909937026013
2903	HIST1H4K	0.125417930028425	0,999901519966813	0,162473330877555	-0.0462505948113309	0.37119725656644	0.104983473705172
9232	ACADM	0.407967324888957	0,999901519966813	-0,0813569710992787	-0.275867001376754	0.113153059178197	0.0978342017170818
22480	DERL2	0.870457307034562	0,999901519966813	-0,012855684591808	-0.169114881486633	0.143403512303017	0.078594886687074
20152	CD9	0.793397362072454	0,999901519966813	-0,0292406691697855	-0.250519748407362	0.192038410067791	0.111298435576904
15104	MRPS14	0.623033451041793	0,999901519966813	-0,0450421122012896	-0.226558456522076	0.136474232119497	0.0912986678367894
8303	COPB2	0.369866483484651	0,999901519966813	-0,0819344902403641	-0.262634402352008	0.0987654218712796	0.0908880206669563
18534	PARP11	0.740151588897157	0,999901519966813	0,0314047747525035	-0.156246013215437	0.219055562720444	0.0943841560059168
2388	MRPS24	0.0962073128661475	0,999901519966813	0,125044016594968	-0.0227524339016556	0.272840467091592	0.0743383142264095
14161	EIF2AK3	0.589869048448046	0,999901519966813	0,0376310287742738	-0.10064397766914	0.175906035217688	0.0695492404865577
23127	MRPS17	0.890530461091105	0,999901519966813	-0,0134613841962082	-0.207336320404459	0.180413552012043	0.0975147635822505
16962	SYVN1	0.686804163626724	0,999901519966813	0,0308774738366572	-0.120861313210526	0.18261626088384	0.0763212214768675
23136	PRIM2	0.890845860512569	0,999901519966813	0,013191963764609	-0.177355220820111	0.203739148349329	0.095840978826079
5008	MRPL44	0.230902313106351	0,999901519966813	0,150397111302028	-0.097407752547326	0.398201975151381	0.124640312901741
21405	WDR41	0.835085192846682	0,999901519966813	0,0181995752329843	-0.155075855803974	0.191475006269942	0.087153672479003
17614	VEZT	0.710036947865834	0,999901519966813	-0,0303156113346326	-0.191882138510849	0.131250915841583	0.081264355303104
19912	MRPS15	0.785635257799273	0,999901519966813	-0,0206130035187427	-0.17081788966853	0.129591882631045	0.075549703578301
1238	C3orf37	0.0376731379463867	0,80686854010375	0,140090978618023	0.00816994457654516	0.272012012659502	0.0663533342559691
10285	TESC	0.448590274716804	0,999901519966813	0,0652946499754561	-0.105229473550749	0.235818773501661	0.0857698262392551
9724	PSMG3	0.427156197663254	0,999901519966813	0,0510870087688155	-0.0762120245256109	0.178386042063242	0.0640285710919384
4451	BMP6	0.203398857403388	0,999901519966813	0,131016668861268	-0.0722054341418775	0.334238771864413	0.102216179752873
4532	CDC27	0.207647755742526	0,999901519966813	-0,0976947181151171	-0.250671389391925	0.0552819531616912	0.0769438496017554
17810	CNP	0.716336077534152	0,999901519966813	0,0382893948248903	-0.170520698240082	0.247099487889862	0.10502681397118
775	FAHD2B	0.0192093521100972	0,657207704773196	0,13238754990647	0.0221081986499292	0.242666901163011	0.0554680510854392
11270	PIN1	0.485470874001022	0,999901519966813	0,0441268422847513	-0.0810995854302366	0.169353269999739	0.0629860967678663
7936	UBE2D4	0.35387450714778	0,999901519966813	0,06671001886814	-0.0755697513343902	0.20898978907067	0.0715635472288871
17069	FAM65A	0.690591468747171	0,999901519966813	-0,028186924447353	-0.168495256780487	0.112121407885781	0.0705719580038374
7437	LOC283483	0.333818248784768	0,999901519966813	0,076068805886945	-0.0795312696891472	0.231668881463037	0.0782633633822812
14168	E2F5	0.590087826149606	0,999901519966813	0,0611174109973948	-0.163590570802563	0.285825392797353	0.113023096996563
20056	C2orf49	0.790476310221035	0,999901519966813	-0,0185555834376232	-0.15697098415677	0.119859817281524	0.0696198556721725
294	FAM136A	0.00540631729026207	0,483065795521681	0,150290541398479	0.04562133096091	0.254959751836049	0.0526462755309266
8650	ST7L	0.383454148907884	0,999901519966813	0,0598574443001206	-0.0759841640243876	0.195699052624629	0.0683252955718229
1659	FARSA	0.056184275461929	0,897966283226671	-0,144643606916789	-0.293187613765225	0.00390039993164759	0.0747143183780399
2245	RANGRF	0.0878066215004835	0,999901519966813	0,131236610173496	-0.0198556087422654	0.282328829089258	0.0759960121449731
2290	IGFBP5	0.0903035934214577	0,999901519966813	-0,191544192919395	-0.413827630292326	0.0307392444535355	0.111803605291135
5708	EBNA1BP2	0.260362784381472	0,999901519966813	0,100954175606446	-0.0761882046184827	0.278096555831375	0.0890986615695189
16097	UTP14A	0.658030145129746	0,999901519966813	0,0310075229193825	-0.107779879909933	0.169794925748698	0.0698069644265821
22734	KNTC1	0.878034534838562	0,999901519966813	0,0160073034685667	-0.190753441398055	0.222768048335188	0.103996037590446
15908	LMAN2	0.652131889033163	0,999901519966813	0,0354791289633887	-0.12044218814202	0.191400446068797	0.078424940698033
3659	RING1	0.163391056895958	0,999901519966813	0,103003804080299	-0.0426615609528047	0.248669169113403	0.0732664258265315
20378	SMC4	0.80154180336301	0,999901519966813	-0,0336061024523806	-0.298598504750684	0.231386299845923	0.133285260934683
4572	KTI12	0.209273022534097	0,999901519966813	0,12284729617064	-0.0702096975475956	0.315904289888875	0.0971033567748635
891	PPAPDC1B	0.0236415398758273	0,703541447595467	0,131897240698922	0.0180906927984714	0.245703788599373	0.0572421522331477
4365	PSMD11	0.198894188759698	0,999901519966813	0,106413073011441	-0.056988133008768	0.269814279031649	0.0821871577922774
21783	TXNDC17	0.848775087828325	0,999901519966813	0,0152715355481739	-0.143475753063067	0.174018824159415	0.0798463412600191
21332	TMEM110	0.83289731023324	0,999901519966813	-0,0182784264923528	-0.189992030297606	0.1534351773129	0.0863681082578884
26180	MRPL13	0.98981047325851	0,999901519966813	-0,001367573670076	-0.213644877393968	0.210909730053816	0.106770743507958
16335	DYRK4	0.666097101313047	0,999901519966813	0,0373850369389531	-0.134266197935804	0.20903627181371	0.0863367380785804
7621	RFC5	0.342207912206751	0,999901519966813	-0,0796302645294355	-0.245384557697166	0.0861240286382949	0.0833707080817925
11043	ETFDH	0.477696050029159	0,999901519966813	-0,0683242084112886	-0.258801024627951	0.122152607805374	0.0958055851083093
3640	ANAPC11	0.161955056471041	0,999901519966813	0,125177450490203	-0.05123465409449	0.301589555074896	0.088731349229924
9927	GARS	0.435199672208722	0,999901519966813	0,0742073114240703	-0.113971594335103	0.262386217183243	0.0946497874617554
7145	DRG1	0.321259028478224	0,999901519966813	0,0811780250412824	-0.0805933003102556	0.24294935039282	0.0813673642120387
23560	NDUFB7	0.905419074881339	0,999901519966813	0,0107802806880477	-0.16906804278506	0.190628604161155	0.0904596905982002
11349	RBM28	0.488395153527861	0,999901519966813	0,0645834133127189	-0.119934222241781	0.249101048867219	0.0928082503069167
13908	GALR2	0.581186255624803	0,999901519966813	0,0682899617164517	-0.176887518087087	0.31346744151999	0.12331879739758
8544	NOP16	0.379717667766758	0,999901519966813	0,06172834966713	-0.0772590636746159	0.200715763008876	0.0699075652479934
651	HIST2H2AC	0.0147405832408925	0,599495690358429	0,225144442056681	0.0453260437668863	0.404962840346475	0.0904446388992388
18047	HDDC3	0.72433192992762	0,999901519966813	-0,0218414216283033	-0.144564338845764	0.100881495589158	0.061726886892332
18797	ZNHIT2	0.748715757637442	0,999901519966813	0,0220957700430822	-0.114599899484627	0.158791439570792	0.0687548692853921
20675	NFX1	0.81114039361803	0,999901519966813	0,0163333734782097	-0.119143558600554	0.151810305556973	0.068141871563628
12986	RHBDD1	0.548998304629208	0,999901519966813	-0,0508131742713484	-0.218724169978178	0.117097821435482	0.0844554812986442
12870	MAT2A	0.545224162546903	0,999901519966813	0,0586135180907701	-0.133254192579794	0.250481228761334	0.0965051739592083
13775	POLDIP3	0.576803244849231	0,999901519966813	-0,0343496303051155	-0.156254601042074	0.0875553404318429	0.0613154780778194
1089	TXNDC5	0.0315507112139971	0,768197527859626	0,235424891185354	0.0213118236212363	0.449537958749472	0.107694091726008
17464	ZSCAN18	0.705333313613841	0,999901519966813	-0,0340312241268924	-0.212364042193836	0.144301593940051	0.0896974252209417
11176	CHAC1	0.482240680578155	0,999901519966813	-0,0828717416757964	-0.316315109696903	0.15057162634531	0.117416801199977
9499	CD2BP2	0.418242305024688	0,999901519966813	-0,055421452806232	-0.190882720048392	0.0800398144359284	0.0681339925006208
11461	RPS6KB2	0.49295636165484	0,999901519966813	0,0542458687586724	-0.102380264379375	0.21087200189672	0.0787794474235332
4618	MAGT1	0.211493115997919	0,999901519966813	0,131537485162471	-0.0761943234950054	0.339269293819947	0.104484460992875
20281	MRPS33	0.798557502163324	0,999901519966813	0,0286782569325023	-0.194033457874548	0.251389971739552	0.112019019276834
26357	C16orf58	0.99563195990414	0,999901519966813	-0,000278897936839078	-0.101268192135155	0.100710396261477	0.0507953598370701
11298	SLC25A46	0.48644986428176	0,999901519966813	0,0670236947364204	-0.123609796751148	0.257657186223989	0.0958843892709328
11042	DNAJC15	0.477563010089509	0,999901519966813	-0,0882838101259529	-0.334330186822501	0.157762566570595	0.123755833131834
14044	GOLGA3	0.585706033030866	0,999901519966813	0,0417953980860589	-0.110075905265175	0.193666701437293	0.0763878742186456
24668	AAMDC	0.94230044559397	0,999901519966813	0,00610274594807934	-0.161039385193759	0.173244877089917	0.0840687595916081
14927	IMPAD1	0.6161863090762	0,999901519966813	0,0292609882235307	-0.086371823249842	0.144893799696903	0.05816072202889
22278	CBX5	0.864129437208711	0,999901519966813	0,0155545581182748	-0.16462202487469	0.195731141111239	0.0906247978064785
22197	DSN1	0.861883673075261	0,999901519966813	0,0165456749379875	-0.171963794471322	0.205055144347297	0.0948160535961117
20773	KDELR2	0.814175567342438	0,999901519966813	0,0217483958676272	-0.161647052945319	0.205143844680573	0.0922438154349425
2348	RPLP0P6	0.0935309834518789	0,999901519966813	0,0987366723583119	-0.0170084213867329	0.214481766103357	0.0582171975042182
25756	MCTS1	0.976776149418265	0,999901519966813	-0,0027915945088246	-0.19288828053582	0.187305091518171	0.0956143881114162
10923	BTLA	0.472688751590156	0,999901519966813	-0,115710063060338	-0.434642353596833	0.203222227476156	0.160415820212083
25214	PTGDR2	0.959187977546748	0,999901519966813	0,00491810416065903	-0.185599717038399	0.195435925359717	0.0958262096987909
5263	NUDT18	0.241789712553934	0,999901519966813	0,159657418580002	-0.109640357290898	0.428955194450901	0.135450767700415
298	LOC338598	0.00547237020632835	0,483065795521681	0,128472259424509	0.0388653988465476	0.218079120002471	0.0450702499018319
16846	LPAR2	0.68276239921027	0,999901519966813	-0,034727082852224	-0.203084614488785	0.133630448784337	0.0846800788999141
2489	EXOSC3	0.101101570804776	0,999901519966813	-0,118572857066419	-0.260804614270956	0.0236589001381178	0.0715393977630524
22362	LGALS1	0.86717986358337	0,999901519966813	-0,0169250364714113	-0.217523699425555	0.183673626482732	0.100896647991038
25474	CWF19L1	0.967069419757137	0,999901519966813	0,00293347284368419	-0.137922742790368	0.143789688477736	0.0708475310696738
15557	COQ5	0.638695382748664	0,999901519966813	-0,0488993000338985	-0.255219619592058	0.157421019524262	0.103774513495221
12745	CCDC167	0.540168431769012	0,999901519966813	0,062249182788752	-0.138977245584451	0.263475611161955	0.101212399978489
12344	POMP	0.525608573072354	0,999901519966813	-0,0617789862920988	-0.254495716983858	0.13093774439966	0.0969322120708003
3592	TMEM183A	0.15971807956187	0,999901519966813	0,0632273244642364	-0.02539826942649	0.151852918354963	0.0445766946703599
23526	FARS2	0.904336548063219	0,999901519966813	0,00850197952422694	-0.131724450358341	0.148728409406795	0.0705307629001282
14244	EED	0.592680593561608	0,999901519966813	0,0574680357362559	-0.15530735712154	0.270243428594052	0.107021271219716
776	EIF4EBP3	0.0194113118572932	0,662998774038498	-0,172037399275413	-0.31559255290022	-0.0284822456506064	0.0722050366103016
4535	PPAT	0.207766906777544	0,999901519966813	-0,107311899695178	-0.275392237596877	0.0607684382065207	0.084540656641162
415	BRP44L	0.00840026449248543	0,535960971540929	0,122300030008208	0.0321859708592894	0.212414089157127	0.0453253594570095
515	LOC440392	0.0111016376789211	0,566339467329241	0,145701012545661	0.034118170213907	0.257283854877416	0.0561236779886223
14324	GPR157	0.595307624874594	0,999901519966813	-0,0537544526198201	-0.254204733683095	0.146695828443454	0.100822015213377
1330	NDUFS8	0.0410898441554835	0,819170840438079	0,124730928497903	0.00516490162930452	0.244296955366502	0.0601390415418959
16800	ALG2	0.681142543766385	0,999901519966813	-0,0317641083918621	-0.18492877848812	0.121400561704395	0.0770384088098247
10779	CCL28	0.467862396024193	0,999901519966813	0,0630395185342985	-0.108831972817948	0.234911009886545	0.0864475221683133
7534	ICOS	0.338526198706925	0,999901519966813	0,157210380331204	-0.167531855469431	0.48195261613184	0.163338092940776
3538	C1orf122	0.156617680964967	0,999901519966813	0,147936656868447	-0.05786792364561	0.353741237382503	0.103515108272765
11983	MCM3	0.512276868669941	0,999901519966813	-0,0727881926801055	-0.292702020452475	0.147125635092264	0.110611744576696
24146	COPA	0.925689369191927	0,999901519966813	0,00759764855957718	-0.153877867943414	0.169073165062569	0.0812185789667888
5909	G6PC3	0.269457269914804	0,999901519966813	0,144450470826182	-0.113920767717173	0.402821709369537	0.129954963420054
21145	MRPL20	0.826613627049425	0,999901519966813	0,0139911822452653	-0.112609203550451	0.140591568040982	0.0636771670012578
9594	FANCB	0.421982010867892	0,999901519966813	0,072918413518597	-0.106754342659186	0.25259116969638	0.090371384169163
16906	SLC44A1	0.684829600892997	0,999901519966813	-0,0412277190623389	-0.24248798915049	0.160032551025812	0.101229421605404
790	LOC388853	0.0198709223737714	0,666269562898661	0,164330320888649	0.0266737121466023	0.301986929630695	0.0692382002519195
17451	FAM46C	0.704911971986635	0,999901519966813	-0,0713342160451215	-0.444584380405316	0.301915948315073	0.187736497798376
8673	TNFRSF13C	0.384703778694027	0,999901519966813	0,101421467219027	-0.129354710748451	0.332197645186506	0.116075264162775
1195	LOC144871	0.0362426014595829	0,799612137737176	0,115785585668193	0.00759637351353744	0.223974797822849	0.0544167577911094
7821	YWHAH	0.349316604811659	0,999901519966813	0,0679474237237255	-0.0755995386803101	0.211494386127761	0.0722009166091681
3890	SLC12A2	0.175389257162383	0,999901519966813	0,135421980749815	-0.0616150512093386	0.332459012708969	0.0991052271336735
873	NDUFB4	0.023097092091662	0,700945131806943	0,270874646087965	0.0380981366027862	0.503651155573144	0.117081386247711
21082	CLN6	0.824388466966683	0,999901519966813	0,0144644637279541	-0.114732604041889	0.143661531497797	0.0649832400489531
17048	MIS18A	0.689725159718781	0,999901519966813	-0,0388037758944915	-0.231391176001851	0.153783624212868	0.0968671616748682
24793	PIGF	0.945976384869334	0,999901519966813	-0,0057013115119989	-0.172492028755154	0.161089405731156	0.0838920062478301
14920	HABP4	0.615900980850446	0,999901519966813	-0,0373330428656309	-0.184745357414411	0.110079271683149	0.0741451024226043
7329	OR51A9P	0.329005267816629	0,999901519966813	0,0620456982373609	-0.0636058846300533	0.187697281104775	0.063199940315596
8234	ST7	0.367212593332045	0,999901519966813	0,0529756588193137	-0.0632091190587449	0.169160436697372	0.0584383488047434
8744	SMPD3	0.387886288156447	0,999901519966813	-0,0838844581770654	-0.27604558837967	0.108276672025539	0.0966527574316101
6810	DTYMK	0.306743079918119	0,999901519966813	-0,0734773500598698	-0.215549916209457	0.0685952160897172	0.0714593282172335
4715	ELMOD2	0.216421570102321	0,999901519966813	0,152916897444835	-0.0912147393360912	0.39704853422576	0.122792761711437
11004	GARNL3	0.475622500055605	0,999901519966813	0,0676348019526824	-0.12003253827577	0.255302142181134	0.0943924814233332
1375	PFDN6	0.0432215600443105	0,832665881337561	0,197256707491789	0.00614969358978451	0.388363721393793	0.0961225604713864
2257	MAPK1IP1L	0.0883342073096734	0,999901519966813	0,129831345898424	-0.0198956698171959	0.279558361614043	0.0753093454210156
10845	PMM2	0.469979875653674	0,999901519966813	-0,05687384583523	-0.212677835766183	0.0989301440957228	0.07836592774926
23434	CYTH3	0.90110517426951	0,999901519966813	-0,00804357530666327	-0.13635286626037	0.120265715647043	0.064536708134965
3805	ZCCHC10	0.17109923719453	0,999901519966813	0,126857297311874	-0.0558653565238302	0.309579951147578	0.0919054145852595
17300	B4GALT1	0.69949372838613	0,999901519966813	0,029280890320748	-0.121026641690401	0.179588422331897	0.0756013321544291
1880	CASC5	0.0684843360794154	0,965884133588138	0,104067071796175	-0.00806554347796211	0.216199687070313	0.0564002015019185
20767	NDUFA8	0.813908704058544	0,999901519966813	-0,0283334554492767	-0.266908928419816	0.210242017521263	0.119998135386907
16689	ADSL	0.677581707849863	0,999901519966813	0,027234971553777	-0.102553565368112	0.157023508475666	0.065280735824611
6726	AP3B1	0.303048925571691	0,999901519966813	0,0808727902133747	-0.0743019925360953	0.236047572962845	0.0780494505875054
14511	CD1A	0.601666042004499	0,999901519966813	-0,0546975472235164	-0.262247425340636	0.152852330893603	0.104392953993681
6566	POLR3K	0.297395469649105	0,999901519966813	-0,062353012046081	-0.18059288608647	0.0558868619943084	0.0594720162830049
21684	TRIP11	0.845710546947759	0,999901519966813	-0,0147199244940025	-0.164655878640711	0.135216029652706	0.0754144367861467
2049	GBA	0.0771660863672015	0,997005521247434	0,15046284248363	-0.0167516035367651	0.317677288504025	0.0841051323606927
23035	FBXO18	0.887672370348376	0,999901519966813	0,0111557002134198	-0.145397288020349	0.167708688447188	0.0787426571700455
5423	COG4	0.248718834576211	0,999901519966813	0,0870558052330031	-0.061972191705473	0.236083802171479	0.0749577545855737
1096	ATP6V1F	0.0318083924972495	0,769525115934828	0,0985883133053815	0.00878537701482927	0.188391249595934	0.04516887160679
8651	PCBD2	0.383473681122554	0,999901519966813	0,0608577858373165	-0.0772597133715958	0.198975285046229	0.0694700178648236
16093	MLH1	0.657809859757968	0,999901519966813	-0,0326918319336505	-0.178917362501619	0.113533698634318	0.0735481765817739
2412	SHPK	0.0975881049517005	0,999901519966813	0,110458911981692	-0.0206484358298015	0.241566259793186	0.0659440682523333
15648	TMED4	0.642415284850641	0,999901519966813	-0,0303617247863636	-0.15990291996825	0.0991794703955232	0.0651563284526628
6606	TXN2	0.29859147963364	0,999901519966813	0,0773869492066938	-0.0697277919808091	0.224501690394197	0.0739954296668532
15634	RNASEH1	0.64175402687985	0,999901519966813	-0,0390737733295961	-0.20545449038213	0.127306943722938	0.0836857853074702
23673	RHEBL1	0.909756169885573	0,999901519966813	0,0142978691771865	-0.235752272617773	0.264348010972146	0.125769637570129
22425	HNRNPC	0.868759890059116	0,999901519966813	-0,0136145586736779	-0.176937923966488	0.149708806619133	0.082148005644621
23613	SIGLEC11	0.907626405047532	0,999901519966813	-0,0190270671342982	-0.344078429130267	0.306024294861671	0.163493576514077
9485	DERL1	0.417813757153269	0,999901519966813	0,0747641123803789	-0.1078057340794	0.257333958840158	0.0918285558874394
2444	AQP3	0.0988054403663562	0,999901519966813	-0,196616071841116	-0.430846521017966	0.0376143773357339	0.117812685445375
13237	NME2	0.557808815486728	0,999901519966813	0,0578681844243611	-0.137659415956642	0.253395784805364	0.0983460167562741
20769	RPP25	0.813989869135486	0,999901519966813	0,0187104286119366	-0.138906568301576	0.176327425525449	0.0792778297760768
2120	LOC387710	0.0812659134650694	0,999901519966813	0,128588658209976	-0.0163183215411737	0.273495637961126	0.0728849749648554
7711	HIRIP3	0.345560376646903	0,999901519966813	-0,0710355036772233	-0.219935732915913	0.0778647255614664	0.0748934902857018
1300	PRICKLE4	0.040318087617712	0,819170840438079	0,118929489950605	0.0053721222791393	0.232486857622071	0.0571168201422955
16778	ST14	0.680406781046067	0,999901519966813	0,0369999121811177	-0.140976380574594	0.21497620493683	0.0895181009507924
6050	TARS2	0.275628607507334	0,999901519966813	0,0780059257599857	-0.063339529261199	0.219351380781171	0.0710936075564256
20604	SEC24A	0.808763216137066	0,999901519966813	-0,0315145085431745	-0.289597756614351	0.226568739528002	0.129810110643528
16137	NT5DC2	0.659179898155006	0,999901519966813	-0,0433853423481308	-0.238275282987526	0.151504598291265	0.098025288145527
6117	COMTD1	0.278010138511369	0,999901519966813	-0,0833396916557235	-0.235105647753147	0.0684262644417	0.0763348869024391
7764	ABCF1	0.347266633845931	0,999901519966813	0,0940451246269681	-0.103788807893333	0.29187905714727	0.0995060503207173
14880	RABGGTA	0.614465807262532	0,999901519966813	0,0382244586347749	-0.112095209891219	0.188544127160769	0.0756074365503812
24283	GTF3C3	0.929693503019702	0,999901519966813	0,00612596280580688	-0.131507686028821	0.143759611640435	0.0692266519311951
4164	HMGB2	0.189160517267058	0,999901519966813	-0,132351240578366	-0.331149055749966	0.0664465745932339	0.0999908617703078
1242	LOC440291	0.0379035898501981	0,808687187801483	0,145263642465676	0.00830280646991774	0.282224478461434	0.068888242097512
4967	MXD4	0.228858113081899	0,999901519966813	-0,09634055987433	-0.254377232289611	0.0616961125409505	0.0794889171818888
2906	TCERG1	0.125587120389438	0,999901519966813	0,121279825644867	-0.034594931193567	0.277154582483301	0.0784015219234603
1552	CHD8	0.0514069139429883	0,875673693296839	0,171621010362884	-0.00107189297673546	0.344313913702503	0.0868606740553949
22283	TRPM4	0.864368203724545	0,999901519966813	-0,0188385631406951	-0.237443478745792	0.199766352464401	0.109953390985263
18843	SLC41A2	0.749983641989306	0,999901519966813	0,0281428463532181	-0.146877335373151	0.203163028079587	0.0880312431145651
9554	IGLL1	0.420816566053606	0,999901519966813	0,0623709674893046	-0.0909259034325173	0.215667838411127	0.0771049028729688
15952	TCEB3	0.653644337442507	0,999901519966813	0,0283608993200962	-0.0968609721716015	0.153582770811794	0.0629838050892942
21576	WDR43	0.841681339390936	0,999901519966813	0,0231003136966925	-0.206130719162495	0.25233134655588	0.115298090677218
25657	RNF144A	0.973611520684461	0,999901519966813	0,00270073861278826	-0.159146931879308	0.164548409104885	0.0814057641129121
263	PDSS2	0.00473019704096003	0,475180239171358	0,296916891200935	0.0934312664932297	0.50040251590864	0.102348725285687
15501	BACE1	0.637140160882851	0,999901519966813	-0,0471891294224685	-0.245373453514239	0.150995194669302	0.0996822894567358
1515	AFF4	0.0500255526946249	0,875529722572924	0,200473062991467	-2.28669809968218e-05	0.400968992963931	0.100844975595335
3310	GORASP2	0.144643040165184	0,999901519966813	0,122593331495413	-0.0429638317032226	0.288150494694049	0.0832715561093551
21472	ASCC2	0.837364237961285	0,999901519966813	0,0200668704654541	-0.173703495241445	0.213837236172354	0.0974621669551855
15448	ATIC	0.635613415705423	0,999901519966813	-0,0397182047181639	-0.205771979565043	0.126335570128715	0.0835213406788188
19679	PAQR4	0.777391857287693	0,999901519966813	0,0343693816593314	-0.206561524664379	0.275300287983041	0.121182865765472
17378	STRA13	0.702348730166142	0,999901519966813	-0,0281435041500734	-0.174070022402527	0.11778301410238	0.0733977800641738
12062	KDM6B	0.515451066438206	0,999901519966813	-0,0634538049064032	-0.256620652459573	0.129713042646767	0.097158610800741
15110	PHPT1	0.623162454830523	0,999901519966813	0,0393110742786294	-0.119168517674618	0.197790666231877	0.079711695818857
22140	DHX36	0.859850700834289	0,999901519966813	0,016676712185251	-0.170540884268732	0.203894308639234	0.0941662703477929
4898	NUP155	0.225599110799574	0,999901519966813	0,110068408327732	-0.0692148121695256	0.28935162882499	0.090175456420398
7106	CAPRIN1	0.319880516260954	0,999901519966813	0,0595837649384559	-0.0588148585160622	0.177982388392974	0.0595518636933527
24016	MCAT	0.921471468341201	0,999901519966813	-0,00729972300093303	-0.154084958093747	0.139485512091881	0.0738296954592712
20075	LSM2	0.791062054453903	0,999901519966813	-0,0255379987474639	-0.216585747217587	0.16550974972266	0.096092751282579
6848	SERTAD2	0.308471939132463	0,999901519966813	0,0910420675503714	-0.0856270000777482	0.267711135178491	0.0888605959026461
13083	FRMD4A	0.552095234765903	0,999901519966813	-0,0508464960567022	-0.220181031115684	0.118488039002279	0.0851714898043851
9609	COPS6	0.422606678007355	0,999901519966813	0,0500746923265125	-0.0734774233665923	0.173626808019617	0.0621439552091376
7098	APITD1-CORT	0.319554891656661	0,999901519966813	-0,134406706516345	-0.4013049510396	0.132491538006909	0.134243857015362
17601	RAB30	0.709593584926639	0,999901519966813	-0,0392981914787788	-0.248402038873056	0.169805655915499	0.105174565839131
6062	CERS6	0.276072313867515	0,999901519966813	0,108253958413915	-0.0880830475398559	0.304590964367686	0.0987531296849193
7347	DTNBP1	0.329671114710694	0,999901519966813	0,0662962648749735	-0.0681493392197066	0.200741868969654	0.0676231366177368
16456	GAL3ST4	0.669364791268207	0,999901519966813	-0,0419644212248385	-0.23667011241472	0.152741269965043	0.0979326147868095
2162	PSMA3	0.0836233401638223	0,999901519966813	-0,164828957848278	-0.352034165700655	0.0223762500040997	0.0941600391578295
912	KCNN3	0.0242881492927606	0,70614065624731	-0,165241676893038	-0.308495212768276	-0.0219881410178003	0.0720533296175533
16379	ZNF511	0.667408561143654	0,999901519966813	0,0292252368592077	-0.105524500864703	0.163974974583119	0.0677761090417742
5824	CYC1	0.265754399554039	0,999901519966813	0,122825923659022	-0.0951606526599248	0.340812499977969	0.109642380132175
13604	PARD6A	0.571255366141818	0,999901519966813	-0,0532027955214395	-0.239296005496897	0.132890414454018	0.0936007290572431
7478	POMC	0.335757921873513	0,999901519966813	0,13260324550201	-0.139735749561889	0.404942240565909	0.136980433042451
21259	ABCA1	0.830414810423229	0,999901519966813	0,0264531799699085	-0.21836306052904	0.271269420468857	0.123137102094037
21079	NAT14	0.824367587346788	0,999901519966813	0,0155660697008976	-0.123453771095135	0.154585910496931	0.0699238755333775
15633	PRADC1	0.641742914756814	0,999901519966813	0,0348700446131754	-0.113605742820898	0.183345832047248	0.074680005535991
2158	TRAPPC2L	0.0833841872976844	0,999901519966813	0,136197796729488	-0.0183675837936663	0.290763177252642	0.0777429348759445
24926	LOC145758	0.950780237548126	0,999901519966813	-0,00317819723306149	-0.10524384491571	0.0988874504495872	0.0513367416041433
22934	DNAJC1	0.884344024901758	0,999901519966813	0,0189293745922125	-0.239017661136477	0.276876410320902	0.129741598876951
23923	PPFIBP2	0.918164261987318	0,999901519966813	-0,0103378505821843	-0.209785543376481	0.189109842212112	0.100317735702411
15388	GTPBP4	0.632910517928702	0,999901519966813	0,0410332294312514	-0.129154092147167	0.211220551009669	0.0856004223804849
19494	CHST12	0.771802760782247	0,999901519966813	0,035264091230754	-0.205715104818336	0.276243287279844	0.121207154419003
8151	SUGP1	0.363429054182578	0,999901519966813	0,0566532619060205	-0.0666158208097405	0.179922344621781	0.0620015959418107
21950	IFI44	0.853396251122784	0,999901519966813	0,034704404940891	-0.337557639374752	0.406966449256534	0.187239495481212
1465	TMED10P1	0.0474045864302983	0,857974477269187	0,107686122792654	0.00126137734735342	0.214110868237955	0.0535292704377845
22360	POU2AF1	0.867114483055058	0,999901519966813	-0,0215002748086139	-0.276198936562337	0.233198386945109	0.128107739305463
25848	PCNA	0.979130026291553	0,999901519966813	0,00365920302967537	-0.273630063057584	0.280948469116935	0.139470308825015
21875	MRPL53	0.851343614341069	0,999901519966813	0,0149286630286386	-0.142968795657105	0.172826121714383	0.0794188957846485
10343	SUCLA2	0.451134490087294	0,999901519966813	-0,0949542087807786	-0.344338372281933	0.154429954720376	0.125434665359995
16021	ECH1	0.655678283189906	0,999901519966813	-0,0304683516029721	-0.165846280436861	0.104909577230916	0.0680920751422511
24151	CYP27A1	0.925926400652503	0,999901519966813	-0,0109655018630801	-0.244767157889467	0.222836154163307	0.117597012065872
2652	SRPRB	0.1108699662726	0,999901519966813	-0,165256933600372	-0.369201162801311	0.0386872956005676	0.102579393104901
13768	SRR	0.576690199346388	0,999901519966813	-0,0480213617356105	-0.218395925734084	0.122353202262863	0.0856946011365497
5459	RAB1A	0.250105144308207	0,999901519966813	0,10295755900203	-0.0738130576358066	0.279728175639867	0.0889116727868904
21233	ZFP36L2	0.829672683632797	0,999901519966813	-0,0292699772264107	-0.29895599056919	0.240416036116368	0.135646042479221
26396	PIGT	0.996302789628144	0,999901519966813	-0,000300151947897918	-0.128705845567965	0.12810554167217	0.0645851965234218
16414	FBXO6	0.668369761222133	0,999901519966813	0,0677669773168133	-0.245652829116971	0.381186783750598	0.157643163805123
18535	TIMD4	0.740167530408065	0,999901519966813	-0,0476010258578485	-0.332046274028364	0.236844222312667	0.143069608016005
1418	C1QA	0.0450511149135255	0,842405015466945	-0,337671579986641	-0.667722317345662	-0.00762084262762042	0.166008150682979
1367	LOC340477	0.0430867414199289	0,832665881337561	0,135508853359412	0.0043114246981357	0.266706282020688	0.0659893769082206
15533	F2RL1	0.638050179498634	0,999901519966813	-0,0648748504249967	-0.338074500191296	0.208324799341302	0.137413323138881
12939	HIST1H1D	0.547376229274978	0,999901519966813	0,0771911328449028	-0.176850947351014	0.33123321304082	0.127777493443702
3943	C20orf96	0.177882541017522	0,999901519966813	0,118931310268426	-0.0551227912971333	0.292985411833984	0.0875453263667618
11785	PAOX	0.504090033604764	0,999901519966813	-0,0464506588267808	-0.184101501955582	0.0912001843020206	0.0692353002772065
17241	TIMM44	0.697809329605005	0,999901519966813	0,0337333482913834	-0.13841432587919	0.205881022461957	0.0865864359586224
12995	MPV17L2	0.549341836247341	0,999901519966813	0,0530973765171053	-0.122512997590105	0.228707750624315	0.0883280967028184
6697	GOLGA5	0.301894820622098	0,999901519966813	0,0977527716958761	-0.0893604998675022	0.284866043259254	0.0941137972574493
3726	SERTAD1	0.166795080458598	0,999901519966813	0,18911575659279	-0.0805145815225745	0.458746094708154	0.135618039083089
14859	FKBP2	0.613775006403794	0,999901519966813	0,0484133669343929	-0.141603281606948	0.238430015475733	0.0955741310434113
19870	SEC24D	0.784418360410974	0,999901519966813	0,0316747159334786	-0.197799609762628	0.261149041629585	0.115420461541329
13380	PTRH2	0.562675310571583	0,999901519966813	-0,0508092563011654	-0.22463343753055	0.123014924928219	0.0874296815719095
10826	RNF130	0.469400523586994	0,999901519966813	-0,055050096787208	-0.205660811338918	0.0955606177645022	0.0757538262021038
1963	SRSF9	0.0729099664581022	0,984823107812828	0,0848268014642497	-0.00805069201593271	0.177704294944432	0.0467153052166758
2578	LOC441869	0.106785208634549	0,999901519966813	0,0779742173540438	-0.0171325010477113	0.173080935755799	0.047836555572448
20563	GEMIN4	0.807626418427285	0,999901519966813	0,0194610644435517	-0.138951561921401	0.177873690808504	0.0796780136233221
2147	ANAPC1	0.082835055144387	0,999901519966813	0,0963287267731988	-0.0127926954954895	0.205450149041887	0.0548856386617198
4141	OTX1	0.187651129564156	0,999901519966813	-0,134675034536194	-0.336266437901606	0.0669163688292173	0.101395974249484
16780	VKORC1L1	0.680452016469943	0,999901519966813	0,0325231272835362	-0.123942483040777	0.18898873760785	0.0786987080327849
15359	TMEM179B	0.631820322309373	0,999901519966813	0,0286854697257957	-0.0899080135163473	0.147278952967939	0.0596498738152053
6329	NSMAF	0.286485847759572	0,999901519966813	0,106495619160692	-0.090907970801898	0.303899209123282	0.0992895976239668
16940	NUDT21	0.686142654778316	0,999901519966813	-0,0345268786669241	-0.203821629812823	0.134767872478974	0.0851514793845004
26499	POLR2F	0.999394771031573	0,999901519966813	5,1329042530188e-05	-0.13408989761206	0.13419255569712	0.0674700415622817
22192	MT1F	0.861685582888773	0,999901519966813	-0,0186677160117604	-0.231046435752473	0.193711003728952	0.106821753499745
25849	TAP1	0.979130067105617	0,999901519966813	-0,00294392326223239	-0.226030729590387	0.220142883065922	0.112207681935956
4091	FAM82B	0.185533855527868	0,999901519966813	0,074395350631754	-0.0364256062975907	0.185216307561099	0.0557404666445166
18941	CPT1A	0.753455902055373	0,999901519966813	0,0295379325920381	-0.156835704686639	0.215911569870715	0.0937417777286718
4296	OR4C50P	0.194887864838208	0,999901519966813	0,0809482366981745	-0.0422327786287314	0.20412925202508	0.0619573000118082
3534	SRSF2	0.15616162851577	0,999901519966813	0,0988115482173757	-0.0384987394479848	0.236121835882736	0.0690640084838804
19383	UCHL5	0.768344846264357	0,999901519966813	0,0241268819070226	-0.138212499565532	0.186466263379577	0.0816530837559146
19841	LMO4	0.783411824249281	0,999901519966813	-0,019491981421395	-0.160032642794251	0.121048679951461	0.0706888143227867
7507	ARFGEF2	0.337068647444496	0,999901519966813	0,0704978929163097	-0.074685280448189	0.215681066280808	0.0730238941848196
23001	MRPL23	0.886303461540916	0,999901519966813	-0,012511524759449	-0.185962972309654	0.160939922790757	0.087242204854624
3180	SLC25A33	0.13858620506863	0,999901519966813	0,166194783881463	-0.0548130414665149	0.387202609229441	0.111162000927679
24158	RPS27L	0.926151290753739	0,999901519966813	-0,0146766567291294	-0.328561693398397	0.299208379940138	0.157877164224732
23529	GYS1	0.904483139305507	0,999901519966813	-0,0116622142327687	-0.204308266192991	0.180983837727454	0.0968966622471313
14824	UFSP2	0.61278382181964	0,999901519966813	0,0409749523631223	-0.119397615263823	0.201347519990068	0.0806638203115732
6431	ACY3	0.291631920753488	0,999901519966813	0,0876530408826016	-0.0765781596549121	0.251884241420115	0.0826046265002626
10900	WEE1	0.471763478582023	0,999901519966813	-0,0743108615961282	-0.278705612393219	0.130083889200963	0.102805995407379
5388	CHCHD3	0.247161491257387	0,999901519966813	0,0820771019564007	-0.0579624611447394	0.222116665057541	0.0704367730819046
13268	BCCIP	0.558696638834144	0,999901519966813	-0,0485996111653104	-0.213181762346999	0.115982540016378	0.0827811468373677
21902	NME7	0.851790380209006	0,999901519966813	-0,0145019149479697	-0.168353647546988	0.139349817651049	0.0773839859062421
18634	ZNF706	0.743454842581695	0,999901519966813	0,0211121156996076	-0.106723499434681	0.148947730833896	0.0642984597752309
15031	SPA17	0.62004318953912	0,999901519966813	0,0749259996438925	-0.224438250324327	0.374290249612112	0.150573532771
13349	TEX30	0.561553192863074	0,999901519966813	-0,04701067129711	-0.207377654377084	0.113356311782864	0.0806610114091524
26383	NENF	0.996168365182105	0,999901519966813	0,000315688533035616	-0.129998545783674	0.130629922849745	0.0655451498751034
9000	SDSL	0.397560137129521	0,999901519966813	0,101536969121437	-0.135886475172933	0.338960413415808	0.119418690688208
2876	WDR4	0.123595228172434	0,999901519966813	-0,106866110309334	-0.243481391236034	0.0297491706173657	0.0687144356142043
13792	RPS19BP1	0.577386971691426	0,999901519966813	0,0571352670684593	-0.145946274755676	0.260216808892594	0.102145480618637
22427	EXOSC9	0.868775883106298	0,999901519966813	-0,0128477562953633	-0.166991343552866	0.141295830962139	0.0775307822821897
9571	PGAM5	0.421426385683408	0,999901519966813	0,0477937933282932	-0.0698298799087686	0.165417466565355	0.059162081039023
26216	MAGED2	0.991006583557187	0,999901519966813	-0,000786337898477518	-0.139077365575184	0.137504689778229	0.0695572988091412
10669	LDOC1	0.463913628180765	0,999901519966813	-0,0653118931868942	-0.241804242351776	0.111180455977987	0.0887717104618547
13966	IL28B	0.582933046477385	0,999901519966813	0,0268651565421032	-0.0700354948597354	0.123765807943942	0.0487388638120114
21439	AURKAIP1	0.836296165967992	0,999901519966813	-0,0165705860559107	-0.175520948394044	0.142379776282223	0.0799484828099017
12149	SEL1L3	0.518543383910831	0,999901519966813	0,0803989995573843	-0.166169658466773	0.326967657581542	0.124018528976801
14885	RNGTT	0.614653635166277	0,999901519966813	0,0483238707778491	-0.141813283725902	0.238461025281601	0.0956347428515417
15153	LPCAT2	0.624915280316113	0,999901519966813	-0,0475996919680342	-0.240467915171228	0.145268531235159	0.0970084094211436
26314	AIM2	0.994458539588398	0,999901519966813	-0,00132186257733671	-0.37861367341385	0.375969948259176	0.189769355723847
13341	KCNA3	0.56117271792001	0,999901519966813	0,076064756257782	-0.183161552024974	0.335291064540538	0.13038504440481
24918	TSPAN31	0.950491262326076	0,999901519966813	-0,00397948119833063	-0.131030911910346	0.123071949513685	0.063904032522083
16703	SRD5A1	0.678069805917767	0,999901519966813	0,034909386195875	-0.131719190450807	0.201537962842557	0.0838104531484897
25305	OXCT2	0.961986197646626	0,999901519966813	-0,0041478449864111	-0.176665188048375	0.168369498075553	0.0867723711560888
12705	TRMT10C	0.53864482311184	0,999901519966813	0,0487481023724819	-0.108242671858634	0.205738876603598	0.078962853750717
23782	TSPAN5	0.913729917649106	0,999901519966813	-0,0149313883948851	-0.288140375033155	0.258277598243385	0.137418019376985
22998	WDYHV1	0.886201888474719	0,999901519966813	0,0129962463877381	-0.167013122661468	0.193005615436944	0.0905406929267443
12658	MANF	0.536936825448552	0,999901519966813	0,0898025732126116	-0.198187078823459	0.377792225248682	0.144852364011954
8554	LAS1L	0.380124330089507	0,999901519966813	0,094335778519553	-0.118252633743254	0.30692419078236	0.106927224155813
12802	LSM12	0.542839513797889	0,999901519966813	0,0495388379047632	-0.11166400257246	0.210741678381987	0.0810814290148284
1369	WDFY1	0.0430954070101682	0,832665881337561	0,244722149261846	0.00777613467944904	0.481668163844243	0.119178554204345
24036	LOC441813	0.922088781450316	0,999901519966813	0,00643906949331027	-0.124069135531823	0.136947274518443	0.0656427128099713
15565	CCRL2	0.638967880329404	0,999901519966813	0,0928403587268533	-0.299198801835345	0.484879519289051	0.197186943319699
26503	OAS1	0.999464638554356	0,999901519966813	0,00012628787824169	-0.37298071542393	0.373233291180413	0.187664490983052
6758	DBF4	0.304317981598726	0,999901519966813	0,108513065240183	-0.10024711010917	0.317273240589537	0.105001706474914
4071	SYNPO2L	0.184509400094254	0,999901519966813	0,138324496023075	-0.0672418550381727	0.343890847084323	0.103395284177792
17975	MBTPS2	0.721846173773227	0,999901519966813	-0,0238272944798456	-0.156459988720726	0.108805399761034	0.0667112834445172
25175	HIST1H3C	0.958187170283531	0,999901519966813	-0,00537336126456366	-0.208540235727617	0.19779351319849	0.10218840103049
7582	C17orf42	0.340592180620954	0,999901519966813	0,0597617167872903	-0.0642173799955675	0.183740813570148	0.0623587171625684
13454	TP53I11	0.565720401365131	0,999901519966813	-0,057542585716627	-0.255949924628321	0.140864753195067	0.0997944609311178
16968	DCXR	0.686933013671595	0,999901519966813	0,0380384436519367	-0.148972264531895	0.225049151835768	0.094062210167832
2074	C6orf72	0.0789228973384085	0,999901519966813	0,0907617856610789	-0.0107129921232759	0.192236563445434	0.0510395472397408
986	GPR165P	0.0273260222404538	0,733398104845379	0,183943137158705	0.0210748717218859	0.346811402595525	0.0819191005796794
18188	C19orf52	0.728596816126105	0,999901519966813	-0,0270952892966207	-0.181833756074166	0.127643177480925	0.077829993396795
4660	APOBEC3H	0.213851697085347	0,999901519966813	0,107109892843072	-0.062926976854758	0.277146762540902	0.0855247484442196
18025	ARSB	0.723471224279267	0,999901519966813	0,0254459611636015	-0.117065889596173	0.167957811923376	0.0716802785666987
24823	RPN1	0.947106473358584	0,999901519966813	0,00545212787133612	-0.157461821081743	0.168366076824415	0.0819420783682208
2614	CEP128	0.10916773832958	0,999901519966813	-0,183089579302994	-0.407945842253024	0.0417666836470372	0.113097679103852
7181	OTOF	0.322856717928199	0,999901519966813	-0,0956845705340812	-0.286998764794629	0.0956296237264661	0.0962267675652859
16275	TADA2A	0.664025878191436	0,999901519966813	0,0254567225478962	-0.0906583390747338	0.141571784170526	0.058403283085064
7364	MPZL3	0.330603125732099	0,999901519966813	-0,0812560800640073	-0.24635912063101	0.0838469605029957	0.0830431425664438
6220	CNOT9	0.282276694559633	0,999901519966813	-0,0556383344445053	-0.15786777051416	0.0465911016251493	0.0514191235053254
18201	ILVBL	0.728998301290506	0,999901519966813	-0,0233394340262033	-0.156834314351418	0.110155446299012	0.0671449437918636
3007	ITPR3	0.130491959871981	0,999901519966813	0,125579576489675	-0.0379393884742309	0.289098541453582	0.0822463879113374
9279	METTL6	0.409891670811685	0,999901519966813	-0,0530453463572395	-0.180391391806435	0.0743006990919563	0.0640522171559809
17423	MT1G	0.70392291820594	0,999901519966813	-0,0339631797674253	-0.211049169251155	0.143122809716304	0.0890702982859311
15572	MRPL2	0.639176064774567	0,999901519966813	0,041258282427543	-0.133072403040793	0.215588967895879	0.0876844418935929
19918	TCEB1	0.785782767384183	0,999901519966813	-0,0237152664777172	-0.196648058543297	0.149217525587862	0.0869813327277101
811	LOC401051	0.020632376971247	0,674108036436904	0,115436087688344	0.0181279509260311	0.212744224450657	0.0489438198489651
25952	NDUFB8	0.982436289073337	0,999901519966813	-0,001744367819444	-0.158818600392892	0.155329864754004	0.079004831433241
5845	CENPC1	0.26688649250372	0,999901519966813	0,0534485645675257	-0.0416363232643144	0.148533452399366	0.047825575283269
26438	DLD	0.997655211942668	0,999901519966813	0,000339151847418659	-0.228435981324666	0.229114285019504	0.115068783315088
24278	BIK	0.929570463265121	0,999901519966813	0,0143722389381592	-0.307967101432705	0.336711579309023	0.162129490197535
17999	POLE4	0.722645324091949	0,999901519966813	-0,031516100955634	-0.207475650051798	0.14444344814053	0.0885037239249987
20837	THOC6	0.816469155420141	0,999901519966813	-0,0200210023114811	-0.190999625720365	0.150957621097403	0.0859984295310184
3014	VOPP1	0.130850133235741	0,999901519966813	0,138712235995565	-0.0420774161531891	0.31950188814432	0.0909331579016803
5673	DOT1L	0.258871996768671	0,999901519966813	0,144947612911385	-0.108588722958937	0.398483948781707	0.127523115341468
1245	KIAA1486	0.0382172260139357	0,813676482324203	0,14388508989228	0.00799721042772655	0.279772969356833	0.0683485689220064
4841	BNIP1	0.22218542125206	0,999901519966813	0,127501156387095	-0.0786388405642515	0.333641153338442	0.103683815250694
10014	SH3BGRL2	0.438453775963691	0,999901519966813	0,104815127205641	-0.162880435284791	0.372510689696074	0.134644890148318
6113	VARS	0.27788765160647	0,999901519966813	0,133796436680895	-0.109791375847874	0.377384249209665	0.122519230256487
14021	DOK4	0.584976106872707	0,999901519966813	-0,0429257815129318	-0.198600797520082	0.112749234494218	0.0783010567456436
2013	GNA11	0.0755682257107284	0,994696786632525	0,136325064744131	-0.0143414197842503	0.286991549272513	0.0757818772549964
22868	TPM2	0.882211934576578	0,999901519966813	-0,0104029983191679	-0.149578030799217	0.128772034160881	0.0700019334849247
23670	PDCD2L	0.909656510782	0,999901519966813	-0,00955202514231869	-0.176418774513753	0.157314724229116	0.0839302487105168
22013	DEFB1	0.85581140155565	0,999901519966813	-0,0322892092541828	-0.384512813158814	0.319934394650448	0.177160607423511
11928	MRPS16	0.51003933221773	0,999901519966813	-0,070466069968967	-0.282236631508029	0.141304491570095	0.106515863504811
7897	LAMC1	0.352535812636259	0,999901519966813	-0,0945822959374402	-0.295745299196887	0.106580707322007	0.101180498562586
14589	MRPL15	0.604082280243705	0,999901519966813	-0,0563717788708018	-0.271707072176325	0.158963514434721	0.108308843980984
8788	AFG3L2	0.389744234781141	0,999901519966813	0,0569886404973612	-0.074074620569985	0.188051901564707	0.0659218936045076
3361	EPSTI1	0.147390769323771	0,999901519966813	0,272035784370847	-0.0978808514170098	0.641952420158703	0.186059807365956
17645	NDUFS6	0.710854088613657	0,999901519966813	-0,0326708845636544	-0.207305565192616	0.141963796065307	0.0878373446710138
3346	LOC442371	0.146579104392459	0,999901519966813	0,0840117115134799	-0.0299961664843329	0.198019589511293	0.0573434167763126
2177	EFHA1	0.0841037759753056	0,999901519966813	0,083043548690051	-0.0114226149391251	0.177509712319227	0.0475143708257697
23140	OGDH	0.890971131207428	0,999901519966813	0,00937626161679279	-0.126212814542055	0.144965337775641	0.0681982775316736
659	DDT	0.015199009407364	0,609893215963218	0,137790372614525	0.0272194908571829	0.248361254371867	0.055614684417311
3850	PEX3	0.173574405293486	0,999901519966813	0,175272280304684	-0.0786629410000228	0.429207501609391	0.127723745807639
20965	ECE2	0.820569532084935	0,999901519966813	0,0165957001809009	-0.128428866848541	0.161620267210343	0.0729441187400499
23447	ATPAF1	0.901484726507178	0,999901519966813	-0,00801795084625321	-0.136413836054695	0.120377934362188	0.0645802631114009
11962	CMTM4	0.511179988311797	0,999901519966813	-0,0490046098686132	-0.196676286003943	0.0986670662667162	0.0742755555089562
2399	HSPC047	0.0967717740420976	0,999901519966813	0,0785390800712601	-0.0144505792782986	0.171528739420819	0.0467717221442485
6280	EDEM1	0.284608758771772	0,999901519966813	0,0733922343852334	-0.0621173067536176	0.208901775524084	0.0681582731926743
1466	CYP4F2	0.047457004008667	0,858094384410878	-0,203288882435747	-0.404245166179961	-0.0023325986915326	0.101076523262581
8719	ACTL6A	0.386797285070935	0,999901519966813	-0,0930431926013369	-0.305694435723744	0.11960805052107	0.106958826675145
7046	ECI1	0.316993692131468	0,999901519966813	0,0883417404624052	-0.0861515602258545	0.262835041150665	0.0877662337179302
754	LOC285927	0.0182395019124578	0,639487250381868	0,138294408662938	0.0240661188843252	0.252522698441551	0.0574542789801428
3627	LRWD1	0.161308180773891	0,999901519966813	0,10803123540581	-0.0439793864762465	0.260041857287867	0.0764579483285926
21380	RPL26L1	0.834339459386171	0,999901519966813	-0,0243257967531721	-0.254869991139825	0.20621839763348	0.115958581601937
4753	NFU1	0.218566382089997	0,999901519966813	0,0835325704162604	-0.0504559785430675	0.217521119375588	0.067393248090939
15240	MPG	0.627543070161308	0,999901519966813	0,0438517468304692	-0.135190139872982	0.22289363353392	0.0900540709112252
5169	NTHL1	0.238050720449587	0,999901519966813	-0,0942383804261617	-0.251922795334378	0.0634460344820544	0.079311739521933
4059	TOMM40L	0.183877624311536	0,999901519966813	0,176509530335323	-0.0854228422322737	0.438441902902919	0.131746134312229
21021	RAB5B	0.822232734369728	0,999901519966813	-0,015691594994654	-0.154120927703676	0.122737737714368	0.0696268631519706
13313	MTF2	0.560072129951985	0,999901519966813	0,039287407364729	-0.0942266983003033	0.172801513029761	0.0671546137084796
13031	TEX10	0.550337551951666	0,999901519966813	-0,0410642797639139	-0.177217323162304	0.0950887636344764	0.0684819404594747
26056	IL10	0.985486124577154	0,999901519966813	-0,00270259564640409	-0.297207251537046	0.291802060244238	0.148129265467301
26118	C3orf14	0.987795613392882	0,999901519966813	-0,00208635784476292	-0.272466297389496	0.26829358169997	0.135995071863063
11076	SUGT1	0.478820077695872	0,999901519966813	-0,0638431080465236	-0.242283944545641	0.114597728452594	0.0897517560802164
21820	NDUFA11	0.849495075782416	0,999901519966813	0,0206175384192464	-0.194739306920043	0.235974383758536	0.1083196841727
21327	UQCRFS1	0.832846481390402	0,999901519966813	-0,0228540385030373	-0.237486178374444	0.191778101368369	0.107955173505413
219	LOC391429	0.00366072652657589	0,440743239619567	0,22558292835264	0.0755107187301157	0.375655137975165	0.0754829702478251
2213	C4A	0.0862209864168889	0,999901519966813	-0,20555432107107	-0.441002167985837	0.0298935258436967	0.118425009322408
15056	LOC442133	0.620912297404946	0,999901519966813	0,0182819284823651	-0.05494501518417	0.0915088721489002	0.0368315174676459
4189	LOC284260	0.19049105136082	0,999901519966813	0,0723417225466002	-0.0366492115853211	0.181332656678521	0.0548200060427956
17963	REXO2	0.721521996794266	0,999901519966813	-0,0275478674340881	-0.180704441611463	0.125608706743287	0.0770343367434129
11151	HIST1H4F	0.481179086124041	0,999901519966813	0,0554993959402275	-0.100458842791836	0.211457634672291	0.0784435114517607
8842	KIF20B	0.391932457801934	0,999901519966813	0,0637416660183922	-0.0835338706732557	0.21101720271004	0.074076306214789
5212	MAPK6	0.239550420661914	0,999901519966813	0,117043258519746	-0.0794309693343634	0.313517486373856	0.0988221492365516
2226	PPIAL4A	0.0869430942798803	0,999901519966813	0,0859660136686245	-0.0127319411701539	0.184663968507403	0.04964286730605
8250	KPNA3	0.367775005596295	0,999901519966813	0,0817927563566547	-0.0978046237542901	0.2613901364676	0.0903334716907311
4904	SNX12	0.225800809616014	0,999901519966813	0,0839375017692374	-0.0528427526191769	0.220717756157652	0.0687974135815016
13788	EIF2S2	0.57730141469774	0,999901519966813	-0,0359422319550941	-0.163666507977488	0.0917820440672995	0.0642424586882094
13182	SLC35C1	0.555711849198464	0,999901519966813	-0,0440409583242257	-0.192058071987442	0.10397615533899	0.0744493028716794
15393	TDP1	0.633224318947066	0,999901519966813	0,0496085198498999	-0.156335539362705	0.255552579062504	0.103585262943501
19930	HSPA14	0.786167225418144	0,999901519966813	0,0225460586412143	-0.142163922423394	0.187256039705822	0.0828454424139671
24603	FUBP1	0.940547559359263	0,999901519966813	-0,00486788360392252	-0.134251644561707	0.124515877353862	0.0650771425535295
13728	IFT27	0.575364283069518	0,999901519966813	-0,0328811158719811	-0.149134344407637	0.0833721126636745	0.0584727779569751
21127	VIMP	0.825728608361728	0,999901519966813	-0,0224318071251453	-0.22436011612926	0.179496501878969	0.101565430262469
8902	OGFOD1	0.394071895153123	0,999901519966813	-0,0530589042496185	-0.176209757405804	0.070091948906567	0.0619421291134732
10019	EPRS	0.438720569747287	0,999901519966813	-0,0688846806239464	-0.244917570245821	0.107148208997928	0.0885406125716983
19938	NEFH	0.786410509658589	0,999901519966813	-0,0253163134086649	-0.210480356169135	0.159847729351806	0.0931333786969032
9869	TUBA1B	0.43290317723926	0,999901519966813	0,0847710374660954	-0.129120713960997	0.298662788893188	0.107582774651192
15599	CTPS1	0.640474803986532	0,999901519966813	-0,0544687876012962	-0.28551457397498	0.176576998772388	0.116210871170598
920	LOC440871	0.024770190818355	0,713249873055149	0,203890489285415	0.026516827951104	0.381264150619727	0.0892149908029082
22572	HEXIM2	0.873088576535975	0,999901519966813	0,0144466351810947	-0.164823714769939	0.193716985132128	0.0901689828230531
21515	PINX1	0.838916287236228	0,999901519966813	-0,0153882693305949	-0.165433209812218	0.134656671151028	0.075469254478886
531	PRO1546	0.0113907875926514	0,566339467329241	0,155183904962738	0.0358994705051885	0.274468339420287	0.0599974068472463
25174	NDUFV3	0.958181447987712	0,999901519966813	-0,00383411658517762	-0.148782269963546	0.141114036793191	0.0729056843799176
5590	MR1	0.255492987521726	0,999901519966813	0,107027317339245	-0.0788455727812379	0.292900207459728	0.0934899130900505
22666	DHCR7	0.876186285103844	0,999901519966813	-0,0120924977545082	-0.165936584798642	0.141751589289626	0.0773801403628644
13409	ERO1A	0.563746186704834	0,999901519966813	0,0504905734827476	-0.122718919382783	0.223700066348278	0.0871205070512094
22701	ESR1	0.877361317359519	0,999901519966813	0,00944157547793116	-0.111837110244026	0.130720261199888	0.0610004707005515
962	LOC442207	0.0263377367305769	0,725930446373436	0,112128697280275	0.0135076911020868	0.210749703458463	0.0496041638480777
17879	PELI2	0.718595582819225	0,999901519966813	0,0319083112455107	-0.143563931603237	0.207380554094258	0.0882586197643562
2648	PWP2	0.110672059720229	0,999901519966813	0,0966840397257519	-0.02256694654609	0.215935025997594	0.0599805831567513
513	LOC442537	0.0110056069293786	0,566339467329241	0,183906416899034	0.043239300758456	0.324573533039611	0.0707524182471484
15445	MSR1	0.635533539307996	0,999901519966813	0,0497046411752234	-0.158051228702002	0.257460511052449	0.104496563249109
18529	FCRL5	0.740005026587484	0,999901519966813	-0,0412816307208322	-0.28780455948705	0.205241298045386	0.123995528181216
6391	THUMPD2	0.289834913368236	0,999901519966813	0,105341029214703	-0.0912926287457265	0.301974687175132	0.0989023390198712
23129	ANUBL1	0.890584428727991	0,999901519966813	-0,0101578392194461	-0.156526743008365	0.136211064569472	0.0736202901103113
22	LOC196752	0.000236565773584495	0,271716084160342	-0,27716528797366	-0.420709439789594	-0.133621136157726	0.0721995029461148
12292	UBE3A	0.523521159807025	0,999901519966813	0,0379535462489611	-0.0798448931970823	0.155751985695005	0.0592499845395183
3204	PIGH	0.139661266480251	0,999901519966813	0,135242427222741	-0.0451007494557741	0.315585603901257	0.090708590710185
7912	TMEM187	0.353143708041907	0,999901519966813	-0,0797731650281752	-0.249654718869072	0.0901083888127214	0.0854466280364679
16436	ATG16L2	0.669008113250755	0,999901519966813	-0,0474619844589369	-0.267422614168661	0.172498645250787	0.110635284906073
20233	TRIM69	0.796460879543587	0,999901519966813	-0,0263912834405193	-0.229183956445028	0.176401389563989	0.102000186052959
20776	SPHK2	0.814224234155202	0,999901519966813	-0,01944726753487	-0.183482003412876	0.144587468343136	0.0825058091636906
9920	CHPT1	0.435075244475913	0,999901519966813	0,0789726883587315	-0.121236067184052	0.279181443901515	0.100700533269964
11136	CHST7	0.480627212096144	0,999901519966813	-0,070978831556759	-0.270184165951772	0.128226502838254	0.100195834839564
19740	RSAD2	0.779519580392061	0,999901519966813	0,0761393524059947	-0.462892952016785	0.615171656828774	0.271121212246444
9128	RACGAP1	0.403446118315439	0,999901519966813	-0,12907106307386	-0.434687798762206	0.176545672614485	0.15371839346689
5553	HSPA4L	0.254066249950076	0,999901519966813	-0,103952022133554	-0.283938607745	0.0760345634778922	0.0905292333663174
13224	CMSS1	0.557312407161295	0,999901519966813	-0,0459866539897263	-0.201172369125449	0.109199061145996	0.0780549493336642
2445	LOC346910	0.0988361576668899	0,999901519966813	0,0987629432652232	-0.0189051057522202	0.216430992282667	0.0591844010656201
21311	PIGU	0.832372135311797	0,999901519966813	-0,0169976235496571	-0.176171025561253	0.142175778461939	0.0800606667850588
12327	WARS	0.524844778883061	0,999901519966813	0,0963196720709612	-0.203590374052429	0.396229718194351	0.150848056049132
7176	FBXO31	0.322464745331115	0,999901519966813	0,0913322214773481	-0.0911310547662451	0.273795497720941	0.0917749534484675
5172	SLC3A2	0.238164893693443	0,999901519966813	0,122929524241013	-0.0828128133652185	0.328671861847244	0.103483801480046
2983	FGF8	0.128762006745289	0,999901519966813	0,166755301214814	-0.0493885672213116	0.382899169650939	0.108715539215764
6455	STT3A	0.29258700241976	0,999901519966813	-0,13336887218759	-0.383753870707075	0.117016126331895	0.125938063025037
6477	ACAT2	0.293661885699092	0,999901519966813	0,093499248293115	-0.0824289138378639	0.269427410424094	0.0884879369823984
19328	TARBP2	0.766460490337574	0,999901519966813	-0,0235364617227728	-0.180586910978523	0.133513987532978	0.0789928689555331
23931	HCFC2	0.918373878022982	0,999901519966813	0,0109812832448989	-0.201426137865276	0.223388704355074	0.106836189647668
6201	ACLY	0.281619795032053	0,999901519966813	0,0854702909271709	-0.0713564574815548	0.242297039335897	0.0788803524248386
2878	PRELID3B	0.123752129422446	0,999901519966813	0,104389752630884	-0.0291163567266497	0.237895861988417	0.0671505917443695
23483	VPS36	0.902699577828959	0,999901519966813	-0,011950535610286	-0.205722828598506	0.181821757377934	0.0974631363346523
11346	CHPF2	0.488324096019668	0,999901519966813	0,0640320077238116	-0.118880263367405	0.246944278815028	0.0920007878305282
15462	ZCCHC14	0.63612105325465	0,999901519966813	0,0517070026223756	-0.164795119875445	0.268209125120196	0.108895733008793
26400	UBR1	0.996381659035476	0,999901519966813	-0,000431058406231109	-0.188858423142056	0.187996306329594	0.0947747567787901
2216	TSFM	0.0864122194653283	0,999901519966813	-0,111459379062348	-0.239207203871293	0.0162884457465964	0.0642543032019878
11676	IFI44L	0.500539529293323	0,999901519966813	0,18076792810658	-0.350472442505427	0.712008298718588	0.267202043537654
24740	C10orf10	0.944409413844365	0,999901519966813	0,00642930299045354	-0.176348504470432	0.189207110451339	0.091933155627116
7221	UBIAD1	0.324286466371703	0,999901519966813	0,0783947858309155	-0.078816284073717	0.235605855735548	0.0790736575551763
21838	PDIA6	0.849977703671908	0,999901519966813	-0,0254433744953259	-0.292073113253155	0.241186364262504	0.13410880461123
[truncated: 5,388 more rows]
