# Supplementary material for: Network meta-analysis of transcriptome expression changes in different manifestations of dengue virus infection
Source: BMC Genomics. 2022 Feb 27;23:165. doi: 10.1186/s12864-022-08390-2 (PMC8882220; doi:10.1186/s12864-022-08390-2)
Supplement: Supplementary file 6 — Additional file 6: Supplementary Table T1. Results from differentially expression analysis. [file 12864_2022_8390_MOESM6_ESM.zip › DiffAnalysis_DF_vs_Convalescent.csv]

	gnames	p	q	logfc	lower	upper	std
1	IFI27	6.39952842946411e-30	1,69683496307241e-25	3,069171241716	2.62615170043198	3.51219078300002	0.22456885970535
194	GRAMD1C	2.04662016766062e-10	2,7972233889444e-08	-0,497655785972559	-0.643577985773649	-0.351733586171468	0.073968705579103
124	TIGD3	4.20061437577761e-12	8,98220082046318e-10	-0,47241939393808	-0.598157589566453	-0.346681198309707	0.0637373311611306
5	CACNA2D3	1.41298975346094e-23	7,49308466260338e-20	-1,11948832260993	-1.31099793566836	-0.927978709551512	0.0970771973229287
487	CNTNAP3B	3.53324211185772e-07	1,92369434488516e-05	-0,429140109711035	-0.589413767167438	-0.268866452254632	0.0812435324894961
95	STAP2	3.86789288522519e-13	1,07954926159733e-10	0,398763869489312	0.298114629816594	0.49941310916203	0.0510196117263864
752	KCTD14	6.19394190818254e-06	0,00021839410863758	0,548226451203707	0.31577751077761	0.780675391629805	0.117829550678306
571	LOC283588	1.14048786346256e-06	5,29597823112256e-05	-0,341623732242143	-0.475574286777084	-0.207673177707201	0.0679002176780411
246	LINC00877	2.10234353982481e-09	2,26600158367703e-07	-0,352551940609533	-0.462974510425617	-0.242129370793448	0.0559737625059627
88	RNF141	1.45431043828627e-13	4,38193650808642e-11	-0,343529925515609	-0.428469274486446	-0.258590576544772	0.0430561881925354
1892	CNTNAP3	0.000927916766768851	0,0130040766759387	-0,273552270745062	-0.433906372964242	-0.113198168525882	0.0812843103490773
36	CD1C	8.80230275866744e-18	6,32329985442968e-15	-0,832055166007257	-1.004360495255	-0.659749836759513	0.0873424481416123
1994	RPGRIP1	0.00121718156420189	0,0161853406092343	-0,224381292023812	-0.359121852828568	-0.0896407312190561	0.0683006758760206
31	MCM10	7.17185651045828e-18	6,13425081854198e-15	0,987651555151214	0.783800991968129	1.1915021183343	0.103332887735915
35	CENPA	8.39216360609189e-18	6,32329985442968e-15	0,698632970580622	0.554069005013919	0.843196936147324	0.0732802097345512
2	DTL	2.73384301961979e-25	3,62439238326093e-21	1,55118621143182	1.29852585004843	1.8038465728152	0.12807482280388
7	CDCA3	1.12796687960903e-21	4,27257740183336e-18	0,947642256190224	0.775864703315151	1.1194198090653	0.0870749156128066
17	HJURP	9.04624359965895e-20	1,41094793555857e-16	1,02899921426601	0.830476076496774	1.22752235203524	0.100632388685949
84	CEP55	8.68527885143758e-14	2,741549627927e-11	1,1211638576379	0.846878117583942	1.39544959769187	0.139036837289004
4536	CYP51A1	0.0313257616369207	0,183113441314584	0,0828559938326625	0.00750625559008476	0.15820573207524	0.0381951657193016
787	UCK2	7.91854994781938e-06	0,000266785707581234	0,260004080736693	0.148400035780319	0.371608125693068	0.056572658266308
11	CDCA5	2.96557929179234e-20	6,61374841536841e-17	1,04914302401437	0.850010123351195	1.24827592467755	0.100941480599562
63	CDC6	6.10777756411979e-15	2,57059876369264e-12	1,02135054585968	0.784198875059743	1.25850221665961	0.120213388633834
6	CDC45	1.21821277311832e-22	5,38348527987203e-19	1,09241752321871	0.900234254877717	1.2846007915597	0.0974186766134425
22	RAD51	5.57669878036254e-19	6,72118946187785e-16	0,730384313800149	0.585563683081452	0.875204944518845	0.0734103146060933
67	TIPIN	1.398363160248e-14	5,5339700289516e-12	0,627573340820944	0.479521784899731	0.775624896742158	0.0750480870312541
48	BIRC5	1.71118703678797e-16	9,45252589175688e-14	0,960570767028327	0.751515829645873	1.16962570441078	0.105971011499135
43	FAM64A	2.18905161479349e-17	1,34983031549417e-14	0,566474317892107	0.447404465870327	0.685544169913886	0.0603571138562326
422	LDLR	9.9605774252447e-08	6,25840546043515e-06	0,253945336445102	0.163589527542002	0.344301145348202	0.045801819292921
44	CDCA2	3.71287900469421e-17	2,23743151839698e-14	1,0342862410824	0.814966707487757	1.25360577467704	0.111174187548719
26	CCNA2	1.80285602572302e-18	1,83856644315561e-15	1,1769631366516	0.939314370356798	1.4146119029464	0.120465368869568
3	TPX2	3.39657040006917e-24	3,00200213859447e-20	1,46508956872422	1.21893811567891	1.71124102176953	0.124775424047855
4	CDT1	5.50210251990689e-24	3,64720620788328e-20	1,17343831448805	0.975088925266722	1.37178770370938	0.100544314662927
19	POLE2	2.28365814657103e-19	3,18690503980689e-16	1,10561948679381	0.889347723438467	1.32189125014914	0.109629257306364
97	USP18	4.87033870881284e-13	1,33130959653786e-10	0,991065413377941	0.739676675161983	1.2424541515939	0.127430230549879
51	TRIP13	3.14824929302047e-16	1,63678098047917e-13	0,983922276344428	0.767494785110164	1.20034976757869	0.109708196560586
23	TTK	8.83333749840238e-19	1,01833019030495e-15	1,25437192444292	1.00388941394225	1.50485443494359	0.126970859109813
9	KIF2C	5.67273226252721e-21	1,57570921591472e-17	0,99163560355276	0.807809267691365	1.17546193941416	0.093182505016726
54	POC1A	4.83403508194543e-16	2,37360074440339e-13	0,552059063145433	0.42970223124896	0.674415895041907	0.0620233006799447
65	UBE2S	7.03863515577666e-15	2,87122171008335e-12	0,724275517827101	0.555649215834336	0.892901819819865	0.0854775305059679
74	MELK	4.30289590905183e-14	1,54177412200688e-11	0,930034530524509	0.705716457903661	1.15435260314536	0.113707972415307
70	C16orf59	2.82123618708733e-14	1,06864396429458e-11	0,450548809867588	0.342788333021263	0.558309286713913	0.054624334033991
52	CDC25A	3.65353706375845e-16	1,86295260087606e-13	0,702617126445911	0.547660981499355	0.857573271392466	0.0785480583410098
47	ESPL1	6.37958927600855e-17	3,59903850326312e-14	0,683194989611919	0.536998454298567	0.82939152492527	0.0741077676461768
29	MCM4	3.02035495703941e-18	2,76154178227241e-15	0,696457501790642	0.554682827050345	0.83823217653094	0.0718663040218212
20	KIF23	4.77729973546023e-19	6,3335051242864e-16	0,623148021074857	0.499882095964219	0.746413946185496	0.0624841246559692
343	LOC200772	2.6421050791e-08	2,04243195837716e-06	-0,480885038432185	-0.644144196888219	-0.31762587997615	0.082756898137416
28	DHCR24	2.36260033367843e-18	2,23729813741012e-15	0,628455997744256	0.501019638512503	0.755892356976009	0.0645981389324963
141	PPM1F	2.26049682989097e-11	4,25085627266376e-09	-0,32200541702454	-0.41122294043214	-0.232787893616941	0.0452248165832826
340	FBRSL1	2.44404667852899e-08	1,90599699062341e-06	-0,196886497737013	-0.263552315422728	-0.130220680051298	0.0337932422023968
21	NCAPH	5.28578868267563e-19	6,67393747243544e-16	1,08835964439723	0.872736490487692	1.30398279830677	0.109300473877952
15	TK1	4.01824797484296e-20	7,10292300353074e-17	1,12066987398438	0.907020214751412	1.33431953321735	0.108300099384612
13	MKI67	3.351827720074e-20	6,61374841536841e-17	1,18933576374657	0.963192408617605	1.41547911887554	0.114633217406309
17789	LOC284454	0.598533482864953	0,892115174783796	-0,0296448723850444	-0.140529779240043	0.0812400344699543	0.0562081235035106
46	PBK	5.4321003242331e-17	3,13113348037045e-14	1,30171777537346	1.02391973300177	1.57951581774515	0.140817241205605
64	CENPN	6.47310463756583e-15	2,68178702289153e-12	0,600395805708714	0.460833644089598	0.739957967327829	0.070744769862703
155	IL1RAP	4.9743214275833e-11	8,50929888079815e-09	-0,416898515547564	-0.53470768894584	-0.299089342149289	0.059718069447233
49	FEN1	2.07265282889681e-16	1,12155897465712e-13	0,777951770598217	0.608076978959095	0.947826562237338	0.0861103962604305
713	HSDL2	4.54705698617597e-06	0,000169021788654936	-0,208914694851438	-0.296168169786024	-0.121661219916851	0.0442292304185907
634	TMCC1	1.86888073626257e-06	7,81598938832839e-05	-0,185073177991951	-0.25923766133923	-0.110908694644672	0.0375943539819096
320	SEMA4C	1.45636928271498e-08	1,20673848534961e-06	-0,26196906157702	-0.349151128879566	-0.174786994274474	0.044193033526564
183	KIF18B	1.6420216495994e-10	2,37913683273924e-08	0,720542656978671	0.510507464242963	0.930577849714379	0.10646790792556
138	BARD1	1.95863266064223e-11	3,76327137658904e-09	0,402286804970306	0.291217435468392	0.51335617447222	0.0563016285578384
198	SKA3	2.84349309140085e-10	3,80783935951988e-08	0,479596800557679	0.337712237944802	0.621481363170556	0.0719220067435774
71	MRPS18A	3.12070279667424e-14	1,16542865709602e-11	0,397206235294525	0.302014015882637	0.492398454706413	0.0482534203890658
191	MICALCL	2.0011725472885e-10	2,77305479097559e-08	-0,48617664332775	-0.628646937178302	-0.343706349477198	0.0722189168883472
1139	MDS2	7.62629291858596e-05	0,00177533939189031	-0,218825832499787	-0.325525459878038	-0.112126205121536	0.0540865840406748
893	SIGLEC17P	1.77473853654479e-05	0,000526956240722117	-0,282397117947691	-0.408846663151278	-0.155947572744103	0.0640979178803864
126	CENPU	4.67526227508435e-12	9,83845866856044e-10	0,547933757554398	0.401734141306196	0.694133373802601	0.0741093293877296
116	ORC1	1.7407838685206e-12	3,97904174774343e-10	0,744967460572126	0.550632402483065	0.939302518661188	0.0985094297857494
18	NCAPG	1.65858044046892e-19	2,44318113216852e-16	1,30029980147696	1.04716364949854	1.55343595345537	0.128316003477481
55	TYMS	5.22746929090227e-16	2,52011542269588e-13	0,93552821958508	0.727891677663131	1.14316476150703	0.105252019622945
206	ACP2	6.71636442954888e-10	8,64487392473246e-08	0,481227400104662	0.335419978490062	0.627034821719262	0.0739105239323418
119	CYBRD1	2.20584779499352e-12	4,91496254489524e-10	-0,69945267706215	-0.882891714918008	-0.516013639206291	0.0929861816870204
363	PKMYT1	3.71390313239527e-08	2,71278626874547e-06	0,318751377817517	0.209262779396495	0.428239976238538	0.055500327653453
3551	CIT	0.0132888936352851	0,0992053742424883	0,102547383711574	0.0216203513241917	0.183474416098957	0.041022324500402
11266	SIGLECP3	0.29846459119201	0,702405373405273	0,0476136692474695	-0.042475259430147	0.137702597925086	0.0456665363486496
120	NDC80	2.76773007154892e-12	6,11553023725998e-10	0,713537486522729	0.525436618298708	0.901638354746749	0.0953492872215611
90	ADGRE3	1.93774464165932e-13	5,70881101928854e-11	-0,558574146309082	-0.69751283959851	-0.419635453019654	0.0704287305939735
300	RBBP8	9.3917771892008e-09	8,30076573905531e-07	0,373674643157119	0.251080755223417	0.49626853109082	0.0621434655914344
426	HRAS	1.11252506948154e-07	6,924554511104e-06	0,283486434021995	0.18220729635314	0.38476557169085	0.0513389102257557
61	CD38	2.76363240401843e-15	1,20127398676309e-12	1,30562632007807	1.00694406794594	1.60430857221021	0.151403553398871
156	RMI2	5.06073052630973e-11	8,60161986571169e-09	0,500638984043039	0.359104157502496	0.642173810583581	0.0717447237489394
17931	AKAP2	0.60539085788224	0,895205989445519	0,0242913157499622	-0.068301855357321	0.116884486857245	0.0469359495786531
135	PI3	9.60559384113769e-12	1,88660978294641e-09	-0,83037972577886	-1.05572979533766	-0.605029656220062	0.114231096914292
192	LINC00467	2.00802006361423e-10	2,77305479097559e-08	0,37397397140094	0.264373743952648	0.483574198849233	0.0555569129753816
37	KIF4A	8.82376370408818e-18	6,32329985442968e-15	1,01288090261396	0.803121175822995	1.22264062940492	0.106328272836507
14	UHRF1	3.49207911805234e-20	6,61374841536841e-17	1,16214959436202	0.941043905570737	1.3832552831533	0.11207959870644
279	SPC24	5.55689922539302e-09	5,28104598427584e-07	0,40567659861936	0.274782397348527	0.536570799890193	0.0663509366567383
12	OIP5	3.11012365604223e-20	6,61374841536841e-17	1,12948497942245	0.914954857256838	1.34401510158806	0.108746410525251
1216	SESN3	0.000108603271435333	0,00236810505107554	-0,306791945036565	-0.459820837396155	-0.153763052676975	0.0775711241981848
563	LINC00494	1.03960627006269e-06	4,8944841569064e-05	-0,240516582212902	-0.334447062395046	-0.146586102030757	0.0476138383533666
53	CDCA8	4.57396512341956e-16	2,28827708014094e-13	0,790885933632764	0.615768173572575	0.966003693692953	0.0887680836310096
2061	EPT1	0.00142336844658959	0,0183117973611465	0,149476648812902	0.0584156213635418	0.240537676262262	0.0461592981624033
165	WDR37	7.74224893610018e-11	1,24204775829045e-08	-0,297863057196895	-0.38299347294805	-0.21273264144574	0.0431530409156889
174	CBX7	1.17198126458993e-10	1,78592432359781e-08	-0,467255779363132	-0.60224928482494	-0.332262273901324	0.0684288948097455
128	TRAIP	5.12091806115217e-12	1,05982877633774e-09	0,436393684577471	0.319708094113375	0.553079275041567	0.0591485195407395
299	YBX3	9.32840682272707e-09	8,27233133460228e-07	-0,28879108239252	-0.383516030629778	-0.194066134155261	0.0480165582530175
151	USP30-AS1	3.76593459081581e-11	6,61283150168749e-09	0,535148072935764	0.384981978584687	0.685314167286842	0.0761199573208165
306	HAVCR2	1.0104135303365e-08	8,7552662604158e-07	0,358550502153289	0.24064091112947	0.476460093177108	0.0597689716525785
104	RRM2	7.17251690723013e-13	1,82864697880007e-10	1,2047882605797	0.896611855658254	1.51296466550115	0.156216187757132
92	SULF2	2.53447228160828e-13	7,3045144072656e-11	-0,631002518696739	-0.78884523360252	-0.473159803790958	0.0800112753411544
468	CENPW	2.5023091069599e-07	1,41770781989406e-05	0,446064377825973	0.28172008058838	0.610408675063565	0.0833069605073291
32	SKA1	8.12778460572682e-18	6,32329985442968e-15	1,1491180243203	0.911460999512287	1.38677504912832	0.120469555151939
16725	C15orf29	0.550726876746106	0,873049042079	0,014842364304326	-0.0341413799360632	0.0638261085447152	0.0248301092007821
1807	MAP7	0.000769224960514492	0,0112872162855793	-0,248232968033001	-0.391422779020574	-0.105043157045428	0.072583643786242
1130	RRP7A	7.25052492670935e-05	0,00170130680028052	0,225215310013514	0.1157482166706	0.334682403356428	0.0554894266199355
8	C1QB	2.89720887769226e-21	9,60243667400129e-18	1,24697341334408	1.01797555059113	1.47597127609703	0.116080181845573
50	MTFR2	2.29748972167936e-16	1,21835879940657e-13	0,595755600502269	0.465431790135833	0.726079410868706	0.0660618026049642
476	NOV	2.98616054928878e-07	1,66340434799143e-05	-0,445417251586789	-0.610664194765271	-0.280170308408306	0.0837645163277245
38	CDK1	9.91782649945726e-18	6,9202939377134e-15	0,950542804496126	0.753319133008921	1.14776647598333	0.0999736826154794
139	DLGAP5	2.20046821228414e-11	4,19751184523122e-09	1,12214767529354	0.811441868504494	1.43285348208258	0.157498354434241
106	IL13RA1	7.37131564835512e-13	1,84387202279374e-10	-0,546318778373341	-0.686146718795683	-0.406490837950999	0.0708794944904279
236	VPS37C	1.82266249732976e-09	2,04779220833468e-07	-0,292290349115676	-0.383450427262688	-0.201130270968664	0.0462095074650453
109	BUB1B	9.27811132139121e-13	2,25696441914393e-10	1,01769144419293	0.755900834089953	1.27948205429591	0.132702992337539
2008	VRK2	0.00125115282513912	0,0165210742821533	0,203500020831463	0.0809922200251304	0.326007821637795	0.0620998275885315
82	CENPM	7.38681125149179e-14	2,38855244308908e-11	0,775605001286031	0.586483417088642	0.964726585483419	0.0958666933421982
10374	LOC401054	0.255904459978687	0,653990461885332	0,0498364927974973	-0.03643358065559	0.136106566250585	0.04373073920375
286	SIL1	6.74523518494805e-09	6,25239136639253e-07	0,430930653358196	0.291037402338097	0.570823904378294	0.0709126007647525
166	TCF19	7.77597314260661e-11	1,24204775829045e-08	0,722007413459961	0.515631727015387	0.928383099904535	0.104612885565818
81	RAD51AP1	7.02268441142054e-14	2,29884539714587e-11	0,773636009930366	0.585188224601106	0.962083795259627	0.095525141267435
1004	CREM	3.52545475124062e-05	0,000931050126784314	0,236925654311132	0.126667321740697	0.347183986881566	0.0558905098104497
42	CHEK1	2.17311100877851e-17	1,34983031549417e-14	0,809367539462482	0.639263388491152	0.979471690433812	0.0862266596729823
15299	GOLGA8B	0.484121538775736	0,839040630148286	0,0297259117407027	-0.0539183700845266	0.113370193565932	0.0423997120667012
159	HAGH	5.76434536519156e-11	9,61268033698453e-09	-0,380262799174287	-0.48812321092395	-0.272402387424624	0.0546749915449945
56	PSAT1	9.82984973913155e-16	4,65425831844773e-13	0,740004929679421	0.573892931009686	0.906116928349156	0.0842030173579259
219	PTTG3P	9.54248641267996e-10	1,15533802389137e-07	0,526982263990256	0.365703057329952	0.68826147065056	0.0817532504975174
185	CAMK1D	1.76370801307763e-10	2,51701399193833e-08	-0,371476482299219	-0.479967050694123	-0.262985913904315	0.0549944211549105
76	SUMF1	4.98026208503991e-14	1,73752169980044e-11	-0,420607856613285	-0.522353596691239	-0.318862116535332	0.0515754333611534
83	SPAG5	8.24067871224543e-14	2,6325493500625e-11	0,803889539635714	0.60743387719683	1.0003452020746	0.0995843749210042
122	NR1H3	3.79935270802321e-12	8,25736369288815e-10	0,454341475522064	0.333695195028208	0.57498775601592	0.0611562134701124
98	SLCO4A1	5.21411412497626e-13	1,41073710228312e-10	0,532711555212654	0.397387623064163	0.668035487361145	0.0685963897785443
75	BAK1	4.67939072006121e-14	1,65432059923231e-11	0,478375754462811	0.362800605657231	0.593950903268392	0.0585856310137473
117	DDB2	2.06054648713259e-12	4,66969146207869e-10	0,362961658859486	0.267917653247101	0.458005664471871	0.0481782900599376
1311	CDK5R1	0.000162249054014842	0,00327910862135533	-0,23542956629819	-0.356068913453031	-0.114790219143348	0.0611526989252869
91	WDHD1	2.05955915003604e-13	6,00101218276984e-11	0,656319496117943	0.492859102228527	0.819779890007359	0.0828589054025489
3797	EZR	0.0170565055621345	0,119108044503555	0,15281715946435	0.0275721540021812	0.278062164926519	0.0634873305563685
272	IFI27L1	4.70294795602697e-09	4,58450974463438e-07	0,493111744270363	0.334831776829662	0.651391711711064	0.0802329208759893
163	ORC6	6.53135367377683e-11	1,06244688748584e-08	0,471594514427021	0.337399801288526	0.605789227565517	0.0680239829165416
111	PRDX4	1.30180546685964e-12	3,10967314898949e-10	0,712300248867563	0.527690175318144	0.896910322416983	0.0935797856386994
73	CHAF1A	4.2861184333619e-14	1,54177412200688e-11	0,372147589761359	0.28239511342383	0.461900066098888	0.0454959869454797
45	LAG3	3.94104832873172e-17	2,32215325414048e-14	0,872496221264516	0.687299370607809	1.05769307192122	0.0938772259400979
176	ISOC2	1.23693860071337e-10	1,86349017033608e-08	0,467773379304152	0.332438484054388	0.603108274553916	0.0686019470303633
386	FRY	5.45832621855604e-08	3,74941760842003e-06	-0,392818237900161	-0.529583000848647	-0.256053474951674	0.0693267542424809
799	RGS16	8.64172738833093e-06	0,000286777724282346	0,345842491180716	0.196733882338144	0.494951100023289	0.0755839125357223
41	POLQ	1.49502382525431e-17	9,66842846990686e-15	0,676118051426811	0.534890874952331	0.817345227901292	0.0715887743650284
324	TIMM10	1.78019232435939e-08	1,45684566297497e-06	0,392478407238683	0.260992175699918	0.523964638777449	0.0666510398119971
408	FAM72A	7.32774542486645e-08	4,76213651814544e-06	0,521141581805965	0.337777205006551	0.704505958605379	0.0929483356176087
341	MRPL12	2.63014052687296e-08	2,04243195837716e-06	0,313805221819552	0.20728565536106	0.420324788278043	0.0539953102442399
60	TOP2A	1.25191743268826e-15	5,53243178795489e-13	0,973001453687348	0.753627767509329	1.19237513986537	0.11120163776878
130	KIF14	5.51108335547273e-12	1,12404903977199e-09	0,947890581844	0.694002936166134	1.20177822752187	0.128696939457579
298	LGALS3BP	9.05756810198826e-09	8,0591079941013e-07	0,699251996067742	0.470110866517609	0.928393125617874	0.116152804514054
507	CCNJL	4.63896070772073e-07	2,42607580207525e-05	-0,352086006530511	-0.485030345406726	-0.219141667654296	0.0673901618406779
323	AKIP1	1.73417644566529e-08	1,42358168596951e-06	0,295158855246365	0.196362273085436	0.393955437407293	0.0500804902067322
594	TTC9	1.28527134686315e-06	5,73720029664586e-05	-0,301809510987441	-0.420765357233326	-0.182853664741556	0.0602993237483331
101	TUBG1	6.13129535515548e-13	1,60961679546483e-10	0,690099964280197	0.514178769054711	0.866021159505683	0.0891753490044399
80	UBE2T	6.39787652372234e-14	2,12049620033122e-11	0,828707120439171	0.627225787302418	1.03018845357592	0.102131912970012
24	FAM210B	1.15201869239623e-18	1,24003265917296e-15	-0,523508066850477	-0.628477093557924	-0.418539040143031	0.0532093337547813
458	GAR1	2.14150135948146e-07	1,23977966259063e-05	0,325720371378681	0.206436981978481	0.44500376077888	0.0604653570399018
225	SDF2L1	1.21476719363397e-09	1,43153565063132e-07	0,599903114791392	0.41502045934413	0.784785770238653	0.0937179587897017
105	TROAP	7.36995839613337e-13	1,84387202279374e-10	0,598610049574024	0.445398999410733	0.751821099737315	0.0776634609157595
264	SLC1A4	3.61037652723605e-09	3,62610354619938e-07	0,493455219524303	0.336351646833239	0.650558792215367	0.0796366003915167
167	ZNF593	8.28434645953088e-11	1,31532602619438e-08	0,448577373940323	0.32014760684953	0.577007141031117	0.0651017024310282
39	TRIP6	1.22667503068152e-17	8,33981754833856e-15	0,584140822269734	0.462519967880921	0.705761676658548	0.0616502299364175
79	CSTF2	6.06887572321447e-14	2,03691442786116e-11	0,382386336265348	0.289517036841677	0.475255635689019	0.0470759204272615
66	PARPBP	1.17355352819986e-14	4,71466239397264e-12	0,607940384564026	0.465005889989582	0.750874879138471	0.0724542225972936
2139	UCHL3	0.00168499633826009	0,0208871799480908	0,158801710457522	0.0605063762939645	0.257097044621081	0.0498264050463514
169	GALM	1.04254308532367e-10	1,63568224303888e-08	0,537775000051207	0.382883766782799	0.692666233319614	0.0785151542810648
706	NHS	4.27630119154121e-06	0,000160603578036424	-0,28313120488781	-0.401032802678487	-0.165229607097134	0.0597649198420265
25	KIF15	1.16918033110783e-18	1,24003265917296e-15	1,1920198930008	0.952952105609227	1.43108768039237	0.121184677883965
224	RPL39L	1.19743225764177e-09	1,41740697818623e-07	0,401942996388671	0.278120945759902	0.525765047017441	0.0627660275108584
34	AURKA	8.33749595145013e-18	6,32329985442968e-15	0,705800991827898	0.559769238964693	0.851832744691104	0.0740242385837309
87	NEK2	1.31798581472263e-13	4,01682688245639e-11	0,791397246109234	0.596119353818351	0.986675138400118	0.0989873572401022
1075	MARCH9	5.2564224147709e-05	0,00129625086571534	-0,177163844414378	-0.261586641713959	-0.0927410471147966	0.0427943455219918
1603	KIT	0.000452092638247967	0,00747800143677158	-0,293926818290087	-0.456295580151325	-0.13155805642885	0.0823055515728842
157	ACOT7	5.53910496465544e-11	9,32312464587133e-09	0,352309077837667	0.252479206694321	0.452138948981013	0.0506042696496323
1652	ELK4	0.000529593667014366	0,00850010658649269	0,115860300366144	0.0510500632176093	0.180670537514679	0.032852638986299
10	CDC20	5.94270871549961e-21	1,57570921591472e-17	1,39609708390278	1.13712354015581	1.65507062764976	0.131275007067524
954	HSPBP1	2.51722337370008e-05	0,000699624504755322	0,240202139585934	0.130549378312677	0.34985490085919	0.0555835426385653
200	DIAPH3	3.85566412690585e-10	5,11164671624543e-08	0,405758246069647	0.284710790999476	0.526805701139819	0.0613595709041542
184	MYL6B	1.66072390227742e-10	2,39315729722205e-08	0,58013605766098	0.410977768655869	0.749294346666091	0.0857471974294506
1285	DCAF12	0.00014429356588373	0,00297738824856583	-0,248908169530227	-0.375437711504748	-0.122378627555705	0.0641384686506226
277	TTC25	5.31695364840645e-09	5,08949552301433e-07	-0,565422026337624	-0.747607391181966	-0.383236661493282	0.092350688458384
193	CCNF	2.03146516588628e-10	2,79089631468781e-08	0,590631404548812	0.417481571689106	0.763781237408518	0.0877705313196269
433	ALDH5A1	1.34050823233389e-07	8,20867800931479e-06	-0,358275894226271	-0.487166057163663	-0.229385731288879	0.0653350794283141
1738	C6orf106	0.000655430673313926	0,00999551583191866	0,16552111377745	0.0713116167659945	0.259730610788905	0.0477552734038734
258	MBNL3	2.88461829072852e-09	2,96456023173126e-07	-0,292055255365243	-0.38440433523755	-0.199706175492936	0.0468122184896275
17890	LOC122423	0.602825095433237	0,893433286226828	0,0244645388044267	-0.0681292246283447	0.117058302237198	0.046936249831457
604	HSPA1L	1.40733611301398e-06	6,17806573453073e-05	-0,259264038275358	-0.36185792009265	-0.156670156458067	0.0520053607244469
416	PSMC3	8.65902521909534e-08	5,51908782894983e-06	0,395344125912882	0.255396848899228	0.535291402926536	0.0709399868157879
708	ARHGEF40	4.42843501528561e-06	0,000165847393263133	-0,236527433864736	-0.335187762641858	-0.137867105087613	0.0500114226731794
140	DEPDC1B	2.24728178863094e-11	4,25085627266376e-09	0,86883800749212	0.628145200140428	1.10953081484381	0.122008408770383
4775	PDIA5	0.0369857389721141	0,205377354732064	0,142609976046013	0.00870341926981513	0.276516532822211	0.0678779149902589
112	CDKN3	1.31449521176483e-12	3,11195004820933e-10	0,996966975830895	0.738522756194758	1.25541119546703	0.131006689982367
27	KIF20A	2.25955507305191e-18	2,21896676896191e-15	1,0872290379604	0.866918943175284	1.30753913274552	0.111676308056472
213	NET1	8.73817059155595e-10	1,08469227128142e-07	0,590476648659695	0.410221707258545	0.770731590060845	0.0913721469924033
177	PPP2R1B	1.29632110750079e-10	1,94191831442844e-08	0,266016748247437	0.188958359443205	0.343075137051669	0.0390612893831775
243	SAPCD2	1.97077985902557e-09	2,14478304673446e-07	0,303944746699179	0.208929603454434	0.398959889943924	0.0481636595789197
15025	ANKRD30B	0.470142226714452	0,829590025565768	0,0331573328504418	-0.0572244416199288	0.123539107320812	0.0458149813710919
366	RECQL4	3.93883186861701e-08	2,85350073760601e-06	0,320080557952286	0.209910533066797	0.430250582837776	0.0558457461956128
265	KIAA0355	3.62473469541798e-09	3,62678643203802e-07	-0,371516971066136	-0.489812902415737	-0.253221039716535	0.0599648095295436
267	MICAL2	3.73782078771193e-09	3,71192202944502e-07	-0,377214021184571	-0.497437225485605	-0.256990816883537	0.0609417539952207
178	SEC61A1	1.31376520325455e-10	1,95699350361204e-08	0,578980579744001	0.411205245944004	0.746755913543999	0.0850461703990495
587	C12orf4	1.23485505116522e-06	5,57788444321052e-05	0,23478589361436	0.142408190994592	0.327163596234127	0.0468267275059573
446	SLC14A1	1.79360259774946e-07	1,06630880895352e-05	-0,43711264355514	-0.596104522544393	-0.278120764565888	0.0805937924623891
268	FAM83D	4.11472484958011e-09	4,07096751442599e-07	0,59278784014801	0.403298941538959	0.78227673875706	0.0960528868864858
495	BCL11A	4.09928700297493e-07	2,19580999765415e-05	-0,390934591805737	-0.537811335332907	-0.244057848278566	0.0744525686508836
919	NRAS	2.02797441444873e-05	0,000585111442862982	0,247094861320683	0.135642810745487	0.358546911895878	0.0564956115410912
102	SPC25	6.65372335671087e-13	1,72964190983518e-10	0,944679706884557	0.703432287374736	1.18592712639438	0.122289544495387
132	AARS	7.34090879807281e-12	1,47457724834016e-09	0,572742431319962	0.418299266805619	0.727185595834306	0.0782880259497091
40	AURKB	1.35856040572372e-17	9,00555728944111e-15	0,85050031938106	0.673126474295997	1.02787416446612	0.0899117046098174
168	LGMN	9.36271607334533e-11	1,47769295645685e-08	0,518735929122095	0.36974681661468	0.66772504162951	0.0755233392353948
285	GM2A	6.3187692785426e-09	5,87867254107218e-07	0,339640087087076	0.229609693378311	0.449670480795841	0.0557749664416421
271	ZWINT	4.38364145328463e-09	4,28901303076908e-07	0,724707793190091	0.492596153226212	0.95681943315397	0.117658571357712
221	SSBP2	1.09968324283077e-09	1,31937109428316e-07	-0,353455348013476	-0.462071658254367	-0.244839037772584	0.0550581603364572
690	IER5L	3.63920153970255e-06	0,000139845549022048	-0,203049360604033	-0.286955909488083	-0.119142811719982	0.0425326565733186
857	IGLV6-57	1.40517735130266e-05	0,000434752362541306	0,392890544426089	0.219159075845857	0.566622013006321	0.0880653654259143
460	SPATS2L	2.27269709972662e-07	1,31001225215764e-05	0,452158275934552	0.286190529230952	0.618126022638153	0.084129895302291
78	GART	6.04469052763768e-14	2,03691442786116e-11	0,279167869180651	0.211372477540539	0.346963260820763	0.0343658289875229
20788	DDR1	0.741118203470917	0,94526803274137	-0,0123478245538654	-0.0859709068612488	0.0612752577535179	0.0373199150399609
57	GAS6	1.00609275097054e-15	4,68009636701472e-13	0,603280239040409	0.467802485932269	0.738757992148549	0.0686743624056817
314	TNNT1	1.19626330471767e-08	1,01015673645188e-06	0,590481334812179	0.39523447976215	0.785728189862209	0.0989716243047856
4870	TTLL3	0.0395202328182251	0,215170220364526	-0,0636319513893244	-0.124178858848037	-0.00308504393061198	0.0306915354733106
187	GINS3	1.87848003229997e-10	2,66352396023709e-08	0,563435560538372	0.39860512368479	0.728265997391953	0.0835533871523117
232	FAM111B	1.45861263414788e-09	1,66703077562203e-07	0,530028264656149	0.365804828228198	0.694251701084101	0.0832456955479427
150	TMPO	3.73838503594126e-11	6,60821861519884e-09	0,399938113340517	0.287733511745903	0.51214271493513	0.0568770834820602
16	NUSAP1	4.41168011885077e-20	7,31098114695801e-17	1,05307658096411	0.852039662585189	1.25411349934302	0.101906636867937
7754	FAM212B	0.140058457808862	0,47893345483647	-0,0527684825909079	-0.123016608268442	0.0174796430866265	0.0356091323514061
62	PHGDH	4.16886624269153e-15	1,78286271653171e-12	0,782555586388753	0.602154947796649	0.962956224980858	0.0914460016398533
144	EXO1	2.59469462694198e-11	4,77766166898379e-09	0,666509733148567	0.481211347246635	0.8518081190505	0.0939286946725469
196	HIST1H2AM	2.55062251660161e-10	3,45049775651488e-08	0,566043397707556	0.399078741522347	0.733008053892764	0.08463523379112
18538	LOC391014	0.634707763540231	0,907825890078175	0,0171060455329569	-0.0538050861647664	0.0880171772306802	0.0359452134766315
149	DCPS	3.40015843236975e-11	6,0506846197506e-09	0,628395863403782	0.452514673356441	0.804277053451123	0.0891550701760785
133	APOO	8.70403297364455e-12	1,73524386688861e-09	0,351630263493659	0.256427811129352	0.446832715857966	0.0482586075247157
214	SPATS2	8.78904046805025e-10	1,08469227128142e-07	0,629687193082871	0.437430461740727	0.821943924425016	0.0974559153825306
125	KIF11	4.45326352323797e-12	9,44626258549238e-10	1,03320976345934	0.757840158603428	1.30857936831525	0.139586253872171
1635	DPEP3	0.000502239480967074	0,0081434926491797	-0,257288980432563	-0.400603920834381	-0.113974040030746	0.0726470725230217
361	GRWD1	3.65218392788178e-08	2,68248356919073e-06	0,398614270633614	0.261772927335294	0.535455613931934	0.0693655732114774
712	MECR	4.51822899746144e-06	0,000168259609364733	0,268637037245467	0.156474832026762	0.380799242464172	0.0568555925433855
99	C9orf78	5.2963229712859e-13	1,41850508670349e-10	-0,373762956386718	-0.468741499396538	-0.278784413376898	0.0481451067336022
372	CAT	4.4610893869905e-08	3,17972540580788e-06	-0,321543249313315	-0.432699106806096	-0.210387391820534	0.056345469760488
180	LRRCC1	1.48961024875286e-10	2,19427865253789e-08	0,419487850561778	0.297525133246871	0.541450567876685	0.0618235219931647
195	OAZ2	2.28215343202834e-10	3,10314350001186e-08	-0,412290624689772	-0.533537508575385	-0.291043740804159	0.0614606623854606
7600	BLVRA	0.133847300293401	0,466968574642043	0,115879730905761	-0.0359498857456677	0.26770934755719	0.0769632052394103
274	WHSC1	4.93390308526005e-09	4,76740901019382e-07	0,325858637067616	0.221107869590874	0.430609404544359	0.0530986970401628
86	CKS1B	1.23691771918499e-13	3,81358992141743e-11	0,603034874516401	0.45443068453931	0.751639064493493	0.0753282200461619
266	DPAGT1	3.73680573608484e-09	3,71192202944502e-07	0,334294939733823	0.227751514903614	0.440838364564032	0.0540074041742628
158	FANCI	5.55554853497141e-11	9,32312464587133e-09	0,557011480615778	0.399165460050449	0.714857501181107	0.0800129509967996
576	QPRT	1.17147972426572e-06	5,39267098765722e-05	0,314355814591464	0.190953743477395	0.437757885705532	0.0625531377578633
14722	LOC391764	0.456871971477417	0,822801397993898	0,0315359706731202	-0.0519085316325548	0.114980472978795	0.0422984428116956
515	SLC6A8	4.98093577470382e-07	2,56445654497615e-05	-0,406178079343539	-0.559991811047133	-0.252364347639944	0.0779689632551801
731	CASP7	5.36015144439273e-06	0,000194424645072604	0,274745117864209	0.15907775134122	0.390412484387198	0.0586323766439353
100	GINS1	5.77681650646854e-13	1,53172289669013e-10	0,822611335518652	0.613180832061229	1.03204183897607	0.10616138785354
96	FABP5	4.16599811167036e-13	1,15063999928062e-10	0,803206671917769	0.600152191804179	1.00626115203136	0.102929349177257
235	PLK4	1.64723454160947e-09	1,85857122854362e-07	0,67431945930045	0.464640013864056	0.883998904736843	0.106287577809379
6120	ALPL	0.0761507598836052	0,329855703379133	-0,179832813713594	-0.378762796925775	0.0190971694985882	0.100838620711143
13845	LOC440090	0.419289799288138	0,802948057275045	0,0322045635888836	-0.0462834384961196	0.110692565673887	0.0397859676295411
1048	ATP5G3	4.74296215387788e-05	0,00119952236600692	0,254449191025376	0.13394608238353	0.374952299667222	0.0610836389298235
7545	IFI16	0.131583883139322	0,462418377924338	0,145841110237727	-0.0441250654668015	0.335807285942256	0.0962948210747258
1402	GPR155	0.000219236696513245	0,00414626320117596	-0,217792377223461	-0.331769974308241	-0.103814780138682	0.057775823917607
17328	LOC440271	0.57797820295032	0,884375407917091	0,021817868820312	-0.0554115738350973	0.0990473114757212	0.0391479974507174
573	TCP11L2	1.15134875262383e-06	5,32775081602458e-05	-0,262257209868169	-0.365130383207686	-0.159384036528651	0.0521469350181901
466	NME1	2.44586208230108e-07	1,391674530305e-05	0,466307827701962	0.294657781993218	0.637957873410707	0.0870102815813965
819	PCED1A	9.71029165636669e-06	0,000314369210340126	-0,179164240087147	-0.256872317653459	-0.101456162520836	0.0393906199225051
548	OLFM1	8.72471111356589e-07	4,21994377911304e-05	-0,255904862230068	-0.35509956859645	-0.156710155863686	0.0502823013922631
2023	EIF4G1	0.00130120359013823	0,0170545789384652	0,222771713073508	0.0881802953932078	0.357363130753808	0.0682250744673448
683	HEY1	3.4098401290818e-06	0,000132374686709523	-0,297548324685857	-0.420127643133975	-0.174969006237738	0.0621360802450582
295	SPAG4	8.7651220555743e-09	7,86950387947972e-07	0,485203595227046	0.326372338181657	0.644034852272434	0.0805123723817473
3065	SEMG1	0.00779554608823948	0,0674384680357813	-0,168212364838806	-0.291578691868282	-0.04484603780933	0.0625350188995057
3349	KCTD9	0.0107169190364201	0,0848243296320262	0,161157000486446	0.0378217351174882	0.284492265855404	0.062519273585737
1005	PHB	3.54176490703774e-05	0,000934426830946326	0,161709747237717	0.0864345336240932	0.236984960851342	0.0381573888056794
9828	LOC282997	0.232439042595327	0,627059699081606	0,0378312864408536	-0.0244661752063007	0.100128748088008	0.0315789002988246
205	BUB1	6.32889024262325e-10	8,18587925771491e-08	0,551112354585649	0.384410772043173	0.717813937128124	0.0845018804230138
4262	AVIL	0.0254875203472124	0,158564430315893	-0,117273249387132	-0.220004950123844	-0.0145415486504198	0.0520752218359688
10044	LOC197387	0.24178189983214	0,638276291721344	0,058079587722442	-0.0394930081088248	0.155652183553709	0.0494600453081837
217	E2F8	8.87717227486589e-10	1,08469227128142e-07	0,851483805638877	0.591433537199184	1.11153407407857	0.131820804292991
741	FKBP8	5.63502536691091e-06	0,00020163656896578	-0,263495348569837	-0.374698539256167	-0.152292157883508	0.0563694631971446
18394	LOC440088	0.627565186252762	0,904609758442985	0,018261471113815	-0.055870934254645	0.0923938764822751	0.0375780934912231
436	ZNF439	1.3976303911118e-07	8,49958023402049e-06	-0,39713129441133	-0.540223468916447	-0.254039119906212	0.0725341513564787
628	IL15RA	1.79827601024431e-06	7,58981729122583e-05	0,302089565084591	0.181241927725084	0.422937202444098	0.0612582822898807
354	CHAF1B	3.14008266108099e-08	2,35195739430967e-06	0,386926706501568	0.254788275183033	0.519065137820104	0.0669816431989687
3562	BORA	0.0134234609818523	0,0999222537714245	0,187454096621835	0.0393025389363318	0.335605654307337	0.0750987784344143
85	MCM2	1.1257567906681e-13	3,51169897700761e-11	0,86069442601392	0.6490074076124	1.07238144441544	0.10730522676059
817	LOC286052	9.60482236634774e-06	0,000311715869086549	-0,347134320549241	-0.497610789699782	-0.196657851398699	0.0762772878859533
291	PDIA4	7.84827419351364e-09	7,15109932099705e-07	0,562499723882054	0.37901483739575	0.745984610368359	0.0930094225910864
352	STIL	3.04620317533831e-08	2,29460446574134e-06	0,634902313754186	0.418304131914829	0.851500495593544	0.109794720496838
229	PTTG1	1.34179090122931e-09	1,5536063644583e-07	0,726424783503346	0.501899579088699	0.950949987917992	0.113812968575538
175	JAZF1	1.2122303538781e-10	1,83670216189017e-08	-0,436079457507726	-0.562177779807098	-0.309981135208354	0.0639198812031024
170	KNL1	1.05949767813705e-10	1,65250476092964e-08	0,451443932238221	0.32136311108111	0.581524753395332	0.0659386301383484
310	RANBP1	1.10532150216003e-08	9,45406439670105e-07	0,357050329540406	0.239292285270842	0.47480837380997	0.0596921518317272
956	TPI1	2.52982288741901e-05	0,000701655375103713	0,286014864933811	0.155411864470042	0.41661786539758	0.0662033254859126
377	CALR	4.65213164076149e-08	3,27191698819074e-06	0,38334792342501	0.250631321644171	0.516064525205849	0.067274720748231
162	ADA	6.37169347035495e-11	1,04287316275593e-08	0,453583099474434	0.324595514731461	0.582570684217407	0.0653844630372771
360	GPR146	3.55493600877943e-08	2,61830911868852e-06	-0,453458751925255	-0.608982386579691	-0.297935117270819	0.0788357217615079
4043	SCO1	0.0212866290272253	0,139573772024191	0,159863678262165	0.0240716289264971	0.295655727597834	0.068833680762658
766	RBL2	6.84322115158737e-06	0,00023687729612838	-0,30223870778449	-0.431024541422608	-0.173452874146373	0.0652821943756499
8439	LOC107985971	0.169633410603035	0,53288888735945	-0,0741584777584324	-0.180269435437508	0.0319524799206436	0.0537881843748188
1001	MASTL	3.45425416435902e-05	0,000914554138508971	0,300731832421998	0.160945547048543	0.440518117795453	0.0708583793341928
240	NUF2	1.8713365696529e-09	2,06743704768111e-07	0,761191819386258	0.523604144087876	0.998779494684639	0.120434401532632
1172	FAM207A	8.69703191317261e-05	0,00196759216021989	0,192612011372934	0.0979079805482838	0.287316042197584	0.0480059551101317
262	GFPT1	3.31113648206431e-09	3,35094594740211e-07	0,435618296644224	0.297295034212377	0.573941559076072	0.0701167655607521
118	HELLS	2.20314946199965e-12	4,91496254489524e-10	0,673682226076791	0.497006665667049	0.850357786486532	0.089557740554796
148	RFC3	3.18417877089073e-11	5,70462838582214e-09	0,458768614932013	0.330574544267332	0.586962685596695	0.0649822267133314
619	MRPL27	1.6720451499049e-06	7,1622418658689e-05	0,26872207531943	0.161571556474409	0.375872594164451	0.0543151432194638
3301	RB1	0.0101183532507035	0,0812748065563172	0,146894499985509	0.035362496785826	0.258426503185192	0.0565361399332692
346	LOC100289361	2.78202418344791e-08	2,13194714520582e-06	0,237773197015003	0.156907772444482	0.318638621585523	0.0409910951845537
441	DUSP5	1.68079161133392e-07	1,01057119216596e-05	0,644710243334031	0.410787612630728	0.878632874037334	0.118576571778439
143	CENPE	2.48994980271611e-11	4,61685447685438e-09	0,826848357178108	0.597207872505682	1.05648884185053	0.116405930166427
398	GMDS	6.92592391438927e-08	4,59262971593609e-06	0,320313797771829	0.207839747369174	0.432787848174483	0.0570136684539
189	ARNTL2	1.97056129651528e-10	2,75320533740204e-08	0,468564208609128	0.331311923607259	0.605816493610996	0.0695738816520122
113	CCNB1	1.3862517865116e-12	3,25278461233231e-10	1,02176276728603	0.756576923807136	1.28694861076492	0.134424053411849
479	POLD1	3.16146682258673e-07	1,75002698958011e-05	0,312568795577529	0.196346172728554	0.428791418426505	0.0589138389009041
771	PSMG1	7.05749883871159e-06	0,000242710222708739	0,334866369496655	0.191957768242633	0.477774970750677	0.0724410971414178
30	HMMR	3.82190409444895e-18	3,37792623547713e-15	1,29024693968121	1.02661364021021	1.5538802391522	0.133637060954392
1791	AIFM1	0.000744876369884901	0,0110220488835388	0,24342717960055	0.103390087054579	0.38346427214652	0.0709855147661298
424	BRICD5	1.03704077268766e-07	6,48517360561632e-06	-0,203216452016945	-0.27562992629817	-0.130802977735719	0.0367067585766197
1038	CAMK2G	4.55355010158679e-05	0,0011631732268167	-0,201301598054441	-0.296402974462168	-0.106200221646713	0.048207371608018
287	ACOX2	6.76762708713806e-09	6,25239136639253e-07	0,416391381359775	0.281203850635609	0.551578912083941	0.068527247202499
69	C1orf106	2.41501509965632e-14	9,28030802425905e-12	0,616494701146378	0.469495623314368	0.76349377897839	0.0745145805324844
1523	ADAMTS5	0.000339668599562087	0,00591353441719549	-0,258825134516962	-0.398694714072733	-0.118955554961192	0.0709006015790365
342	ESCO2	2.64041198292691e-08	2,04243195837716e-06	0,398939908149654	0.26350385198411	0.534375964315199	0.0686532260133125
438	AMPD3	1.42091061430394e-07	8,59734105649209e-06	-0,310571380119937	-0.422544228968952	-0.198598531270922	0.0567596068360827
24118	C8orf71	0.89227609207494	0,980812202918927	-0,00546827878872753	-0.0850170869683504	0.0740805293908953	0.0403236956366325
996	HPS5	3.33258137322239e-05	0,000887182681837266	0,253180546302194	0.135740999812298	0.37062009279209	0.0595307036865925
703	SIGLEC1	4.04372577999091e-06	0,000152428300563812	0,654737040609205	0.382819709548148	0.926654371670262	0.137836278719261
785	PCK2	7.74826271621933e-06	0,00026171361263765	0,171910731935618	0.0982007534374531	0.245620710433782	0.0373639631612242
936	CD1E	2.2875994956449e-05	0,000648030989604962	-0,258770692584189	-0.376269853278774	-0.141271531889604	0.0595609224302861
418	TMEM97	8.93647133680096e-08	5,66867314582003e-06	0,352475552088122	0.227559569193614	0.47739153498263	0.0633205473426468
197	LMNB2	2.81934460509619e-10	3,79466610173226e-08	0,496896441388781	0.349928102460225	0.643864780317336	0.0744989988259133
335	RUVBL2	2.27414085188723e-08	1,79996551306836e-06	0,29435149322806	0.19492652558886	0.39377646086726	0.0503990220030995
1077	PTPA	5.28051860984004e-05	0,00129974793599656	0,163634024699493	0.0856369148175108	0.241631134581475	0.0395371318740094
212	PXMP2	8.32948310906768e-10	1,04177473885344e-07	0,408620513020085	0.28405173255603	0.53318929348414	0.0631445486639705
801	CCND2	8.67245666949528e-06	0,000286978150628105	0,28464586105755	0.161899755733096	0.407391966382005	0.0622206253613391
223	PIR	1.17713667190273e-09	1,3996313388117e-07	0,498428340242541	0.344959393615515	0.651897286869567	0.0777941899454883
500	MCM6	4.41196186217227e-07	2,33966337550995e-05	0,373398642889	0.232693341207176	0.514103944570824	0.0713242333771608
94	DHFR	3.68758048207286e-13	1,04017230300172e-10	0,691681466859365	0.517276976956241	0.866085956762489	0.0884065233590413
803	IGF1R	8.70593506403857e-06	0,00028746932530882	-0,256341240742111	-0.3669034079287	-0.145779073555521	0.0560445251233888
270	DMTN	4.2537834911199e-09	4,17737293581645e-07	-0,425078300767983	-0.561097144619446	-0.289059456916521	0.0689486440567189
577	IDE	1.17941305773762e-06	5,40649544486863e-05	0,28636519989803	0.173918079975913	0.398812319820148	0.0570000172562846
242	BLM	1.97029583399146e-09	2,14478304673446e-07	0,427722273947704	0.294014432365552	0.561430115529855	0.067777185247269
2124	RCC2	0.00161219755259746	0,0201223080059735	0,228433174454035	0.0876316912443395	0.369234657663731	0.0713729882830423
333	CYB5R2	2.21943785002359e-08	1,76721905685812e-06	0,330944637861512	0.219251119179012	0.442638156544012	0.0566180129533528
581	PRIM1	1.20083246551114e-06	5,47311002171545e-05	0,421440199754282	0.255823768149561	0.587056631359003	0.0839518118910627
447	BMS1P20	1.84045455050202e-07	1,08997164754482e-05	0,322858254384315	0.205308700528275	0.440407808240355	0.0595864669802444
136	LARP4	1.60407656081137e-11	3,12735955955247e-09	0,356948346215168	0.25887565259154	0.455021039838796	0.049713547423793
516	CABIN1	5.141136684793e-07	2,64180696118772e-05	-0,232647155484646	-0.3208612623677	-0.144433048601592	0.044716179641279
186	NUP37	1.76565944748455e-10	2,51701399193833e-08	0,346020429810319	0.244961374765506	0.447079484855132	0.0512273492237764
761	EZH2	6.54279582810012e-06	0,000227966138478416	0,439569910770586	0.252684560467182	0.626455261073989	0.0947331350026471
371	GMNN	4.4494535762396e-08	3,17972540580788e-06	0,660267760224369	0.432037466025868	0.888498054422869	0.115691097439683
8126	LOC389939	0.15673405588524	0,511420562613479	0,0547575143204396	-0.0212153292889848	0.130730357929864	0.0385110210003204
153	DPEP2	4.32847878501747e-11	7,50128202514629e-09	-0,498338678044225	-0.638666763253431	-0.358010592835019	0.07113302042779
301	GTSE1	9.44667582206843e-09	8,31212427426876e-07	0,434458153788641	0.291895884141959	0.577020423435324	0.0722655398874088
542	CSRP1	7.95207172848854e-07	3,89020630776519e-05	0,189395509699302	0.116268824699966	0.262522194698638	0.0370682887186796
328	WDR18	1.97663654406965e-08	1,59788164530508e-06	0,310100903352227	0.20584865565641	0.414353151048043	0.0528459948265797
532	RFX2	6.04372054705697e-07	3,01220395310556e-05	-0,252948250020137	-0.349500193535056	-0.156396306505218	0.0489426714556137
1345	VDAC1	0.000182342391954826	0,00359253500051015	0,223157150576439	0.107878916171585	0.338435384981294	0.0584351235932215
347	FANCL	2.87952922096993e-08	2,20030885573538e-06	0,334659088393128	0.220709270600611	0.448608906185646	0.0577617424530093
228	HPDL	1.32182774822641e-09	1,53720450632558e-07	0,503817157626759	0.34816426059106	0.659470054662459	0.0789012455202997
2655	CMC2	0.00427265790779203	0,0426702540207554	0,192884172967502	0.0613448747237318	0.324423471211273	0.0666779395947849
188	CALU	1.9212905299673e-10	2,70973502138739e-08	0,455621792322483	0.322251245168364	0.588992339476603	0.0676062089854349
1683	MPV17	0.0005588238300857	0,00880404863619865	0,200585977969864	0.0878957579719308	0.313276197967796	0.0571232459216882
7286	TTTY1	0.121337671075076	0,441568535349388	0,0732240141980587	-0.0195959941222215	0.166044022518339	0.0470509345161433
895	CCHCR1	1.79690812182582e-05	0,000531819137916766	0,190509875834515	0.105147279406835	0.275872472262195	0.0432707344820307
160	SDC1	5.86859234226854e-11	9,72535787220314e-09	0,847511042804712	0.607007000640643	1.08801508496878	0.121912722736279
5034	LOC285014	0.0433124938154996	0,22813483780651	0,0978899255405976	0.00297242787504913	0.192807423206146	0.0481141625379723
26115	SCLT1	0.981638112315226	0,996622749553898	-0,000876616145954642	-0.0759152939232254	0.0741620616313161	0.0380374875866601
668	VIPR1	3.01705739079175e-06	0,000119756402270724	-0,260362469725021	-0.367009313379608	-0.153715626070435	0.0540598277025685
432	ATAD2	1.31049625054403e-07	8,04347409332755e-06	0,489870969955311	0.31378860037358	0.665953339537041	0.0892570491057281
365	MYDGF	3.84330009715517e-08	2,79192060482382e-06	0,510092509138695	0.334671250115214	0.685513768162177	0.0889219287998046
339	BRCA2	2.42812496039775e-08	1,89916617477718e-06	0,442440728646661	0.292663349912353	0.592218107380969	0.0759229153967633
1212	NOC4L	0.000106139071541452	0,00232201112369769	0,170551798852865	0.0856076836801777	0.255495914025552	0.0430586042045054
1135	COMMD4	7.49207092864561e-05	0,00175024018214131	0,262057031697003	0.134420563516011	0.389693499877995	0.0646995751770855
161	B9D1	6.27265717994401e-11	1,03304040451066e-08	0,435634745149901	0.311800933038293	0.559468557261508	0.0627719894663553
394	ZFP36L1	6.38741074164274e-08	4,29853288869688e-06	-0,282464383615675	-0.381360417838481	-0.183568349392869	0.0501309029629428
1303	TBC1D7	0.000158473312025225	0,00322480419673741	0,166812902114881	0.0814722414070674	0.252153562822695	0.0432596151540146
93	FDXR	2.87232243097213e-13	8,18920744701355e-11	0,440638822720994	0.330122687149721	0.551154958292267	0.0560211914633611
1067	LYST	5.13089573624842e-05	0,00127502999481375	-0,296731299374929	-0.437924390571071	-0.155538208178787	0.0715714963640015
379	ADCY3	4.78542812812193e-08	3,34472104487787e-06	0,295067862822714	0.192812629925202	0.397323095720226	0.0518336978638539
748	DHDDS	5.92816057447983e-06	0,000210140611807931	0,25768607335198	0.148663054858361	0.366709091845599	0.0552643228192298
24811	LOC442683	0.922987746929778	0,986262811200704	-0,00311498602998567	-0.0665963861175171	0.0603664140575458	0.0321790447185182
239	TPPP3	1.85782375509801e-09	2,06109610319765e-07	-0,484394825082385	-0.635554471612203	-0.333235178552568	0.0766235939757385
296	CCNE2	8.7851146457703e-09	7,86950387947972e-07	0,554680026249301	0.373092415232815	0.736267637265786	0.0920476840014763
253	TXNDC11	2.6757829787429e-09	2,8042840190264e-07	0,656093037102908	0.449104910181402	0.863081164024415	0.104923334759873
231	IDH2	1.41930647194212e-09	1,62913035080282e-07	0,450921147094981	0.311320045575985	0.590522248613976	0.0707645086960912
1228	VARS2	0.000113400668002033	0,00244778453982519	0,22317295502127	0.111536871309416	0.334809038733124	0.0565888988744842
103	MYBL2	6.99713455392858e-13	1,80125264754773e-10	0,848191537590291	0.631347188702023	1.06503588647856	0.109919503826509
210	DEPDC1	7.97429048057369e-10	1,00684910520196e-07	0,656518256058518	0.45662631496652	0.856410197150516	0.101326242055178
22914	LOC391040	0.835041893876663	0,966145743167108	-0,00864537394153472	-0.0904328508468347	0.0731421029637653	0.0414584882047577
396	PLPPR2	6.87166223347111e-08	4,59262971593609e-06	-0,287614964178986	-0.388578677641104	-0.186651250716867	0.0511790200903794
1964	GPS1	0.00114567370325999	0,015467178330926	0,164187874992049	0.0661311379688088	0.262244612015289	0.0497054589418637
182	STMN1	1.61829653199574e-10	2,35764464537731e-08	0,349293414401791	0.247515288675116	0.451071540128467	0.0515918498112795
1103	SEMA3C	6.0514731551482e-05	0,00145471269908209	-0,262232097085129	-0.388269879954769	-0.13619431421549	0.0638891934581264
1650	TSPAN2	0.000524801859153864	0,00843340684573619	-0,231673331702677	-0.361173073619485	-0.102173589785869	0.0656440781147173
957	MRPL4	2.5370267378543e-05	0,000702918118643748	0,223896397843758	0.121642216156318	0.326150579531198	0.0518331650001196
11282	LOC101928893	0.299267411855019	0,703197128356276	-0,0639603381770805	-0.185180302474964	0.0572596261208033	0.0614470167094652
7814	LOC440096	0.142507396664266	0,483565859041849	0,0585265488414175	-0.019870951854929	0.136924049537764	0.0397400920151303
807	GAPT	9.16712055085971e-06	0,000301197275596091	-0,392072493644584	-0.561622904125454	-0.222522083163714	0.0859459658007555
912	MCPH1	1.92894051500998e-05	0,000560809843810194	0,218651910247059	0.120299714814131	0.317004105679988	0.049855228313124
1564	HARBI1	0.000406036268688977	0,00688366474698736	0,22949106334404	0.10377283830814	0.355209288379939	0.0637272079661888
11971	FLJ33297	0.33078192209517	0,732603468193465	0,0359911263872289	-0.036825047660798	0.108807300435256	0.0369108891374797
1291	BAG1	0.000147485007330348	0,00302909757503035	-0,209412285135743	-0.316022663793922	-0.102801906477563	0.0540413434103438
1174	PTGES3L-AARSD1	8.76211775398792e-05	0,00197893996803228	0,166408655988264	0.0845493463295685	0.248267965646959	0.0414949005929624
3287	MPZL1	0.0100021944134629	0,0806839625412132	-0,122462883416818	-0.215297988584424	-0.0296277782492111	0.0470585871848707
142	GNA12	2.42492243572045e-11	4,5279449565583e-09	-0,33850351741135	-0.432454629843589	-0.244552404979112	0.0476242969459229
17743	LOC442072	0.596279470699646	0,891017757883382	0,019262730313122	-0.0523463328772882	0.0908717935035321	0.0362989985015785
1061	MRRF	4.92461214315024e-05	0,00123068888761196	0,191873887419828	0.100800321132995	0.282947453706661	0.0461656541629199
367	STOML2	3.97448979043902e-08	2,87148765104879e-06	0,363637512769799	0.238436139528526	0.488838886011073	0.0634652131615816
419	ANKH	9.20770729948199e-08	5,82678661207076e-06	-0,285724589607758	-0.387095043104224	-0.184354136111291	0.0513851986834167
654	EPHB2	2.52740863750839e-06	0,00010246825691672	0,247679253011135	0.147055904883889	0.348302601138381	0.0510064871702421
164	E2F7	7.03162700798462e-11	1,13685115924825e-08	0,530083223057648	0.378958941144495	0.6812075049708	0.0766056674716041
378	NINJ2	4.69789685357091e-08	3,29536336170457e-06	-0,313958100813776	-0.422689074099536	-0.205227127528016	0.0551162836173441
5334	LOC389081	0.0507967047640061	0,252507429099667	0,0770609655292781	-0.000269892777563924	0.15439182383612	0.0391994055604648
884	KIFC1	1.66152796649297e-05	0,000498364412121733	0,304979958617024	0.168905156773236	0.441054760460812	0.0689770094477612
613	EPHX2	1.53587613327353e-06	6,64335329098655e-05	-0,347622968307896	-0.485712817029528	-0.209533119586265	0.0699984469633583
2312	IKBKE	0.00225607989720053	0,0258694199570945	0,166383531740765	0.0604013510573641	0.272365712424165	0.0537229066604514
8029	LOC401061	0.152099522149186	0,502099634998064	0,0589073394006663	-0.0219043403078857	0.139719019109218	0.0409638516405505
709	GPN2	4.43611226993199e-06	0,000165900587922774	0,187375409482717	0.109210862849782	0.265539956115651	0.0396220064150402
332	GLDC	2.18502860531536e-08	1,74506124909448e-06	0,799818330261906	0.530022399262698	1.06961426126111	0.136760930233531
534	KCNH8	6.56714543719269e-07	3,26082137204427e-05	-0,428293822468222	-0.592340492761192	-0.264247152175251	0.0831560918946768
943	DDRGK1	2.37967305467066e-05	0,000669105040123545	0,260727927713084	0.142079238584815	0.379376616841354	0.0601436242424976
3213	TYW1	0.00917846435439053	0,0757444700767709	0,130598530671283	0.0327403869528351	0.228456674389731	0.049604790985157
24538	LOC388353	0.910905187264347	0,984225451931596	0,00449314314237038	-0.07461417844877	0.0836004647335108	0.0400999038385024
836	MBOAT2	1.16206529537645e-05	0,000368566522809887	-0,278874359982034	-0.400960635693188	-0.156788084270879	0.0618861543729282
26374	LOC391012	0.993184171516698	0,998414494696775	0,000379802959995109	-0.0872125212138564	0.0879721271338466	0.04440099482215
4054	AOC3	0.0216126744793826	0,141356700498478	-0,180062096692077	-0.333399815384258	-0.0267243779998966	0.0777276698375844
20100	psiTPTE22	0.708578232679901	0,934632697199494	0,01618676040875	-0.0691173628228093	0.101490883640309	0.0432410941213865
455	KLHL3	2.0776206569871e-07	1,21072773011017e-05	-0,265782766101357	-0.36300261890439	-0.168562913298324	0.0492812380723002
503	RPS6KA5	4.53643790985564e-07	2,3913250731575e-05	-0,259140476201563	-0.356900765500438	-0.161380186902687	0.0495551880819603
5400	LOC283070	0.052916212997373	0,259828405115805	0,083488833910149	-0.0010615291928249	0.168039197013123	0.0428590092768282
17466	C1orf63	0.58434336366031	0,88698192640691	0,0218186081075339	-0.0567259245645481	0.100363140779616	0.0398146232717774
3043	ARAP3	0.00754435925386186	0,0657373268538111	-0,142936128782749	-0.247324704000836	-0.0385475535646626	0.0529150999412974
686	STMN3	3.46851437444682e-06	0,000134063642330113	-0,261168067986208	-0.368846530260569	-0.153489605711847	0.0545827604301453
946	ABCC13	2.39089103097963e-05	0,000670131878292018	-0,216428853325579	-0.314944383552831	-0.117913323098326	0.0499380235514677
203	PINLYP	4.16407059661061e-10	5,43893260439066e-08	0,332907579351377	0.233381526459966	0.432433632242788	0.0504502626318
6602	LOC101928595	0.094248429955817	0,378521223913736	-0,078342216169727	-0.170228953199778	0.0135445208603243	0.0465778545503363
471	IFI27L2	2.60464948856235e-07	1,46629047110893e-05	0,328285707110993	0.207145479801281	0.449425934420706	0.0614065976244335
862	SNCA	1.42345898538007e-05	0,000437562546288657	-0,462391718299607	-0.666996423429984	-0.25778701316923	0.103715166126319
5256	C5AR2	0.048742657925299	0,245892613182896	-0,0796926239139397	-0.15894107238181	-0.000444175446069159	0.0401714417704167
1872	STRADB	0.000886046001033796	0,012549199921728	-0,242678566120782	-0.384366431225897	-0.100990701015667	0.0718222997760315
1313	NRG1	0.000163050344538344	0,00329267318007174	-0,19638646674175	-0.297053339862918	-0.0957195936205811	0.0510285502111308
1795	NPRL3	0.000750883764000574	0,0110917454052787	-0,144573058535204	-0.227798326339574	-0.0613477907308343	0.042187311727447
21327	LOH12CR1	0.764662007019698	0,950673471005172	0,00903049684568979	-0.0503919911812413	0.0684529848726209	0.0301215615419264
282	ZWILCH	6.1988890484179e-09	5,8284944368369e-07	0,517890031583413	0.350214701660273	0.685565361506554	0.0849954779250184
1033	PES1	4.23997290853387e-05	0,00108831444017208	0,176087063663954	0.0932497161457802	0.258924411182128	0.041990672960509
2011	CCDC12	0.00126163465270594	0,0166346309380895	0,17307528258234	0.0688039555927264	0.277346609571953	0.052855666217687
307	MTHFD2	1.02372038070453e-08	8,84167618709463e-07	0,443302211804837	0.297460318044468	0.589144105565207	0.0739279980384377
609	NUS1P3	1.49173669608086e-06	6,486115404023e-05	0,3061821565624	0.184710929964209	0.427653383160592	0.061574382847996
15274	LOC389050	0.482687670835793	0,837908863231316	0,0331852564812005	-0.0598871097380042	0.126257622700405	0.0471788560191877
3988	LARP1	0.0202256922320736	0,134474480825835	0,10624688430686	0.0167580206283599	0.195735747985361	0.0453623603472705
626	DSC2	1.77651257669145e-06	7,52463753529931e-05	-0,372219545106029	-0.521040787446936	-0.223398302765123	0.0754382449938132
1431	POLR2J	0.000245570773083587	0,0045501810260736	0,29230483248198	0.138081570917334	0.446528094046626	0.0781765560255692
281	SLAMF7	6.19333510385154e-09	5,8284944368369e-07	0,573091546359704	0.387549064862032	0.758634027857377	0.0940524279720658
278	BCL2L12	5.39016591046117e-09	5,1410161552474e-07	0,425585199824466	0.288398207111002	0.56277219253793	0.0695407846587913
302	AVEN	9.46732615813376e-09	8,31212427426876e-07	0,43658652974319	0.293315789276009	0.579857270210372	0.0726246673512512
517	RBKS	5.18288777673265e-07	2,65482214186559e-05	0,285884204878369	0.177448037871826	0.394320371884912	0.0549668448143383
1714	SNRPA1	0.000615462881467872	0,00951626070341414	0,170136054430003	0.0737996132424985	0.266472495617507	0.048833432229301
2447	DHX37	0.00295386312920462	0,0320072255295711	0,154587791298184	0.0533428632459061	0.255832719350462	0.0513215691970431
208	MAD2L1	7.39902343570176e-10	9,43197626911694e-08	0,619877041243623	0.431543469772908	0.808210612714337	0.0954672456813805
1148	SLC25A19	8.06903242448336e-05	0,00186324710926162	0,209559451992333	0.107013066042662	0.312105837942005	0.0519812848274757
411	HIST1H4J	8.05572362911219e-08	5,1970197573214e-06	0,546229419976343	0.35337781947516	0.739081020477526	0.097757457586136
12755	LOC283888	0.366099065728146	0,76104403981041	0,0425392342503698	-0.0500862201797988	0.135164688680538	0.0469523141592918
25938	LOC348120	0.973174005163727	0,994768555804587	0,00114081738406812	-0.06569503197168	0.0679766667398162	0.0338794321211134
658	COX19	2.64778228981092e-06	0,000106695968714797	-0,207278587601788	-0.291669220499174	-0.122887954704402	0.0427780412228563
260	CLEC10A	2.97668307673067e-09	3,03564429921207e-07	-0,476760944655668	-0.627658477297405	-0.32586341201393	0.0764907271121493
525	NLRP1	5.5404524697597e-07	2,79819232829864e-05	-0,2385309755668	-0.329253921179666	-0.147808029953934	0.0459879227592132
22296	SLC35E2	0.807280366317957	0,960002171564026	-0,00832184631085855	-0.075526704944175	0.0588830123224579	0.0340664848015529
740	SHCBP1	5.61019897043119e-06	0,000201019494190518	0,708869344469262	0.409769341346596	1.00796934759193	0.151615313501626
1876	LTBP2	0.00089593001838197	0,0126628914911503	-0,159383211517195	-0.25252839114933	-0.0662380318850597	0.0472157655087006
110	FOXM1	1.02713612767851e-12	2,47586494776324e-10	0,756577085697697	0.561518731162606	0.951635440232788	0.0988760724346111
1321	KMT5B	0.000165502203319217	0,00332194619304243	-0,1358209607693	-0.205513750797775	-0.0661281707408257	0.0353276298851681
9507	UBE2SP2	0.21829194319188	0,608815701455	-0,0434885352060838	-0.112942167252298	0.0259650968401301	0.035206399487046
773	NSDHL	7.31655175767967e-06	0,000250968136940332	0,288771228833476	0.165311594894021	0.41223086277293	0.0625823166469496
1230	B4GALT2	0.000113602340672861	0,00244891549832594	0,215240372916468	0.107559739476194	0.322921006356743	0.0545838610051946
1214	FAM225B	0.000108040953681645	0,00235972478325274	0,244359117858532	0.122513392070062	0.366204843647001	0.0617642183931226
15090	PMS2L2	0.473321023113559	0,831683693032208	0,0224550573349763	-0.0391951675606259	0.0841052822305785	0.0312508126961104
23525	LOC390937	0.864174343780196	0,97397072939601	0,00717629827231851	-0.0754692240170796	0.0898218205617166	0.0418934357759729
751	APOBEC3F	6.18660410119325e-06	0,00021839410863758	0,244049498289862	0.1405781655019	0.347520831077825	0.0524501450862378
259	NEIL3	2.89820782486637e-09	2,96702627321745e-07	0,574002243754652	0.392474496137343	0.755529991371961	0.0920173389398292
1729	C19orf54	0.000641965226946127	0,00984482822005584	0,227148896502894	0.0980839541051627	0.356213838900624	0.0654236760260948
1863	ASPHD2	0.000870538906029016	0,0123837492834313	0,213634126024868	0.0890937174036513	0.338174534646084	0.0631301668324704
3503	CHMP1B	0.0126929295922437	0,0960756574759756	-0,128714433757107	-0.229614671291018	-0.0278141962231965	0.0511468438193845
519	TRIM26	5.20520619827876e-07	2,65926863867748e-05	0,234818517749466	0.145735952515618	0.323901082983314	0.0451564055982965
238	UCHL1	1.85113956197293e-09	2,06109610319765e-07	0,525701580013046	0.361669344608792	0.6897338154173	0.0831487747761372
1015	AP1S1	3.81952880481644e-05	0,000997781342460177	0,214104358729585	0.113999731587693	0.314208985871477	0.0507435448633439
417	MID1IP1	8.7067040369434e-08	5,53616924555286e-06	-0,349055888928418	-0.472642405400978	-0.225469372455859	0.0626466340486008
216	NTMT1	8.86323475454815e-10	1,08469227128142e-07	0,202327424359341	0.140537722350656	0.264117126368025	0.0313215143544371
3216	MAK	0.00922147674561022	0,0760284377829151	-0,190361665523464	-0.333090006618482	-0.0476333244284461	0.0723497223495958
273	ANKRD39	4.74607558251483e-09	4,60960417840223e-07	0,35841115730906	0.243335020377627	0.473487294240493	0.058332679355606
3028	TMEM126B	0.00741914820223247	0,064946309202533	0,178128340321511	0.048316234797703	0.307940445845319	0.0658024168165139
1324	CASS4	0.000168477805057106	0,00337400981955374	-0,298086910526454	-0.451230042823811	-0.144943778229098	0.0776290330039288
2814	UTP4	0.00540046147564637	0,0508860113812237	0,112649066419863	0.0337058972328112	0.191592235606914	0.0400166941496086
26014	LOC389276	0.976740889705679	0,995537665482058	-0,00114980081989844	-0.0788458937044	0.0765462920646032	0.0393845448263135
1609	GNGT2	0.000461461803017693	0,00760451193723688	0,247599602306518	0.110602158733478	0.384597045879558	0.0694447012350221
692	COA4	3.72925658467729e-06	0,000142891962923003	0,257937565877092	0.15122593313021	0.364649198623973	0.0540926696231209
2013	MARCO	0.00126639309565835	0,0166807813866772	0,296893352447554	0.117964806936548	0.47582189795856	0.0906997901665528
588	ZBED3	1.24042521071846e-06	5,59351606499999e-05	-0,245862931929507	-0.34261791065095	-0.149107953208064	0.0490455910349103
1813	ABCC10	0.000793566372310516	0,011601590384366	0,243768366124179	0.102782049965224	0.384754682283135	0.0714666810455126
23976	LOC392895	0.885336437635514	0,978992701567007	-0,00670032116343754	-0.0982351930270416	0.0848345507001665	0.046399492307059
190	ATOX1	1.97287955537012e-10	2,75320533740204e-08	0,442893742594954	0.313156780980245	0.572630704209663	0.0657643259866348
17242	LOC442119	0.573667084469863	0,882053656988376	0,0264589832599698	-0.0661461095108246	0.119064076030764	0.0469419927305482
375	CCNB2	4.53698655065216e-08	3,20795195708112e-06	0,44973133313606	0.294169494291072	0.605293171981048	0.0788550876600942
1326	APOL3	0.000168965944430035	0,00337868176211341	0,33056784237341	0.160703602214584	0.500432082532236	0.0861050476613794
309	THOP1	1.10281267124967e-08	9,45406439670105e-07	0,37281061786006	0.249863771483836	0.495757464236285	0.0623223820219177
244	PHF19	1.97370191741734e-09	2,14478304673446e-07	0,356448426140893	0.24501537097112	0.467881481310667	0.0564859826734281
22992	IRS3L	0.838436159736993	0,966760248144815	0,00693235841332555	-0.0600473835483127	0.0739121003749638	0.0339523720152119
647	VWCE	2.42029773666884e-06	9,91873176008876e-05	-0,348135863038394	-0.489290374013176	-0.206981352063613	0.0715519398534849
535	NQO1	6.64335531177782e-07	3,29249656246335e-05	0,283623135423807	0.174936585851926	0.392309684995687	0.0550937650107362
871	MAPK1	1.51211244839029e-05	0,000460317584030637	-0,157011066084254	-0.226711659841598	-0.0873104723269113	0.0353315856350395
897	CREB3	1.79913922953551e-05	0,000531819137916766	0,316771267621945	0.174824593487584	0.458717941756307	0.0719534913898616
440	GINS2	1.49264582477846e-07	8,99488728272746e-06	0,469265851895582	0.299763600487645	0.638768103303519	0.0859215537216364
494	PBX1	3.95786807269057e-07	2,12434963456256e-05	-0,374966312102203	-0.515644869010874	-0.234287755193532	0.0713106763155636
1499	RGS14	0.000315609650691211	0,00558264835762339	-0,149434556524026	-0.229745237314065	-0.0691238757339868	0.0407098927395097
642	DSCC1	2.33414786097823e-06	9,64017609561335e-05	0,330966247799065	0.196995638071786	0.464936857526344	0.0679103837570843
678	LINC00926	3.2839306004011e-06	0,000128426872964064	-0,335819003777009	-0.473920009023582	-0.197717998530436	0.0700041022626192
775	MPP7	7.40647336389761e-06	0,000253396956443542	-0,258299140410993	-0.368798642003904	-0.147799638818082	0.0560127596150901
18916	LOC389767	0.653656457531508	0,916145921135833	0,0180311080981479	-0.0611190550566952	0.097181271252991	0.0401216204451352
252	RAD54L	2.6568160101599e-09	2,79545541703928e-07	0,514831107456833	0.352444019453011	0.677218195460655	0.0823148411878093
1353	MEGF6	0.000185681611802281	0,00363883809086289	-0,301227814765614	-0.457032818514531	-0.145422811016698	0.0789783491871981
454	TCN2	2.07346200094405e-07	1,21072773011017e-05	0,557427359738706	0.353543465616946	0.761311253860466	0.103349783358329
131	TIMELESS	6.22457660134864e-12	1,25988281362412e-09	0,519302779890977	0.379812857782577	0.658792701999376	0.0707081512871428
257	CISD1	2.87125913909008e-09	2,96231268766434e-07	0,342529124325573	0.234235235913694	0.450823012737452	0.0548947230707431
7375	SCGB3A2	0.124911197660755	0,44904848621429	-0,0878617328525579	-0.200310684713558	0.0245872190084425	0.0570009458754259
1458	KLC1	0.000275950317836333	0,00501839689810039	0,114161184263686	0.0534144819168114	0.174907886610561	0.030792812518742
699	C19orf33	3.9335314586012e-06	0,00014920970904837	-0,493771078982414	-0.69856803489359	-0.288974123071239	0.103812619025341
427	TMEM106C	1.13224934953662e-07	7,03081768219286e-06	0,333470633478343	0.214256428006554	0.452684838950132	0.0604302873545601
8644	SPANXN3	0.178732196404429	0,548217183186231	0,0664213255270874	-0.0306584502462812	0.163501101300456	0.0492102323132053
439	ELL2	1.42343304687914e-07	8,59734105649209e-06	0,661652133664187	0.423085354502887	0.900218912825487	0.120930714262746
3887	PNPT1	0.0185545976400562	0,126569373919756	0,208207880568706	0.0352756109739697	0.381140150163443	0.0876602473935808
4293	NAXE	0.0260624884197974	0,160970622047735	0,107938294078077	0.0130114263483219	0.202865161807832	0.0481189122711966
14663	MGC35030	0.454331371152626	0,821459573284969	0,0349979809519584	-0.05708568028273	0.127081642186647	0.0466776764316817
402	CENPF	7.00406038644166e-08	4,59262971593609e-06	0,457706664030617	0.296923989780205	0.618489338281029	0.0815015556924235
1089	UBA5	5.75415041636031e-05	0,00140102202286312	0,30595689174585	0.159356722751994	0.452557060739705	0.0743123716126446
391	PFKP	6.13773544417369e-08	4,16220090287124e-06	0,2582246002909	0.167944177035986	0.348505023545814	0.0457636059242688
6384	BLOC1S3	0.0861422311623999	0,357779019309372	0,0856761143927469	-0.0122925989536704	0.183644827739164	0.0496608392921891
237	IGHV4-31	1.84401139318206e-09	2,06109610319765e-07	0,538754288249232	0.370668518408113	0.706840058090351	0.0852035320078943
543	SCD	8.26899068118109e-07	4,03779535748649e-05	0,319625629001594	0.196012535121943	0.443238722881244	0.0626601062714897
327	CKAP2L	1.8980427077628e-08	1,53903982863396e-06	0,435892932171399	0.2895496336186	0.582236230724199	0.0741821626790324
662	ACO2	2.77697005787868e-06	0,000111225620973797	0,265996855118096	0.157461128839976	0.374532581396215	0.0550173119156904
473	MRPL52	2.72370058523279e-07	1,52654657985262e-05	0,23574358772604	0.148599921322926	0.322887254129153	0.0441735679152453
288	TRAM2	6.9255300740162e-09	6,3760565941854e-07	0,552894486474616	0.373258136508697	0.732530836440534	0.0910585798462888
17323	LOC441460	0.577607663076419	0,884056140067141	0,0228508973691676	-0.0579563701255916	0.103658164863927	0.0409616150669282
275	CDKN2A	4.94451245635791e-09	4,76740901019382e-07	0,341994516618258	0.232049344941412	0.451939688295104	0.0557317669600247
199	PALM2-AKAP2	3.20974399362845e-10	4,27670160759087e-08	0,355127455621086	0.24971753918443	0.460537372057741	0.0534328230019084
4066	MTFP1	0.021792530370356	0,142107710446417	0,182488031526953	0.0268685324348919	0.338107530619014	0.0788843159327296
209	PAICS	7.49852998937702e-10	9,51308720901108e-08	0,470933892398751	0.32779845347666	0.614069331320841	0.0725560823095859
555	SGO2	9.38475012842233e-07	4,48354323702915e-05	0,429256541884271	0.262349441539165	0.596163642229376	0.0846060584429089
289	GOT1	7.15569557603032e-09	6,56516498956553e-07	0,409891154550956	0.276578739884888	0.543203569217024	0.0675767413314444
2500	SQLE	0.0032391812616145	0,0343503813110039	0,197585403280019	0.0669008979392469	0.328269908620791	0.066244640722789
4457	DDX19A	0.0296905639983855	0,176631210324701	0,137616789407265	0.0137077861886059	0.261525792625923	0.0628101042211165
3134	NUS1	0.00843452468216746	0,0713421461064308	0,204129589531083	0.0528790138607388	0.355380165201427	0.0766696864197485
1518	ZDHHC24	0.000334642420292732	0,00584521987751106	0,22786328770833	0.104863776925274	0.350862798491387	0.0623490778777143
337	EIF4H	2.35866706431286e-08	1,85578804778206e-06	0,352646209108592	0.23338373678035	0.471908681436835	0.0604547540696938
1771	DDX39A	0.000710482842275049	0,010637183829996	0,215398973048918	0.0919761326796081	0.338821813418228	0.0625636657990257
1764	ALDH16A1	0.000686353158570811	0,010316697278631	0,229335728109306	0.0983052045421128	0.3603662516765	0.066420039122416
297	ALG10	8.96224972433851e-09	8,00114651315945e-07	0,408793500303488	0.274879556461318	0.542707444145658	0.0678816595315879
283	KIF18A	6.23846273751358e-09	5,84497666025345e-07	0,678055674016287	0.458480101434901	0.897631246597672	0.111303975013911
33	RTN1	8.33636614624787e-18	6,32329985442968e-15	-0,939995486126561	-1.13448216017367	-0.745508812079452	0.0985862846863557
8140	LOC149329	0.157503815670872	0,513048362716605	0,060696782438461	-0.0236736654253174	0.145067230302239	0.0427678093266123
249	HIST1H1C	2.31078113352003e-09	2,46065709860576e-07	0,618270346577571	0.424073769053352	0.812466924101789	0.0984392332827962
348	COA7	2.92545219586366e-08	2,22815945162181e-06	0,229257993059267	0.151154482874592	0.307361503243941	0.0395910667288438
858	SMIM14	1.41038956867452e-05	0,000435798667260092	-0,202352306222162	-0.291847678521625	-0.112856933922698	0.0453656596003546
2284	RPGR	0.00216182896569204	0,0250967141091613	-0,209902436336582	-0.343033926762405	-0.0767709459107582	0.0674850299134627
26046	OR8I2	0.978093264829549	0,995697212345066	0,00118032549283735	-0.0835035640178518	0.0858642150035265	0.0429266944923252
644	LRR1	2.39269265778619e-06	9,85128040701877e-05	0,296683562542801	0.176453983257183	0.416913141828418	0.060944985507344
326	LOC730101	1.89087180947601e-08	1,53792840577473e-06	0,513070840637884	0.340838213021675	0.685303468254093	0.0873055953146575
401	NCAPG2	6.99503186877393e-08	4,59262971593609e-06	0,485978818929736	0.315272660373033	0.65668497748644	0.0865318203812198
3381	ADRB2	0.0110316305014186	0,0865139552632696	-0,196267440563051	-0.347080527369858	-0.0454543537562453	0.0764479210887345
368	FBXO5	4.04463516351293e-08	2,91300964695869e-06	0,588300681353729	0.38562367294619	0.790977689761269	0.10273800684876
430	SSSCA1	1.19099677165719e-07	7,34401846523034e-06	0,330352628260336	0.212031144093405	0.448674112427268	0.0599777623826695
2238	FBLN5	0.0019858775636433	0,0235279462019669	-0,287277555888375	-0.467956497895579	-0.106598613881172	0.0915870750570659
317	NELL2	1.29915108955744e-08	1,08665587191216e-06	-0,582185433848645	-0.775208655371914	-0.389162212325377	0.0978444531554949
1553	ETNK1	0.000383240655661513	0,00654322342876048	0,286468525355904	0.130233395767521	0.442703654944286	0.0791963821638444
172	CDC25C	1.10734552734729e-10	1,70705038707055e-08	0,391763050090825	0.278748276841575	0.504777823340075	0.0572877636162141
1848	CD164	0.000835380445802464	0,0119859916236214	0,225745500665047	0.0946098015185952	0.356881199811499	0.0664733531587099
750	SLC25A37	6.15300477040596e-06	0,000217529228649752	-0,35419203719827	-0.504320825259229	-0.20406324913731	0.0761010465725289
4151	TUBA3D	0.0233704449004556	0,149281461463643	0,159416811162312	0.021851774702379	0.296981847622245	0.0697324169574868
373	RRM1	4.49746071459646e-08	3,18873209111851e-06	0,488152631499037	0.319352708573216	0.656952554424857	0.0855655398403743
938	DIRC2	2.3111293404186e-05	0,000653300580609801	-0,225677064842051	-0.328207924677128	-0.123146205006973	0.0519734145609858
960	FCGBP	2.57479480553966e-05	0,000711152961134208	-0,387255269130881	-0.564263060063064	-0.210247478198699	0.0897261498971192
14694	LOC390606	0.455520202514804	0,821961744069714	0,0304049295657147	-0.0498053768319611	0.110615235963391	0.0406590124492831
461	GGH	2.29058552435453e-07	1,31745933141562e-05	0,831821741889513	0.526403212112292	1.13724027166673	0.154818206813552
9541	EIF2C4	0.220427879734568	0,612541488388879	0,042379857413721	-0.0256187967081149	0.110378511535557	0.0344688637737747
11154	CASC7	0.29216955513664	0,694537901600145	-0,0402081765424208	-0.115297138543172	0.0348807854583305	0.0380629769154049
995	HRASLS	3.30042713891707e-05	0,000879505784807901	-0,396154638461766	-0.579810881442724	-0.212498395480808	0.0930962840701442
641	MPDU1	2.31452785807289e-06	9,57405712274614e-05	0,271933033116977	0.161900690725678	0.381965375508276	0.055775954238734
3573	PTGDR	0.0135545047736725	0,100587096018451	-0,227677369651414	-0.40787621489033	-0.0474785244124992	0.0913437115623309
815	CCDC51	9.48001708132107e-06	0,000308420433019912	0,246724290706757	0.13984556062951	0.353603020784005	0.0541773721101292
2134	LINC00282	0.00165954875371742	0,0206199321484617	-0,26173746853485	-0.423512560909331	-0.0999623761603697	0.0820046174892621
2999	C2orf40	0.00715547605922708	0,0632635704269444	-0,184806573856211	-0.318867802772476	-0.0507453449399459	0.0679563190850814
566	TOR3A	1.07519799215705e-06	5,0369036682057e-05	0,284119175674813	0.172999409009893	0.395238942339733	0.0563271751362033
16776	MIR181A2HG	0.552557881605222	0,873335254575731	0,0303715412920408	-0.0703254147219085	0.13106849730599	0.051043799382553
9533	SMKR1	0.219997546478338	0,611822483747854	-0,0826800436306737	-0.215216332525449	0.0498562452641014	0.0671833192287941
318	NDUFA9	1.35675236237013e-08	1,13126694617119e-06	0,3235739663822	0.216140586807204	0.431007345957196	0.0544585267627763
3102	ZFP3	0.00811987119325799	0,0694047442462651	-0,205484364362923	-0.35698386537936	-0.0539848633464855	0.0767958679442968
1408	PATJ	0.000223784414764181	0,00421423562320474	-0,136336859922428	-0.207790865737036	-0.0648828541078188	0.036220399128802
18764	LOC153682	0.64603652337134	0,912900150138088	-0,0343975135951548	-0.181907914630092	0.113112887439783	0.0747737728658278
601	CEP68	1.37582389813438e-06	6,06987864542979e-05	-0,270241592227444	-0.37707310867813	-0.163410075776758	0.0541534392825869
7547	SLC25A53	0.131711086852573	0,462728709711129	0,0757594069222506	-0.0229541614820312	0.174472975326532	0.0500384101110871
3330	AMIGO1	0.0105072949421864	0,0836639415591806	-0,148245879959125	-0.261389888264158	-0.0351018716540926	0.0573532735235806
15138	LOC285778	0.476299845855659	0,834151524485652	0,0359899265917873	-0.0634897332520603	0.135469586435635	0.050426745759927
499	ATP2B1	4.37677360582071e-07	2,32565435187046e-05	-0,346458493486518	-0.476969827370409	-0.215947159602628	0.0661568592301425
7347	FAM150B	0.123675855750267	0,446340726176444	-0,115715522313973	-0.263324507290331	0.0318934626623844	0.074823745567361
22024	LOC105370580	0.795331990442761	0,957425231969987	0,010033854705926	-0.0661673541030891	0.0862350635149411	0.0386267804819898
23247	WBSCR23	0.8514511855156	0,971111941995146	0,00909333812208877	-0.0865672256821109	0.104753901926288	0.0484908265446184
6420	ENPP5	0.0874357852896965	0,36111312983413	0,140500814578846	-0.0208244422668441	0.301826071424536	0.0817765935708078
21068	LOC399917	0.753374320806899	0,948065017127607	-0,0141190088699983	-0.102639031872819	0.0744010141328227	0.04487125007899
5922	ZNF767P	0.0697091958729729	0,31211403724618	-0,0860545389952233	-0.179113060682375	0.00700398269192827	0.0471718381554444
6459	LOC286087	0.0888276122829614	0,364630239919137	0,200679122138492	-0.0307629084175279	0.432121152694512	0.117319142941676
1147	PRSS33	8.0638544946015e-05	0,00186324710926162	-0,393567551054683	-0.58614911873702	-0.200985983372345	0.0976205765762479
72	C1QC	3.80788972974074e-14	1,40230828033439e-11	0,99281515284705	0.753938899963897	1.2316914057302	0.121087588067057
1804	NMT2	0.000766681552529013	0,0112686038610348	-0,229421696261952	-0.36172342596336	-0.0971199665605444	0.0670644199801621
351	HEMGN	3.00734901115023e-08	2,27179085557403e-06	-0,493247161496948	-0.661445358000979	-0.325048964992917	0.0852605216553881
3801	ANGPT1	0.0171182489937279	0,119413410173295	-0,152330662771264	-0.277247629726235	-0.0274136958162921	0.0633210461679029
25344	LOC389108	0.946614094697516	0,990347716153425	0,00309383712546513	-0.0879342612691802	0.0941219355201105	0.0461426062570145
649	CLIC4	2.43580441054564e-06	9,95151832752196e-05	0,358542693245332	0.213126093231779	0.503959293258885	0.0737124144741428
2208	SVIL	0.00189181262054644	0,0227180306312449	-0,150240131234506	-0.244282867695674	-0.0561973947733371	0.0476707416324006
18977	LOC389892	0.656590537378356	0,91720932159839	0,0221339316595331	-0.0759145138292691	0.120182377148335	0.0497012559208673
1204	C2orf47	0.000103375757957643	0,00227649143013979	0,214759698537894	0.107981662401749	0.321537734674038	0.0541263298390204
393	GMPPA	6.38431991752194e-08	4,29853288869688e-06	0,42266163308738	0.274682498430094	0.570640767744666	0.0750113763240663
357	NOG	3.22520839964258e-08	2,39541738701745e-06	-0,676793730003281	-0.908136648375284	-0.445450811631279	0.117268902471283
107	OLIG1	7.72497966529391e-13	1,91427883948849e-10	-0,933348180816415	-1.17247941573246	-0.694216945900373	0.121216839756961
2239	MATN1-AS1	0.00199844510676292	0,0236662670861183	-0,160167147235193	-0.26096452074105	-0.0593697737293367	0.0510947015201578
21589	FLYWCH1L	0.775113897220374	0,951849560765601	0,0135522631967477	-0.0798930474324754	0.106997573825971	0.0473679034382893
20047	LOC400669	0.705860427682895	0,933579890702384	-0,0155796461193851	-0.0968888246244831	0.0657295323857128	0.0412160363119564
687	ANG	3.53900238549246e-06	0,000136453363415265	0,366263734603932	0.215111372090478	0.517416097117385	0.07661990167078
903	FADS3	1.86873405216484e-05	0,000548615445649873	-0,227783424769605	-0.330065582166842	-0.125501267372368	0.0518473460297652
25576	ZNF818P	0.956068987936587	0,991149240717798	0,00370024175485705	-0.128633074867147	0.136033558376861	0.067080431550937
8904	ZNF204P	0.191274514349515	0,569447285712998	-0,0803174664123145	-0.20112389759192	0.0404889647672908	0.0612373946676179
1387	DNASE2	0.000210748761619516	0,00402884168301476	0,267614416816786	0.127956085021837	0.407272748611736	0.0707935190141787
1359	RGL2	0.000192751979306637	0,00376072018492678	-0,254327560696361	-0.38621877365577	-0.122436347736952	0.0668563269547994
488	MXI1	3.60680520084526e-07	1,95972212910681e-05	-0,329814706050093	-0.453093992100383	-0.206535419999803	0.0624908973842632
16137	LOC388129	0.523988813103611	0,860975607575278	0,0317936466711814	-0.0664520171144388	0.130039310456802	0.0498012268790355
18378	LOC442050	0.626737653918637	0,904197100213411	-0,0248730152557925	-0.125602516734743	0.075856486223158	0.0510602968443641
3570	KLHDC1	0.0135019892716225	0,100281581382933	-0,167508868983785	-0.300010638340379	-0.03500709962719	0.0671658210992437
19070	SERHL	0.660074621552411	0,917766407603066	-0,0165147984369112	-0.0904730902338734	0.057443493360051	0.037489834435884
247	CDK5	2.1461845532176e-09	2,3038900173508e-07	0,307488304744518	0.211120700770525	0.403855908718511	0.0488492288043385
1255	WLS	0.000124563792985039	0,00263172029561619	-0,365743026536116	-0.549837074916772	-0.181648978155459	0.0933182098549486
15492	RBMY1A3P	0.492587817391414	0,842929854452261	0,0306445633076985	-0.0572820971660392	0.118571223781436	0.0445704715937748
707	MRTO4	4.4001769783003e-06	0,000165022196010796	0,316975560088118	0.184799394436728	0.449151725739509	0.0670007709242975
280	MRPL22	5.97733457092560e-09	5,66032236243186e-07	0,448277084889639	0.303306185424889	0.593247984354389	0.0734864865980844
2493	DACH1	0.00321090826311314	0,0341496863068337	-0,179535716104643	-0.298170165217342	-0.0609012669919426	0.0601364059061477
152	ZBTB18	4.15718782156986e-11	7,25183125585033e-09	-0,301491973135291	-0.386303223370139	-0.216680722900443	0.0429912542914542
7643	ATF5	0.135281718138628	0,46923034105095	0,0906479170773464	-0.0285626901239805	0.209858524278673	0.0604284633729537
316	LIG1	1.27017321214427e-08	1,06577983291156e-06	0,312932453329905	0.209256426876946	0.416608479782863	0.0525539053465727
480	ITM2C	3.19445186641554e-07	1,76460190079183e-05	0,684527700680411	0.429894788293912	0.939160613066911	0.129074718944346
397	EXOSC4	6.90519056985128e-08	4,59262971593609e-06	0,280875909280282	0.182260598914787	0.379491219645777	0.049988602611257
1293	RPH3A	0.000148351003727002	0,00304217081502045	-0,279791208362602	-0.422287699389479	-0.137294717335725	0.072232196370326
952	POLR2D	2.48754123818402e-05	0,000692827268176987	0,234892711887736	0.127735106499383	0.34205031727609	0.0543187354243379
25871	LOC56251	0.970329566567045	0,994434536078928	-0,00168753510934617	-0.0910715119601157	0.0876964417414234	0.0453091926805952
89	MND1	1.92094123415768e-13	5,70881101928854e-11	0,944419563559171	0.709549224085821	1.17928990303252	0.119056970176229
1374	CCR6	0.000200401623983933	0,00386728461421688	-0,34150645922202	-0.519093019397665	-0.163919899046375	0.0900195309715976
1202	TNFRSF13B	0.000100905794574046	0,00222588780626524	0,332604445664661	0.167494366057728	0.497714525271594	0.0836951394868992
4343	SLC16A10	0.0271247290255445	0,16556127929999	-0,155992510389043	-0.294159858882527	-0.0178251618955586	0.0700377319920548
290	MRPL17	7.32803832361816e-09	6,70010124657709e-07	0,293937376457821	0.198265349949635	0.389609402966008	0.0484966370475952
18391	LOC399978	0.627179304013793	0,904228114073499	0,0243516656927971	-0.0743930594615732	0.123096390847167	0.0500542036262426
755	PCSK5	6.36576676225957e-06	0,000223317419270432	-0,264176751884904	-0.376340014074647	-0.152013489695161	0.0568561283273828
472	PLK1	2.68612660463455e-07	1,50895438393824e-05	0,337345889773431	0.212712314640395	0.461979464906467	0.0631773934113735
685	HDAC8	3.44192083299519e-06	0,000133229972097617	0,219553114070042	0.129065146672842	0.310041081467241	0.0458688111060458
512	MRPS7	4.89698664696852e-07	2,53600783094473e-05	0,277321393443647	0.172376594314734	0.382266192572561	0.0531970526719448
756	ZNF33B	6.36773383782378e-06	0,000223317419270432	-0,165367301218026	-0.235579460075928	-0.0951551423601229	0.0355909005875238
369	AXL	4.05393384773809e-08	2,91300964695869e-06	0,430588699445303	0.282233583092975	0.578943815797631	0.0752019633584012
3129	NBPF1	0.00833518192117364	0,0706128537862938	-0,148080829031522	-0.257631536378803	-0.0385301216842414	0.0555318109842046
1725	AEN	0.00063629426407873	0,00978048835481015	0,203103067850886	0.0877851029516109	0.318421032750161	0.0584552631830051
1165	SMURF2	8.4834447694691e-05	0,0019308029018238	-0,201613015010072	-0.300585467830948	-0.102640562189196	0.0501696399391474
493	OPN3	3.80632564474182e-07	2,04715465457057e-05	-0,2853994643343	-0.392307048338356	-0.178491880330243	0.0541919983124469
3147	HOTAIRM1	0.00853062254637745	0,0718728350754515	-0,0954638492186303	-0.166303580027577	-0.0246241184096832	0.0359090200027998
263	FOXO3	3.55343559196035e-09	3,58248459014558e-07	-0,264448420368286	-0.348601065340192	-0.180295775396381	0.0426574039324695
14122	LOC441503	0.43151482244321	0,810141981271785	-0,0381057863915357	-0.133465864023782	0.0572542912407105	0.0483385085750832
2199	STXBP5	0.00187812864782764	0,0226460123224874	-0,183160317929684	-0.297728234276447	-0.0685924015829221	0.0580750597552437
407	PSMB6	7.14833200266304e-08	4,65695388330738e-06	0,338077617275661	0.219230850680175	0.456924383871147	0.0602440307185127
25549	OR10G2	0.954690700479754	0,990784469206969	0,00261614811490248	-0.0880971934769136	0.0933294897067185	0.0459830544320747
1024	BEND2	4.0756948094729e-05	0,00105534226438647	-0,483750675186279	-0.710792889223508	-0.256708461149051	0.115088853560594
21190	LOC440427	0.758551986444928	0,949147277432196	-0,0125813634561883	-0.0932091279156096	0.068046401003233	0.0408706240649452
23764	H2AFB3	0.875150869456188	0,97639683173608	-0,00678140011795254	-0.0918104271991788	0.0782476269632737	0.0431016464830033
2099	WDR83	0.00154285957046567	0,0194859397876723	0,148456306114504	0.0573310259637957	0.239581586265212	0.0461918681836553
9574	HOXB-AS1	0.221432549062553	0,613234064020819	-0,0495991977718428	-0.129355362531301	0.0301569669876158	0.0404288057420494
7118	LOC101927830	0.113707134015911	0,423566262774922	-0,0924676206142583	-0.207252242800792	0.0223170015722758	0.0581849090480943
17435	LOXL1-AS1	0.583034348989006	0,886594350771957	-0,0359164981850809	-0.164762472584843	0.0929294762146809	0.0653126800337434
11206	ROPN1L	0.29448326971277	0,69678956777031	-0,0671642213635525	-0.193198166683616	0.0588697239565112	0.0638872481847198
1593	GGTA1P	0.000434657888624375	0,0072347482215162	-0,407754081671634	-0.6323109849688	-0.183197178374469	0.113829036900381
24873	LOC391265	0.925598655506617	0,986365136634569	0,00428556437969553	-0.0861257934617329	0.094696922221124	0.0458299773324111
8883	GATSL3	0.19034200369678	0,568114809881966	-0,0668488126701111	-0.16718477132963	0.0334871459894074	0.0508608079867193
1896	RAPH1	0.000943601865220313	0,0131959933841332	-0,196643583881715	-0.312082889631445	-0.0812042781319849	0.0585167714775228
10984	LOC105369477	0.284432423926683	0,686610134779317	-0,0512840409996082	-0.145527927562223	0.0429598455630069	0.0477727056423415
25877	LOC388276	0.970649293002719	0,994434536078928	-0,00156104987449132	-0.0851465841780801	0.0820244844290975	0.0423699326490551
202	WFS1	3.94421853088102e-10	5,17727496763912e-08	0,411985223512132	0.289002947492964	0.534967499531299	0.0623403414882028
17562	LOC441040	0.588397919745289	0,888299618578895	-0,0264777344673633	-0.122833278174742	0.069877809240015	0.0488431153938249
4038	AGPAT4-IT1	0.0212259947043908	0,139377724018554	-0,119849779147572	-0.221604716561225	-0.0180948417339185	0.0515800955374188
9391	LOC387901	0.212915747269396	0,601156536987332	-0,0528231658478585	-0.136198290072221	0.0305519583765038	0.0422632747092598
5594	PDGFC	0.0584280205281818	0,276876934916793	-0,132322227210185	-0.269411461739139	0.00476700731876867	0.0694912305376374
7759	HRH4	0.140233968364775	0,479224599973194	-0,110036583850925	-0.256588200083064	0.0365150323812135	0.074287759970678
25367	LOC392439	0.947564092591341	0,99044671877082	-0,00303490941395174	-0.0939494041874229	0.0878795853595194	0.0460850200033889
1066	INPP5A	5.09345912009229e-05	0,00126691433929875	-0,248749995907873	-0.367059935728042	-0.130440056087704	0.0599719104945543
68	CKS2	1.92223360315123e-14	7,49529764522865e-12	0,811859323197735	0.619141997964725	1.00457664843074	0.0976893927694624
23313	LOC151443	0.854356709319416	0,971658537463233	0,00872434714430839	-0.0849069470853572	0.102355641373974	0.0474621794716991
6575	LINC00963	0.0930700045268881	0,375323371867747	-0,0555684724453058	-0.12050872785416	0.00937178296354794	0.0329185459040301
1528	LOC101928307	0.000347698964926005	0,00603353275851638	-0,222775099767542	-0.343375841841585	-0.102174357693498	0.061133129813395
7882	TRIM23	0.145519618195197	0,489498917717935	-0,102919343381242	-0.241827543417907	0.0359888566554228	0.0704132734089881
5187	LGR6	0.0468902712106282	0,23969453270673	-0,146369110681141	-0.290704615623062	-0.00203360573922018	0.0731644018813668
1171	SENP6	8.67608956549677e-05	0,00196453044260587	-0,20791800371994	-0.310131977912743	-0.105704029527137	0.0518127836164993
10430	RNF157-AS1	0.258835670191967	0,658008417558966	-0,0679093839119471	-0.186193658734186	0.050374890910292	0.0599589007765116
20114	LOC283332	0.709332443667321	0,935067601861341	-0,0163938254970924	-0.103024164526527	0.070236513532342	0.0439133596575495
5020	SOS1-IT1	0.0428811876491511	0,226492966238494	0,0961318070156541	0.00311365236825201	0.189149961663056	0.0471513758975948
25847	LOC441329	0.969012351350565	0,994025170583481	-0,00172572171805095	-0.0892449991985764	0.0857935557624745	0.0443639670816175
3282	HBZ	0.00998865219357543	0,0806546566095633	-0,249289662402074	-0.438233019249572	-0.0603463055545767	0.0957763489916596
747	ZNF302	5.87974804965649e-06	0,000208703506742492	-0,240995385599578	-0.342915653184394	-0.139075118014762	0.0516639022424351
409	ANKRD36BP2	7.50332041113209e-08	4,86431639856155e-06	0,394703634660815	0.255707799369263	0.533699469952367	0.0704576961656074
21148	LOC440194	0.756752311787233	0,948803080529529	0,0137051177960422	-0.0734533154349756	0.10086355102706	0.0441810532954484
23156	C9orf73	0.847582789034161	0,970321562993327	-0,0100281487472296	-0.112813095057508	0.092756797563049	0.0521022122881406
370	CCDC191	4.15425091596375e-08	2,97702602802105e-06	-0,271036836126318	-0.36449959318759	-0.177574079065046	0.0473767471234681
2632	TSPYL1	0.00408460392693765	0,0411486600010455	-0,136734546318999	-0.229508867119228	-0.0439602255187697	0.0470277752797562
539	RNASE1	7.48304680643691e-07	3,68113146702551e-05	0,445570918828061	0.273972945692924	0.617168891963197	0.0869838857288723
522	SLC35B1	5.37232326575628e-07	2,7288726320216e-05	0,376743281146519	0.233633842620145	0.519852719672893	0.0725429025766988
345	SRM	2.75026469000081e-08	2,11371792044555e-06	0,453341191525731	0.299222595293009	0.607459787758453	0.0781235006362455
15342	LOC441700	0.485851733530344	0,839639202131926	-0,031610673994816	-0.120912036990645	0.0576906890010128	0.0452673152971594
16016	LOC442040	0.517945160937112	0,857474771618852	-0,0265245248249221	-0.107306809825164	0.0542577601753197	0.0409489513133382
3965	ZXDB	0.0197935101002957	0,132352001095651	-0,10150319499885	-0.186694894161786	-0.0163114958359146	0.0431841057889507
5865	CDC14A	0.0674438268145319	0,304905893944981	-0,104912834333404	-0.21743133866	0.00760566999319315	0.0570362023741425
12043	LOC338902	0.334464683380106	0,736283738460728	-0,0457683724228032	-0.13907541858598	0.0475386737403737	0.0472978164769156
1737	RCC1	0.000655073386530538	0,00999551583191866	0,194279275279349	0.0837065030368957	0.304852047521802	0.0560499008801682
7780	CEP126	0.141084322745412	0,480769994031077	-0,0659199006886833	-0.153904274515853	0.0220644731384868	0.0445997267862942
513	GTSF1	4.92427889947415e-07	2,54517066314926e-05	0,342483233741155	0.21285032413964	0.472116143342671	0.0657115814916963
14998	LOC440569	0.469290317135488	0,829590025565768	0,0259589222102144	-0.0446653197266368	0.0965831641470655	0.0357997875970564
12762	ZNF641	0.366422416511572	0,76127137341494	-0,0561328131697602	-0.178439759324717	0.0661741329851965	0.061998013343735
26024	LOC442272	0.977268425767613	0,995697212345066	0,00148172466622595	-0.10096791697333	0.103931366305782	0.0519322446444114
17762	LOC441697	0.597197338896944	0,891453726891086	-0,0248348854199985	-0.117389749452608	0.0677199786126112	0.0469165315275821
3685	SDHA	0.0151685055876587	0,109127451735111	0,121795814667572	0.0237635367537887	0.219828092581355	0.0496930604948242
19799	LUNAR1	0.694938034980625	0,930667306303918	-0,0268720475403521	-0.161841807036346	0.108097711955642	0.0684168578588473
356	SORL1	3.18130981455766e-08	2,36945027339877e-06	-0,415467031319418	-0.557415829484956	-0.27351823315388	0.0719545680720728
1859	CPA3	0.000856164853090855	0,0122115175253922	-0,354036128166437	-0.560129967652806	-0.147942288680068	0.104470015908575
22317	SMCR2	0.808296790253462	0,960311713162469	0,010483729449801	-0.0746378323619757	0.0956052912615778	0.0431485528087664
3572	KISS1R	0.0135507508023041	0,100587096018451	-0,175992482559139	-0.315278824456381	-0.0367061406618974	0.0706049554422242
4474	IL16	0.0301862677375466	0,178866010676705	-0,0961376723373642	-0.18296438009728	-0.00931096457744811	0.0440128999662191
1521	ZNF540	0.000337831166933186	0,00588927902119226	-0,202949396876606	-0.312578785475664	-0.093320008277549	0.055571694911086
26438	LOC441316	0.996158038515195	0,999059323369029	-0,000199917133793083	-0.0819949630875464	0.0815951288199602	0.0414623249939325
400	NT5E	6.95014116669276e-08	4,59262971593609e-06	-0,428658817517376	-0.579195724046084	-0.278121910988668	0.0763079239004711
21221	OR11G2	0.76004752107993	0,949486110642547	0,0135291446645815	-0.0737302905761881	0.100788579905351	0.0442322517281229
22627	LOC388509	0.822699058881003	0,963680646104825	-0,00868504697461448	-0.0850407353974998	0.0676706414482709	0.0387050869843035
16406	ZNF534	0.536024541384558	0,866274359450566	0,0226188779523832	-0.0493531832583205	0.0945909391630868	0.036483004045118
7905	LOC441621	0.146335949069297	0,490840947447491	0,0703193975936563	-0.0247827963467698	0.165421591534082	0.0482077860195028
608	CRIP2	1.49149260789144e-06	6,486115404023e-05	-0,29482833876344	-0.411794335736889	-0.177862341789992	0.0592906590271305
482	CAV1	3.288186270527e-07	1,80884354695069e-05	0,896547343266289	0.562664094185232	1.23043059234735	0.169247117866479
820	LRRC75A	9.83120457997081e-06	0,00031789559687552	-0,189636392444308	-0.271938898437817	-0.107333886450799	0.0417195590702073
1799	PLCL1	0.000758003554123208	0,0111669685435232	-0,247803723242987	-0.390568574897543	-0.105038871588431	0.0723682297380033
23836	LOC441111	0.878895040179003	0,977643797195791	0,00797449207831961	-0.0951308980072012	0.11107988216384	0.0522646468683338
22442	ATP6V0E2-AS1	0.814386285025114	0,962091735364423	-0,012174819125134	-0.114333927732179	0.0899842894819108	0.0517849719719043
233	PRC1	1.49766947720238e-09	1,70432215399232e-07	0,695048109853282	0.479527954815669	0.910568264890895	0.10924826322568
21623	LOC440770	0.776392264506023	0,952024781120867	0,0111050423052339	-0.0659161638893153	0.0881262484997831	0.0390424413291322
7164	LOC389192	0.115770163342613	0,428482116279926	0,0795157641922924	-0.0197577865451237	0.178789314929708	0.0503222680051262
509	GOSR2	4.69962520254764e-07	2,44814464136642e-05	0,23179532367598	0.144225393241813	0.319365254110147	0.0443896433215573
3154	ZNF571	0.00860519480231556	0,0723193948232206	-0,213547150417592	-0.372193423090917	-0.0549008777442661	0.0804186028622876
25646	LOC401951	0.959451266931129	0,991857312686751	-0,00204490036165308	-0.0812837143785251	0.077193913655219	0.0401665580181823
3702	UST	0.0154632686187808	0,110753259704747	-0,143543919381378	-0.25941975012672	-0.0276680886360371	0.0587380482189801
22500	LOC152024	0.817401578603776	0,96322313141891	0,00952419973790797	-0.0717377247991817	0.0907861242749976	0.0411920830351293
21400	LOC439955	0.767861114892474	0,951076633374074	0,012855950096914	-0.0729400797961602	0.0986519799899883	0.0434904441110905
696	CD70	3.87971200915178e-06	0,000147802534371637	0,313536045443655	0.183578792544678	0.443493298342631	0.0658759927595442
3104	CXCL6	0.00812799079405946	0,0694309522888166	-0,293164650323517	-0.509337193272768	-0.0769921073742664	0.109578961977652
496	FAM27B	4.11246540396195e-07	2,19842782633168e-05	0,268594708914678	0.167668832723072	0.369520585106283	0.051159840185428
6047	NAP1L3	0.0736851431708798	0,32309600978599	-0,184282391436416	-0.386399625109908	0.0178348422370763	0.102454254187755
14129	LOC441576	0.432108645970247	0,810836788444633	0,0341104529643053	-0.0513615958182518	0.119582501746862	0.0433262164376474
1190	MAN1C1	9.45669065838289e-05	0,00210709372106741	-0,240929370127218	-0.360029022727387	-0.121829717527049	0.0603722199210536
20958	LOC283874	0.748232753280532	0,946533715100819	-0,0154387381990375	-0.110188526703795	0.0793110503057205	0.0480291499110085
7277	LOC151154	0.120985677506726	0,440832106512414	0,0767394443306608	-0.0204442015841489	0.173923090245471	0.0492628846164271
768	FKBP11	6.9847149434638e-06	0,000241145464486905	0,478472660627961	0.274383993408475	0.682561327847448	0.103453583883519
1322	NUDC	0.000166986883280742	0,00334921120286602	0,158620506477875	0.0771786520435169	0.240062360912233	0.0412832904155969
17322	LOC400623	0.577488022375139	0,883968070273456	0,0337248274827312	-0.0854982276140245	0.152947882579487	0.0604347732744855
26040	LOC285419	0.978022078798732	0,995697212345066	0,000975007642721199	-0.0687514685582363	0.0707014838436787	0.0353447055774059
308	PREB	1.04846483269228e-08	9,02598864897265e-07	0,405763432946382	0.272168256330605	0.539358609562159	0.0677200748025374
1426	PDE3B	0.000242049837565348	0,00450066721111165	-0,284836728425027	-0.434963016797164	-0.134710440052891	0.0760997794675453
19398	LOC146443	0.675964718540491	0,923895567823186	0,0140642607020805	-0.0522116027923793	0.0803401241965404	0.033595572438635
16456	LOC387705	0.537940574546649	0,86676557693877	0,026958733862763	-0.0592275939815551	0.113145061707081	0.0436882881285398
565	OGFOD3	1.07354041414744e-06	5,0369036682057e-05	0,19966408073354	0.121580118307557	0.277748043159523	0.0395811578704977
24179	LOC400985	0.894650864051432	0,981058965822297	-0,00572048716004648	-0.0908256132355729	0.0793846389154799	0.0431402214504307
723	E2F2	4.92438759697704e-06	0,000180479500712401	0,334571006911881	0.194297313759686	0.474844700064075	0.0711054488173261
1225	ANTXR2	0.000113159988800254	0,00244778453982519	-0,164081760700674	-0.246147627649784	-0.0820158937515637	0.0415996055345048
24449	LOC392539	0.906932670307377	0,983195510876747	-0,00557419741378825	-0.0995076782150231	0.0883592833874467	0.0476153593824517
6800	AK5	0.100905554120493	0,393451667609547	-0,106710961693489	-0.234401578728791	0.0209796553418137	0.0647270235068624
22399	LOC442030	0.812810456523275	0,962091735364423	-0,01160329217704	-0.108131651080658	0.0849250667265782	0.0489307162961392
1805	SH3BP5	0.000767932612205931	0,0112807386219614	-0,188191722412067	-0.296732122618195	-0.0796513222059381	0.0550196811535808
944	PYCR1	2.38264706147603e-05	0,000669105040123545	0,26138804664566	0.142430657387449	0.380345435903871	0.0603001059091324
21526	LOC440056	0.772283660743616	0,951225409255795	-0,0113165961360975	-0.0883495392523215	0.0657163469801265	0.0390483908344505
26108	LOC387854	0.981346372050462	0,996618355201677	0,000884303750441539	-0.0736283365389072	0.0753969440397903	0.0377708365073814
600	FAM129C	1.37573118279633e-06	6,06987864542979e-05	-0,31384145557704	-0.437908440191279	-0.189774470962802	0.0628901857943969
21098	LOC150371	0.754494840902528	0,948154401858345	0,013563370928721	-0.0718742642331433	0.0990010060905854	0.0433087719982105
10874	LOC285147	0.278601124995703	0,679230477528245	-0,0603899967386779	-0.170026733556437	0.0492467400790816	0.0555754197605362
1991	YKT6	0.00121003586848647	0,0161145660737914	0,198064857393027	0.0791907896722146	0.31693892511384	0.0602578697978581
680	TFPT	3.3303931025771e-06	0,000129860842815929	0,2084465820803	0.122669177425134	0.294223986735467	0.0434810028832238
1774	SCARB2	0.000712787782790255	0,0106536460319524	0,227221606633734	0.0969891771013263	0.357454036166141	0.0660154811952191
22960	REXO1L4P	0.836830439918233	0,966400658294074	0,00919744438797506	-0.07878044503933	0.0971753338152801	0.0445964398110078
18438	CABP3	0.62936264760101	0,905032341552217	-0,0228793084808174	-0.116245506131346	0.0704868891697107	0.0473278006668361
21745	LOC442646	0.782359989991983	0,953979081841224	-0,0108153776091903	-0.0879402716616015	0.0663095164432209	0.0390950012318802
1985	MICU3	0.00117942300732384	0,0157543582061419	-0,242947410209574	-0.38842121613316	-0.0974736042859881	0.0737414124410209
241	AIFM2	1.969330239915e-09	2,14478304673446e-07	0,309889232638638	0.21301792504719	0.406760540230087	0.0491045587310357
13750	LOC150381	0.414554989825418	0,799408117128624	0,036444009514318	-0.0514765455434052	0.124364564572041	0.0445673767273307
2224	ZNF354A	0.00193452657978309	0,0230632442185288	-0,215133303848944	-0.350090374558011	-0.0801762331398771	0.068410425848189
10904	LOC388847	0.280092502538729	0,681059138831143	0,0477422408086963	-0.0392028894479087	0.134687371065301	0.0440729289323631
1581	SATB1	0.000423220516917832	0,0070938948936957	-0,241916332438634	-0.374867472381933	-0.108965192495335	0.0673936093361888
276	SRPRA	5.19047930675638e-09	4,98643329053063e-07	0,276595357306813	0.187540187543847	0.36565052706978	0.0451425186947097
19480	LOC201617	0.678930567598646	0,924119301841791	0,0194212381546702	-0.0729951890112543	0.111837665320595	0.0468463571754473
10788	NAP1L2	0.27515398789694	0,676017808216905	-0,125874997410573	-0.352759117536838	0.101009122715692	0.115008714952693
1762	LYRM9	0.000685021865764213	0,0103083738766959	-0,132029265625608	-0.207451752748181	-0.0566067785030342	0.0382320424967415
1481	WBSCR22	0.000300053370615777	0,00537198860356336	0,173081504645726	0.0804115930278847	0.265751416263566	0.0469748497339356
18360	LOC391025	0.625694262017883	0,903610204651643	0,0230482306072063	-0.0700094296409946	0.116105890855407	0.0471714014876571
15190	OR2M1P	0.47830554571659	0,834880277871385	0,0257165134703717	-0.0456912808864292	0.0971243078271725	0.0361969743057002
21346	RESP18	0.765776089908428	0,951076633374074	-0,01410369499376	-0.107363776486552	0.0791563864990315	0.0472740098465256
4399	MAP4K4	0.0282409424710641	0,170222457290353	-0,100143997717792	-0.189491583728858	-0.0107964117067253	0.0452907459787811
15974	OR1L6	0.515408136148562	0,855449885735076	-0,0299013542911923	-0.12041803525406	0.0606153266716757	0.0458833661585872
19907	LOC145899	0.700130009356433	0,932451712591244	-0,0156451579750027	-0.0956582123684907	0.0643678964184853	0.0405590244046775
1491	LAGE3	0.000310663936458383	0,00552465075465729	0,157974308769285	0.073174098835993	0.242774518702578	0.0429856579064191
824	LOC728392	1.02418480578423e-05	0,00032956626365739	-0,223189298286223	-0.320258473109797	-0.12612012346265	0.049204858637813
18784	LOC387706	0.646950861112813	0,913102623537412	-0,02258049175811	-0.119684049444802	0.0745230659285817	0.0492222874860789
838	LY6E	1.18297857865496e-05	0,000374285839726857	0,439906485177279	0.247143449000673	0.632669521353885	0.0977125638793637
18005	ZNF410	0.608995484299162	0,896835060604958	-0,0192183524792243	-0.0932134419707414	0.0547767370122928	0.0375084873744926
19068	LOC388924	0.659997338855558	0,917759043410695	-0,020867333545435	-0.114294924455569	0.0725602573646989	0.0473589212225193
1341	TMEM51	0.000180069009194461	0,00355838180219085	0,264022393865599	0.12775314320162	0.400291644529578	0.0690755765441351
19502	LOC388171	0.68025356258449	0,924875203414534	-0,0177043257961853	-0.10232009402185	0.0669114424294796	0.042892163466323
23544	ZNF234	0.864964180460599	0,973990687684557	-0,00984870669315604	-0.123940861502566	0.104243448116254	0.0578338938111293
22937	LOC401199	0.835856380868099	0,966145743167108	0,00917425373277306	-0.078053536454435	0.0964020439199811	0.0442162106894521
5220	SPRED1	0.0477148372138478	0,242367607035474	-0,14782895349664	-0.294153950699849	-0.00150395629343125	0.0741728856318017
21152	LOC387765	0.757017235682451	0,948837521333339	0,0151591926354223	-0.0813550716761095	0.111673456946954	0.0489235716756927
14002	LOC402779	0.42664920301722	0,8079223611314	-0,0317932319880359	-0.110520315380341	0.0469338514042695	0.0399071591607365
25232	LOC391020	0.941118224085067	0,988878869517363	0,00267953687427156	-0.0687886176007854	0.0741476913493285	0.0362275711567763
2651	HLA-DPB2	0.00426104932523111	0,0426185299353085	-0,225223556799981	-0.378769601694593	-0.0716775119053682	0.0778332714496291
8790	LOC196120	0.186711845630144	0,563215538894568	0,0581087664033637	-0.0283921529512594	0.144609685757987	0.043847756165858
154	RNASEH2A	4.47219021730295e-11	7,70000802673945e-09	0,595872353575806	0.427941099982336	0.763803607169276	0.0851252069357318
11496	TSR2	0.309229814735798	0,713224472661769	0,0418051019580654	-0.0390794182832137	0.122689622199345	0.0410007748772264
2514	PTGS2	0.00334876514356225	0,0353192155057888	-0,477032287750418	-0.793680100730882	-0.160384474769954	0.160510387607546
20514	FLJ25715	0.728018853349871	0,940543344494429	0,0148582333950648	-0.0693018254041741	0.0990182921943037	0.0426611620392688
245	NUDT1	2.02973094510377e-09	2,19666595956843e-07	0,388760281015687	0.267124514913317	0.510396047118057	0.0616577887598948
5396	LRRC6	0.0528084579067016	0,259453067866293	-0,132780177145598	-0.267186889211264	0.00162653492006845	0.0681314462514442
22634	C12orf34	0.822842199388981	0,963680646104825	-0,0112123526702361	-0.10986817224054	0.0874434669000678	0.0500091369332986
25787	C10orf129	0.966409628386695	0,993619612042805	0,00182048051726995	-0.0833469466944573	0.0869879077289972	0.0431718022133795
15261	LOC283403	0.481833688185767	0,837154855005937	-0,0300969715309479	-0.114343205855604	0.0541492627937081	0.0427048448515921
19430	LOC153027	0.677255605349732	0,924072413800921	0,018303037796534	-0.0683133819319222	0.10491945752499	0.0439063038930577
8995	LOC389316	0.195677255751871	0,576807385910047	0,0617893899110966	-0.032076072914691	0.155654852736884	0.0475808807245998
1691	GALNT2	0.000565801027937366	0,00887180026952056	0,208061773615877	0.0910543465117032	0.325069200720051	0.0593116601712052
22698	LOC284048	0.825452017974383	0,964228751834692	-0,0100419273850094	-0.0997427644937565	0.0796589097237378	0.0454698107576527
15800	LINC01088	0.507337923760872	0,851396522058197	-0,0206858346251143	-0.0821189239071425	0.040747254656914	0.0311407455487326
991	SEC11C	3.25141576706533e-05	0,000869942371985238	0,451370862888741	0.242296963395621	0.66044476238186	0.105980623489517
25248	C17orf46	0.941830725190164	0,989040243628864	-0,00311038978997455	-0.0870881880429189	0.0808674084629698	0.0425687732409508
582	TM6SF1	1.20434275609424e-06	5,47311002171545e-05	-0,369965042976577	-0.515371347079193	-0.22455873887396	0.0737071954245001
3249	FMNL3	0.00952957908474216	0,0777706338664015	-0,142886992073723	-0.250494903291051	-0.0352790808563957	0.0545469977403484
2330	PCMTD2	0.00234312227574975	0,026664329245281	-0,238589562269672	-0.391147574204701	-0.0860315503346434	0.0773324325149811
22946	LOC440277	0.836213687370587	0,966215377882579	-0,00932810850739004	-0.0982150272242228	0.0795588102094428	0.0450572313833081
255	AMPD2	2.75540388057614e-09	2,86507976052849e-07	-0,323316836394415	-0.425409189138355	-0.221224483650474	0.051751133085221
586	CTNNAL1	1.23130194710807e-06	5,57132613098472e-05	0,419171018887254	0.254266737753906	0.584075300020602	0.0835908191934691
383	ACOT13	4.87945073916346e-08	3,37803228065063e-06	0,346476924384194	0.22632366682965	0.466630181938738	0.0609062976335129
8646	IGKV1D-13	0.178824135241255	0,548383761574164	0,0522550544944798	-0.024135889964702	0.128645998953662	0.0387229584484964
2307	TBL1X	0.0022398878966825	0,0257436617167475	-0,156509446602279	-0.256129844577632	-0.056889048626926	0.0504980866349087
20299	LOC391445	0.717099842762287	0,936654765048373	-0,0167810627542823	-0.108007613904897	0.0744454883963327	0.0462432029688081
20372	NF1P1	0.720515543757102	0,937780759999978	-0,018171972680868	-0.118221561246548	0.0818776158848124	0.050715645529008
26157	LOC442123	0.983774495083277	0,997147263255193	-0,000890079161190131	-0.0871148240690958	0.0853346657467155	0.0437077619335509
1469	RNF175	0.000289822401355174	0,00523120556292201	-0,266197390483753	-0.408357081984745	-0.124037698982761	0.0720614709769085
20267	MS4A2	0.715848744481542	0,936436506219331	-0,0320163522016517	-0.205265068108771	0.141232363705468	0.08782065563951
997	ELP6	3.37253163065318e-05	0,000896704163442743	0,142414810817356	0.0763092054315702	0.208520416203142	0.0335092677370193
3252	NDE1	0.00960125653752328	0,0782833078390006	-0,109996875933779	-0.192919281385916	-0.0270744704816418	0.0420337892600376
20112	LOC92249	0.709229081761291	0,935024318958862	-0,0146092289845213	-0.09178041530425	0.0625619573352073	0.0391184670177337
7654	YIF1B	0.135713093185251	0,470137531461581	0,0670581944313402	-0.0212276509003763	0.155344039763057	0.0447525442259345
2495	ZNF605	0.00321437022952159	0,0341496863068337	-0,131101725294074	-0.217741764250429	-0.0444616863377187	0.043918276599862
18636	LOC440206	0.640566385837352	0,911246060611168	-0,0202732787179179	-0.105791384474934	0.0652448270390981	0.0433495629523536
1272	STEAP1B	0.00013438254820319	0,00280122112076068	0,275250269409384	0.136000178086591	0.414500360732178	0.0705865798415814
16149	LOC388530	0.524514239467031	0,861060079366649	-0,0258302294357289	-0.105749583838948	0.0540891249674902	0.040511527402834
4333	SNX8	0.0268440768128215	0,164267412114462	0,121441604292936	0.0140768987239706	0.228806309861902	0.0544237155596837
16072	LOC391337	0.520852073357162	0,859282772838798	0,026456838811879	-0.0546826334699126	0.107596311093671	0.0411300113638416
16529	SPAR	0.540863367977998	0,867626123899608	-0,0296316000001526	-0.125048778900598	0.0657855789002929	0.0483674534984834
127	KIAA0226L	4.95815560195135e-12	1,03516138413968e-09	-0,546946838507178	-0.693082753464815	-0.400810923549541	0.0740770388794088
353	C11orf24	3.11189673627754e-08	2,3374487808045e-06	0,282920621046506	0.186330985012361	0.379510257080651	0.0489617779854014
880	PMVK	1.64581099543598e-05	0,000495894074363467	0,379716226435499	0.210382770875644	0.549049681995355	0.0858359902473555
17180	VPS41	0.571090470089286	0,881304352984355	-0,0257856801870925	-0.115430338773456	0.0638589783992707	0.0454413335788016
4059	LINC00920	0.0216998227022217	0,141719829650424	-0,113027574495945	-0.209344739960323	-0.0167104090315668	0.048823661267167
17901	LOC342853	0.603593585738071	0,894030433350829	0,0170061833577325	-0.0474958438725259	0.0815082105879909	0.0326964058104516
14309	LOC140103	0.439999400506924	0,815331896319875	0,0314042258721605	-0.0486538999669832	0.111462351711304	0.0405818713498187
3138	ZNF573	0.00845930460340597	0,071478158559372	-0,14181395969005	-0.246932036166087	-0.0366958832140124	0.0532848878408939
17588	LOC200292	0.589628176074944	0,88888423900331	-0,0244924236506549	-0.113918255190576	0.0649334078892666	0.0453304090354967
17327	C12orf44	0.577921593446741	0,884375407917091	0,0171153624942363	-0.0434594349424035	0.0776901599308762	0.0307056730450353
334	KIAA1147	2.27269817325654e-08	1,79996551306836e-06	-0,270595049355867	-0.361993695328001	-0.179196403383732	0.0463304387095114
645	LOC101927402	2.40156254265805e-06	9,86742078431147e-05	0,416727898838957	0.24782232117184	0.585633476506074	0.0856190967663434
15523	FAM22D	0.494379543855476	0,844454912409195	0,0300242509556478	-0.0564809229383409	0.116529424849637	0.043849912813511
22428	LOC442121	0.814001478782422	0,962091735364423	-0,00951908887163211	-0.0892255725342709	0.0701873947910066	0.0404036221412777
11599	LOC389318	0.313937818863921	0,717653355218283	-0,0533004889370597	-0.157437376723341	0.0508363988492218	0.0527875183014474
412	NASP	8.13865028793931e-08	5,23777457244444e-06	0,298148496913246	0.192845122357796	0.403451871468696	0.0533788163802054
5481	LOC201651	0.0548613260686614	0,265398296061039	0,100585098107783	-0.00211654958641709	0.203286745801983	0.0520599877957997
9447	KIAA0889	0.215655307331491	0,605208847907315	0,0401391982287402	-0.0235972359773764	0.103875632434857	0.0323083228109262
201	COPG1	3.90602256942319e-10	5,15264619046049e-08	0,319930716778007	0.224453449479535	0.415407984076478	0.0483979126131919
520	DPP3	5.26249997147436e-07	2,68336897583928e-05	0,243431092993737	0.151039788601415	0.335822397386058	0.0468336223136749
18962	LOC389120	0.655926654710564	0,91719730248131	-0,0222468305698247	-0.120592083427191	0.0760984222875411	0.0498517090862452
17916	C21orf77	0.604800155881044	0,895075736290339	0,0194339030934797	-0.054522656984559	0.0933904631715184	0.0374889566187502
17445	LOC389301	0.583479865197842	0,886626494289346	0,0220675306962861	-0.0571907802927756	0.101325841685348	0.0401764411325922
780	ANKRD16	7.59964137475844e-06	0,000258339091091949	0,272058776585812	0.15552218796615	0.388595365205475	0.059072989747626
19248	LOC283688	0.667677909321185	0,919756845680134	0,0170336206937614	-0.061109846892845	0.0951770882803677	0.0396113213391994
676	BBS2	3.24423042763001e-06	0,000127249659450606	-0,253674585066634	-0.357935303459658	-0.149413866673611	0.0528502886660955
2064	CARNS1	0.00143734273874137	0,0184647009291316	-0,185737543607643	-0.29899172071602	-0.0724833664992663	0.0574091186505707
18514	LOC51039	0.633625904532852	0,907363041067786	-0,0213382619648898	-0.109511581975904	0.0668350580461247	0.044695504568305
739	ALG14	5.61003084695753e-06	0,000201019494190518	0,405095661123614	0.234170036597074	0.576021285650154	0.0866430687980449
17740	C17orf73	0.596118110950073	0,890984876653956	0,0272186466571786	-0.0739220161025151	0.128359309416872	0.051268716589696
6248	HCRP1	0.0809202546392847	0,343405978194724	-0,0997431774819819	-0.211869730339627	0.0123833753756629	0.0568375201801533
3589	LOC729083	0.0137639100517837	0,101685727228488	-0,139663372950691	-0.250452611548248	-0.028874134353134	0.0561596287770221
26239	LOC440236	0.98736465586164	0,99775044209655	0,000837128279194214	-0.103303051077403	0.104977307635791	0.0527891868151888
481	ISG15	3.222246095516e-07	1,77625478633278e-05	0,648420731106311	0.407136219631954	0.889705242580669	0.122308346600947
21088	OR2AI1P	0.754071083710727	0,948065017127607	0,0137846818003336	-0.0728923846912318	0.100461748291899	0.0439370460458684
1655	NR3C2	0.000536055026747091	0,00858821693909312	-0,303317214489499	-0.473152681082905	-0.133481747896093	0.0860904621946586
1596	CRELD2	0.000438762027019288	0,00728933279850653	0,319050797898587	0.14321539077231	0.494886205024864	0.0891318625804328
760	SLC2A5	6.46767804094292e-06	0,000225645372704739	0,399833086817643	0.229939512727175	0.569726660908112	0.0861199171805896
25043	LOC391609	0.932103841478576	0,986868739918005	-0,00348491721700952	-0.0840690549663313	0.0770992205323122	0.0408485094636087
17438	LOC339274	0.583142141382622	0,886594350771957	-0,0225634195566694	-0.103530067451202	0.0584032283378634	0.0410424058025531
23745	LOC401721	0.874189325372439	0,976061877100163	0,00742471093315989	-0.0849530491514566	0.0998024710177764	0.0468267566351815
710	CDKN2C	4.48505871313625e-06	0,000167494833491278	0,278370981559995	0.162185863584496	0.394556099535494	0.0588948274897018
10581	LOC440054	0.265927232376953	0,666382749896343	0,0420863098449245	-0.0323207437547516	0.116493363444601	0.0377173140771267
1658	SLC25A4	0.000538191686892142	0,00860382896728041	0,232070232975955	0.102086359058736	0.362054106893173	0.0658894870891476
2198	KIAA2026	0.00187467016598465	0,0226145948367074	-0,122727300692264	-0.199480193333646	-0.0459744080508821	0.0389064318237644
25262	TTTY21	0.942324425250722	0,989052930508766	-0,0031714332942133	-0.0895316134433514	0.0831887468549248	0.0437764147464706
24540	LOC440729	0.910931158480666	0,984225451931596	-0,00522047127500439	-0.0971602143813823	0.0867192718313735	0.0466047236001386
1081	LOC642361	5.39144008183671e-05	0,00132242399417114	-0,130338806695911	-0.192543901555281	-0.0681337118365418	0.031532079104104
21871	LOC388938	0.7884125005681	0,95578565487256	0,0122490882359432	-0.0776623943650315	0.102160570836918	0.0455765880294961
2625	RABL2A	0.0040401038473886	0,0408088965765748	-0,137393476200518	-0.230500172317951	-0.0442867800830847	0.0471962580192815
7562	RHOBTB3	0.132451269387221	0,46442018087836	-0,0730959437991015	-0.168522683678184	0.0223307960799815	0.048372300007204
5608	GMPPB	0.0587766597353899	0,277899988032072	0,0904098606535023	-0.00338781693078083	0.184207538237785	0.0475465200407677
14116	LOC391403	0.431186307790765	0,809861600866708	0,0360552514060815	-0.0541089164628232	0.126219419274986	0.0457046754775552
11231	AKAP12	0.296158238837525	0,699192921625587	-0,0527474345408131	-0.152073142283623	0.0465782732019965	0.0503487066565521
2507	LOC100130744	0.00329738208386507	0,0348743861003919	-0,113246820624333	-0.188293026448759	-0.0382006147999078	0.0380413035920679
2592	AUTS2	0.00382667493583056	0,0391334611119253	-0,172481129154221	-0.288659153760171	-0.0563031045482702	0.0588912318245843
25339	C20orf66	0.946347111621636	0,990241879759285	-0,00291101697206412	-0.0881332643471802	0.082311230403052	0.0431995908331442
18059	LOC390613	0.61121000962765	0,897404806759906	-0,0203995118814332	-0.0994310517492107	0.0586320279863442	0.0400614896973276
434	PARP2	1.34616685435008e-07	8,22433505601206e-06	0,383510548399701	0.245520420147792	0.52150067665161	0.0699478981498456
459	FAHD2A	2.19135522631181e-07	1,26587764326051e-05	0,245252919699627	0.155358009430336	0.335147829968918	0.0455681874302403
547	FOXRED1	8.6872581203791e-07	4,21101735030808e-05	0,338450434942866	0.207283086165493	0.469617783720238	0.0664893965176674
21411	LOC286235	0.768189877607342	0,951076633374074	-0,0103605493015435	-0.079604144011205	0.0588830454081181	0.0350999304924089
840	ZBP1	1.21266358541091e-05	0,000382496459110023	0,451185294119113	0.253223061507501	0.649147526730726	0.100348063007482
18529	LOC441498	0.634251898629089	0,907530147533593	0,0211314274763179	-0.0663486018624173	0.108611456815053	0.0443440719988366
1049	FKBP1B	4.74561177424576e-05	0,00119952236600692	-0,330780722360038	-0.487438474817023	-0.174122969903053	0.0794106118463827
1277	NPEPPS	0.000137848287894428	0,0028622140591392	-0,163692519117302	-0.24664715434167	-0.0807378838929334	0.0420501266955772
25202	FLJ12120	0.939813520633489	0,988694954426143	0,00466775183280144	-0.117125910445934	0.126461414111536	0.0617378271351218
635	ETFB	1.94783034998637e-06	8,13334200470687e-05	0,290942412294633	0.174135687535008	0.407749137054259	0.0592099231315144
18315	OR5BS1P	0.623520986830959	0,902684082218011	-0,0256942618509194	-0.128786037536129	0.0773975138342897	0.0522577456595412
456	MRPS18B	2.0901637544674e-07	1,21536605152858e-05	0,242476100121822	0.153760957972339	0.331191242271305	0.0449701569672631
1357	SNRPA	0.000190124919524078	0,00371493164420112	0,211894319223255	0.102114134984937	0.321674503461573	0.0556481339879246
1421	CHPF	0.000238152686470631	0,0044437849977261	0,24414101447418	0.115614362837361	0.372667666110998	0.0651508137003887
6427	LINC01013	0.0876136631437674	0,361382648838126	-0,0873234588679493	-0.187646407876064	0.0129994901401655	0.0508542133282254
14422	LOC441164	0.44461952904313	0,817392138722484	-0,0366718914011514	-0.131111577632154	0.0577677948298514	0.0478719574905401
26005	LOC441872	0.976415069357423	0,99550494343922	0,0011534484731569	-0.0757120608022544	0.0780189577485682	0.0389635177685843
3739	ZNF30	0.0161284697764577	0,114374532260705	-0,170667127641862	-0.309330875681321	-0.0320033796024031	0.0702893594477526
24910	LOC284551	0.926671205669966	0,986365136634569	-0,00316642615778675	-0.0709475578809645	0.064614705565391	0.0343586005630697
380	HMGB3	4.79349046597621e-08	3,34472104487787e-06	0,473963407354818	0.309702514878776	0.63822429983086	0.0832646822093087
958	CTLA4	2.57058358047216e-05	0,000710972189622552	0,351362435930386	0.19077544783825	0.511949424022523	0.0814023613830786
24681	LOC442125	0.917502840898846	0,985666035221598	-0,00417543961370063	-0.083592283245256	0.0752414040178547	0.0402568021357383
1617	ZNF529	0.000481577479308323	0,00789485847510959	-0,211992782374344	-0.329684119607902	-0.0943014451407866	0.0596583376957484
26479	FLJ39739	0.998250398480954	0,9995393633077	-9,04920198826303e-05	-0.0813927237295189	0.0812117396897537	0.0412125149459894
4330	CA5B	0.0267790517685247	0,163983038716497	-0,135342092774234	-0.254944239218838	-0.015739946329631	0.0606269366076504
19272	LOC442373	0.668827606609093	0,920171278056326	0,0208952650667295	-0.0753180277343304	0.117108557867789	0.0487710076855929
1231	RABL6	0.00011427397165665	0,00246139265513896	0,142085342072648	0.0709751466576518	0.213195537487645	0.0360461198878188
553	CPQ	9.06149303566029e-07	4,34476469874381e-05	-0,264516432063051	-0.367214383468521	-0.16181848065758	0.0520581141282348
21645	C1orf20	0.777532501565081	0,952472824162538	-0,0137300198777138	-0.109458764075491	0.0819987243200634	0.048525387533047
14547	LOC442651	0.449076714574444	0,818389790820539	0,0294719397711186	-0.0471752128272653	0.106119092369502	0.0388528316579288
23738	LOC400740	0.873842368651883	0,976049039527834	-0,0078457251588775	-0.105190978034287	0.0894995277165325	0.0493448040070645
11477	LINC00853	0.308508998354829	0,712739922573695	-0,0668359809199411	-0.195957190138487	0.0622852282986048	0.0654521979638699
11603	TMOD4	0.314388342934149	0,718435483314571	-0,0539022220576177	-0.159313115314314	0.0515086711990783	0.0534333181569574
1013	LEF1-AS1	3.74220040559977e-05	0,00097951079718142	-0,276114238808977	-0.405057252075291	-0.147171225542663	0.0653618695289641
25429	LOC283692	0.950232656869325	0,990729456002822	0,00297283122586515	-0.0908639950299947	0.096809657481725	0.0475663647015912
9949	SPEF2	0.237692264925401	0,633471746356116	-0,0485880683808497	-0.12950527051834	0.0323291337566402	0.0410173414967118
19269	LOC389526	0.668566381689139	0,919977041387073	0,0133479199084651	-0.0480617108201817	0.074757550637112	0.0311288542886588
1676	OFD1	0.000550178947016363	0,00870405416476066	-0,194417108904239	-0.303504373968788	-0.0853298438396898	0.0552968897329416
25993	LOC440687	0.975781650860574	0,995365598787472	0,00128852349822788	-0.0823318780952694	0.0849089250917251	0.0423876070557258
19891	LOC392533	0.699532793261102	0,932405812673654	0,0180085301610616	-0.0738988980658918	0.109915958388015	0.0465883430233295
22372	LOC441749	0.81141103543842	0,961673681595284	-0,00907196508797169	-0.0839713509271007	0.0658274207511573	0.037966879794453
20281	OR4K17	0.716355347524962	0,936512223017453	0,0132495534976384	-0.0585810924888933	0.0850801994841701	0.0364113199484183
13807	LOC100128288	0.417497024006777	0,801674594911048	0,0352673271837258	-0.050354095187172	0.120888749554624	0.0434019346696391
23649	C1orf143	0.870323862567756	0,975643331713519	-0,00758212339486126	-0.099082185108808	0.0839179383190854	0.0463818468650723
1758	CREBBP	0.000678871552092617	0,0102390666687917	-0,166588914940504	-0.261682517598172	-0.0714953122828366	0.0482034310545574
25669	LOC390358	0.960721962412009	0,992288171585745	-0,00227038625172132	-0.0930952411540576	0.088554468650615	0.0460395810965937
12194	LOC283202	0.341221343150108	0,741961941415869	-0,0478168454879581	-0.146676506456819	0.0510428154809027	0.050112465175439
3078	FLJ10038	0.00791554713787402	0,0681873724368842	-0,128447531062509	-0.2228365792629	-0.0340584828621173	0.0478462888151603
1788	CXCL5	0.000741349932473822	0,0109937882883352	-0,367553495670771	-0.578912697459033	-0.156194293882509	0.107139054851291
2724	NOP14	0.00477611130919097	0,0464863647154579	0,22404460541042	0.0692886149822998	0.378800595838539	0.078446598997163
1443	TSHZ3	0.000260215666063432	0,00477957170034981	-0,220267221251347	-0.336972273154253	-0.103562169348441	0.0591583846430985
8607	DKFZp547E087	0.176957444341841	0,545111936042556	0,0381454873024832	-0.0173782361292272	0.0936692107341936	0.0281452579304183
16521	C10orf127	0.540442203702457	0,867307996656631	0,0273778660337171	-0.0606902696060839	0.115446001673518	0.0446421860753243
1790	CBFA2T3	0.000742232317055371	0,0109945753557113	-0,222371859274083	-0.350258119556546	-0.0944855989916205	0.0648261960643448
3020	FN3KRP	0.00738783737648211	0,0648263751896928	0,155510806390866	0.042242452137502	0.26877916064423	0.0574163051175027
1728	PRSS23	0.000640980810829517	0,00983542025413464	-0,230493928391684	-0.361442952060114	-0.0995449047232543	0.0663787264090344
23774	LOC392591	0.875747698205534	0,97671245016035	-0,00749357864773389	-0.1019073735687	0.0869202162732321	0.0478588330537389
344	ATP2A1-AS1	2.65076727846369e-08	2,04317134850188e-06	0,318529945352374	0.210377851880266	0.426682038824481	0.0548228464942738
330	BNIP3L	2.055328465277e-08	1,65142528050969e-06	-0,5475809855235	-0.731912285915982	-0.363249685131018	0.0934384741069587
1226	CCNE1	0.000113325989696435	0,00244778453982519	0,229046814537034	0.114477466972093	0.343616162101975	0.058075785247021
2843	GOLGA2P5	0.00558228540886214	0,0520480994761245	-0,104476683116794	-0.177983045924325	-0.0309703203092624	0.0372607493315789
77	TICRR	5.2272444486361e-14	1,80000502020242e-11	0,350934792954159	0.265960382978204	0.435909202930115	0.0430739607944317
204	METTL1	4.34568660404694e-10	5,64832746599533e-08	0,333353629300723	0.233576112613412	0.433131145988034	0.0505777309094716
1109	TGFBR2	6.27325713718355e-05	0,00149986846701913	-0,248476036794345	-0.368167090498503	-0.128784983090187	0.0606720041499078
2723	EHD4	0.00477393226966995	0,0464857929233561	0,13874231925568	0.0429128864264118	0.234571752084948	0.0485764271126865
19335	ZNF506	0.672867362767536	0,922734839605959	-0,0202445107776983	-0.11468544525449	0.074196423699093	0.0478725902326817
25986	LOC388180	0.975558693473123	0,99535423294628	0,00122688557201412	-0.0776669079748833	0.0801206791189115	0.0399916653863751
5572	LOC283713	0.0577702493194923	0,274906346142559	-0,121047802805275	-0.246125149993413	0.00402954438286354	0.0634023437241623
23905	LOC440869	0.882033588740485	0,978335938316417	-0,00613565799894447	-0.0875929727293243	0.0753216567314353	0.0412911273183174
1835	PVALB	0.000818438285463312	0,011826098713384	-0,31169433434754	-0.492440868262909	-0.13094780043217	0.0916213377392449
24171	LOC442491	0.89428304600206	0,980986567570046	-0,00574395827041858	-0.0908991899797288	0.0794112734388916	0.0431656202511496
1937	LOC100505564	0.00104881100571272	0,0143568527705073	-0,217128770851105	-0.345784334000929	-0.0884732077012803	0.0652161596022753
833	LRRN3	1.14060918048605e-05	0,000363064254748951	-0,498876041257064	-0.717062755247804	-0.280689327266323	0.110599955527345
24300	VTLGL1	0.900260166548069	0,982225899453779	-0,00604899793237652	-0.101131698461933	0.0890337025971799	0.0481979047103442
679	TRIM10	3.30772447563764e-06	0,000129166884346881	-0,277301472102842	-0.391376597468294	-0.16322634673739	0.0578252614993357
1754	BCL2L11	0.00067586345672742	0,0102163143865826	0,225606239106383	0.0968713634001509	0.354341114812616	0.0652563635406869
842	FCER1A	1.21767596613046e-05	0,000383452235652602	-0,43950569584056	-0.632385123374761	-0.24662626830636	0.0977715632507657
16350	INCA1	0.533423053246492	0,865032219693366	-0,0264234857805952	-0.109967334226629	0.057120362665439	0.0423488018757493
621	SNRPC	1.71926265238411e-06	7,3407808740684e-05	0,221823600705929	0.133263552426296	0.310383648985563	0.044891539095468
435	CD320	1.39149824263033e-07	8,48174158697547e-06	0,425199431918203	0.272019189157233	0.578379674679172	0.0776478444867644
4032	TMED3	0.0211512591014884	0,139093659493047	0,0951098848173995	0.0144069982769596	0.175812771357839	0.0409087038300592
714	EMC7	4.55144473315574e-06	0,000169021788654936	0,200954961341183	0.117021976961545	0.284887945720821	0.0425460568605443
23746	LOC441496	0.874190042817128	0,976061877100163	-0,00772404592264229	-0.103826664729133	0.0883785728838489	0.0487149064746005
18928	MGC34800	0.654239185198694	0,916480980322452	-0,0221184339138791	-0.119385659929425	0.075148792101667	0.0493052517947733
1664	TMEM43	0.00054588596277139	0,00867972351802672	-0,187920866292441	-0.293296610735573	-0.0825451218493078	0.0534155010445136
2486	ALYREF	0.00318966737069166	0,0340201248326184	0,252584498976261	0.0857994016303379	0.419369596322184	0.084544214501832
22811	LOC440161	0.830641399296565	0,96531631183913	-0,010331199055739	-0.10548967746419	0.0848272793527118	0.0482363169027384
5651	PLCB1	0.0601892669171043	0,282413451124937	-0,100674115847075	-0.205707304499118	0.00435907280496761	0.0532418577709741
546	SLC46A2	8.68701941789316e-07	4,21101735030808e-05	-0,508259172889649	-0.705236111260236	-0.311282234519061	0.099848612343207
23122	FLJ40176	0.8451287836505	0,969145822095537	-0,00867065302083692	-0.0961157925986425	0.0787744865569687	0.0443263862014909
20703	LOC388438	0.736570746261141	0,943349917263882	-0,0158650823126699	-0.108764832334664	0.0770346677093244	0.047091355990494
3804	OR2W3	0.0171569470968722	0,119588972732273	-0,21852559033357	-0.397788372771532	-0.0392628078956092	0.0908692165655333
9007	C12orf28	0.1961608698504	0,577462580668741	0,0450994055689758	-0.0234864518685899	0.113685263006541	0.0347665201224009
25051	LOC442682	0.932498886519719	0,986898657615604	0,00291033426922072	-0.0647821403559808	0.0706028088944222	0.0343136598289892
5783	C2orf15	0.0640668690580259	0,293745985314466	-0,122271803653998	-0.251763461807086	0.00721985449909086	0.0656399804137551
22569	LOC387981	0.820915319703275	0,963680646104825	0,00917291607548942	-0.0706549262668937	0.0890007584178726	0.0404651394735529
21054	ZNF37BP	0.75288516881302	0,948065017127607	-0,0112707609657469	-0.0817889010795036	0.0592473791480099	0.0357460040430491
26313	LOC390342	0.990531041930416	0,998066121252237	0,000539988564695683	-0.0891004092680223	0.0901803863974137	0.0454391737810987
14062	C1orf177	0.429000278320964	0,808893108490666	-0,0402096520927209	-0.140286497992258	0.0598671938068164	0.0507294624102343
21977	LOC157381	0.793105179179129	0,956830856679985	-0,00929071365355637	-0.0790712898854452	0.0604898625783324	0.0353721291583637
655	RRBP1	2.54419830122161e-06	0,00010299147779678	0,341967554357852	0.202995887414251	0.480939221301452	0.0704454451070543
22658	ZFP2	0.823542980454684	0,963683634492378	-0,015345782350478	-0.150916377665953	0.120224812964997	0.0687214245929912
2278	SRPK2	0.00213408967396557	0,0248399419250207	-0,136469681077616	-0.222914624114672	-0.0500247380405604	0.0438193814856573
21261	LOC441941	0.761483856293035	0,949558831998569	-0,0143647729759108	-0.107589483635646	0.0788599376838249	0.0472560801912712
2085	MRPL16	0.00149367043784961	0,0189950463595119	0,168262530290901	0.0652942141909842	0.271230846390817	0.0521951633675535
17458	LOC387883	0.583933700928694	0,886803821718087	-0,0241380763642082	-0.110937726814574	0.0626615740861577	0.0439991844783317
452	IGK	2.00471202541643e-07	1,17599423349373e-05	0,548999649568904	0.3484584869506	0.749540812187208	0.101655335750314
951	CCDC58	2.48229052975228e-05	0,000692091833821049	0,314918942159337	0.171270555911627	0.458567328407048	0.0728160979189867
556	SAR1B	9.49063016850292e-07	4,52597228269523e-05	0,413885049609242	0.252877728975414	0.57489237024307	0.0816154300872514
2417	SNRNP25	0.00275653959495259	0,0302333545697726	0,229444852102473	0.0802610749272025	0.378628629277743	0.0756220157460482
18654	LOC285771	0.641102917242976	0,911246060611168	0,0192823159033424	-0.0621865417917166	0.100751173598401	0.0412969785058477
2916	CLPTM1L	0.00629279125920366	0,0572199452118605	0,18296065319183	0.0523487474628946	0.313572558920766	0.0662078396101385
20254	C6orf215	0.715328927901562	0,936355808852878	-0,0150462760676167	-0.0963100657231301	0.0662175135878966	0.0411930284731487
1567	STARD5	0.00040899467348374	0,00692054484200469	0,239041865060116	0.108018098660669	0.370065631459563	0.0664166138797023
2121	FANCA	0.00160274922537166	0,0200362544605042	0,128439437406831	0.0493162152348581	0.207562659578804	0.0401079639238337
20720	LOC440784	0.737339791699116	0,943560066452802	-0,0135047255047515	-0.0928236722611404	0.0658142212516374	0.040207177711585
13945	LOC339926	0.423670028923378	0,805565494220392	0,0358097251999897	-0.0522933591045896	0.123912809504569	0.0446599017313306
19816	LOC348761	0.695847823152989	0,931033912547369	0,0155522653025216	-0.0628079160986497	0.0939124467036929	0.0397211746745132
7069	PPP1R12B	0.111670290426409	0,418862321496145	-0,0772857177387442	-0.172678900277716	0.0181074648002275	0.0483552896207509
1733	COX5A	0.000651711864813875	0,00997122913764563	0,203908409081796	0.0879045687785159	0.319912249385076	0.0588029369152539
15767	LOC388002	0.505964428604369	0,850800986477672	-0,0303144365675504	-0.120051864749707	0.059422991614606	0.0454883589589513
20783	LOC339553	0.740811454145009	0,945128985548522	0,0139678837649878	-0.0692124311233664	0.0971481986533419	0.0421645248655836
24049	LOC441016	0.888677183079684	0,979776894659249	0,00587245339972856	-0.076776859559945	0.0885217663594021	0.0418953572860237
593	PAPSS2	1.28466864020112e-06	5,73720029664586e-05	-0,301611392825037	-0.4204867177541	-0.182736067895974	0.0602585070831172
18492	RPARP-AS1	0.63233283537143	0,906600900801098	-0,0245314902336749	-0.125514705496734	0.0764517250293839	0.0511889056525074
1138	DHRS7	7.62543509234778e-05	0,00177533939189031	-0,171788247574939	-0.255551722380783	-0.0880247727690942	0.042460131595068
698	ALG8	3.92813967903211e-06	0,00014920970904837	0,29350148187332	0.17177648389441	0.41522647985223	0.0617030208521542
6062	HYMAI	0.0740986539960512	0,324034048194506	-0,119859812461264	-0.251509686430087	0.01179006150756	0.0667339909924599
2323	BMT2	0.00228136736273162	0,0260398000959229	-0,133789528438708	-0.219105936376567	-0.0484731205008481	0.0432473213015187
596	SLCO3A1	1.29516919205201e-06	5,76198173276158e-05	-0,26287847214146	-0.36652467780884	-0.15923226647408	0.0525387890386249
9213	LOC442329	0.204223667162994	0,587755403758469	-0,0538846025302815	-0.13731908573455	0.0295498806739873	0.0422933640782123
14986	BCRL5	0.468516293995773	0,828943354888257	0,0275977580539265	-0.0473543289897032	0.102549845097556	0.0379935943031754
735	ZNF559	5.43922105629372e-06	0,000196218974568201	-0,299217772606123	-0.425278317155472	-0.173157228056773	0.0639007314693904
3590	MBNL1-AS1	0.0137754448796233	0,101742596374153	-0,155948620372209	-0.279671610482982	-0.0322256302614357	0.0627158132302336
22471	LOC401642	0.815711102756661	0,962422431301532	0,0100087745500249	-0.0745900262195213	0.0946075753195711	0.0428835625764804
17903	LOC440114	0.603651776288135	0,894030433350829	-0,0254769339873989	-0.122122854388975	0.0711689864141775	0.0489903088176457
501	ITGB7	4.42540721569932e-07	2,34210922802929e-05	0,305826057215123	0.190569484432577	0.42108262999767	0.058424143206652
15757	LOC440960	0.505613366778752	0,850765293846934	0,0288604064712581	-0.0565022267605197	0.114223039703036	0.0432707531382153
18743	LOC399986	0.645185353766793	0,91267785304407	0,0227256348922912	-0.0744799368424984	0.119931206627081	0.0492739989261406
1947	SUV39H1	0.00108451894395063	0,0147693989721884	0,214173071032012	0.086890594977158	0.341455547086867	0.0645201347671184
1184	C20orf194	9.26691227127078e-05	0,0020752717810198	-0,201543363528526	-0.301043073289982	-0.102043653767071	0.050436909165183
26009	LOC254312	0.976536483044153	0,99550494343922	-0,00114847260982988	-0.0780785380309891	0.0757815928113294	0.0389962416073467
8295	LOC389029	0.163663781250571	0,523151918005896	0,061234694930781	-0.0251528895133311	0.147622279374893	0.0437903061230349
25476	ZD77D08	0.952021461762838	0,990784469206969	-0,00267907432248411	-0.0904004316301893	0.0850422829852211	0.0444664023742633
350	FBXO22	2.98414607386966e-08	2,26070380424726e-06	0,24354980451564	0.160520909951059	0.326578699080221	0.0420877691329866
17782	LOC389907	0.598112881236194	0,891816758727283	-0,0234758833615442	-0.111185086475226	0.0642333197521372	0.044460241351468
1110	SESN1	6.34078361553595e-05	0,00151464754563906	-0,226041273295022	-0.334997455346478	-0.117085091243565	0.0552304430866118
13706	LOC392563	0.412696211688948	0,798375744835162	0,0384105653225698	-0.0538855119022283	0.130706642547368	0.0467853511779104
2855	NAPSA	0.0056842754258144	0,0527910903381677	0,152402417051418	0.0449435776577061	0.25986125644513	0.0544714324744313
11107	LOC441053	0.290254175647834	0,692878536665339	-0,0494008839122422	-0.141290659856645	0.0424888920321607	0.0465793949914842
2543	CPNE2	0.00353070584789167	0,0368064411027685	-0,159325780494259	-0.265694769561814	-0.052956791426704	0.053918981798587
718	C1orf112	4.66714085392312e-06	0,000172352701590211	0,411924646874698	0.239667311844685	0.58418198190471	0.0873181196284341
3184	HINT2	0.00885210262238958	0,0737165518318655	0,196429436962714	0.0499527065490199	0.342906167376407	0.0742497999682647
6136	TGM3	0.0769208205231874	0,332388257552279	-0,124498857965011	-0.262582446162286	0.0135847302322645	0.0699952734717066
20735	C17orf66	0.738249228240646	0,94398800306549	-0,0162866672797412	-0.112290316372474	0.0797169818129914	0.048664738223106
20727	LOC389438	0.737965400527236	0,94398800306549	-0,0173150278296868	-0.119265667793479	0.0846356121341058	0.051679298155883
4411	DOCK5	0.0285479273807256	0,171604691566524	-0,114199527499638	-0.216287634119392	-0.0121114208798832	0.0517489807032654
16349	LOC442743	0.533407798324531	0,865032219693366	-0,031472119895832	-0.130974658845726	0.0680304190540617	0.0504383432951981
9443	LOC137829	0.215531267879056	0,605143584178193	0,0562414339158865	-0.0330392690367778	0.145522136868551	0.0452568426161542
23432	LOC439959	0.859707026658528	0,972790595163265	0,00718890023625576	-0.0729389547296267	0.0873167552021382	0.0406172173989671
21188	LOC153095	0.758472726155098	0,949147277432196	0,0132336149369167	-0.0715453766470694	0.0980126065209027	0.0429749022171898
18762	FAM113B	0.645985747342447	0,91288884971454	-0,0243233653376014	-0.128615690866911	0.0799689601917086	0.0528663104843067
17245	LOC442440	0.573745712573499	0,882053656988376	-0,0248834448276094	-0.111992121085325	0.0622252314301057	0.0441558312325015
3000	SOX8	0.0071626633145592	0,0633060059285124	-0,169667614739232	-0.292762471032185	-0.0465727584462793	0.06239740900183
22003	LOC440900	0.794430602286603	0,957323260796891	0,0118871311634337	-0.077983682086577	0.101757944413444	0.0455559725285535
3455	VCPKMT	0.012006293926622	0,0921409214079256	-0,109335270655843	-0.19436093896893	-0.0243096023427556	0.0430999439063433
13730	LOC441529	0.413602280615073	0,798695021615574	-0,0332801639112047	-0.113404022330623	0.0468436945082133	0.0406151915292286
18072	FAM92A3	0.61184504590647	0,89764089302048	0,0195238830596459	-0.0562503688614064	0.0952981349806982	0.038410353862985
21670	OR1S2	0.778826769557312	0,952924845776292	0,0141714240893048	-0.0852287982077068	0.113571646386316	0.0503864784632316
17183	ZNF223	0.57114012276825	0,881304352984355	-0,0449873583729119	-0.201407395099772	0.111432678353949	0.0792901125332071
22733	LOC440191	0.82719753931744	0,964815147802838	0,00965153461387484	-0.0774472313550455	0.0967503005827952	0.0441508076566846
6921	C8orf88	0.105634328277811	0,404675317163163	-0,0661010256100038	-0.146297952785042	0.0140959015650347	0.0406522304532504
14490	AMH	0.447330040055816	0,818389790820539	0,0313614268337748	-0.0498859309005193	0.112608784568069	0.0411846990486717
22570	LOC392395	0.820928254622705	0,963680646104825	-0,0115740515282006	-0.112305318724868	0.0891572156684669	0.0510611918956594
798	LOC100129550	8.59223378034208e-06	0,00028549257980673	-0,250425402827375	-0.358363761179462	-0.142487044475287	0.0547145030743813
2012	FOXO3B	0.0012632459129023	0,0166475971076562	-0,156789999153962	-0.251261065755517	-0.0623189325524069	0.0478878643600466
10879	LOC388648	0.278794500774739	0,679437665036644	0,0533292733462339	-0.0435279522213404	0.150186498913808	0.0490974204814798
18281	LOC391030	0.621928339259612	0,902005490380477	0,0253893212246297	-0.0760132524160226	0.126791894865282	0.0514014805479423
1028	ATP5G1	4.16700442215545e-05	0,00107478718145381	0,297406106940798	0.157639705989544	0.437172507892052	0.0708482998194005
18465	DKFZp434O0320	0.630775683092858	0,905713746614769	-0,019526016647739	-0.0995379680424889	0.060485934747011	0.0405584652890047
849	DNAJB11	1.31991900488379e-05	0,000412222054352104	0,44731831792446	0.250174843706529	0.644461792142391	0.0999330302116145
10684	LOC286437	0.270463000306052	0,671221120658458	-0,060761503113773	-0.169211944885469	0.0476889386579229	0.054974080765429
15173	IL4	0.477517472767625	0,834395431092508	-0,0485580499473416	-0.18314910101163	0.0860330011169465	0.0682248886278229
1952	CD200	0.00109824422529818	0,0149180049353388	-0,214905073949509	-0.342765960375602	-0.0870441875234151	0.0648133339274409
13177	LOC388204	0.386504767664892	0,777654322167467	0,0370238726775302	-0.0471217567057775	0.121169502060838	0.0426538476949117
20791	LOC441221	0.741231586437505	0,94530111655959	0,013372889184363	-0.0663983193300505	0.0931440976987764	0.0404364314979836
3305	NDUFS2	0.0102710526826849	0,0824015013256852	0,159836884049627	0.0382283660882991	0.281445402010956	0.0616439765385534
26135	LOC387941	0.982543875891636	0,996756573918657	0,00106167541272439	-0.0945345384493217	0.0966578892747705	0.0484582072315072
13276	C1QTNF3	0.391742527997682	0,782393275825439	-0,0397615318080785	-0.131134776241271	0.0516117126251135	0.0463175625401699
17386	LOC132706	0.580444768604745	0,885223342893984	0,0261809760369558	-0.0670976644433572	0.119459616517269	0.0472834174917345
1734	AGO4	0.000652501025789408	0,00997754596240263	-0,127314316919825	-0.199750883974634	-0.0548777498650165	0.0367184644210527
17676	OR2G6	0.593305041414611	0,889958077503499	-0,0275120911482052	-0.128965060223117	0.0739408779267069	0.051427026249997
4512	SPP1	0.0307875441587426	0,180917514659454	-0,138064516636812	-0.263215193838717	-0.0129138394349061	0.063439515081268
851	SLC26A11	1.33829229887332e-05	0,00041697791192275	-0,321275447471801	-0.462972509314211	-0.179578385629392	0.071826961648962
14980	DKFZP547L112	0.468213020605495	0,828749548822077	0,0354888559847363	-0.0608286900216557	0.131806401991128	0.0488238541658503
3416	ITGB2-AS1	0.0114753397128774	0,0890716137256859	-0,129665901158461	-0.229855942967482	-0.029475859349441	0.0507868419927291
7719	SPACA6	0.138595258218275	0,476078931423442	-0,0550354708729171	-0.128029388765359	0.0179584470195246	0.0370009883966324
21349	LOC401286	0.765818291554752	0,951076633374074	0,012755819933829	-0.0716071567942785	0.0971187966619365	0.0427640221699252
431	EBP	1.25290660563365e-07	7,70784655414759e-06	0,283679052890762	0.181882617398899	0.385475488382626	0.0516011311244192
720	DCTPP1	4.71057472173341e-06	0,000173473456592724	0,255654737306177	0.14869799188594	0.362611482726415	0.0542169184844586
867	GEMIN6	1.48404932572273e-05	0,000453858914319934	0,242206186984561	0.134793315603343	0.349619058365778	0.0544481310549976
14066	C21orf47	0.429186633487172	0,808947905885609	0,0285397019482335	-0.0425208178891448	0.0996002217856118	0.0360209390847584
26502	LOC440371	0.999303533059118	0,999793720438553	4,27047040014719e-05	-0.0963417148680273	0.0964271242760303	0.0488577527165461
18770	KRTAP10-5	0.646267645825	0,912903683710023	0,013962576881786	-0.0459565956751664	0.0738817494387384	0.0303733334574877
22854	LOC340171	0.832292049754172	0,965617559255792	0,00847043171172979	-0.0703286652116089	0.0872695286350684	0.0399436631860457
18030	MIR646HG	0.609890102692872	0,896882876708909	-0,0239429863243481	-0.116359985537965	0.0684740128892689	0.0468466471493334
21122	LOC348817	0.75539512388444	0,948267290493132	-0,0180383708563483	-0.132096875094006	0.0960201333813095	0.057816836165083
21080	LOC341371	0.753824042458326	0,948065017127607	-0,0153511620606585	-0.111778014990013	0.0810756908686963	0.0488792624012895
14508	LOC147151	0.448037415872163	0,818389790820539	-0,0377476907524428	-0.135692491245011	0.0601971097401254	0.0496487177448966
18176	LOC339875	0.616306442886094	0,899032133336007	0,0214864507215952	-0.0629621589041062	0.105935060347297	0.0428074299214437
7040	ZC3H6	0.11045229641479	0,416000374920191	-0,0846831090206735	-0.188848618751247	0.0194824007098998	0.0528020269106467
384	DONSON	4.99088961458712e-08	3,44618328465566e-06	0,545911788775954	0.356446559163573	0.735377018388336	0.0960408889516386
23960	LOC392473	0.884584519218834	0,978879227244998	-0,00596664017678111	-0.0869437216377354	0.0750104412841732	0.0410476946304615
1912	BACH2	0.000998208943135979	0,0138428400247126	-0,322826640120988	-0.513277844426194	-0.132375435815781	0.0965406845403936
21679	PCDHB18	0.779316643865665	0,953110722277159	0,00963779315558026	-0.0581170455086822	0.0773926318198427	0.0343452724777179
5074	TEX264	0.044178326031275	0,230817211545247	0,103284866841606	0.00271920425557418	0.203850529427639	0.0509772460758779
1769	APBB1	0.000701707681266632	0,0105176818365092	-0,178671479004333	-0.280943395683397	-0.0763995623252701	0.0518421549576149
15583	LOC441544	0.497336109643659	0,846141021076825	-0,0244806067227447	-0.0954997719195214	0.046538558474032	0.0359999762070115
20874	SNX29P2	0.744491697059753	0,945484929035638	-0,0160782562279843	-0.113256629263946	0.0811001168079774	0.0492602117673089
828	CBR1	1.07672212275764e-05	0,000344798153199504	0,299987551348279	0.169178961083522	0.430796141613036	0.0663075400021415
20741	OR5D13	0.738687946872892	0,944328186265596	0,0136925454592591	-0.067160456224146	0.0945455471426642	0.0409847979598633
20098	LOC441119	0.708510130701932	0,934632697199494	-0,0164280129317621	-0.10298233157173	0.0701263057082056	0.0438748245353123
14699	LOC439962	0.455698721278855	0,822018613151156	0,0356241726609921	-0.058392147864227	0.129640493186211	0.0476573512600549
11024	CCL4L2	0.286226253907929	0,688406080816044	0,0489946715686125	-0.0413790063670771	0.139368349504302	0.0458108771964643
6251	PPP1R13B	0.081131554539726	0,344137444988135	-0,0942531136734147	-0.200282312746591	0.011776085399762	0.053746740521474
22272	LOC401175	0.805844492944272	0,959355035157558	-0,00915782739018439	-0.0825557797451109	0.0642401249647421	0.0372057955215256
261	KIAA0101	3.07209429865616e-09	3,12094177505242e-07	0,713905394818229	0.487733601718243	0.940077187918214	0.114647632758518
13502	LOC338829	0.402757729093242	0,790904550159963	-0,0381012080767064	-0.12773031773598	0.0515279015825668	0.0454334517485417
2525	INTS7	0.00341179191763634	0,0358271931469812	0,188304676423132	0.0630574497141835	0.313551903132081	0.0634884565176638
19629	LOC440755	0.686916566018045	0,927848631981298	-0,0154237477820329	-0.0908001490921265	0.0599526535280606	0.0382086813638958
26165	LOC442126	0.984136848204919	0,997147263255193	-0,000961978975022358	-0.0962808606550179	0.0943569027049732	0.0483176261372688
462	TNFRSF17	2.31612663074627e-07	1,32926618212635e-05	0,896751297388889	0.567351144275565	1.22615145050221	0.166974613708974
358	MRPL28	3.35256007607945e-08	2,48304833567728e-06	0,260426299033474	0.171288046989564	0.349564551077383	0.0451846335256695
24106	GPR123	0.891368948112049	0,980446679631253	0,00642210811836655	-0.086217357062801	0.0990615732995341	0.0469594162802644
171	HIST2H4B	1.0872049754668e-10	1,68580350435686e-08	0,318159462448408	0.226421783823955	0.409897141072861	0.0465022960860806
1062	HRASLS2	4.95386781996164e-05	0,00123683432435295	0,317918265474634	0.166963567026348	0.468872963922921	0.0765197047503674
583	RALY-AS1	1.20464373843903e-06	5,47311002171545e-05	0,283971675082443	0.172361886801871	0.395581463363016	0.0565755695865681
25502	IGSF11-AS1	0.953306091857706	0,990784469206969	-0,00365606454971099	-0.126664583308499	0.119352454209077	0.0623536440664484
2107	OR7E47P	0.00155775385603608	0,0196031530578057	0,125262506167603	0.0483042379730864	0.20222077436212	0.0390105377366667
22287	LOC283761	0.806558799504704	0,959568652975601	0,01101635769852	-0.0776100246658174	0.0996427400628575	0.044925164180534
21549	LOC401891	0.773240124161527	0,951387675451217	0,0121689706340713	-0.071025523746801	0.0953634650149435	0.0421717125224909
17396	LOC121792	0.580902432579832	0,885412048738459	0,0260588418194118	-0.0668971103253007	0.119014793964124	0.0471198451324747
20731	LOC442481	0.738108482730895	0,94398800306549	-0,0152231730045328	-0.104907855163986	0.0744615091549208	0.0454616217316542
17208	DAB1-AS1	0.572132582478391	0,881478612980566	0,0285049647338216	-0.0708624675724061	0.127872397040049	0.050369857050057
24556	FAM66E	0.911775514946806	0,984403886996834	-0,00353308192864905	-0.0663535585291874	0.0592873946718893	0.0318440192399664
10238	LOC402160	0.250075602043831	0,64763043665659	-0,0435109993078092	-0.117908527238616	0.0308865286229971	0.0377124854671069
24784	CYCSP52	0.921793760255411	0,986147394354918	-0,00367447048677933	-0.0774109216717176	0.0700619806981589	0.0373773823008514
9978	LINC00938	0.239256361244788	0,635693141473839	-0,0430125219864385	-0.114884292473676	0.0288592485007988	0.0364321661670809
1961	ATAD3A	0.00112624677931573	0,0152281659120635	0,170234887708009	0.0687227255737356	0.271747049842281	0.0514570315129807
250	PALD1	2.34891232702457e-09	2,49125641404226e-07	0,431127001291493	0.295644993424819	0.566609009158167	0.0686765191644324
293	HSP90B1	8.34015355181363e-09	7,54741199407298e-07	0,615673856839443	0.414453656885554	0.816894056793333	0.101999543230887
15894	LOC390146	0.511998039732593	0,854135398484316	0,0311886839619298	-0.0624624540844338	0.124839822008293	0.0474722384033551
20922	EP400NL	0.746351960361997	0,945812653094891	0,0144466212385792	-0.0735336516508921	0.102426894128051	0.0445976480001077
3610	NLRP12	0.0140659201168842	0,103312429888971	-0,164873497152329	-0.29608264769121	-0.0336643466134485	0.0665105860432768
2753	STAP1	0.00499629161742567	0,0481200960902675	0,255950506652717	0.0782240450551713	0.433676968250263	0.0900904477142233
2031	LOC100289090	0.00132390043263684	0,0172837124428192	-0,146830736616151	-0.235682145609323	-0.0579793276229787	0.0450392313236994
2072	CCR3	0.00145248111419643	0,0185828251422294	-0,275924262142427	-0.444334729808355	-0.107513794476498	0.085368122987459
321	IRF4	1.51729476187257e-08	1,25330438040658e-06	0,400619155143737	0.267114719170032	0.534123591117441	0.0676740779093528
16069	C21orf124	0.520794313452746	0,859282772838798	-0,0249819608555353	-0.101587559501046	0.0516236377899756	0.0388317677477774
21795	LOC152742	0.785105321064134	0,955061511490489	0,0119677432504792	-0.074493188283984	0.0984286747849424	0.0438274861363479
1735	TLE2	0.00065441804004664	0,00999546588802665	-0,162496229952424	-0.254972245353064	-0.0700202145517838	0.0468765627548292
6128	MLST8	0.0764499976082362	0,33077594158195	0,0982000120500956	-0.010539830890291	0.206939854990482	0.0551207796904062
18255	LOC441754	0.620813901218078	0,901719013464658	0,0242144303651001	-0.0721870618368732	0.120615922567073	0.0488664069195361
24974	LOC441169	0.929175212861207	0,986377930523427	-0,00395822785595378	-0.0916928603186359	0.0837764046067284	0.0444731316178694
17760	HCG4	0.59717648729767	0,891453726891086	-0,0301915972282416	-0.142703497948928	0.0823203034924447	0.0570328549727051
10854	LOC441296	0.277546869854083	0,677969149367543	0,0511004383394885	-0.0414673704109993	0.143668247089976	0.0469230932709415
19615	BOP1	0.68618747143148	0,927522807772328	0,0139057314327094	-0.0538852627691208	0.0816967256345397	0.0343635999036822
23805	C8orf50	0.877404428967954	0,977249197451965	0,0074000879456973	-0.0871060918085156	0.10190626769991	0.0479056633957961
14134	OR10V2P	0.43236658004708	0,811101375952182	-0,0372393716085909	-0.130604073867226	0.0561253306500446	0.0473270426450766
303	JAML	9.61888214005615e-09	8,4173155096894e-07	-0,408880354871988	-0.543127646724834	-0.274633063019141	0.0680506353343838
8388	FBXL4	0.167725816730934	0,530132614242949	-0,076448299182452	-0.185344330431318	0.032447732066414	0.0551999523387116
23456	FLJ36116	0.860724412933344	0,972975264705304	-0,0064782219822294	-0.0792178291386241	0.0662613851741653	0.0368720769905139
25645	LOC150837	0.959444748991568	0,991857312686751	-0,0015229397270648	-0.0605265608620153	0.0574806814078857	0.0299092357830495
18843	LOC401284	0.649928000215303	0,914504076959827	-0,0182520377287887	-0.097458176043296	0.0609541005857185	0.0401499945383889
23175	LOC440336	0.848121866477889	0,970321562993327	-0,00923781592073443	-0.104262401314473	0.0857867694730041	0.0481684458522893
23995	LOC441591	0.886621371417485	0,979673533193399	0,00697748315579204	-0.0894315972447249	0.103386563556309	0.0488702534159891
875	H2AFX	1.57356907020503e-05	0,000476836387388415	0,274135306006015	0.152180466190403	0.396090145821626	0.0618195288486887
530	GSTZ1	5.85326823478296e-07	2,92829070274094e-05	0,277237532709211	0.171554111266402	0.38292095415202	0.0535714640812107
145	SGO1	2.68094342627686e-11	4,9024286170849e-09	0,321164369107399	0.231804157598999	0.410524580615799	0.0452971459076221
22613	PAN3-AS1	0.822228694870208	0,963680646104825	-0,0101995367499431	-0.0996287456809163	0.0792296721810302	0.0453321210522061
911	PSEN2	1.92229721190951e-05	0,00055949188335654	0,223075007825265	0.122752203689608	0.323397811960922	0.0508541398916396
9496	C3orf62	0.217659806485532	0,607693120185521	-0,0854933002073851	-0.221842725885724	0.0508561254709542	0.0691162176668712
390	MMACHC	6.05390398896796e-08	4,11587857096117e-06	0,349279067802619	0.227224144846946	0.471333990758291	0.0618702615016413
23311	LOC442428	0.854308992541189	0,971658537463233	-0,00700054871894458	-0.0821068344365625	0.0681057369986733	0.0380717583956334
22077	LOC148915	0.797584196700425	0,957776767177839	-0,0106734067316787	-0.0926540913748667	0.0713072779115093	0.0415564261901974
6764	ZNF585A	0.0997507638465573	0,390958824442477	-0,0756691756031033	-0.165905727492311	0.0145673762861042	0.0457413673057603
4117	ABCB1	0.0227243700236735	0,146319801160302	-0,164974204435202	-0.306656067201128	-0.0232923416692764	0.0718192571597547
20691	LOC341651	0.735830937921467	0,942943650119653	-0,015279428060648	-0.104489488934071	0.073930632812775	0.0452210337867367
24911	OR10D4P	0.92669590491057	0,986365136634569	-0,00443694116621242	-0.0994470566027868	0.090573174270362	0.0481611109573749
21982	LOC402695	0.793438687765257	0,956947725130285	-0,0126797646207706	-0.10807214746213	0.082712618220589	0.0483548842499622
20274	LOC442199	0.716136471780315	0,936488582487032	-0,0162042675155036	-0.103982667985463	0.0715741329544558	0.0444953178434642
1915	PIM2	0.0010041516063353	0,0139034359488149	0,29175946014507	0.119546345489888	0.463972574800252	0.0872957040954249
16994	LOC285205	0.56244039106089	0,877551310402465	0,0232282636697343	-0.055742947754068	0.102199475093537	0.0400309089021056
26117	LOC440801	0.98171332024478	0,996622749553898	0,000913367419667009	-0.0775928416801644	0.0794195765194984	0.0397951968580007
1329	IGKC	0.000171151199349493	0,00341465316083658	0,338768813982686	0.164535819538656	0.513001808426717	0.0883195914382017
25394	LOC127309	0.948829152632848	0,990689277044202	0,00256713412604148	-0.0762384862493964	0.0813727545014794	0.0399469699571083
11475	SIRPB2	0.308378717587878	0,712563110835955	-0,0847959497664842	-0.248569998626492	0.0789780990935237	0.0830178987031211
2785	PITPNC1	0.00521882145468646	0,049686553275049	-0,14223425350915	-0.241506527636787	-0.0429619793815122	0.0503216208851337
1173	CMTM2	8.72335877015433e-05	0,00197186579531664	-0,53091975210726	-0.792014360244206	-0.269825143970314	0.132350185399471
889	MRPL40	1.70739934657125e-05	0,000509242898473978	0,26052336143069	0.144112749623354	0.376933973238026	0.0590091314604464
21120	LOC390414	0.755304565383818	0,94824339730833	0,0123557480047437	-0.0657410626017215	0.090452558611209	0.0395876706785599
15855	ANP32D	0.509543959999661	0,851943939492873	-0,0389922197542034	-0.155396655650613	0.0774122161422063	0.0590060008597728
2670	TRMT13	0.00435671513308326	0,0432652815556939	-0,157657754083933	-0.265412575882152	-0.0499029322857132	0.0546214674613316
23642	LOC401254	0.869774425809406	0,975463353183733	0,00751618997478578	-0.0828020508618663	0.0978344308114379	0.0457827758488801
2990	SLC39A7	0.00707878614071823	0,0627699504812477	0,175862636354116	0.0484630639538804	0.303262208754351	0.0645794915004166
25948	NXF4	0.973800371840071	0,994768555804587	0,00152811090708167	-0.0901388292015041	0.0931950510156675	0.0464664383724468
20421	LOC400712	0.723509666849843	0,939418187969422	-0,0164733545146068	-0.108196108314328	0.0752493992851144	0.0464947306164816
9030	CKMT2-AS1	0.197105331322089	0,578764990033798	-0,0639482705195115	-0.161405266510502	0.0335087254714786	0.0494014471609376
22394	LOC441128	0.812694243062106	0,962091735364423	-0,0100104370259827	-0.093235101317567	0.0732142272656017	0.0421870058037452
25324	LOC388746	0.945718002662265	0,990132732744357	-0,00281787109639219	-0.0843556455747946	0.0787199033820103	0.0413319127739956
11003	LOC392347	0.285126143560074	0,687018987359161	-0,0357170762568081	-0.10144868864075	0.0300145361271339	0.0333196887813857
19082	LOC400832	0.660666589219938	0,917900071292121	-0,01760166547483	-0.0965740759537229	0.0613707450040629	0.0400315167092323
16333	LOC388337	0.532497844480537	0,864260438712748	-0,0259233303147681	-0.107700700802957	0.0558540401734206	0.0414533652104993
845	TTC39B	1.25671983988697e-05	0,000394342326089975	-0,255594300215035	-0.367949431551233	-0.143239168878837	0.0569533877740141
5007	CECR6	0.042450081907337	0,224788426379843	-0,155087595539144	-0.304836804757436	-0.00533838632085179	0.0759086361257592
8902	FLJ35424	0.191161173191848	0,569381993617372	-0,0712267894776518	-0.178332351302652	0.0358787723473485	0.0542923542772594
428	SLC12A8	1.16213276449293e-07	7,19952108657245e-06	0,304222129678191	0.195358993988176	0.413085265368206	0.0551832774125466
19288	LOC347421	0.669623179327507	0,920490393557015	0,0180730028097203	-0.065358206684237	0.101504212303678	0.0422917046177977
3980	TRPC1	0.0201087466795437	0,133953591242825	-0,153425873547835	-0.282529461135055	-0.0243222859606151	0.0654432654692863
1114	LINC01094	6.41940789464024e-05	0,00152792280364799	-0,269818832507877	-0.399975699655861	-0.139661965359892	0.065977178238069
17056	LOC389683	0.565161736916264	0,878591900465216	0,0218534966233254	-0.0529646792116631	0.096671672458314	0.0379257140301311
21343	LOC164036	0.765612619684097	0,951076633374074	-0,0145414833967581	-0.110627323368724	0.081544356575208	0.0487064011980036
1307	STYXL1	0.000161158345412976	0,0032694059132556	0,19230356167345	0.0938085773702407	0.290798545976659	0.049927608718026
12130	WDR16	0.338074228100487	0,738944923821349	-0,0445325896858	-0.136002677589839	0.0469374982182385	0.0463666529883133
13733	LOC388887	0.4137144996671	0,798695021615574	-0,0343363377356952	-0.117022897133451	0.0483502216620603	0.0419142376950095
12208	LOC440562	0.341871714831644	0,742479129690216	-0,0447302024176967	-0.137333307974932	0.0478729031395388	0.0469409854018836
421	GPRC5D	9.43713872807437e-08	5,94360411816845e-06	0,683507902637365	0.440791707830044	0.926224097444687	0.1230340741673
25391	LOC440417	0.948754169705957	0,990689277044202	0,0025138331759747	-0.0745424892835666	0.079570155635516	0.0390602419425397
1967	IFI35	0.00114960714676849	0,0154894695920486	0,340055187712064	0.136903881782102	0.543206493642025	0.102978430676257
25942	C16orf3	0.973436114163677	0,994768555804587	-0,00137356559211338	-0.0826395088556925	0.0798923776714658	0.0411941201480355
559	SLC27A2	1.02072268806764e-06	4,8383046197551e-05	0,5474646704534	0.333828097912738	0.761101242994062	0.108293465673691
21123	MGC2848	0.75546787732235	0,948284814605486	0,0146993381865002	-0.0782746862329784	0.107673362605979	0.0471290060605112
21479	LOC441513	0.770696163900299	0,951225409255795	0,0126793836031454	-0.0730154634498658	0.0983742306561566	0.0434391540146111
1153	DOLK	8.24201880190983e-05	0,00189537839143659	0,189778270312109	0.096786556031305	0.282769984592912	0.0471379731412287
1604	CREBL2	0.00045268212249833	0,00748308383917906	-0,203597911692548	-0.316079372142533	-0.0911164512425625	0.0570174246445966
13822	LOC441566	0.418096694197912	0,801951026731175	-0,0391937755423986	-0.13447061562261	0.0560830645378131	0.048296315036417
19669	FLJ39582	0.68899924922086	0,928786047858362	-0,0149419503755417	-0.0884802784479702	0.0585963776968868	0.037276952687005
18426	AMDHD2	0.628772629464628	0,904803336060708	0,0168120161915168	-0.0516766935884187	0.0853007259714524	0.0347172754804291
24844	HSU79275	0.924158123393918	0,986262811200704	0,00412315706909493	-0.0812048567211754	0.0894511708593652	0.0432532043671601
25632	LOC390906	0.958865124621291	0,991857312686751	-0,00192851780311414	-0.0755918016915269	0.0717347660852986	0.0373402934259435
504	FAM98A	4.56101241414187e-07	2,39772822949029e-05	0,352897631602428	0.219738447200683	0.486056816004174	0.0674990681307737
921	HBP1	2.08931529759739e-05	0,000601500489856621	-0,244199501767084	-0.354526606465072	-0.133872397069096	0.0559253707518418
19481	LOC440857	0.679042191931808	0,924180881363592	-0,0210772113864568	-0.121410587121925	0.0792561643490117	0.0508594986893756
19306	LOC441732	0.67059377097957	0,920959637894654	-0,0158125598586248	-0.0890374963275904	0.0574123766103408	0.0371180928885705
9099	ZNF542P	0.199473957095136	0,581278379204036	-0,079037893885282	-0.200131807238506	0.0420560194679424	0.0613831208442288
20864	LOC401616	0.744218426358146	0,945484929035638	-0,0155762829607712	-0.109616434700044	0.0784638687785019	0.04766943142372
11067	LOC285101	0.288507663556337	0,691174751461159	-0,0536513984327481	-0.153085644127212	0.0457828472617158	0.0504037250965223
603	OAS2	1.39506818860225e-06	6,13436700178917e-05	0,463447708863979	0.280126453489885	0.646768964238073	0.0929264771476981
5241	DSC1	0.0485007941473842	0,245372745052069	-0,178543231721572	-0.355898713157474	-0.00118775028566975	0.0899023959826175
18941	PPBPL2	0.655032090678074	0,916946668142149	-0,0220553063916701	-0.119283484443532	0.0751728716601915	0.0492854581832928
19589	VPRBP	0.685047672798428	0,927257085315755	0,00950879772966451	-0.0366696793685739	0.0556872748279029	0.0234081050123082
6172	TMEM147	0.078349776454282	0,336591756753935	0,098402826444067	-0.0112684395450953	0.208074092433229	0.055592922773216
2128	SLC46A3	0.00161611737478851	0,0201369136243033	-0,191876639040751	-0.310172734256767	-0.0735805438247358	0.059964892594263
606	UBE2J1	1.43658708082751e-06	6,28566113005635e-05	0,470886480539101	0.284382353275241	0.65739060780296	0.0945398911041147
7777	LOC391849	0.140958735050397	0,48058645491337	0,0704328367914736	-0.0235451573887461	0.164410830971693	0.0476379234407578
14952	LOC346521	0.467029368737517	0,828202495457148	-0,0269487194089882	-0.0998936582308171	0.0459962194128406	0.0369761606565172
9639	RUNX1-IT1	0.224296457305244	0,616995597618897	-0,0786553112150988	-0.205922550670556	0.0486119282403586	0.0645124112573552
6475	CKAP4	0.0893555136215798	0,365909103270454	0,114371320238156	-0.0177521267314712	0.246494767207784	0.0669740475562618
1851	MED27	0.000838123404834441	0,0120058574171719	0,12382201115591	0.0518735317164974	0.195770490595322	0.0364710503252586
21013	C15orf33	0.750786193752748	0,947370481480707	0,0161488124704749	-0.0840099557357836	0.116307580676733	0.0507709892443588
16117	MLL	0.523087381119914	0,860507154176194	-0,027657797756154	-0.112937738281802	0.0576221427694938	0.0432288357847104
13580	LOC284072	0.406608935266312	0,793905443194864	0,036807117202147	-0.0504917491362936	0.124105983540588	0.0442522395521706
1043	THBD	4.63991245544814e-05	0,00117955204943631	-0,400147623276811	-0.589402390474112	-0.21089285607951	0.0959342044825327
24863	LOC388388	0.924882252420277	0,986302550227156	-0,00481861329361658	-0.105503186685786	0.0958659600985528	0.051037522568566
18793	OR13C2	0.64748051898012	0,913502609200943	-0,0207058613017886	-0.109891506350038	0.0684797837464605	0.0452086572807204
1720	STARD10	0.000622438370283838	0,00959532173725347	-0,138879402616742	-0.217589976167898	-0.060168829065586	0.0398987902382504
3730	GCM1	0.0160002008215336	0,113738692971304	-0,16297427305628	-0.295224954065054	-0.0307235920475063	0.0670385431381136
518	IGLJ3	5.18649017343532e-07	2,65482214186559e-05	0,559092463809877	0.347022099091613	0.771162828528141	0.107499546959139
2852	LOC441112	0.00565914621634439	0,0526129950653476	0,106472167451064	0.0314387263788763	0.181505608523251	0.0380348330742071
702	OGFRL1	4.03313479513308e-06	0,000152334144007056	-0,326666722159742	-0.462316944579693	-0.19101649973979	0.0687617879774192
1125	ERLEC1	7.01959610047949e-05	0,00165444080537079	0,343777846056718	0.177020720398106	0.51053497171533	0.084530035511205
529	NDUFAF1	5.76418035457407e-07	2,88917281855447e-05	0,427671070049289	0.264745224536091	0.590596915562486	0.0825879401106865
1107	SGSM2	6.25202888717056e-05	0,00149749363995779	-0,177545015090728	-0.263050678975031	-0.0920393512064252	0.043343256103767
16514	LOC440507	0.540285818858043	0,867307996656631	-0,0273769818348366	-0.115408242133161	0.0606542784634873	0.0446234937770958
1268	NDUFS7	0.000131306361075518	0,00274573199047111	0,175558055866297	0.0868804989635853	0.264235612769008	0.0449511048144285
21065	LOC440785	0.7533026798443	0,948065017127607	0,012756552781215	-0.0671974535406168	0.0927105591030467	0.040529092636699
6155	LOC100130705	0.0775957712000641	0,334273253187604	-0,0709222357675805	-0.149764262022484	0.0079197904873228	0.0399654242826543
1242	SLC45A4	0.00011614708695358	0,00247958132896471	-0,267056581028997	-0.400855269219913	-0.133257892838081	0.0678232358555086
16843	C14orf48	0.5560354151543	0,875269335393286	-0,014861466775885	-0.0645695847245134	0.0348466511727435	0.0251972979193392
21283	LOC441068	0.762475762050089	0,949877956911517	-0,0131196613967265	-0.0986305819426316	0.0723912591491785	0.0433459207322808
22666	OR10H5	0.824148360886396	0,964014829090196	-0,00906597511868266	-0.0894386848172373	0.0713067345798719	0.0407413355088597
17111	OR6C1	0.567782615413999	0,879755680965694	-0,0285834507534361	-0.127106165801367	0.0699392642944952	0.0499416655736286
1047	MRPL46	4.70502368988944e-05	0,00119153489147487	0,223253201049204	0.117574830606552	0.328931571491856	0.0535689037035302
25896	ACCN1	0.971317434212662	0,994434536078928	0,00122521409398138	-0.0659070576738815	0.0683574858618443	0.0340296901501087
26194	LOC441235	0.985179547973011	0,99724303755621	-0,000822877441376165	-0.0880959392317758	0.0864501843490235	0.0442391590954667
21825	LOC402558	0.786447920493558	0,95543177139312	-0,0112399891675267	-0.0929666916141056	0.0704867132790522	0.0414276813223916
108	CYAT1	8.49070047572947e-13	2,08454558438858e-10	0,433245440638032	0.322014469247739	0.544476412028326	0.0563835453773409
21497	C21orf110	0.771448955052169	0,951225409255795	0,00959110992310513	-0.0554510376588648	0.0746332575050751	0.0329701955650434
21286	LOC441584	0.762593370058209	0,949898075694047	0,0127056882774904	-0.0701493577235945	0.0955607342785753	0.0419996444115522
338	WDR76	2.39701335668225e-08	1,8803789690068e-06	0,491343583700285	0.325083955523605	0.657603211876966	0.0842778515061838
869	WDR5	1.49162702516139e-05	0,000455126473787735	0,251609583148512	0.139996142504301	0.363223023792722	0.0565774209882805
589	SUV39H2	1.25980335381829e-06	5,67125397733309e-05	0,403297000145287	0.244479407291927	0.562114592998647	0.0805054459332801
3595	SHC1	0.0138310615612469	0,102011292711116	0,115759583459329	0.0238660708825345	0.207653096036123	0.0465812891094565
2604	TMEM208	0.00391173232490825	0,0398308688920669	0,227153557492877	0.0737749328056497	0.380532182180103	0.0777484052946165
20836	LOC388504	0.743197502346064	0,945484929035638	0,0135580516278984	-0.0679599065864466	0.0950760098422435	0.0413218678089133
16263	LOC387793	0.529088282246615	0,862581886286453	-0,0296017405089376	-0.12221053862929	0.0630070576114145	0.0469438709910931
10690	CCDC67	0.270811688434419	0,67154339359666	0,049438498420756	-0.0388664781434145	0.137743474984927	0.0447622419450114
982	PPM1A	3.03669985895677e-05	0,000819939885542146	-0,18438848461599	-0.269462393105748	-0.0993145761262309	0.0431243970973597
23187	LOC153469	0.848663474390187	0,970445396464978	-0,00817240055840211	-0.0925421986008999	0.0761973974840957	0.0427674799288987
9111	PIK3IP1-AS1	0.199918166207204	0,581805529248602	-0,0859897379159874	-0.217865366129072	0.0458858902970969	0.0668484269675872
12086	LOC388589	0.336481745115532	0,738194065177754	-0,0506054865698497	-0.154206433074745	0.0529954599350455	0.052515846938868
792	FMC1	8.22315637545845e-06	0,000275299231433435	0,233609676198828	0.133143461109309	0.334075891288348	0.050926835633874
5947	ZNF566	0.0704224478678774	0,313982042242605	-0,148525342652864	-0.309552212709692	0.0125015274039631	0.0816253397892438
11034	LOC442084	0.286862586926314	0,689338543805621	0,0447538556772408	-0.0379067888847025	0.127414500239184	0.0419011013328731
19726	LOC441348	0.691828052966655	0,929779378152772	0,0146526416813695	-0.0581603981569367	0.0874656815196757	0.0369093003906244
726	APOBEC3B	5.07739149850874e-06	0,000185436688130798	0,769092027371333	0.446159519779778	1.09202453496289	0.163696131284492
19700	LOC151363	0.690371921133811	0,929198552734162	-0,0189278878306831	-0.112519300830347	0.0746635251689804	0.0474419634732822
631	TBC1D4	1.82127742887552e-06	7,65311743686757e-05	-0,377432319025991	-0.528506002650287	-0.226358635401694	0.0765800189415223
23094	LOC440397	0.843962170094537	0,968981421150804	-0,00851544733150336	-0.0937449018760777	0.076714007213071	0.0432032441840151
14133	LOC144817	0.43219145129504	0,810836788444633	0,0409446665167033	-0.061670655040604	0.143559988074011	0.0520162286377532
26200	LOC339442	0.985809243837392	0,997565849635568	0,00103271122935808	-0.113355682544827	0.115421105003543	0.0579840588497347
9222	SCML4	0.204573481263507	0,588153398179228	-0,0788764399198466	-0.201102928337902	0.0433500484982086	0.0619572289075043
3783	RBM45	0.0169151185586714	0,118557855824259	0,140914113110912	0.0255747734043405	0.256253452817484	0.0584660981815858
13240	LOC442480	0.389826631827654	0,78068377212313	-0,0387883072438877	-0.127564629597296	0.0499880151095201	0.0450011695239375
19237	TCEAL6	0.667241061995441	0,919645336533316	-0,021517417460953	-0.120092829044176	0.0770579941222704	0.0499683777155054
20464	LOC219797	0.725359681935129	0,939841280615224	0,0184731560656924	-0.0851070230360586	0.122053335167443	0.0525053198365428
20477	LOC149194	0.726177632175938	0,940303751386677	-0,0159023668354512	-0.105345622388272	0.0735408887173692	0.0453392413562942
14010	GPALPP1	0.427089107192818	0,808235709478073	-0,0337161455563877	-0.117284395963802	0.0498521048510264	0.042361171354138
8853	LOC440578	0.189159121422685	0,566537230828251	-0,0504068290323659	-0.125861629588341	0.0250479715236092	0.0382484223405542
3624	ZNF83	0.0143419012269954	0,104932536157225	-0,184126005946071	-0.33108182992634	-0.0371701819658027	0.0744926549349465
22153	ATG101	0.801012905485719	0,958497530093825	0,0138919553060716	-0.094689246137882	0.122473156750025	0.0550403635086444
1640	MPND	0.00050919040672027	0,00823242904523656	0,196860891238185	0.087085508092235	0.306636274384135	0.0556457002897739
18264	C21orf53	0.621240357919324	0,901865976326004	-0,0164671905253311	-0.0821058801282708	0.0491714990776085	0.0332725857508741
25818	LOC387917	0.967613742266956	0,993685972324443	-0,00207671070188981	-0.102845640892614	0.0986922194888344	0.0510802834589884
21499	C12orf51	0.771704956170772	0,951225409255795	0,00924325396208988	-0.0535122235176297	0.0719987314418095	0.0318110708548865
2982	BTBD7	0.00691102600708473	0,0614480570507362	-0,108909809675758	-0.187569114954547	-0.0302505043969677	0.0398728020901183
6390	LOC341370	0.0863042299817973	0,3580269907531	0,0678434505516143	-0.00977433851531005	0.145461239618539	0.0393448522227482
215	AHSA2	8.84321482070838e-10	1,08469227128142e-07	-0,382389667249954	-0.499161834323098	-0.26561750017681	0.059192405664396
19646	LOC389069	0.687897621866148	0,928255159021303	-0,0212932567611918	-0.125699678080964	0.0831131645585809	0.0529241462210489
778	DNAJC9	7.49708080897859e-06	0,000255427760306843	0,291824795713778	0.166906830203453	0.416742761224104	0.0633215523406929
2529	FCRL1	0.00343014700976243	0,0359629687480628	-0,292576553330718	-0.487291749102234	-0.0978613575592014	0.0987021235112508
26188	LOC401132	0.984895354808705	0,997147263255193	-0,000746881248687032	-0.0784693449855468	0.0769755824881727	0.0393979123455574
25925	LOC285813	0.972589173726863	0,994723314999721	0,0011590506507173	-0.065295668654158	0.0676137699555926	0.0336862353590115
10145	DHX38	0.246171113389907	0,643367027560695	0,0613535752094409	-0.042686673162263	0.165393823581145	0.052738531290465
10791	ZSCAN26	0.275242647227191	0,676017808216905	-0,0468050433600159	-0.131184697928878	0.037574611208846	0.0427724762522659
1120	PDZK1IP1	6.80111771360212e-05	0,00161010389443	-0,464143560256252	-0.688843534831227	-0.239443585681278	0.113901560459096
24293	GCSAML	0.899988478019982	0,982225899453779	0,0079251074132074	-0.11630748808125	0.132157702907665	0.0629741347922621
22680	LOC347376	0.824584436121654	0,964014829090196	0,0118701765556433	-0.0936286398396618	0.117368992950948	0.0534778868433001
15130	C15orf43	0.475660387241731	0,833524898089102	-0,0280581632786471	-0.105501163562534	0.04938483700524	0.039256250899244
11544	LOC389846	0.311327634557004	0,714968042429866	-0,0588043501288012	-0.1730747646667	0.0554660644090973	0.057924254574544
617	MANEA	1.65539776702099e-06	7,11391763250591e-05	0,47821032876899	0.28761316454389	0.66880749299409	0.0966146723664797
395	PHKA1	6.77079228027344e-08	4,54500145092279e-06	0,258465249959269	0.167782395795914	0.349148104122624	0.0459676001994576
15650	C16orf55	0.500558289501112	0,848070482180319	-0,0212648000546226	-0.0834201871489064	0.0408905870396611	0.0315068819850527
211	RFC4	8.05735624873637e-10	1,01251564424287e-07	0,555965900298173	0.386639341846907	0.725292458749438	0.0858324940679165
2297	PLA2G7	0.00221700223832507	0,025591560448058	-0,289624633468067	-0.473784534521047	-0.105464732415087	0.0933515909096295
1891	LPGAT1	0.000923525130486637	0,0129493753753851	-0,209761890814001	-0.332671871959195	-0.0868519096688074	0.0623036948487257
17409	LOC440978	0.581848246936247	0,886191410621782	-0,025107300235353	-0.114893578269017	0.0646789777983112	0.0455131211972446
14497	PCANAP2	0.447514809074775	0,818389790820539	-0,0380564556626974	-0.136688653486164	0.0605757421607694	0.0499971629496317
17570	LOC440280	0.588759912995982	0,888443557004684	-0,0214053554351877	-0.0993776504989967	0.0565669396286212	0.0395245531164115
21869	GPR116	0.788378636118665	0,95578565487256	-0,00893608973170525	-0.0745185503447952	0.0566463708813847	0.0332440829898077
20987	LOC389936	0.749249852357118	0,946603127424071	-0,0150463814413618	-0.107775988605726	0.0776832257230024	0.0470051097102188
21071	LOC441766	0.753492852392458	0,948065017127607	-0,0118245538733352	-0.0859961987694604	0.0623470910227899	0.0375979842074602
19599	LOC114227	0.685504969200992	0,927362959190243	-0,0195671850056461	-0.114739226860021	0.0756048568487292	0.0482431922824928
362	DERL3	3.66819409449441e-08	2,68680017722429e-06	0,424066110341076	0.278465265615721	0.569666955066431	0.0738058090560527
4114	ZAK	0.0227079747463411	0,146315936815801	-0,102809331951708	-0.19109242461355	-0.0145262392898668	0.0447511488835683
21366	CSRP2BP	0.766619646745457	0,951076633374074	-0,00805996096761762	-0.061554586008078	0.0454346640728428	0.0271166976311767
8839	SPAG9	0.188601961938167	0,565735086644839	-0,0569188276354615	-0.142013765302851	0.0281761100319276	0.0431350568945039
5103	CCDC94	0.0448824653821292	0,233189710536894	0,0863534788301952	0.00199204640689421	0.170714911253496	0.0427632393539608
11141	LOC343705	0.291753474419982	0,694273555415726	0,0458215557665809	-0.0396764481110456	0.131319559644207	0.0433393732074061
12601	LOC285307	0.359259743007995	0,755701091329426	-0,0447316080870594	-0.140749557605023	0.051286341430904	0.0486719871814207
18694	LOC286528	0.64280688360691	0,91171357252329	-0,0233721431751894	-0.122627670283324	0.0758833839329456	0.0503131317357335
16993	LOC149134	0.562421421174837	0,877551310402465	0,0214885508053887	-0.0515644532650404	0.0945415548758178	0.037030939480904
22995	LOC387825	0.83847202490271	0,966760248144815	-0,00712556535474593	-0.0759875549048603	0.0617364241953684	0.0349064928953024
536	ZBTB32	6.83455288566492e-07	3,38093600304861e-05	0,431079710816377	0.265691219229621	0.596468202403132	0.0838362679361226
615	LOC100506098	1.57969820002001e-06	6,81068256480173e-05	0,320459234916184	0.193001182056266	0.447917287776102	0.0646091355429973
7630	SLC17A9	0.134881265524117	0,468680362022137	0,0889150920950482	-0.0278960768653721	0.205726261055469	0.0592121759195108
763	KLHDC7B	6.70170790470206e-06	0,000232890937212549	0,336499497399207	0.193264170016371	0.479734824782044	0.0726067162786034
15599	LOC399789	0.497905778776551	0,846334490945589	-0,0327382162095001	-0.127839091724883	0.0623626593058832	0.0482071177031401
2285	MAGED1	0.00216292093025314	0,0250984019543379	0,303682179743395	0.111060776796205	0.496303582690584	0.0976407692746961
7483	LOC392222	0.12925310308316	0,457963594093866	0,0634245028158762	-0.0186870974407424	0.145536103072495	0.0416227879807868
1349	PKHD1L1	0.000184390283989443	0,00362424638990369	0,478228235614626	0.230993232687538	0.725463238541714	0.125324680996385
24130	LOC441540	0.892650381774231	0,98083573138392	-0,0059563909703635	-0.0929099051589584	0.0809971232182314	0.044077178790149
25536	LOC402388	0.954277179722699	0,990784469206969	0,00232765252914129	-0.0776515375612281	0.0823068426195106	0.040541858417114
8303	SCAND1	0.16416647083814	0,524211597428542	0,0942013838238485	-0.0388537644267509	0.227256532074448	0.0674463316763877
24216	LOC389394	0.896425484186257	0,981479789486869	0,00741765575090769	-0.10483854301762	0.119673854519435	0.0569032383520607
25995	LOC440378	0.975880792808908	0,995395403667888	-0,00139397342982617	-0.0922296507622391	0.0894417039025868	0.0460450670414676
10689	C6orf125	0.270714891917645	0,671531982336641	-0,0399341304488286	-0.111248347769788	0.031380086872131	0.0361495396300817
1428	FER1L4	0.00024389605881525	0,00452864425734339	0,198313435335329	0.0937328159063336	0.302894054764325	0.0530124481289911
16962	LOC389666	0.561354958145699	0,877286621385744	0,019924062596882	-0.0476256759063649	0.087473801100129	0.0342413061624823
23856	LOC441870	0.87977046701652	0,977790254579161	-0,0067982548307047	-0.0953406086071639	0.0817440989457545	0.0448825696617735
21195	LOC400600	0.758988661381735	0,94947995951273	0,0112621238703815	-0.0610462780111282	0.0835705257518911	0.036653496842561
4277	IDS	0.0257598404672023	0,159696555994358	-0,100718210232799	-0.189112826794044	-0.0123235936715543	0.0448076809156461
2908	PDXK	0.00618933621039068	0,0564340610792671	0,161568983140973	0.0464627100262877	0.276675256255658	0.0583479555402393
3391	MRM3	0.0111691192827169	0,0873138998518125	0,110373677302121	0.0254145333170094	0.195332821287232	0.0430662223859945
15164	UBR2	0.477174501466895	0,834363090635368	-0,0414232479443138	-0.156148882587864	0.0733023866992363	0.0581550079624078
16789	C10orf137	0.553339626523987	0,873837017260885	-0,019423530419132	-0.0839493683976777	0.0451023075594137	0.0327084755999153
914	RNF11	1.95227358738474e-05	0,000566351577346897	-0,346580926361981	-0.502579836698602	-0.19058201602536	0.0790766414231657
24668	ZNF862	0.916900010957036	0,985492448612647	-0,00538186798878483	-0.106999711653507	0.0962359756759378	0.0515106020185079
23258	LOC440669	0.851981067447066	0,971290652823069	-0,00698612257902758	-0.0807453009451617	0.0667730557871065	0.0373889028246429
1965	GALE	0.00114819018274793	0,015488886779388	0,13662550761126	0.0550135441695461	0.218237471052973	0.0413695195369957
1858	COL18A1	0.000852642920633267	0,0121678294082837	-0,179966704904456	-0.284693010219212	-0.0752403995897001	0.0530862970457806
18503	LOC92497	0.632815116496789	0,906798567108731	-0,0124054998435204	-0.0635448786548878	0.038733878967847	0.0259228113333854
4489	GATB	0.030361684350978	0,1793361685378	0,103169225668974	0.00989183526902475	0.196446616068923	0.0472827838196373
18172	C15orf38	0.616149115092287	0,899031135079903	0,0209312779594571	-0.0612986125640632	0.103161168482977	0.0416827499189789
3351	STAT5B	0.0107215513425949	0,0848349548937346	-0,120183300610751	-0.212166455807863	-0.0282001454136388	0.0466267294098267
1862	MRPL41	0.000865571529153778	0,0123257943584922	0,171947405382798	0.0717581272705686	0.272136683495027	0.0507864548709397
58	AUNIP	1.05117954255504e-15	4,74419614690688e-13	0,473633438986723	0.36718584644647	0.580081031526977	0.0539588262988583
8599	TGFA	0.17669590879455	0,544800214570694	-0,0824260620446352	-0.202330784670501	0.0374786605812307	0.060780314013539
814	SLC38A5	9.47373166980791e-06	0,000308420433019912	0,359004438050846	0.203492257075188	0.514516619026503	0.0788299158334549
2222	CPPED1	0.00193208856645133	0,0230555033030859	-0,253560019348272	-0.412603214629546	-0.0945168240669978	0.080619804951929
22850	FAM22E	0.831997975845084	0,965445353590039	0,00665885944908512	-0.0551773827958627	0.0684951016940329	0.0313451058370108
437	SLC35F2	1.4205080743315e-07	8,59734105649209e-06	0,432309745140787	0.276447224207082	0.588172266074491	0.0790075049408335
1122	GSAP	6.92197867079724e-05	0,00163579558338849	-0,231504655279793	-0.343703099574525	-0.11930621098506	0.0568739623154201
3511	ST8SIA1	0.0127583366954955	0,0963360036284284	-0,182297673896839	-0.325308757944278	-0.039286589849399	0.0724930461908672
2265	DRAP1	0.00207063085716586	0,0242396367230696	0,167444582044329	0.0616969352744096	0.273192228814249	0.0536040202263226
1170	RAB37	8.60081075371335e-05	0,00194914954815991	-0,248827369908528	-0.371084609986258	-0.126570129830798	0.061972817080268
13007	PTCHD3	0.378267737959868	0,771069016627282	-0,0359294017305976	-0.116183516421522	0.0443247129603267	0.0406812190960417
22863	LOC441736	0.832800724535947	0,965721957540516	0,00837377926734344	-0.0697667701179003	0.0865143286525871	0.0396098420880799
26129	LOC441071	0.982358960810241	0,996756573918657	-0,00107491384054135	-0.0968484448754335	0.0946986171943508	0.0485480902086707
24502	LOC132969	0.908761939471766	0,983392800420151	-0,0051261003744675	-0.093248294854136	0.082996094105201	0.0446695887763222
544	SS18	8.3408874217653e-07	4,06541599242844e-05	0,27423867372309	0.168139839549579	0.3803375078966	0.0537820389081592
1576	DCTN5	0.000417586001967327	0,00702556652421552	0,157887468916249	0.0712066902135862	0.244568247618911	0.0439389277845624
1073	HVCN1	5.24570581776971e-05	0,00129563337519353	-0,321436509203725	-0.47458975451707	-0.16828326389038	0.0776341593431919
13916	LOC389232	0.422062818248892	0,804171300467612	-0,0335562669752345	-0.115829058427092	0.048716524476623	0.041704496617847
3955	TMEM184B	0.0196703083783944	0,13187312936868	0,15098621879407	0.0243923020009484	0.277580135587192	0.0641711005737312
24824	LOC442130	0.923493455816996	0,986262811200704	0,00477845298674647	-0.0932490403151674	0.10280594628866	0.049690635150722
711	NFIA	4.49745300999819e-06	0,000167721471955136	-0,27972535104507	-0.396491262968904	-0.162959439121236	0.0591892348973827
24938	LOC442626	0.927801516749449	0,986377930523427	0,00335635413106347	-0.0696183992759792	0.0763311075381062	0.0369912738214685
420	EME1	9.37653517904292e-08	5,91949595886483e-06	0,320869196770827	0.206954247920175	0.434784145621479	0.0577440672089531
16617	LOC256096	0.54617851802887	0,871460582979466	-0,0284623952450777	-0.121332516551279	0.0644077260611239	0.0470763370436981
19336	LOC440284	0.67295891076584	0,922772213878329	-0,0194624903975432	-0.110282282139415	0.0713573013443291	0.0460370145547914
1078	MLEC	5.28428540450419e-05	0,00129974793599656	0,266648212149883	0.139543301761745	0.39375312253802	0.0644301258271473
21416	LOC389850	0.768299017053093	0,951076633374074	0,0134044592341901	-0.0762262256894656	0.103035144157846	0.0454342502580726
856	UBFD1	1.40206564682015e-05	0,000434296385811172	0,240834997765494	0.134353211732788	0.347316783798199	0.0539761591541697
12040	LOC442748	0.334270585081712	0,736144897295814	0,0382758232082929	-0.0397249087233202	0.116276555139906	0.0395389679093975
1822	ZBTB4	0.00080020935325597	0,0116437032441172	-0,195921453352659	-0.309315282976102	-0.0825276237292165	0.0574799092210553
26015	LOC441163	0.976764562229521	0,995537665482058	0,00107972418374539	-0.07195539794112	0.0741148463086107	0.0370218750317086
4048	ZNF516	0.0215021769270254	0,140842445953577	-0,148334386140298	-0.274545134872108	-0.0221236374084873	0.0639768707337679
8903	TARDBPL	0.191236935508719	0,569447285712998	0,0492732437123096	-0.0248329103154044	0.123379397740024	0.0375647865530236
16819	LOC441735	0.555231628527969	0,875186386090752	0,0248346971009216	-0.0580626302442927	0.107732024446136	0.0420210770400327
1511	EDEM2	0.000328492700571926	0,00576438382241206	0,22188475784083	0.102279318152887	0.341490197528773	0.0606286059694564
19435	LOC143506	0.67733285179444	0,924079267575486	-0,019795807923112	-0.113500320576216	0.0739087047299923	0.0474992942630994
3796	SNORA72	0.0170494862590341	0,119090392033269	-0,145179338357655	-0.26415691546006	-0.0262017612552499	0.0603103392300768
3445	GYG1	0.0119338821068899	0,0918510548807508	0,156471051625844	0.0348948224763065	0.278047280775381	0.0616276091755605
3748	FHL1	0.0162811652997435	0,115168155115847	-0,188954573664823	-0.342700049280051	-0.0352090980495952	0.0779343638966778
25522	LOC388300	0.953866644458823	0,990784469206969	-0,00281194649092837	-0.0985709330165118	0.092947040034655	0.0485407175228948
1057	C2	4.89834698953133e-05	0,00122853826594864	0,422521735328778	0.22203486020767	0.623008610449885	0.101627817141753
11166	LOC391730	0.292621477656769	0,694838186924917	0,0467869611676046	-0.0406700134243606	0.13424393575957	0.0443323854303888
3005	USP44	0.00723026724409966	0,0637971833535117	-0,181410695830871	-0.313181951467884	-0.0496394401938587	0.0667955199776946
16410	LOC441470	0.536157797629939	0,866314686420344	0,0300054083085746	-0.0655014431069742	0.125512259724123	0.0484129089526723
2375	RAB11FIP1	0.0025582106654809	0,0285604024400952	-0,19335690610164	-0.318106883326045	-0.0686069288772344	0.0632363982237805
14127	LOC401242	0.431850434024696	0,810541109801432	0,0346839403477868	-0.0521763151566703	0.121544195852244	0.0440299054886289
16733	LOC389442	0.551077022975239	0,873153475305012	-0,0299279914237714	-0.128785255377663	0.0689292725301206	0.0501112501163544
22493	LOC401476	0.816933842722543	0,96296462343265	0,00820562555961821	-0.0616238993463296	0.078035150465566	0.035396941490311
19544	LOC339306	0.682350747269766	0,925733220623099	-0,0173267325567748	-0.100716747715936	0.0660632826023864	0.0422708229998793
20130	LOC442427	0.710321622735234	0,935627313801527	0,0156179519622592	-0.0672077451225571	0.0984436490470754	0.0419847672965587
2634	SNORA70	0.00409406530479924	0,0412126581460713	-0,10496033597667	-0.176194417538849	-0.0337262544144914	0.0361089184061988
19309	LOC441570	0.670773250134524	0,921101700104454	-0,0219201138986628	-0.123486789252184	0.0796465614548584	0.0514846645411988
20880	LOC441528	0.744708989422601	0,945484929035638	0,0153207924994263	-0.0773610941016441	0.108002679100497	0.0469809199138672
20605	LOC389055	0.732057150735325	0,941748178803794	0,0153052197897855	-0.0727472059281745	0.103357645507745	0.0446342226360059
23813	LOC441097	0.877771284644606	0,977354965765841	-0,00747983278155122	-0.103293436415872	0.0883337708527697	0.0485684032132236
251	WDR34	2.45418431169713e-09	2,59253773006571e-07	0,513822362405295	0.352140440836381	0.675504283974209	0.0819573887338369
1235	HGD	0.000115037249615396	0,0024689761163116	-0,366021651649041	-0.549286875764329	-0.182756427533753	0.0928980746175042
1620	GPT2	0.000484030300325904	0,00792226136613663	0,276036126793665	0.122728461197858	0.429343792389473	0.077712435770113
19051	OR10G3	0.659237226762942	0,917516378468327	-0,0214731024559063	-0.117383879139371	0.0744376742275584	0.0486176607262829
25033	LOC387686	0.931892495915694	0,986868739918005	0,00372553450524852	-0.0821545806582855	0.0896056496687826	0.04353306736254
19305	GPR172B	0.670467238821839	0,920872252647556	0,0189643661690527	-0.0688201341147773	0.106748866452883	0.044498409870153
17807	LOC441928	0.599442495979417	0,892582567579842	0,0217402721745839	-0.059780644341529	0.103261188690697	0.0413233673871322
6973	OSBP	0.107820385793096	0,409989606955965	0,0760693323648236	-0.01680325601947	0.168941920749117	0.0470775876181362
10838	TMED7	0.277135975154114	0,677951874916081	-0,0526603468493985	-0.147972102860525	0.0426514091617281	0.0483140140994614
4629	PRICKLE1	0.0337745639515584	0,19346134438876	0,181917842487224	0.0141012081794705	0.349734476794978	0.0850671058365819
9476	ZNF688	0.216834029796318	0,606727975944426	0,0596397732688787	-0.0353056716538259	0.154585218191583	0.0481283291448295
24748	FRG1	0.920799932485603	0,986147394354918	0,00376511590198098	-0.0708391476922223	0.0783693794961842	0.0378172808268215
5952	HAX1	0.0706363320522551	0,314671092803351	0,0913257034958253	-0.00776297406724831	0.190414381058899	0.0502285548523568
928	E2F1	2.21331033673557e-05	0,000632391417872236	0,261475298890953	0.142965694818313	0.379984902963594	0.0600731213200889
9043	BAG4	0.197664970613428	0,579573890944935	0,0754670934834013	-0.0396889256494121	0.190623112616215	0.0583731720499526
17012	HIST1H4C	0.563260142965373	0,877900463832992	0,0327716052311014	-0.0788793024377712	0.144422512899974	0.0565964132137262
284	CNKSR1	6.28352780201776e-09	5,86646970670778e-07	0,572523220460258	0.387080294855746	0.75796614606477	0.0940019625832501
25722	NXT1	0.963251841131956	0,992936251853887	-0,0028372292861696	-0.124158141179082	0.118483682606743	0.0614981875590396
677	ITGA5	3.2677387625583e-06	0,000127982412539488	-0,295709246870099	-0.417287454897109	-0.17413103884309	0.0616286122786204
10425	NELFE	0.258510322441698	0,657482505920498	-0,0290879016166096	-0.0797183625692574	0.0215425593360382	0.0256648382812598
6371	ACAT1	0.0855935375062402	0,356225497877564	0,112113109085885	-0.015859756716059	0.240085974887828	0.0648700968428469
1382	PSMB2	0.000204901544350107	0,00393123332014695	0,203652409675829	0.0975851020136256	0.309719717338033	0.0537660579591608
14799	HSPB11	0.460485154860578	0,825039791954066	0,055928912914992	-0.0932562409144339	0.205114066744418	0.0756227135790445
6908	CLIC1	0.105153597505404	0,403611412544266	0,110859021925463	-0.0234536064462878	0.245171650297214	0.0680837547482701
1200	SPCS3	9.99737478940539e-05	0,0022090032711757	0,397033694370708	0.200058706910792	0.594008681830624	0.0998476234166605
900	TBL2	1.82402540761522e-05	0,000537378152032418	0,172552472343925	0.0951730626487547	0.249931882039096	0.0392240165062539
24544	MDP1	0.911119203752287	0,984247902485298	-0,00401452553722017	-0.0748661037180845	0.0668370526436442	0.035915025495908
9259	PSME2	0.206272578759971	0,590702821667636	0,0546653433878432	-0.0303633224874435	0.13969400926313	0.0431014633858747
1146	VAMP5	8.00339745997988e-05	0,0018517459306402	0,30269565427112	0.154650384717618	0.450740923824622	0.0750449004394744
675	YARS	3.22881389423541e-06	0,000126832593193558	0,216572188983453	0.127580498891396	0.30556387907551	0.0451103405265205
6963	MTHFD1L	0.107420430627506	0,409027022047746	0,0885887041387847	-0.0194449728437154	0.196622381121285	0.0547628205731499
861	MSH6	1.41729371079496e-05	0,000436463911053755	0,262908115791975	0.146600210188668	0.379216021395282	0.0589570691630213
650	TARS	2.4672873139963e-06	0,000100646343277864	0,247444107305119	0.147027389820875	0.347860824789362	0.0509017450458996
990	PACSIN1	3.24966815082602e-05	0,000869942371985238	0,289107565243082	0.155197783518863	0.4230173469673	0.0678795497328201
605	ZW10	1.41285030625286e-06	6,19202080500739e-05	0,28532252688546	0.172397575743016	0.398247478027904	0.0572422323332298
20497	HARS	0.727339290491347	0,940543344494429	-0,0140023185570333	-0.0931083862054579	0.0651037490913913	0.0400992682085593
935	DENND5B	2.28612960724958e-05	0,000648030989604962	0,433422975273979	0.236627065365469	0.63021888518249	0.0997568480946481
1654	PCCB	0.000535315521860594	0,00858155445110862	0,193131784206128	0.0850040843917712	0.301259484020484	0.0548104812250369
973	POLA2	2.9281048330158e-05	0,000797931137177943	0,224454040312221	0.121109720637081	0.327798359987362	0.052385761493064
3258	VPS25	0.00969645098405648	0,0789138728797598	0,132756416978166	0.0325425987031595	0.232970235253172	0.0507988944043198
3328	TNFRSF10C	0.010481400032387	0,0835079092123622	-0,240036929206649	-0.423175089412992	-0.0568987690003053	0.0928336652755173
2569	C19orf12	0.0037159105117956	0,0383391559426462	0,180721120643046	0.0593883006068795	0.302053940679213	0.0615042238574477
719	EAF2	4.69925288096828e-06	0,000173297204643775	0,480111508997229	0.279273485192042	0.680949532802416	0.101805816196472
4436	FZD1	0.029133524826269	0,174093812508388	-0,138263727555576	-0.262322896561702	-0.0142045585494511	0.0628862240228759
4556	LBHD1	0.0317947981095783	0,18503923511744	0,0609602614483958	0.00536763109893417	0.116552891797857	0.0281801871976473
3894	DDX52	0.0186728280287717	0,127146901690519	0,119569782267442	0.0201568914235595	0.218982673111325	0.0503929002141022
610	ALG5	1.49218570486669e-06	6,486115404023e-05	0,30030509778977	0.181163885546005	0.419446310033535	0.0603932867158612
984	CENPO	3.0796424792464e-05	0,000829844718874169	0,279123410331793	0.150236716333486	0.408010104330101	0.0653333210054408
3964	ROMO1	0.0197862100068104	0,132348980406301	0,179609258917804	0.0288721603837124	0.330346357451896	0.0764094022466425
467	KCTD15	2.47602750202657e-07	1,405821610626e-05	-0,294174606957136	-0.402513311266181	-0.185835902648092	0.0549174404770542
12093	OLIG2	0.336728719519615	0,738277726322686	-0,0881377111846266	-0.268668142037882	0.0923927196686292	0.0915117939974564
1580	PSMC1	0.000423193374749048	0,0070938948936957	0,153000255489192	0.0689155769720258	0.237084934006358	0.0426229513907266
551	KPNA2	8.93403263202497e-07	4,29919918762508e-05	0,467984515081442	0.286399971348162	0.649569058814722	0.0920461291800119
207	BFSP2	6.88007229625219e-10	8,81280758140709e-08	0,747047114613691	0.520544321800946	0.973549907426436	0.114815418197151
2034	TMEM41A	0.00133820493161882	0,0174446921149818	0,158921477237269	0.062658400967095	0.255184553507443	0.0487962431794014
3440	PNOC	0.0118930849098418	0,0916701006931554	0,243269427707551	0.0543441309293067	0.432194724485796	0.0957671942506597
6907	TRIB1	0.105101186654749	0,403468649797406	0,116815835922813	-0.0246923696192796	0.258324041464905	0.0717312294293686
1055	OTULIN	4.84962674212041e-05	0,00121781056346577	0,161158158692089	0.0847343814987044	0.237581935885473	0.0387396015285275
4135	SUCLG1	0.0230185929223553	0,1476028999604	0,114493123668581	0.0159496195435143	0.213036627793648	0.0499522036626103
1719	SEPHS1	0.000622416657396387	0,00959532173725347	0,237358952509948	0.102835002236946	0.37188290278295	0.0681908748952893
26204	BSCL2	0.985957617208685	0,997565849635568	0,000793647383059961	-0.0880437570350523	0.0896310518011723	0.0450321323333417
5569	TWISTNB	0.057741104527109	0,27486920594528	0,150597629972773	-0.00499492205146829	0.306190181997014	0.0788706563269362
10257	TCF4	0.250882091874314	0,648546228531486	0,0778784864012738	-0.0555101643583398	0.211267137160887	0.067615385795177
1257	GTPBP8	0.000125982340681096	0,00265745565883792	0,183481357614398	0.0910576583834701	0.275905056845326	0.0468500434222003
3199	ATP1B3	0.00900678962431921	0,0746530249730615	0,154413415394241	0.0390021782837309	0.269824652504751	0.0585025433414797
10475	PTTG2	0.260810649241063	0,660180846265088	0,0773731442670066	-0.0579567040787303	0.212702992612743	0.0685993887290317
15963	ACOT2	0.515156339803435	0,855449885735076	0,0209221517173751	-0.0423749040594089	0.084219207494159	0.0320855996493961
24279	HIST1H4K	0.899343848939264	0,982071887943825	0,0069429015139701	-0.101192070127013	0.115077873154953	0.0548141673509552
887	ACADM	1.6968539196565e-05	0,000507238801349404	0,309706810449416	0.171365771699235	0.448047849199596	0.0701257764669668
2395	DERL2	0.00264802090892299	0,0293057277937936	0,155423271803679	0.05478921728506	0.256057326322298	0.0510119142945066
6706	CD9	0.0981545105585863	0,388044929593953	-0,114958774740584	-0.251397116167412	0.0214795666862438	0.0691612895122126
1801	MRPS14	0.000758503124528956	0,0111669685435232	0,220621509419833	0.093509825854836	0.34773319298483	0.0644335591849616
868	COPB2	1.48924861792036e-05	0,00045492427539353	0,274804488699787	0.152912239179209	0.396696738220365	0.0617878015096562
2002	PARP11	0.00123899603123309	0,0164095803037689	0,212750178671669	0.0847876229795085	0.34071273436383	0.0648648705957369
16396	MRPS24	0.535660014962425	0,866150957073613	-0,0258144692082536	-0.10788126941411	0.0562523309976023	0.0416000786070979
3432	EIF2AK3	0.0117941658259424	0,0911195532852162	0,143808410024078	0.0322582120550857	0.25535860799307	0.0565453629544128
1017	MRPS17	3.84644464953517e-05	0,001002836577015	0,267517939121749	0.142388295616924	0.392647582626574	0.0634288529931915
19541	SYVN1	0.682159422930398	0,925594842936277	-0,0215669461920505	-0.125298121298725	0.082164228914624	0.0525818604797557
758	PRIM2	6.41033348006274e-06	0,000224234818237287	0,31219154285528	0.179596458645592	0.444786627064968	0.0672131228730934
5285	MRPL44	0.0493962831067501	0,247822601054963	0,163461664604498	0.000436276156041887	0.326487053052954	0.0826383989310761
3167	WDR41	0.00873453133730131	0,0731279123487667	0,133059249618644	0.034013169045092	0.232105330192195	0.0502069622216207
3722	VEZT	0.0159180065872306	0,113397620811505	0,122955038244748	0.0232582344311965	0.2226518420583	0.0505368171430697
2089	MRPS15	0.0015068996231382	0,0191265885627139	0,160337112535915	0.0621374758957	0.258536749176131	0.0497778954848287
22866	C3orf37	0.832903388303229	0,965721957540516	0,00935777173166535	-0.0780194384840094	0.0967349819473401	0.0442919524621799
414	TESC	8.48361658020678e-08	5,43340805855514e-06	-0,312973522804429	-0.423679971958299	-0.202267073650559	0.0561176623867574
2081	PSMG3	0.00148255727316987	0,0188899596819313	0,143204584594331	0.0556318420003765	0.230777327188285	0.0443910688196625
1989	BMP6	0.00119039585080172	0,0158689522292648	0,196654757297442	0.0788017974602023	0.314507717134682	0.0597402650159435
387	CDC27	5.53980123289564e-08	3,79555115478625e-06	0,271355640533593	0.176829970216042	0.365881310851143	0.0479155432615263
1545	CNP	0.000373539147953457	0,00641060874303296	0,213821257205775	0.0974352695893096	0.33020724482224	0.0589966493327981
13982	FAHD2B	0.425862817874192	0,80754704018355	-0,0259508643881126	-0.0901016173438813	0.0381998885676561	0.0325183430933143
6412	PIN1	0.0870452613364645	0,359911567163634	0,0708294864843566	-0.0103968657475346	0.152055838716248	0.0411740512526207
10495	UBE2D4	0.261919171556414	0,661642865031779	-0,0537114481601777	-0.147875050846962	0.0404521545266069	0.0477320093371723
813	FAM65A	9.37999128244999e-06	0,000305916935859977	-0,214410395480531	-0.307240517470367	-0.121580273490695	0.0470560611867027
7390	LOC283483	0.125533206884595	0,450407710493241	0,0823632085429568	-0.0232233766370707	0.187949793722984	0.0535223772868722
4683	E2F5	0.0348370313871006	0,197220667523986	0,158566533419836	0.0114138292304437	0.305719237609228	0.0745924545147421
4995	C2orf49	0.0423414009932274	0,224761210677763	0,0869737563918374	0.0030384733075644	0.17090903947611	0.0425472220856202
10011	FAM136A	0.240397200216254	0,636607582108263	-0,0420851860063374	-0.112578953145719	0.0284085811330445	0.0357336492583208
1793	ST7L	0.000745334099497833	0,0110220488835388	0,138258025355153	0.0587177984003913	0.217798252309914	0.0403193457700862
123	FARSA	3.87352160720613e-12	8,35011588740412e-10	0,334142986281015	0.245374723099097	0.422911249462933	0.0449970842889018
10911	RANGRF	0.280535627196607	0,681668427871655	0,0531778633619821	-0.0437558233792164	0.150111550103181	0.0491361790394495
9175	IGFBP5	0.202805705689374	0,586036249261528	-0,0876477648545837	-0.222933965147929	0.047638435438762	0.0685772633091791
10585	EBNA1BP2	0.266078554164043	0,666452041485456	0,0562544893436739	-0.0432329756704562	0.155741954357804	0.0504307022404585
2795	UTP14A	0.00528929471601503	0,0501773343095307	0,116424827451508	0.0350370578988082	0.197812597004208	0.0412558745138827
920	KNTC1	2.05095222171003e-05	0,000591097806072189	0,356003372662124	0.195328546057466	0.516678199266781	0.0814468871720264
4892	LMAN2	0.0401214143313715	0,217423546156806	0,133681085073557	0.00609058649022542	0.261271583656889	0.0646762729541229
10300	RING1	0.253018713272542	0,651338949749656	0,0533739517268936	-0.0384581132777577	0.145206016731545	0.0465501410224719
1206	SMC4	0.000103543227031815	0,00227649143013979	0,346192147872976	0.174048032665563	0.518336263080389	0.0872607279242587
4967	KTI12	0.0418775763407361	0,223552232066563	0,114775413838466	0.00426214976100714	0.225288677915926	0.0560197358885357
23309	PPAPDC1B	0.854144228986478	0,971626162923183	0,00734915650854786	-0.0714071285709909	0.0861054415880867	0.0399219616445829
7337	PSMD11	0.123392859620593	0,445892729293554	0,0803481329428436	-0.0220677783217514	0.182764044207439	0.0519151465457125
2097	TXNDC17	0.00153473874467662	0,019405626044397	0,166595442478158	0.0643868980111189	0.268803986945198	0.0518100312608814
1717	TMEM110	0.000621098783948652	0,00958848599075393	0,187774737257696	0.0813712916345378	0.294178182880854	0.0539364480019485
927	MRPL13	2.19332326962821e-05	0,000627356704360217	0,296961650045781	0.162436108913162	0.4314871911784	0.0681916813101239
15484	DYRK4	0.492417234539362	0,842929854452261	0,0421116309111013	-0.0786691338168438	0.162892395639046	0.061224384212672
465	RFC5	2.38150818265086e-07	1,35797181640834e-05	0,359471339509252	0.227285398659438	0.491657280359066	0.0670057260221176
737	ETFDH	5.46739799643313e-06	0,000196700214213602	0,31803727523476	0.184014187733133	0.452060362736386	0.0679369850079251
2498	ANAPC11	0.00323557909849358	0,0343374169524018	0,149641192967043	0.0506792031936901	0.248603182740396	0.0501643361671183
2680	GARS	0.00442585879886741	0,0437879276313319	0,224649903332825	0.0708315236409957	0.378468283024654	0.0779713193440668
2164	DRG1	0.0017599128944044	0,0215638125670669	0,156729647552445	0.0593104846721664	0.254148810432724	0.0493822693646107
2541	NDUFB7	0.00351285724704741	0,036656202245361	0,167463031525054	0.0557233785142186	0.279202684535888	0.0566413986791323
3207	RBM28	0.00909735723869143	0,075215599371345	0,160661269896956	0.0404198120095012	0.280902727784412	0.0609510068310579
1671	GALR2	0.000547626117217083	0,00867972351802672	0,310254186936825	0.136236032873564	0.484272341000085	0.0882106877560113
4684	NOP16	0.0348441946386368	0,197220667523986	0,0980609141729672	0.00705492346240442	0.18906690488353	0.046131399759462
1938	HIST2H2AC	0.0010565857444121	0,0144558157962265	-0,180997659858322	-0.288314706690775	-0.0736806130258688	0.0543995571036422
2823	HDDC3	0.00545344825769398	0,0512091148154072	0,122478330048584	0.036546965082924	0.208409695014243	0.0435590461480132
3906	ZNHIT2	0.0189043359622137	0,128327820798284	0,110631325828437	0.0184676463399468	0.202795005316928	0.046718238091693
1350	NFX1	0.000184854037274691	0,00363067022099143	0,180420857582439	0.0871303143535429	0.273711400811335	0.0472894510555563
2501	RHBDD1	0.00324006425264268	0,0343503813110039	0,155995739380636	0.052815931949477	0.259175546811795	0.0523023693994976
2554	MAT2A	0.00361381495953681	0,0375177383132805	0,156991240399519	0.0519131963981056	0.262069284400932	0.0532645951758085
2458	POLDIP3	0.00299935568516452	0,0323547257901291	0,115342591490535	0.039678353240875	0.191006829740195	0.0383545873731707
25680	TXNDC5	0.96132516627372	0,9925282001376	0,00282373787302248	-0.111900733605661	0.117548209351706	0.0581544183482186
2909	ZSCAN18	0.00619747972656935	0,0564785327536224	-0,164409847182882	-0.281558914384805	-0.047260779980959	0.0593834582574653
1551	CHAC1	0.000381227880320012	0,00651725160972606	0,308976710964013	0.140533963779456	0.47741945814857	0.0853844856397009
2394	CD2BP2	0.00264531411697896	0,0292984560616947	0,142324829082228	0.0501815702797081	0.234468087884748	0.0467078867420673
12696	RPS6KB2	0.363366539886851	0,758840388089979	0,0535821251422767	-0.0624239243056775	0.169588174590231	0.05880405674193
9743	MAGT1	0.228836886540051	0,622766093257668	0,0842847436542037	-0.053436221821573	0.222005709129981	0.0698114581690358
2225	MRPS33	0.00193534672397611	0,0230632442185288	0,22468335563076	0.0837295054827695	0.365637205778751	0.0714502238593569
1927	C16orf58	0.00102722949764116	0,0141344006901689	0,104720871038395	0.0427845911320546	0.166657150944736	0.0313958154365953
2986	SLC25A46	0.00699573050835242	0,0621204937806311	0,208156910551937	0.0575866886818751	0.358727132421999	0.0763248116165225
7999	DNAJC15	0.150375662491668	0,498463644326362	0,0966420725463864	-0.0353748902782261	0.228659035370999	0.0669200702013276
4731	GOLGA3	0.0359780745665749	0,201626540148998	0,107614153986551	0.00711624449880412	0.208112063474297	0.050942901685607
2402	AAMDC	0.00267905171097206	0,0295732956354805	0,132933345596501	0.0467570576431058	0.219109633549897	0.0436831988567448
1149	IMPAD1	8.07418792585933e-05	0,00186324710926162	0,186201949752415	0.095081697268672	0.277322202236158	0.0461893196336884
1543	CBX5	0.000370993997607797	0,00637518201333165	0,247217308215467	0.112723586418207	0.381711030012727	0.0681755519271232
779	DSN1	7.50436452117784e-06	0,000255427760306843	0,299274132771213	0.171161163489887	0.42738710205254	0.0649411160094385
1168	KDELR2	8.55316165228097e-05	0,00194167021584101	0,276435915312429	0.140661819708533	0.412210010916324	0.0688245799246681
17260	RPLP0P6	0.574256108615115	0,88217848898782	0,0226685197639694	-0.0567923547057738	0.102129394233712	0.040279121591659
3430	MCTS1	0.011759369368468	0,0909036964445857	0,131034234632977	0.0294354837265003	0.232632985539454	0.051500923802203
7565	BTLA	0.132636113233301	0,464883878702045	0,146679412806107	-0.0449025223107753	0.33826134792299	0.0971138577423609
1432	PTGDR2	0.000246906387579182	0,00457173384543437	-0,197853306137728	-0.302283865581058	-0.0934227466943975	0.0529363819587028
11392	NUDT18	0.30415024529612	0,70790128989564	0,0841079823171473	-0.0769194244207508	0.245135389055045	0.0816256118356092
23045	LOC338598	0.84134870057625	0,968030817227147	-0,00568374830550388	-0.0616217672819121	0.0502542706709044	0.028355266450097
3044	LPAR2	0.0075481185828405	0,0657484770775347	-0,173396083265863	-0.300038134931862	-0.0467540315998647	0.0641955003857184
313	EXOSC3	1.19184449346462e-08	1,00964079054998e-06	0,255919000579418	0.171307766076468	0.340530235082368	0.0428898652992097
2388	LGALS1	0.00261975951414887	0,0290855609225811	0,174077632129964	0.0614903273476852	0.286664936912243	0.0570710776752071
5097	CWF19L1	0.0447375434796402	0,232728264736641	0,0817780242460934	0.00194119822579153	0.161614850266395	0.0404696933456018
1267	COQ5	0.000130575628482976	0,00273260677918399	0,257814421029635	0.127636352609054	0.387992489450216	0.065987925271027
2042	CCDC167	0.00136372866206777	0,0177064794875998	0,284227753893729	0.111762720610001	0.456692787177458	0.0874234029300793
1027	POMP	4.15523800439189e-05	0,00107279586841724	0,268421751857415	0.142297657896954	0.394545845817876	0.063932944989243
11630	TMEM183A	0.315993928030411	0,720359687775754	-0,0259713109457373	-0.0769299125982686	0.0249872907067941	0.0258311744717181
6083	FARS2	0.0747170941314956	0,325682023819926	0,0787344274380608	-0.00793104248883891	0.16539989736496	0.0439311676882322
5827	EED	0.0655752815526043	0,298387489188334	0,125343409820867	-0.00815776925615813	0.258844588897893	0.0676724269718539
6976	EIF4EBP3	0.107942495549222	0,410248135679923	0,0780746168488412	-0.0172794908422788	0.173428724539961	0.0483354823815492
483	PPAT	3.37384382408572e-07	1,85212151129675e-05	0,297367236791269	0.186511529036273	0.408222944546264	0.0561933223311443
21736	BRP44L	0.781998657386274	0,953933308823935	-0,00843097175674029	-0.0684503240563364	0.0515883805428558	0.0304241150787811
19917	LOC440392	0.700488377660966	0,932499531859009	0,0131151558880177	-0.054043240843655	0.0802735526196904	0.0340429330271963
1306	GPR157	0.00016022646918355	0,00325298991608103	-0,216223309860676	-0.326925562042456	-0.105521057678896	0.0561155349202491
13775	NDUFS8	0.415978148694307	0,800701314891438	-0,0280656783740705	-0.0959809179217947	0.0398495611736536	0.0344265805017168
3323	ALG2	0.0104601149211623	0,0834637216775861	0,124676838887993	0.0295803267867942	0.219773350989192	0.0482049058662875
4481	CCL28	0.0302617487045171	0,179065000424073	-0,117018526487427	-0.222752683795226	-0.0112843691796282	0.0535971823493347
6216	ICOS	0.079867723356238	0,340684151349847	0,199681204701592	-0.0240049494412842	0.423367358844468	0.113387649723415
7399	C1orf122	0.126047813042847	0,45170398200177	0,0881332501083542	-0.0250050377138445	0.201271537930553	0.0573503737817244
598	MCM3	1.34619088976503e-06	5,96893836824744e-05	0,399455663216502	0.241694125953441	0.557217200479563	0.0799701259810009
3201	COPA	0.00903934069293191	0,0748690008890394	0,148463656822011	0.0374459680848277	0.259481345559195	0.0562754313152278
7270	G6PC3	0.120642584970452	0,439990745000215	0,115664577016028	-0.0306782036550636	0.262007357687119	0.0741819001621594
11408	MRPL20	0.30497805110654	0,708778386446192	0,0424661900498796	-0.0389763662155693	0.123908746315328	0.041283646177348
1026	FANCB	4.14311507502087e-05	0,0010707085400992	0,200369833597514	0.106237732560662	0.294501934634366	0.0477160409905308
1082	SLC44A1	5.44143479772126e-05	0,0013334532685913	0,342044131113239	0.17870969361601	0.505378568610469	0.0827950574664423
6137	LOC388853	0.076932556537746	0,332388257552279	0,088389285206371	-0.00964855262392987	0.186427123036672	0.0496958788447977
1628	FAM46C	0.00049911472901609	0,00812559405156224	0,477337869136476	0.211583332387839	0.743092405885113	0.13471232692398
26047	TNFRSF13C	0.978126804408682	0,995697212345066	0,00209116417388189	-0.148172069134258	0.152354397482022	0.076169197552426
22401	LOC144871	0.812836959715157	0,962091735364423	0,00765087515260625	-0.056006316535525	0.0713080668407375	0.0322681543753475
5800	YWHAH	0.0644525827923168	0,294641806670677	0,0801774543879945	-0.00485839988901199	0.165213308665001	0.0431051072232834
5693	SLC12A2	0.0614243006858566	0,286025393588832	0,133260449504257	-0.0064435376401559	0.27296443664867	0.070816661943131
17482	NDUFB4	0.584996925272097	0,887115586388935	0,0376813252203083	-0.0982036368153262	0.173566287255943	0.0688807786830411
6001	CLN6	0.0720088122363953	0,318165915088822	0,073575227668153	-0.00664561734498302	0.153796072681289	0.0406643545270838
448	MIS18A	1.84162661927241e-07	1,08997164754482e-05	0,397266237215573	0.252621941396501	0.541910533034645	0.0733209295482238
1843	PIGF	0.000829143804440416	0,0119263109875061	0,182058036725065	0.0763682118580263	0.287747861592103	0.0535747100095354
1016	HABP4	3.84322704003371e-05	0,001002836577015	-0,167215216141265	-0.245425127573199	-0.0890053047093311	0.039645002062484
5429	OR51A9P	0.0536849330540512	0,262170725770283	0,084266900212225	-0.00134993594968776	0.169883736374138	0.0433996098969684
12172	ST7	0.340194254483607	0,741027611363935	0,0402982359159316	-0.0428394941966907	0.123435966028554	0.0421429384260798
2009	SMPD3	0.00125790915167434	0,0166020214816551	-0,171200974017457	-0.274315264125636	-0.0680866839092773	0.0522691583351056
578	DTYMK	1.18079343212686e-06	5,40649544486863e-05	0,261641320228954	0.158897320012268	0.36438532044564	0.0520814565049514
18221	ELMOD2	0.619124472794003	0,900916800868001	0,0357028463267669	-0.105750743375184	0.177156436028718	0.0717035443820976
26474	GARNL3	0.997757468858268	0,999302685154376	0,000194724139776937	-0.136298916426218	0.136688364705772	0.0691893209272365
20188	PFDN6	0.712721181294986	0,935974069012775	0,0188094770729821	-0.08181436053605	0.119433314682014	0.0510067352910501
19712	MAPK1IP1L	0.691074938306312	0,929532169722824	0,0215325225732196	-0.0851934643681897	0.128258509514629	0.0540999458373659
1161	PMM2	8.41884528544297e-05	0,00192228528942993	0,243953007433441	0.12425403572649	0.363651979140391	0.0606760178258127
3447	CYTH3	0.0119711373467228	0,0920843361614023	-0,104626503441549	-0.185956279950912	-0.0232967269321865	0.0412264775451276
8023	ZCCHC10	0.151665470784936	0,501182423646158	0,0791311250218398	-0.029308809080529	0.187571059124209	0.0549687543743806
8651	B4GALT1	0.178992078978847	0,548604204614973	0,0758107715710708	-0.0350589971352535	0.186680540277395	0.0562004498989197
16889	CASC5	0.558279557047054	0,876328119933052	-0,0202718521623339	-0.0884638400581861	0.0479201357335184	0.0345668656475692
1195	NDUFA8	9.72329607453875e-05	0,00215743259762674	0,234664331789877	0.118453088041286	0.350875575538469	0.0589080707770188
2363	ADSL	0.00248581180539388	0,0278930596783828	0,132230843105552	0.047169386910328	0.217292299300775	0.0431180849658986
10127	AP3B1	0.24525587903866	0,642140775423133	0,0545833522201697	-0.0377964101048795	0.146963114545219	0.0468277715810449
4612	CD1A	0.0333993036277149	0,192013363968313	-0,133015547962143	-0.255457940354489	-0.0105731555697979	0.0620666717306622
2448	POLR3K	0.00295947985211991	0,0320549870420586	0,120574910487234	0.0415903352152099	0.199559485759259	0.0400376831047691
3122	TRIP11	0.00828410720382681	0,0703397475861501	0,11830821973458	0.0308537604389911	0.205762679030168	0.0443311104138568
8900	GBA	0.191103044172625	0,569294400899902	-0,0621719689421946	-0.155649263534893	0.0313053256505037	0.0473841162721197
1151	FBXO18	8.13938220754651e-05	0,00187502796901039	0,22314415520338	0.113890060292395	0.332398250114366	0.0553814566309853
3106	COG4	0.00817552231833188	0,069771597984974	0,128842816020952	0.0337650298331561	0.223920602208748	0.0481954136055
21956	ATP6V1F	0.792080082934094	0,956549617370992	-0,00804847447856348	-0.0681938174415674	0.0520968684844405	0.0304879803871443
6082	PCBD2	0.0746841813389411	0,325592086189086	0,0902515526064784	-0.0090798293984722	0.189582934611429	0.0503515829689039
1455	MLH1	0.00027369890481111	0,00498771578080178	0,210179462815842	0.0984073360982617	0.321951589533423	0.0566578597663185
14989	SHPK	0.468927814443018	0,829516378674803	0,0282480422567435	-0.0485412717934497	0.105037356306937	0.038924894021215
2436	TMED4	0.00290984664805075	0,03167265347827	0,127374869602521	0.0440847802646005	0.210664958940441	0.042220170092637
7700	TXN2	0.137553353172749	0,473640955637628	0,0845737856481002	-0.0272990229143416	0.196446594210542	0.0567088959057808
1271	RNASEH1	0.000133663082457483	0,00278841591767126	0,22996792545969	0.11366827340147	0.34626757751791	0.0589528853990199
1021	RHEBL1	3.97714104701441e-05	0,0010328491171556	0,301222018449883	0.160050898675865	0.4423931382239	0.0715603589383287
2891	HNRNPC	0.00604401145172022	0,0554189290805826	0,153101641674966	0.044344149482405	0.261859133867528	0.0551297261861387
2913	SIGLEC11	0.00626890659627821	0,0570614687265076	0,280262930211116	0.0802824361303273	0.480243424291905	0.101371130015783
6361	DERL1	0.0851042352549974	0,354745920104741	0,123604541984072	-0.0172628511821836	0.264471935150328	0.071406398375394
528	AQP3	5.72133149796575e-07	2,87312698235912e-05	0,425284331303047	0.26331755247877	0.587251110127323	0.0821017843260272
13639	NME2	0.409662648256041	0,79637659040438	-0,0401194904876613	-0.135897659929301	0.0556586789539784	0.0485504414406527
959	RPP25	2.57145890947776e-05	0,000710972189622552	0,190857551637754	0.103626181171125	0.278088922104384	0.0442180255513086
15931	LOC387710	0.513487644002297	0,854630900804778	0,0351738949404437	-0.0708180463472154	0.141165836228103	0.0537278543604152
218	HIRIP3	9.16719102250033e-10	1,11499114661283e-07	0,318227741632133	0.220948634481544	0.415506848782722	0.0493112744025816
10105	PRICKLE4	0.24459405550758	0,641802214921672	-0,0436569504624829	-0.117440361182236	0.0301264602572705	0.0374011863279947
7229	ST14	0.118997988357896	0,436468621013919	0,0926065346961001	-0.0240396294888968	0.209252698881097	0.0591285341592503
10521	TARS2	0.263030793667855	0,662859848641763	0,0424150985646875	-0.0321184408561156	0.116948637985491	0.0377814303834573
860	SEC24A	1.41373240788174e-05	0,000435873427848656	0,449814455689606	0.250847700514802	0.64878121086441	0.100857260606104
1083	NT5DC2	5.45281074209455e-05	0,00133500717291447	0,290761631266574	0.151898223175483	0.429625039357664	0.0703905681438606
772	COMTD1	7.09418887996947e-06	0,000243655982062682	0,23296206449133	0.133516665119523	0.332407463863138	0.0504093789523213
4023	ABCF1	0.0209011771908023	0,137756577980145	0,153424780028051	0.0234971614755534	0.283352398580548	0.0658609709585247
1224	RABGGTA	0.000112607077042896	0,00243936000636632	0,187885179655856	0.0939442774589957	0.281826081852716	0.0476191213256568
8931	GTF3C3	0.192992648768617	0,572970561202538	0,059993546304919	-0.0305944840047655	0.150581576614604	0.0459195335055374
4911	HMGB2	0.0405488357118378	0,218927383200851	0,143596293083963	0.00624572056957323	0.280946865598352	0.069623704092228
23852	LOC440291	0.879530912713865	0,977691182404415	0,00681349378546376	-0.0817495098152934	0.095376497386221	0.0448930371627832
10890	MXD4	0.279252754222863	0,67990928460453	-0,0441458653322605	-0.124400786965203	0.0361090563006819	0.0406816281390567
24713	TCERG1	0.919468836261919	0,986147394354918	-0,00488011112005964	-0.0999738855914576	0.0902136633513383	0.0482035181478115
18424	CHD8	0.628718345970149	0,904803336060708	0,0244554881197471	-0.075155394745781	0.124066370985275	0.0504932633773225
802	TRPM4	8.68023672652236e-06	0,000286978150628105	0,325148838275575	0.184930478077705	0.465367198473444	0.0710774002612267
5213	SLC41A2	0.0475240912123687	0,24168079149993	0,129050138170387	0.00142365424447016	0.256676622096303	0.0646945141073845
3042	IGLL1	0.00754243148442394	0,0657373268538111	0,143977051997804	0.038831713720648	0.249122390274959	0.0532987069865978
8707	TCEB3	0.181886390740949	0,553889703743686	0,0510991667230564	-0.0241313918684432	0.126329725314556	0.038134752947745
3911	WDR43	0.0189839707415173	0,128686308478524	0,153672314540297	0.025565705526539	0.281778923554056	0.0649378919574452
1695	RNF144A	0.000573091272146181	0,0089649056524814	-0,164794606583471	-0.257566036104545	-0.0720231770623976	0.0470263096756406
20532	PDSS2	0.728548913702926	0,940543344494429	-0,0240021221193216	-0.160231545731977	0.112227301493334	0.0690553880091663
6915	BACE1	0.105461873113777	0,404384897413131	-0,095355781951226	-0.210988342132694	0.0202767782302419	0.0586147331323124
22004	AFF4	0.79445374431736	0,957323260796891	0,0157266611798684	-0.103186019997577	0.134639342357314	0.0602774431555032
3459	GORASP2	0.0120509900612226	0,0923769879945988	0,162055109535534	0.0359643725394053	0.288145846531662	0.0639160361742916
1887	ASCC2	0.000915495032548873	0,012863990878661	-0,202716571909606	-0.321408257448073	-0.0840248863711395	0.0601654193416066
502	ATIC	4.47674295561318e-07	2,36455855514111e-05	0,290763057022513	0.181132079628576	0.400394034416451	0.0555725002792948
2659	PAQR4	0.00429519638471486	0,0428308131405471	0,248162155662492	0.0788243136850585	0.417499997639926	0.0858382137447453
2546	STRA13	0.00353940779327561	0,0368607217748244	0,150753191815467	0.0500803233233041	0.251426060307631	0.0510315892951945
2933	KDM6B	0.00644298091871735	0,0582460412750735	-0,171310227057417	-0.293961402672737	-0.0486590514420973	0.0621725050087454
3086	PHPT1	0.00801293851358954	0,0688473962047396	0,140738472612129	0.0371534523608715	0.244323492863386	0.052507773839861
4412	DHX36	0.0285914547643852	0,171827385103734	0,126587461109211	0.0133938382594201	0.239781083959002	0.0573784233887736
2166	NUP155	0.00176461103097778	0,021601413428613	0,218812410350423	0.0827691955178704	0.354855625182975	0.0689609978310409
1607	CAPRIN1	0.000456557997235493	0,0075330649014929	0,136307055290062	0.0609513029937117	0.211662807586413	0.0381982142737605
892	MCAT	1.77193465377782e-05	0,000526713535256937	0,206331476815698	0.113949938193353	0.298713015438042	0.0468286719951823
1544	LSM2	0.00037256254250573	0,00639798951718876	0,223290655639523	0.101774633178579	0.344806678100468	0.0615970900987616
294	SERTAD2	8.74408256107363e-09	7,86950387947972e-07	-0,361157712349212	-0.479373477116967	-0.242941947581458	0.0599241726812917
5029	FRMD4A	0.0431774907955948	0,227639872112054	-0,108980030915456	-0.214581929711601	-0.00337813211931083	0.053530139836803
13817	COPS6	0.417944326090587	0,801931230665282	0,0357103537948703	-0.0510701157249569	0.122490823314697	0.0439894615670427
355	APITD1-CORT	3.17750945009252e-08	2,36945027339877e-06	0,475814547570844	0.313254049905873	0.638375045235816	0.0824027434274115
1246	RAB30	0.000117926370515007	0,0025094845218342	0,293889884981428	0.146499305324067	0.441280464638789	0.0747130347998439
3472	CERS6	0.0122224888256567	0,0933408096809587	0,138265619057224	0.0304668307076627	0.246064407406786	0.054643754329923
2574	DTNBP1	0.0037327862798727	0,0384509308618668	0,119581108740677	0.0392563531953685	0.199905864285986	0.040717027304573
839	GAL3ST4	1.18433271556037e-05	0,000374285839726857	-0,273230874461563	-0.392965338104424	-0.153496410818702	0.0606940088687205
3876	PSMA3	0.0183379744726237	0,125446695856971	0,147862856377381	0.0252821514978332	0.270443561256928	0.0621367830342041
121	KCNN3	3.63888281640867e-12	7,97396511380793e-10	0,436755533805923	0.32089438921619	0.552616678395657	0.0587306037319743
20346	ZNF511	0.719313101804588	0,937412115125757	0,0161987270008817	-0.0725877783603552	0.104985232362119	0.0450063313424205
2104	CYC1	0.00154855250095005	0,0195151471305563	0,233318989245518	0.0900536055826268	0.37658437290841	0.0726219519598994
4773	PARD6A	0.036975870407898	0,205376893270343	0,110794799066272	0.00676725076992618	0.214822347362617	0.0527320935576437
3536	POMC	0.0130955095306148	0,0981855928845359	0,208104847007128	0.0442272006531119	0.371982493361144	0.0830704127999719
4981	ABCA1	0.0421160998380538	0,22419361317125	0,169678636907565	0.00610884368876125	0.333248430126369	0.0829143604792752
924	NAT14	2.15802714745281e-05	0,000619265041284754	0,202994722181959	0.11111940864258	0.294870035721338	0.0465720639247881
1417	PRADC1	0.000234311154219343	0,00438444619204367	0,199737312151988	0.0947097147217756	0.304764909582201	0.0532390235521784
13047	TRAPPC2L	0.380248605483514	0,772767055598633	0,0429661524588629	-0.0534061997996995	0.139338504717425	0.0488516357339476
5592	LOC145758	0.0583423365711063	0,276615279936389	0,0702169216256466	-0.00250462915743896	0.142938472408732	0.0368629241230067
1916	DNAJC1	0.00100600609320554	0,0139218431948564	0,271295219665322	0.111135243144537	0.431455196186108	0.0811859070447858
4914	PPFIBP2	0.0406222867197431	0,219190055428162	0,127162475974758	0.00548591854267633	0.24883903340684	0.0616784660924855
3422	GTPBP4	0.0115977876454784	0,0898642137404616	0,135212125583374	0.0305796367375948	0.239844614429153	0.0530387410002872
992	CHST12	3.26203184874166e-05	0,000871902968441383	0,27911666867803	0.149806210036947	0.408427127319113	0.0655481294591169
11458	SUGP1	0.307693893005615	0,711958390117804	0,0362719605620299	-0.0336839626997791	0.106227883823839	0.0354610134600533
3012	IFI44	0.00729810073064938	0,0642460627068952	0,325705362367561	0.0888421917581377	0.562568532976984	0.120067146419282
12842	TMED10P1	0.370925320306359	0,765853049986227	0,0345150652150217	-0.0414013771583173	0.110431507588361	0.0384824309267607
1901	POU2AF1	0.000966667842777764	0,0134830078123369	0,298629053201374	0.122948958241054	0.474309148161694	0.0890531340532301
1014	PCNA	3.77481411601355e-05	0,000987072941677508	0,395686931924581	0.210810716371871	0.580563147477291	0.0937146943743852
4486	MRPL53	0.0303243250813259	0,179235282998519	0,130423869446005	0.0125319328570805	0.248315806034929	0.059760022529699
753	SUCLA2	6.23904603549212e-06	0,000219692304954945	0,336978756257191	0.194047895607994	0.479909616906388	0.072452380542095
1300	ECH1	0.000156142801984737	0,00318471261125023	0,170492585875561	0.0833578289479726	0.257627342803149	0.0441690516567671
1152	CYP27A1	8.23918756452245e-05	0,00189537839143659	-0,259380909976987	-0.386475275821712	-0.132286544132262	0.0644247807444374
423	SRPRB	1.03098275368369e-07	6,46253137444986e-06	0,422610110291323	0.272051142015004	0.573169078567641	0.0763191071125919
915	SRR	1.96516205341519e-05	0,000569467451872173	0,294333149703915	0.161803574509411	0.42686272489842	0.0671799160199654
15298	RAB1A	0.484114788865435	0,839040630148286	0,0317181107431827	-0.0575305417492643	0.12096676323563	0.0452405960747868
3341	ZFP36L2	0.0106548561123974	0,0845595659443934	-0,195874397866872	-0.345658440373957	-0.0460903553597863	0.0759262932970918
10648	PIGT	0.2690125627688	0,669878672221518	0,049107229509743	-0.0382761210504286	0.136490580069914	0.0442950650340494
2669	FBXO6	0.00435232802009656	0,0432379083749945	0,256277089537276	0.0811387218729707	0.431415457201581	0.0887785297303944
2674	TIMD4	0.00437902178761958	0,0434217511962353	0,26465567558772	0.0836652909679116	0.445646060207529	0.0917449469021174
179	C1QA	1.3401276384579e-10	1,98511085663191e-08	0,725284645505408	0.5150034596617	0.935565831349117	0.106592603083699
18042	LOC340477	0.610568995793702	0,897277269513615	0,0218583745528171	-0.0626729126954188	0.106389661801053	0.0428493396289973
1253	F2RL1	0.000122682269580432	0,00259610564878305	-0,250762087750618	-0.376853579268801	-0.124670596232436	0.0639164186453599
1388	HIST1H1D	0.00021120042969774	0,00403456728633687	0,30128238626776	0.144030069525919	0.458534703009601	0.079711999507714
23401	C20orf96	0.858337550653492	0,972390673732479	0,00827181346246779	-0.0830254914600235	0.0995691183849591	0.0462790684157906
1742	PAOX	0.000660398229231372	0,010044174324046	0,183122395676413	0.0788297265041431	0.287415064848684	0.0528664846786717
2358	TIMM44	0.00246330503808478	0,0276905507159152	0,142127979851881	0.0507849832186212	0.23347097648514	0.0463022297764734
9332	MPV17L2	0.210063334523992	0,596852691266999	0,0732141975927992	-0.0416232875905351	0.188051682776133	0.0582117055701566
6610	GOLGA5	0.094652178481042	0,379660903440546	0,0940115404639568	-0.016389761596789	0.204412842524702	0.0559629817725642
16178	SERTAD1	0.525662850824598	0,861425400836257	0,051477004826269	-0.108236698213072	0.21119070786561	0.080959688746256
5512	FKBP2	0.0563211541084528	0,270852749178868	0,134686626045716	-0.00366591150135062	0.273039163592782	0.0701316052656179
3424	SEC24D	0.0116437898184129	0,0901679576621547	0,231079955644735	0.0521607946814205	0.40999911660805	0.0906950330915766
2871	PTRH2	0.00584010844769388	0,0539360764509242	0,136700062416138	0.0399977214931552	0.23340240333912	0.0490189086670325
1633	RNF130	0.000501855396279009	0,0081434926491797	-0,18885184038232	-0.294039569304934	-0.0836641114597068	0.0533201950204778
25734	SRSF9	0.96385829317441	0,992955801013378	0,00143250643516099	-0.0608505350113775	0.0637155478816994	0.0315715906257578
13117	LOC441869	0.384106297473236	0,776319410228447	0,0308804840936107	-0.0389487639328564	0.100709732120078	0.0353968011386934
2094	GEMIN4	0.00151841047609188	0,0192266732443057	0,167926021525102	0.0650048788300407	0.270847164220163	0.0521712509285987
5703	ANAPC1	0.0615681334304153	0,286249177258892	-0,0583569741072314	-0.11956989132505	0.0028559431105868	0.031029139209077
10814	OTX1	0.275941873822714	0,676585794748405	-0,0558889074918349	-0.156792171605566	0.0450143566218965	0.0511483780080957
6588	VKORC1L1	0.0937420905569755	0,377287724820614	0,0901609601106391	-0.0154238776995438	0.195745797920822	0.0535214915362068
15170	TMEM179B	0.477465730380189	0,834395431092508	0,0231130584945374	-0.0409431560856316	0.0871692730747064	0.0324704211096806
21746	NSMAF	0.782418570010629	0,954006639558164	-0,0157577595805717	-0.12815802000031	0.0966425008391663	0.056976263936092
818	NUDT21	9.66817080531684e-06	0,00031338820159288	0,260920871252184	0.147778160226444	0.374063582277923	0.057352615926106
14078	POLR2F	0.429615513430535	0,809124597812419	0,0337161859680424	-0.0503113711419678	0.117743743078052	0.0425939962587868
770	MT1F	7.02516330936122e-06	0,000241911954737289	0,305774864802692	0.175311406007376	0.436238323598008	0.06613259110414
4155	TAP1	0.0234487544825569	0,149637478966305	0,16827223349906	0.0229823930337893	0.313562073964332	0.0736481594141247
9871	FAM82B	0.234214659035304	0,62901489141966	-0,0417379073283857	-0.110731062084253	0.0272552474274815	0.03497298120551
4501	CPT1A	0.0306009857770726	0,180267748917814	0,143092487394582	0.0135308357342869	0.272654139054876	0.0656754604787077
5679	OR4C50P	0.0607951913870699	0,283850061565092	0,0857516214742993	-0.00392597284269719	0.175429215791296	0.0454580288682474
10722	SRSF2	0.271987900418169	0,672613241894026	0,0427448324989947	-0.0337924054653842	0.119282070463374	0.0387971153706701
1939	UCHL5	0.00106682631443682	0,0145860307532436	0,195797974879953	0.0796060164686731	0.311989933291233	0.0588982949414055
4033	LMO4	0.0211582984230348	0,139105450703389	0,11061300068015	0.0167501764600098	0.204475824900291	0.0475795432019712
3218	ARFGEF2	0.00922760387583088	0,0760316708414095	0,132021252860739	0.0330262562584498	0.231016249463029	0.0501810674966559
5032	MRPL23	0.0432411715960912	0,227849694926542	0,128570301273971	0.00394700017866019	0.253193602369282	0.0631721854493728
10112	SLC25A33	0.244923385004438	0,642140775423133	0,0698660396195524	-0.0482953763298527	0.188027455568958	0.0598966229887259
4728	RPS27L	0.0358808497030781	0,201222658603451	0,22829263166424	0.0152094876273411	0.44137577570114	0.108012929949108
3390	GYS1	0.0111652854802146	0,0873138998518125	0,148184773710978	0.0341263745631152	0.262243172858841	0.0578167828945314
3708	UFSP2	0.0156358278549525	0,111807976152661	0,141505002377507	0.0270813339226863	0.255928670832327	0.0580019397648378
6055	ACY3	0.0739336521226404	0,323757355248854	0,0951633467790707	-0.00930060979206064	0.199627303350202	0.0529533111327209
1136	WEE1	7.56384786442673e-05	0,00176545269476474	0,293931161325313	0.150684306913758	0.437178015736868	0.072612559388114
2038	CHCHD3	0.00135050581375952	0,0175693619920532	0,145725527173773	0.057381069304234	0.234069985043312	0.0447822552195964
511	BCCIP	4.76211209723573e-07	2,47098634556175e-05	0,270248576994342	0.168096541843375	0.372400612145309	0.0517813864010264
584	NME7	1.20546718939537e-06	5,47311002171545e-05	0,218109901233401	0.132383313245103	0.303836489221699	0.0434552436562161
7151	ZNF706	0.11543332700024	0,427998709872439	0,080004920617082	-0.0197863419766156	0.17979618321078	0.0505846987793628
3062	SPA17	0.00776487539345275	0,0672389520109078	0,217993000897537	0.0581989670196835	0.37778703477539	0.0810004088570476
1124	TEX30	6.9868706689805e-05	0,00164819284508913	0,22086487787439	0.113760676419073	0.327969079329707	0.054291664698945
13828	NENF	0.418291409293683	0,802033077682168	0,0343479532786689	-0.0491840907600736	0.117879997317411	0.0423428181616285
3487	SDSL	0.0124808792826905	0,0948847958774491	0,201190151664287	0.0438593389296697	0.358520964398903	0.0797517895258653
388	WDR4	5.61013596931851e-08	3,8338338975897e-06	0,310723243248339	0.202435515072332	0.419010971424346	0.0548916004158342
9388	RPS19BP1	0.212592189399888	0,600434799950791	0,0898127639341433	-0.0518454156176337	0.23147094348592	0.0718072520179947
765	EXOSC9	6.7332527062413e-06	0,000233375418962076	0,218403709514008	0.125415624095358	0.311391794932658	0.0471361336525382
1377	PGAM5	0.000203640060289192	0,00392121728291061	0,160132555484164	0.0767678727878281	0.243497238180501	0.0422579818455735
1236	MAGED2	0.000115091626617429	0,0024689761163116	0,186435103759245	0.0930850619054445	0.279785145613046	0.0473196112112689
4955	LDOC1	0.041572894387382	0,222463227988181	-0,10321500405028	-0.202447442806718	-0.00398256529384222	0.0503014281327771
21292	IL28B	0.762841058633896	0,949898075694047	0,0107992702152349	-0.0596996812782663	0.081298221708736	0.0357362772338035
1957	AURKAIP1	0.0011100739818447	0,0150401694576455	0,153318844100745	0.0620121813359863	0.244625506865503	0.0462838119536515
3694	SEL1L3	0.0153340495135501	0,11005234378701	0,221261474240165	0.0428763046583416	0.399646643821989	0.0904243501431757
4252	RNGTT	0.0253676050294945	0,158143968514829	0,146766989784738	0.0183051029704894	0.275228876598988	0.0651179840822836
2636	LPCAT2	0.00410789343027992	0,0413204834233202	-0,181567630729361	-0.30484005818624	-0.0582952032724813	0.0624874207283647
3100	AIM2	0.00811784542995981	0,0694047442462651	0,311530834178649	0.0818528572732535	0.541208811084045	0.116424935170092
1675	KCNA3	0.000549166482970155	0,00869322346027084	0,297832507088585	0.130743747997941	0.464921266179228	0.0846981421853611
2326	TSPAN31	0.00230011568388319	0,0262199343758224	0,117119029969855	0.042371508867545	0.191866551072165	0.0378898987866221
7809	SRD5A1	0.14225426184788	0,483015975527794	0,0742981665867903	-0.0251622629526767	0.173758596126257	0.0504169978207864
6071	OXCT2	0.0742090910894567	0,324107074656061	0,111997440665095	-0.0110640478454768	0.235058929175667	0.062380494703155
8994	TRMT10C	0.195447778849947	0,576195002913759	0,0566448600445341	-0.0293610740030586	0.142650794092127	0.043596845595077
1396	TSPAN5	0.000214197155278815	0,00406836502307863	-0,307336562842462	-0.467909409535522	-0.146763716149402	0.0813951930359306
972	WDYHV1	2.92026000416904e-05	0,000796612078297759	0,234121933468009	0.126342757110536	0.341901109825481	0.054633812911341
2453	MANF	0.00297107100371415	0,0321149399361927	0,329748310375406	0.113651896639976	0.545844724110836	0.109540371691796
2619	LAS1L	0.00396616117922239	0,0401537852871637	0,200070018781052	0.0647700328095911	0.335370004752513	0.0685842513395617
1839	LSM12	0.000823312290498031	0,0118706500177027	0,149106901427668	0.0625983508299436	0.235615452025392	0.0438516244818164
6348	WDFY1	0.0843139046455932	0,352171263654364	0,137169453534176	-0.0187577137014389	0.293096620769791	0.0790402744802134
11995	LOC441813	0.331908216805459	0,73356170990764	0,0484808382951228	-0.0498334609486586	0.146795137538904	0.0498360185420171
4075	CCRL2	0.0219332704730163	0,142702722012511	0,261064940796379	0.0381970384822062	0.483932843110551	0.112972873707912
2663	OAS1	0.0043157489766203	0,0429662836463544	0,327185657146007	0.103803516306678	0.550567797985336	0.113233543832928
2441	DBF4	0.00292529726701116	0,0317756071424829	0,215574631809713	0.0745321737521988	0.356617089867226	0.0714951396595601
18674	SYNPO2L	0.641927330518704	0,911373409406585	0,0246983160248217	-0.0799120084860781	0.129308640535722	0.0530275057861575
3131	MBTPS2	0.00836198966157225	0,0708138472937043	0,135426825142976	0.0351954406617585	0.235658209624194	0.0508077988036311
2253	HIST1H3C	0.0020317958635945	0,0239108083111474	0,207812427464358	0.0768167761726987	0.338808078756017	0.0664023621885062
21543	C17orf42	0.772969606976496	0,951331324167897	0,00987357837863718	-0.0575455018991259	0.0772926586564003	0.0341750748431528
2571	TP53I11	0.00371751725168936	0,0383391559426462	-0,152969339222028	-0.255675030393461	-0.0502636480505949	0.0520620374549838
3762	DCXR	0.0165581148115536	0,116703459390841	0,12540952707932	0.0231012992621667	0.227717754896474	0.0518605612582757
13082	C6orf72	0.382291120161451	0,774777771253024	-0,0247142939581065	-0.0803868220438652	0.0309582341276521	0.0282206877667221
8314	GPR165P	0.164769003902851	0,525481132846295	0,0587178337388217	-0.0243375306562459	0.141773198133889	0.0421011868247476
1220	C19orf52	0.000110077977005564	0,00239239144287093	0,228209075913741	0.114276836480132	0.34214131534735	0.0577528318934339
3121	APOBEC3H	0.00827388311254243	0,0702922174716638	-0,147284988272416	-0.25614174741749	-0.0384282291273425	0.05518004510947
2237	ARSB	0.00197308741138355	0,0233868630812852	0,145677647807139	0.0541141040062973	0.237241191607981	0.0464140262579371
6360	RPN1	0.0849596845459246	0,354199062222514	0,125458724917931	-0.017455024434175	0.268372474270037	0.0724437067385318
336	CEP128	2.30670419765513e-08	1,82030541073886e-06	0,466361960195481	0.308760304544649	0.623963615846313	0.0798890811782323
248	OTOF	2.20859548416741e-09	2,36132698639915e-07	0,36115235135674	0.247869237998303	0.474435464715178	0.0574237865829635
1179	TADA2A	8.90525908070003e-05	0,00200273913931095	0,143031541640587	0.0725987963217238	0.213464286959451	0.0357027169870009
8712	MPZL3	0.182101837260745	0,554174041936299	-0,0591139664403947	-0.146187404840551	0.0279594719597614	0.0441379689832031
389	CNOT9	5.77430732917733e-08	3,93588068979787e-06	0,196936304430022	0.128233147304408	0.265639461555635	0.0348259799311316
745	ILVBL	5.74957870183651e-06	0,000204630978898248	0,184497024076991	0.106556580473391	0.262437467680592	0.0395084074491611
11721	ITPR3	0.319683440145286	0,723007115963752	0,0436312838021188	-0.0426350874395996	0.129897655043837	0.043728862533969
4004	METTL6	0.0205864653557798	0,136284833716118	0,095476710090467	0.0148249368217496	0.176128483359184	0.040882794252542
1009	MT1G	3.66045512443634e-05	0,000961912464067686	0,259261910473899	0.138344783659293	0.380179037288504	0.061293506848255
1960	MRPL2	0.00112552371087106	0,0152261536702787	0,177184450957341	0.0715343028485244	0.282834599066158	0.0535545976589046
3883	TCEB1	0.018482166242309	0,126205160421021	0,155028097112368	0.0263462549841969	0.28370993924054	0.0652294805501155
8108	LOC401051	0.155693960396601	0,5091545831174	0,0538496733678111	-0.0206751216947896	0.128374468430412	0.0377769978237903
16797	NDUFB8	0.553811257494834	0,874184655990689	0,0375217840364956	-0.0872757211060984	0.16231928917909	0.0632604903673479
13125	CENPC1	0.384550124914251	0,7768404220293	0,0241966413425054	-0.0305698093307394	0.0789630920157503	0.0277613925159003
800	DLD	8.6712643346518e-06	0,000286978150628105	0,296251598768321	0.168501716032481	0.42400148150416	0.064757065592028
1722	BIK	0.00062410134045331	0,00960978341586499	0,313972446692278	0.135988101700957	0.491956791683599	0.0902211701187233
3172	POLE4	0.00876368830187463	0,073255987646154	0,130261060773378	0.0332550847610644	0.227267036785692	0.0491728228388092
2404	THOC6	0.00270887570186038	0,0298776369529235	0,158263426915235	0.0555483347742544	0.260978519056215	0.0520668028542824
12271	VOPP1	0.344588114578375	0,744581033171348	0,0730142048188188	-0.0789993984565077	0.225027808094145	0.0770564689952484
26120	DOT1L	0.981813624602062	0,996622749553898	-0,00159814813387687	-0.139720717993026	0.136524421725272	0.0700150334744617
13600	KIAA1486	0.407776860779754	0,795001592652814	-0,027745337149303	-0.0937158931705076	0.0382252188719015	0.0334408105269375
6354	BNIP1	0.0846517567342201	0,353248556784364	0,100750222806957	-0.0139030089317451	0.215403454545659	0.0581183065615307
1221	SH3BGRL2	0.000110511973247217	0,00239985665081896	-0,397208221324784	-0.595563682238703	-0.198852760410865	0.100547392434796
6879	VARS	0.103826589464368	0,400197996750651	0,120868058738646	-0.0250078873548929	0.266744004832184	0.0739452593393908
14479	DOK4	0.446806136473553	0,818161633690286	-0,0368874789623538	-0.132340761587126	0.0585658036624184	0.0483857546600521
25004	GNA11	0.930644201781066	0,986847799920878	-0,00422377670209688	-0.0998324790192875	0.0913849256150937	0.0484645376929653
2300	TPM2	0.00222778503011933	0,0256743761203107	-0,115648783242781	-0.189220732299631	-0.0420768341859313	0.0372939953350828
1411	PDCD2L	0.000227702949390635	0,00427891119992394	0,239432905661246	0.113790415894151	0.365075395428341	0.063688817373066
1465	DEFB1	0.000283678222452699	0,00513428537087597	0,515686379108092	0.240724870571657	0.790647887644527	0.139379387771301
1157	MRPS16	8.34656641173837e-05	0,00191278486090962	0,280484143192502	0.142936178513551	0.418032107871452	0.0697237631848397
550	LAMC1	8.79247055986364e-07	4,23877012535972e-05	0,397152538832265	0.243156354204809	0.551148723459722	0.0780614495706662
1558	MRPL15	0.000393340844998591	0,00669411585695613	0,234569580265209	0.106383509053554	0.362755651476864	0.0649781717498887
5390	AFG3L2	0.0526636794269117	0,259068174397878	0,0724624111230927	-0.000842357902740232	0.145767180148926	0.0371585604178608
7146	EPSTI1	0.115042775148528	0,426862466143746	0,160949438758941	-0.0395880536187036	0.361486931136586	0.101653475286649
1542	NDUFS6	0.000369414726665315	0,00635216049126513	0,221580068852273	0.101073006778629	0.342087130925917	0.0610856429445181
20939	LOC442371	0.747398063257946	0,946322929922077	-0,0132627398440118	-0.0943796252453532	0.0678541455573297	0.041118561959212
17366	EFHA1	0.57955453581078	0,884831313342851	0,0159928273148087	-0.0408532197159909	0.0728388743456084	0.028815550491212
3772	OGDH	0.0167592109069774	0,117789199984546	0,0945720384939163	0.0172758052400539	0.171868271747779	0.0391818539449258
8444	DDT	0.169804931354686	0,533204376464886	-0,0440901713741163	-0.107202852467213	0.0190225097189805	0.0319921391840764
5779	PEX3	0.0638649883730302	0,293023043210053	0,129680335265363	-0.00755207442057382	0.266912744951299	0.069563806753234
4068	ECE2	0.0218138490126663	0,142181466708665	0,104944288572181	0.0154367392505454	0.194451837893817	0.0453718321948546
2523	ATPAF1	0.00338768573838504	0,0356022542026474	0,142395119118403	0.0477566398585573	0.237033598378249	0.0479727266883847
6829	CMTM4	0.102080309388883	0,396347840598365	-0,0742543534962581	-0.163415418352507	0.0149067113599912	0.0451961974563236
22121	HSPC047	0.799667280058906	0,958497530093825	0,00735586702961655	-0.0497439129206843	0.0644556469799174	0.0289441689991834
10273	EDEM1	0.251488046975833	0,649100123193245	0,0925092774326635	-0.0661420987877499	0.251160653653077	0.080421189876275
10158	CYP4F2	0.246743613508235	0,644012694729478	-0,0647436246519753	-0.174666152237271	0.0451789029333204	0.0557202885547973
1175	ACTL6A	8.78575851417541e-05	0,00198259052768818	0,315923949721254	0.160488673667196	0.471359225775311	0.0787909323373785
2043	ECI1	0.00136429709949713	0,0177064794875998	0,203607689103726	0.0800569119939258	0.327158466213526	0.0626285175837642
25990	LOC285927	0.975697608265779	0,99535423294628	-0,00129259445953447	-0.084887006438965	0.0823018175198961	0.0423744327881118
12999	LRWD1	0.377993954188638	0,770950821756903	-0,0427280466558225	-0.138113139919286	0.0526570466076407	0.0483511891258347
2553	RPL26L1	0.0036033322612049	0,03742356243864	0,244424803617035	0.0808775433789453	0.407972063855124	0.0829029383966959
5380	NFU1	0.0524284311475323	0,258344469991703	0,0953324059808489	-0.00101125175551302	0.191676063717211	0.048837090334637
5726	MPG	0.0624614925445461	0,289236198885547	0,107246299036431	-0.00563788174126359	0.220130479814126	0.0572215656278855
325	NTHL1	1.82554211980419e-08	1,4893615171264e-06	0,31095063101575	0.206690098378961	0.415211163652539	0.0528501945053151
3684	TOMM40L	0.0151576111824763	0,109094478963996	0,166882972979965	0.0325751151432895	0.30119083081664	0.0680813365397662
1800	RAB5B	0.000758194286785394	0,0111669685435232	-0,145762850521199	-0.229741627403926	-0.0617840736384719	0.0425692693133672
2610	MTF2	0.00394550667332629	0,0400720915814032	0,123550432878295	0.040046588852141	0.207054276904448	0.0423285234317562
1355	TEX10	0.000187576344469901	0,00367054374436858	0,166318592267833	0.0802320507646291	0.252405133771037	0.0436377059244834
2673	IL10	0.00437592030772747	0,0434072304374837	0,249817623731626	0.0789883631398616	0.420646884323391	0.0865942214291759
2600	C3orf14	0.00386016005554956	0,0393520999357691	0,248133508475551	0.0808363744271166	0.415430642523986	0.0848037685117455
822	SUGT1	9.88169690282032e-06	0,000318750843525889	0,250073956364258	0.141512814140219	0.358635098588298	0.0550301953880023
4901	NDUFA11	0.0403462072139242	0,218277838048806	0,134849014355995	0.00599714147767758	0.263700887234313	0.0653156700025368
3371	UQCRFS1	0.0109053646251075	0,0857774378625708	0,210125963971006	0.0489234175907934	0.371328510351218	0.0817143910114663
21699	LOC391429	0.780462700620928	0,953461356763426	-0,0100805110813024	-0.0813275488457208	0.0611665266831159	0.0361154859710393
1747	C4A	0.000664604516203828	0,010086999855263	0,250349287358244	0.107694345162185	0.393004229554303	0.072312516074236
11780	LOC442133	0.322264816354442	0,725299060903878	0,0246612980908913	-0.024359716603906	0.0736823127856887	0.0248490017837659
25575	LOC284260	0.956055877879084	0,991149240717798	-0,0023666759617543	-0.0869818360807171	0.0822484841572085	0.0428918552139414
4165	REXO2	0.0236058181096884	0,150278095360957	0,114274325772433	0.0154943793339461	0.21305427221092	0.0500720574743789
19881	HIST1H4F	0.698920921762271	0,932096658730763	0,0173387946264931	-0.0709614842522164	0.105639073505203	0.0447598606643478
5534	KIF20B	0.0568622888915964	0,272442683394644	0,105923988486201	-0.00312389603747137	0.214971873009874	0.0552769275363903
4563	MAPK6	0.0319154544516717	0,185448735938877	0,143361193455531	0.0125297960390027	0.27419259087206	0.0663191010634248
9301	PPIAL4A	0.208480743852809	0,594330386330205	-0,0488191257440328	-0.125125873705057	0.0274876222169919	0.0386802788151612
7596	KPNA3	0.133703648723673	0,466713039219089	0,0957316066607257	-0.0296526226837998	0.221115836005251	0.0635579038507519
3253	SNX12	0.00963542261594791	0,0785377284543065	0,10814370617395	0.0265791163944718	0.189708295953428	0.0413455055865559
2093	EIF2S2	0.00151726603878394	0,0192213612127836	0,136878539477084	0.0529922175197922	0.220764861434375	0.0425224034412229
1041	SLC35C1	4.59819531876374e-05	0,00117119259247858	0,177666068236433	0.0936820104806106	0.261650125992256	0.0425719462148102
5414	TDP1	0.0532209777261987	0,260649099447757	0,137150627762243	-0.00192383919257116	0.276225094717056	0.0704975549558184
6534	HSPA14	0.0915455350411096	0,3714921734948	0,108385760592693	-0.0176835447805608	0.234455065965946	0.0639051723756052
19968	FUBP1	0.702542737657949	0,932571872318169	0,0158226085880358	-0.0657878930009593	0.0974331101770309	0.0413687785164144
4467	IFT27	0.0300589286737361	0,178397955915181	0,0861215255730147	0.00840172900548912	0.16384132214054	0.0393965603438505
451	VIMP	1.97400238175539e-07	1,16054707654643e-05	0,343539313192141	0.218124025668024	0.468954600716259	0.0635736474000212
498	OGFOD1	4.22394798772251e-07	2,24895543964784e-05	0,198582895592902	0.123883818151267	0.273281973034536	0.0378653424485284
907	EPRS	1.88016218030714e-05	0,000549641678179095	0,276913539048566	0.152528954574522	0.401298123522611	0.0630511787793847
510	NEFH	4.71565441732385e-07	2,45167797794788e-05	0,375166001310976	0.2334124582286	0.516919544393352	0.0718555922768963
3637	TUBA1B	0.0144971184253547	0,105689055553555	0,185723306470871	0.0372535593914703	0.334193053550273	0.0752600702572332
457	CTPS1	2.14087689424265e-07	1,23977966259063e-05	0,353538827624897	0.224069384305805	0.483008270943989	0.0656287196013659
9105	LOC440871	0.199687382746851	0,581513965934557	-0,0733592685079654	-0.185806571255938	0.0390880342400077	0.0570001099316411
6208	HEXIM2	0.0795402769418473	0,339691193794735	0,099048765333606	-0.0117856929190867	0.209883223586299	0.0561825508503026
1715	PINX1	0.000615515259526881	0,00951626070341414	0,164165399440931	0.0712090852912911	0.25712171359057	0.0471200286346141
25870	PRO1546	0.970272940501916	0,994434536078928	-0,0017653607932993	-0.0950933450444722	0.0915626234578736	0.0473084301002606
2432	NDUFV3	0.0028659071820451	0,0312456944621405	0,149182497763358	0.0517886258444903	0.246576369682225	0.0493694492475826
3863	MR1	0.0181716693776241	0,12470438158704	0,142540088028169	0.0245436325524688	0.260536543503869	0.0598130036852319
1145	DHCR7	7.98247791235571e-05	0,00184851879341582	0,20367552171928	0.104076469324007	0.303274574114552	0.0504872664517527
3410	ERO1A	0.0113864469430496	0,0885352417731893	0,131620316275564	0.0300317145063269	0.233208918044801	0.0514957791528939
5061	ESR1	0.0439755931354684	0,230391790552646	0,0911052138222936	0.00248440129439184	0.179726026350195	0.0449223408021035
17937	LOC442207	0.605777780865226	0,89547850028664	-0,0180144632659674	-0.0867554230464193	0.0507264965144845	0.0348451422892214
806	PELI2	9.16514511555096e-06	0,000301197275596091	-0,247523392634185	-0.354562857875681	-0.140483927392689	0.0542588495827603
10115	PWP2	0.245005653459066	0,642140775423133	0,0405206852426714	-0.0280221915707914	0.109063562056134	0.0347447330253437
19997	LOC442537	0.703331956475313	0,93258222863144	-0,0178663482863806	-0.110275638819114	0.0745429422463528	0.0468427395797692
3214	MSR1	0.00918446531917024	0,0757704100615429	0,175151671936456	0.0438981449214968	0.306405198951414	0.0665330807048028
705	FCRL5	4.26199300023186e-06	0,000160293254469713	0,366496727376614	0.213904552021497	0.51908890273173	0.0773497501264582
15648	THUMPD2	0.50051842142154	0,848070482180319	-0,0406832246515687	-0.159586104398445	0.0782196550953079	0.0602724747604748
7741	ANUBL1	0.139416648448005	0,477539392016386	0,0614967361305111	-0.0202375333606083	0.143231005621631	0.0414315170957728
10704	LOC196752	0.27119307594544	0,671726299446672	0,0490499681441999	-0.0386310143380222	0.136730950626422	0.0444459361697856
8533	UBE3A	0.173756609682328	0,539922243727519	0,0475306424814437	-0.0211402636006312	0.116201548563519	0.034809631713058
8187	PIGH	0.159158662925233	0,515462556182065	0,0718618059436592	-0.0284285397372622	0.172152151624581	0.0508376865357747
1486	TMEM187	0.000306218580874248	0,00546392037138673	0,186714870319984	0.0865943113479604	0.286835429292009	0.0507516207891043
2439	ATG16L2	0.00292260995698694	0,0317724489583882	-0,214222707752253	-0.354367057430801	-0.0740783580737054	0.0710398839523927
1087	TRIM69	5.71056515544258e-05	0,00139296812416338	0,233767955700899	0.121809345451301	0.345726565950497	0.0567523892175874
5205	SPHK2	0.0472547472119306	0,240722309764523	0,103275786208604	0.00126471620262408	0.205286856214584	0.0517099304517557
1318	CHPT1	0.000164421399049735	0,00330582868313377	-0,235361286695266	-0.356075994903086	-0.114646578487447	0.061190899826503
1726	CHST7	0.000637899382814414	0,00979947980030371	-0,206203013179913	-0.323305336442197	-0.0891006899176295	0.0593597635166137
5254	RSAD2	0.0487305959036532	0,245892613182896	0,333875092898791	0.00187883504873249	0.665871350748849	0.168290592409856
374	RACGAP1	4.49777786942607e-08	3,18873209111851e-06	0,564106081870737	0.369041480154118	0.759170683587356	0.0988792391627152
12113	HSPA4L	0.337464888679715	0,738700695396899	0,055203687977621	-0.0580415906876594	0.168448966642901	0.0574046079844869
812	CMSS1	9.25135675435572e-06	0,0003020932565785	0,258468319341655	0.146642232806283	0.370294405877027	0.056685212272522
26155	LOC346910	0.983727586079844	0,997147263255193	-0,000902046493997327	-0.0880341644069618	0.0862300714189671	0.0441677139268262
673	PIGU	3.10708586083707e-06	0,000122413642793603	0,240065828853367	0.14159762836281	0.338534029343923	0.0499140318671074
2976	WARS	0.00685624962832564	0,061074851374777	0,249009129571994	0.069343564269764	0.428674694874225	0.0910733892489224
2521	FBXO31	0.00338261186274889	0,035577133494957	0,142404341283216	0.0477751219960921	0.23703356057034	0.047968032761094
3921	SLC3A2	0.0191488514116354	0,129490383876438	0,14903104958748	0.024619983699568	0.273442115475393	0.0630646023428203
9337	FGF8	0.21036184428238	0,597380775532539	0,0744129787852223	-0.042381564452943	0.191207522023388	0.0592037482563025
463	STT3A	2.33484675538512e-07	1,33711580386688e-05	0,512744121700108	0.324341009911456	0.70114723348876	0.0955024960223869
1420	ACAT2	0.000237423218386769	0,00443329340529942	0,230888081329002	0.109365213057357	0.352410949600646	0.0616005602750391
2393	TARBP2	0.00264210751901247	0,0292751696057734	0,136927627005547	0.0482897382604316	0.225565515750663	0.0449309968234987
5872	HCFC2	0.06772165460302	0,305796946832267	0,116031608329626	-0.00853891194874723	0.240602128607999	0.0631454305847012
2374	ACLY	0.00255341418225862	0,0285188614332719	0,137271705673123	0.0487238820544439	0.225819529291802	0.0448853423526271
8173	PRELID3B	0.158400223507487	0,513884978135449	0,0597775247583493	-0.0234954364987242	0.143050486015423	0.0422114877813024
7066	VPS36	0.111591881829105	0,41874593075272	0,0943279637814955	-0.0220746709034543	0.210730598466445	0.0590050878165186
16442	CHPF2	0.537467249064959	0,866680422402809	-0,0315527057497933	-0.132308378662624	0.0692029671630368	0.0510735632773666
1533	ZCCHC14	0.000352726470398529	0,00610081041266601	-0,233649440801053	-0.360274652269419	-0.107024229332687	0.0641869640038498
917	UBR1	2.01883614606794e-05	0,00058374526077417	0,251272344528853	0.137964196317922	0.364580492739784	0.057436476877078
1784	TSFM	0.000733244914847421	0,0108979758504369	0,152303623026035	0.0648033141417954	0.239803931910275	0.0443543518036419
4020	IFI44L	0.0208538925504822	0,137547502730357	0,353090673684509	0.0541883631156552	0.651992984253362	0.151515102140174
1995	C10orf10	0.00122000382550798	0,0162147375605735	0,277051962864741	0.11064777340213	0.443456152327352	0.0843511303575972
5148	UBIAD1	0.0459619339996308	0,236684716013447	0,0977301128752354	0.00177035757256269	0.193689868177908	0.0486424882375786
1394	PDIA6	0.000213488240585622	0,00405990178616667	0,342886472515588	0.16378221524006	0.521990729791117	0.0907888593540682
[truncated: 5,388 more rows]
