# Supplementary material for: Network meta-analysis of transcriptome expression changes in different manifestations of dengue virus infection
Source: BMC Genomics. 2022 Feb 27;23:165. doi: 10.1186/s12864-022-08390-2 (PMC8882220; doi:10.1186/s12864-022-08390-2)
Supplement: Supplementary file 6 — Additional file 6: Supplementary Table T1. Results from differentially expression analysis. [file 12864_2022_8390_MOESM6_ESM.zip › DiffAnalysis_DF_vs_Normal.csv]

	gnames	p	q	logfc	lower	upper	std
1	IFI27	2.77345515326589e-13	7,3538163388845e-09	1,94228708100364	1,46428278863564	2,42029137337165	0.241894731976565
2	GRAMD1C	3.80773524415907e-12	3,84299823533407e-08	-0,698234771894275	-0,880669580121174	-0,515799963667377	0.0923213865311212
3	TIGD3	4.94574802110739e-12	3,84299823533407e-08	-0,751122868736291	-0,948608224461235	-0,553637513011347	0.0999377368678613
4	CACNA2D3	5.79747046627807e-12	3,84299823533407e-08	-0,955231536036504	-1,20734484093878	-0,703118231134233	0.127582285955939
5	CNTNAP3B	7.66714665487918e-10	4,06588787108243e-06	-0,762026898593018	-0,990948360677589	-0,533105436508448	0.115846021884671
6	STAP2	1.17917472417048e-09	5,21096963523006e-06	0,473153685545515	0,329196915683027	0,617110455408003	0.072849522102805
7	KCTD14	4.06612990946421e-09	1,46494792526416e-05	0,985105869990835	0,673799039971791	1,29641270000988	0.157537251050366
8	LOC283588	4.41998242583945e-09	1,46494792526416e-05	-0,594280358799909	-0,782577156077196	-0,405983561522623	0.0952878541817956
9	LINC00877	5.6450794819107e-09	1,66310313847625e-05	-0,504096624790251	-0,66506917814117	-0,343124071439332	0.0814603828252364
10	RNF141	6.49420353191609e-09	1,72193806648755e-05	-0,394981933020362	-0,521681007390681	-0,268282858650042	0.0641162414769537
11	CNTNAP3	2.00296439764067e-08	4,82805463667658e-05	-0,793464433127895	-1,05769412744965	-0,52923473880614	0.133713801546793
12	CD1C	2.87892416493705e-08	6,36122285277548e-05	-0,73128120806336	-0,977876340488649	-0,484686075638072	0.124789807156831
13	RPGRIP1	4.88038838810076e-08	9,9541152392686e-05	-0,483110950156332	-0,649095299754295	-0,317126600558368	0.0839966092341962
14	MCM10	6.03817058232057e-08	0,000114358637850164	0,862384213825414	0,563801087569153	1,16096734008167	0.151098403197765
15	CENPA	6.94218023618874e-08	0,00012271460597503	0,655590734172673	0,427445519945807	0,88373594839954	0.115453200584769
16	DTL	8.10351883118317e-08	0,000134290501130514	1,01703576278999	0,661084332861576	1,37298719271841	0.180129712460659
17	CDCA3	1.60018203283265e-07	0,000249581332944457	0,707750079969205	0,453593657873117	0,961906502065293	0.128616208232131
18	HJURP	1.85492953776586e-07	0,00027324142607701	0,791515208282152	0,505646322371535	1,07738409419277	0.144664344320471
19	CEP55	2.16768824341684e-07	0,000301585957116395	1,07909633718032	0,686979562973612	1,47121311138702	0.198431234854315
20	CYP51A1	2.28325505558995e-07	0,000301585957116395	0,284778661982886	0,181085284146923	0,388472039818849	0.0524741769893235
21	UCK2	2.39059457538557e-07	0,000301585957116395	0,399734055901978	0,25391881731819	0,545549294485766	0.0737900027645969
22	CDCA5	2.50231606885185e-07	0,000301585957116395	0,781251571703237	0,495749942525661	1,06675320088081	0.144478493543764
23	CDC6	3.04715545712136e-07	0,000351284030198143	0,940956466433581	0,594376547138445	1,28753638572872	0.175387246568517
24	CDC45	3.26518265677441e-07	0,000360734658934889	0,740131494948205	0,466761058405749	1,01350193149066	0.138339486765203
25	RAD51	3.65851988221795e-07	0,000388022618708036	0,594926118339586	0,374172836139101	0,81567940054007	0.111712503179203
26	TIPIN	4.18193600543935e-07	0,000410477422894414	0,579590459676376	0,363349707689091	0,795831211663662	0.109428931035843
27	BIRC5	4.24979371438767e-07	0,000410477422894414	0,805398691739574	0,504711998198316	1,10608538528083	0.152162916326044
28	FAM64A	4.33466635528704e-07	0,000410477422894414	0,500161083842436	0,313279649544031	0,68704251814084	0.0945716077926052
29	LDLR	5.19176847037996e-07	0,00047468876204181	0,341980064028674	0,213244236006485	0,470715892050863	0.0651469434739598
30	CDCA2	5.62666697615334e-07	0,000497303582909019	0,864744187972437	0,538122776859264	1,19136559908561	0.165287215952868
31	CCNA2	6.25323837520356e-07	0,000520797441473322	0,902489736963474	0,560096204269067	1,24488326965788	0.173268719850447
32	TPX2	6.3363993897069e-07	0,000520797441473322	0,957593164140238	0,594091560842588	1,32109476743789	0.183950488116208
33	CDT1	6.48173319578337e-07	0,000520797441473322	0,812965685064785	0,504068863808865	1,12186250632071	0.156317662789078
34	POLE2	9.01339493774573e-07	0,000702912255218612	0,848595709656985	0,521583329497521	1,17560808981645	0.165485066378427
35	USP18	1.00290855851343e-06	0,000759774869399531	0,803844471868694	0,492638021251228	1,11505092248616	0.157486453915636
36	TRIP13	1.14667215059952e-06	0,000844555890920731	0,822806915355874	0,502385169719564	1,14322866099218	0.162149866680457
37	TTK	1.21683076762888e-06	0,000872007237937294	0,931645725379918	0,56788814256021	1,29540330819963	0.184080026906692
38	KIF2C	1.30383148934009e-06	0,000909765577364537	0,689578851106103	0,41951044351721	0,959647258694996	0.136668490455225
39	POC1A	1.39011400239595e-06	0,00094509930188535	0,470748810973941	0,285856914105827	0,655640707842055	0.0935647996297047
40	UBE2S	1.48063616860135e-06	0,000969200227313223	0,654462001757898	0,396688430803651	0,912235572712145	0.130446671404814
41	MELK	1.56081475112154e-06	0,000969200227313223	0,769707093432411	0,465822908474769	1,07359127839005	0.153781011271032
42	C16orf59	1.5677700205487e-06	0,000969200227313223	0,405991872073205	0,245672183587987	0,566311560558422	0.0811299996587517
43	CDC25A	1.60451674040961e-06	0,000969200227313223	0,575458471069105	0,347981810301542	0,802935131836667	0.115114878183836
44	ESPL1	1.63213160080307e-06	0,000969200227313223	0,564067787076302	0,340922072502496	0,787213501650108	0.112923196884168
45	MCM4	1.7299396890931e-06	0,000969200227313223	0,543218523753135	0,327754129349852	0,758682918156417	0.109036054208796
46	KIF23	1.75736900329328e-06	0,000969200227313223	0,408952325794912	0,246627997378956	0,571276654210868	0.0821444504628509
47	LOC200772	1.76481913078137e-06	0,000969200227313223	-0,617238470625519	-0,862284315409933	-0,372192625841105	0.124005788007573
48	DHCR24	1.7826382946021e-06	0,000969200227313223	0,467948987582264	0,282086781997959	0,653811193166569	0.0940558256949202
49	PPM1F	1.79109225488772e-06	0,000969200227313223	-0,344698022669656	-0,481636270677648	-0,207759774661663	0.0692977894301665
50	FBRSL1	1.82937605001554e-06	0,00097011811932324	-0,28658639498382	-0,400548239235875	-0,172624550731765	0.0576705485934901
51	NCAPH	2.05746829060215e-06	0,00104928291556495	0,758887796475485	0,455487839218802	1,06228775373217	0.153535967174547
52	TK1	2.05780545387054e-06	0,00104928291556495	0,743171920901308	0,446052863908443	1,04029097789417	0.150357508926063
53	MKI67	2.22007543790645e-06	0,00111066604219037	0,85040162643298	0,509221216734198	1,19158203613176	0.172654817283949
54	LOC284454	2.29293601291104e-06	0,00112587404411734	-0,447853934343451	-0,627801190926051	-0,267906677760852	0.0910625575877772
55	PBK	2.66962445408656e-06	0,00128700168000191	1,00539546358906	0,598555442347887	1,41223548483024	0.205881954339667
56	CENPN	2.84127522161456e-06	0,00132979192645416	0,503209691740727	0,298985490017357	0,707433893464096	0.103347939187479
57	IL1RAP	2.85868903669194e-06	0,00132979192645416	-0,433089777320028	-0,608906890702581	-0,257272663937475	0.0889724929202598
58	FEN1	3.06380103659136e-06	0,00140063249112448	0,630262232609332	0,373561986081628	0,886962479137036	0.129903514097175
59	HSDL2	3.45145555331268e-06	0,00155110752535739	-0,330179674888732	-0,465423693874355	-0,194935655903109	0.0684404224947301
60	TMCC1	3.56523661458285e-06	0,0015755374805944	-0,2957772880758	-0,417118137766161	-0,174436438385438	0.0614047044813175
61	SEMA4C	3.67003692693671e-06	0,00159526277242175	-0,37316013745607	-0,526459866489992	-0,219860408422149	0.0775775394882678
62	KIF18B	4.14027229541799e-06	0,00177063419214529	0,757672677730816	0,444592173509201	1,07075318195243	0.158434821328907
63	BARD1	4.52729187559946e-06	0,00189647406617785	0,404258223076959	0,236484796252558	0,572031649901359	0.084901974234227
64	SKA3	4.64270530522373e-06	0,00189647406617785	0,489487711544534	0,286092385049211	0,692883038039856	0.10292848573417
65	MRPS18A	4.64909727707187e-06	0,00189647406617785	0,332131717108853	0,194112744170308	0,470150690047397	0.0698446917730748
66	MICALCL	4.83645938973603e-06	0,00190402015469624	-0,532658260759807	-0,754436480533158	-0,310880040986455	0.112231174252747
67	MDS2	4.89912885205648e-06	0,00190402015469624	-0,393296497498019	-0,557153570410601	-0,229439424585438	0.0829200979311256
68	SIGLEC17P	4.92714835560849e-06	0,00190402015469624	-0,438753013275895	-0,621599695665743	-0,255906330886048	0.0925298160198213
69	CENPU	4.95483276160816e-06	0,00190402015469624	0,526770209891803	0,307182536310711	0,746357883472896	0.111122645328386
70	ORC1	5.65965781288873e-06	0,00214379752726778	0,723755915991277	0,420060425592859	1,0274514063897	0.153685522128868
71	NCAPG	6.04113474259645e-06	0,00225606602394289	0,869912470945748	0,503697822742535	1,23612711914896	0.185323428235679
72	TYMS	6.14585376465464e-06	0,00226329600791413	0,678204708509297	0,392449096882563	0,963960320136032	0.144607021712751
73	ACP2	6.37989239124547e-06	0,00231729927060101	0,488916695888308	0,282529090148013	0,695304301628604	0.104442732776546
74	CYBRD1	6.58644633835569e-06	0,00235999492785813	-0,727638088607064	-1,03529085488662	-0,419985322327513	0.155688107051028
75	PKMYT1	6.90986575899995e-06	0,00244286787466511	0,363176377934473	0,209249447198879	0,517103308670068	0.0778949357751714
76	CIT	7.16891338194006e-06	0,00247238389623246	0,258676178774576	0,148835364329505	0,368516993219647	0.0555850957711118
77	SIGLECP3	7.17984386233828e-06	0,00247238389623246	-0,433071458103904	-0,616979392816351	-0,249163523391456	0.0930668642225957
78	NDC80	7.91623479916579e-06	0,00269101238076771	0,579662450867743	0,33227463150267	0,827050270232817	0.125190947476912
79	ADGRE3	8.44246233632231e-06	0,00281695839275518	-0,408561438564259	-0,583504073275559	-0,233618803852959	0.0885299617815662
80	RBBP8	8.50278696992331e-06	0,00281695839275518	0,399928061311377	0,22861935892263	0,571236763700123	0.0866910053135596
81	HRAS	8.60545464126605e-06	0,00281695839275518	0,366063802334388	0,209163774494709	0,522963830174068	0.0793994756686734
82	CD38	8.84884751028249e-06	0,0028613072162822	0,872590917345218	0,498047322920832	1,2471345117696	0.189538302967947
83	RMI2	9.43552123756232e-06	0,00301425115197548	0,434485111713242	0,247368697950296	0,621601525476189	0.0946905194749954
84	AKAP2	9.82228178486304e-06	0,00307358374823376	0,345723884023851	0,196521784046414	0,494925984001288	0.0755039286479817
85	PI3	9.85308763341014e-06	0,00307358374823376	-0,629689214224241	-0,901485028090828	-0,357893400357654	0.137542646786515
86	LINC00467	1.09317566275189e-05	0,00337041310440308	0,402432454326775	0,227780024749239	0,57708488390431	0.0883831030730337
87	KIF4A	1.13552345252131e-05	0,00346073613144858	0,67391226082708	0,380852838687272	0,966971682966887	0.148303125104867
88	UHRF1	1.19299999598194e-05	0,00359459032880241	0,754349269365916	0,42545191462214	1,08324662410969	0.166438960368784
89	SPC24	1.24724770214215e-05	0,00371581717104484	0,447748671392754	0,252067442856866	0,643429899928641	0.0990247558134728
90	OIP5	1.27054635173933e-05	0,00373221179088116	0,707865853328198	0,398199194996086	1,01753251166031	0.156707239904147
91	SESN3	1.28090240607274e-05	0,00373221179088116	-0,471271509857877	-0,677525755579994	-0,265017264135761	0.104375245755261
92	LINC00494	1.34481141490383e-05	0,00387583420284513	-0,290492360994128	-0,417959504796716	-0,16302521719154	0.0645049240733747
93	CDCA8	1.36826635004188e-05	0,00390103035175918	0,576197516780758	0,323129036815129	0,829265996746386	0.128065653615248
94	EPT1	1.43201409825243e-05	0,00391612575525479	0,300213051025862	0,168034503932842	0,432391598118883	0.0668891362119872
95	WDR37	1.43444151810082e-05	0,00391612575525479	-0,309323367195751	-0,445525472315081	-0,173121262076422	0.0689252633052076
96	CBX7	1.44165522004941e-05	0,00391612575525479	-0,452066787434599	-0,651175960184697	-0,252957614684502	0.100759471714912
97	TRAIP	1.44304382660247e-05	0,00391612575525479	0,438470902647485	0,245339890508545	0,631601914786424	0.09773421528555
98	YBX3	1.45733101815106e-05	0,00391612575525479	-0,310166007630052	-0,446855941170215	-0,173476074089889	0.0691721295509552
99	USP30-AS1	1.46217782300669e-05	0,00391612575525479	0,523997139297054	0,293030541366729	0,754963737227378	0.116880965702463
100	HAVCR2	1.53619687989734e-05	0,00407322602704779	0,387703590548441	0,216354458524516	0,559052722572365	0.0867114647862494
101	RRM2	1.61929192163252e-05	0,00425104210911746	0,984515668267648	0,548150693120829	1,42088064341447	0.220823098019037
102	SULF2	1.66986320823495e-05	0,00432362806249225	-0,513707416163824	-0,741779836142201	-0,285634996185447	0.115416362954838
103	CENPW	1.6837846973212e-05	0,00432362806249225	0,522010540435043	0,29014641708805	0,753874663782035	0.117335159678487
104	SKA1	1.69586014896924e-05	0,00432362806249225	0,791216079033486	0,439639958841318	1,14279219922565	0.177915580929076
105	C15orf29	1.73540539146941e-05	0,00435125366740534	-0,210638085472424	-0,304353329701223	-0,116922841243625	0.0474247287038819
106	MAP7	1.74728363570802e-05	0,00435125366740534	-0,464434777171063	-0,671144442925925	-0,257725111416201	0.104605711691481
107	RRP7A	1.75592737096878e-05	0,00435125366740534	0,359989540485634	0,199722687996847	0,520256392974422	0.081103261929825
108	C1QB	1.82316286668251e-05	0,0044760336490821	0,754827736991251	0,418083457580026	1,09157201640248	0.170409907428422
109	MTFR2	1.86450914517891e-05	0,00453554678756136	0,446292869116488	0,246945700942222	0,645640037290755	0.100879909627835
110	NOV	1.97634499999243e-05	0,00476388978861813	-0,551679619767905	-0,798897104613053	-0,304462134922756	0.125104749457979
111	CDK1	2.06776330639783e-05	0,00489851406929573	0,65526477779215	0,360888530274885	0,949641025309414	0.148969506404838
112	DLGAP5	2.07494979314717e-05	0,00489851406929573	0,983384607651175	0,541515687766634	1,42525352753572	0.223608376851052
113	IL13RA1	2.08761866803853e-05	0,00489851406929573	-0,442851764734739	-0,64190812574563	-0,243795403723848	0.100732746261386
114	VPS37C	2.13115138662546e-05	0,00491792336821922	-0,347020940685649	-0,503182646298236	-0,190859235073062	0.0790258466864938
115	BUB1B	2.16056924875641e-05	0,00491792336821922	0,87791249854272	0,482542647194299	1,27328234989114	0.200077459032337
116	VRK2	2.16612916362882e-05	0,00491792336821922	0,387371191654863	0,212892579823486	0,56184980348624	0.088295142362657
117	CENPM	2.17698654753143e-05	0,00491792336821922	0,607018335179889	0,333530233744357	0,880506436615421	0.138399031246766
118	LOC401054	2.20737551018628e-05	0,00491792336821922	0,349547346547272	0,191938531404037	0,507156161690508	0.0797581584620281
119	SIL1	2.21224914078717e-05	0,00491792336821922	0,451026876359927	0,247636354972654	0,654417397747201	0.102926054102608
120	TCF19	2.23690400211099e-05	0,00491792336821922	0,680581379417751	0,373482064191233	0,987680694644269	0.155408032381672
121	RAD51AP1	2.24427202547436e-05	0,00491792336821922	0,62406636987773	0,342416290076215	0,905716449679245	0.142529411665438
122	CREM	2.3449449451699e-05	0,00509641108370328	0,320736058110586	0,175624838158166	0,465847278063005	0.0734337331643851
123	CHEK1	2.48636568965049e-05	0,00533256997992349	0,591932811210954	0,32323379861516	0,860631823806747	0.135975506228692
124	GOLGA8B	2.49715935608935e-05	0,00533256997992349	-0,304710721248221	-0,443063620490114	-0,166357822006327	0.070013675639827
125	HAGH	2.53343891212683e-05	0,00533256997992349	-0,368847202084749	-0,536458468146973	-0,201235936022525	0.0848199125566853
126	PSAT1	2.53405173475527e-05	0,00533256997992349	0,53905175475776	0,294092893699693	0,784010615815826	0.123961769772785
127	PTTG3P	2.56864296928859e-05	0,0053628006559596	0,556513287383534	0,303424155745891	0,809602419021176	0.128076104422377
128	CAMK1D	2.61425699591163e-05	0,00541539251926538	-0,384834868031073	-0,560024456399091	-0,209645279663055	0.0886549330204364
129	SUMF1	2.70648014241908e-05	0,00556297061831332	-0,315507669938282	-0,459422168672103	-0,171593171204461	0.0728281307397933
130	SPAG5	2.76843094462029e-05	0,00560255265250754	0,606870085755749	0,329695241895102	0,884044929616396	0.140264712340071
131	NR1H3	2.79977814245418e-05	0,00560255265250754	0,354075715469301	0,192254668955637	0,515896761982964	0.0818897639614795
132	SLCO4A1	2.81515342117047e-05	0,00560255265250754	0,431106721707434	0,234018649394454	0,628194794020413	0.0997366910488379
133	BAK1	2.82571532604455e-05	0,00560255265250754	0,361599973450832	0,196252546609309	0,526947400292356	0.0836742935941096
134	DDB2	2.8318018023623e-05	0,00560255265250754	0,314944820497053	0,170913394329368	0,458976246664737	0.0728873020291032
135	CDK5R1	2.86583884867196e-05	0,00560255265250754	-0,447459488330356	-0,652233637236523	-0,242685339424189	0.103626240718465
136	WDHD1	2.87364571277023e-05	0,00560255265250754	0,570103253115342	0,309161865509183	0,831044640721501	0.132049749394279
137	EZR	2.93815581206182e-05	0,00565977897493503	0,407373425045688	0,22067610683361	0,594070743257766	0.0944784355929709
138	IFI27L1	2.94913237470502e-05	0,00565977897493503	0,475232047795888	0,257388550327037	0,693075545264738	0.110240002599174
139	ORC6	2.96703480111624e-05	0,00565977897493503	0,452842547395331	0,24518968470999	0,660495410080671	0.105083017800112
140	PRDX4	2.99187133613698e-05	0,00566639060554801	0,56147558186863	0,303884496692269	0,81906666704499	0.130354324225016
141	CHAF1A	3.06744428239095e-05	0,00576831809557419	0,288443562271273	0,155921546340705	0,420965578201841	0.0670629490913427
142	LAG3	3.10001747638899e-05	0,00578851854834184	0,570684450047118	0,308329490096866	0,83303940999737	0.132765089630263
143	ISOC2	3.20057278831459e-05	0,00589709777548196	0,424486798306687	0,228979421992879	0,619994174620494	0.0989367776565084
144	FRY	3.21481283567793e-05	0,00589709777548196	-0,472586527017315	-0,690303629849786	-0,254869424184844	0.110176040418962
145	RGS16	3.24430386286244e-05	0,00589709777548196	0,475725910918912	0,256445887344533	0,695005934493292	0.110966958617817
146	POLQ	3.24712907871154e-05	0,00589709777548196	0,473152670639998	0,255047684716729	0,691257656563268	0.110372329192484
147	TIMM10	3.27075060425043e-05	0,00589958858991158	0,411493868747634	0,221731003769675	0,601256733725593	0.0960297597654398
148	FAM72A	3.31395118835622e-05	0,00592185781426697	0,593036293678786	0,319344501177444	0,866728086180129	0.138502109391789
149	MRPL12	3.32776471554131e-05	0,00592185781426697	0,362041078822305	0,194915128352451	0,52916702929216	0.0845743179312506
150	TOP2A	3.40653403339254e-05	0,00602161665969354	0,660967459668755	0,355432789082592	0,966502130254917	0.154616241801629
151	KIF14	3.45644711610982e-05	0,00602615273761365	0,829194414290562	0,445569285662957	1,21281954291817	0.194134025887382
152	LGALS3BP	3.47335620580948e-05	0,00602615273761365	0,685147881523521	0,368074824521407	1,00222093852563	0.160455258174686
153	CCNJL	3.49537443514609e-05	0,00602615273761365	-0,418569595087166	-0,61234729453533	-0,224791895639003	0.0980614722910517
154	AKIP1	3.50000951006035e-05	0,00602615273761365	0,333480176489735	0,179082792915309	0,487877560064162	0.078133009083662
155	TTC9	3.52339586710291e-05	0,00602728009136992	-0,372242699979794	-0,544654112726944	-0,199831287232644	0.0872490334125803
156	TUBG1	3.59876055063502e-05	0,0061167394871851	0,546270074495545	0,292939302152308	0,799600846838782	0.128198387034997
157	UBE2T	3.71416141563001e-05	0,00624144399916679	0,620443782560735	0,332179057715086	0,908708507406384	0.145876761920692
158	FAM210B	3.71920856823818e-05	0,00624144399916679	-0,345677917855715	-0,506296409905015	-0,185059425806416	0.0812812096148156
159	GAR1	3.79256109646504e-05	0,00626546144185561	0,420825122937393	0,225063656092691	0,616586589782094	0.0990653605204068
160	SDF2L1	3.80020581387291e-05	0,00626546144185561	0,536077707598826	0,286672753018451	0,7854826621792	0.126211721537012
161	TROAP	3.80440992698003e-05	0,00626546144185561	0,504155204272597	0,269586527461541	0,738723881083654	0.118703802692266
162	SLC1A4	3.91262835600336e-05	0,00640390992959439	0,520074181323686	0,277696050744268	0,762452311903104	0.122655787551697
163	ZNF593	3.95355419818926e-05	0,00643119567883363	0,419418068172868	0,223829357768597	0,615006778577139	0.0989779368852589
164	TRIP6	3.99705838837108e-05	0,00644773148883586	0,355588252254932	0,189657549694933	0,521518954814931	0.0839694610765817
165	CSTF2	4.01235412279056e-05	0,00644773148883586	0,310815811367792	0,165744616201423	0,455887006534161	0.0734134785661553
166	PARPBP	4.05115682622604e-05	0,0064708688703243	0,484857210534003	0,258423587278759	0,711290833789247	0.114587047610947
167	UCHL3	4.25036545272055e-05	0,00671610699101632	0,338223204562677	0,179815660533044	0,49663074859231	0.0801623563175325
168	GALM	4.25534970579197e-05	0,00671610699101632	0,465189208610566	0,24730157889234	0,683076838328793	0.11026233578489
169	NHS	4.52009100354064e-05	0,00709172857744853	-0,382328575663743	-0,562056032235192	-0,202601119092294	0.0909513274887286
170	KIF15	4.64898789111289e-05	0,00722793146447068	0,805586024267818	0,426247869895105	1,18492417864053	0.191964596648074
171	RPL39L	4.66142289430317e-05	0,00722793146447068	0,396259144081579	0,209636636150661	0,582881652012498	0.0944405777469241
172	AURKA	4.69294508492237e-05	0,0072345022631812	0,453869631205859	0,240027707523584	0,667711554888134	0.108215000660817
173	NEK2	4.86962000180484e-05	0,00746346672530955	0,631266651187358	0,333176702479777	0,929356599894938	0.150848830018487
174	MARCH9	5.07874240668589e-05	0,00769733822207122	-0,251583337773067	-0,370687702461166	-0,132478973084969	0.0602729281587411
175	KIT	5.08027225669419e-05	0,00769733822207122	-0,513042228818054	-0,755930695639833	-0,270153761996274	0.122914043911598
176	ACOT7	5.2888527345789e-05	0,00796783694644089	0,327392336982784	0,172014055917174	0,482770618048395	0.0786293936130793
177	ELK4	5.4921718618926e-05	0,00820286316807461	0,212308243836317	0,111314604471609	0,313301883201025	0.0511079706093013
178	CDC20	5.50673069552058e-05	0,00820286316807461	0,79504226516286	0,416784296845802	1,17330023347992	0.191417967003552
179	HSPBP1	5.71018898056263e-05	0,00845841680556526	0,353325235454978	0,184847122614256	0,5218033482957	0.0852585815655151
180	DIAPH3	5.81006779041537e-05	0,00854996568706659	0,399118576104928	0,208600519581461	0,589636632628394	0.0964119254894892
181	MYL6B	5.83648421406394e-05	0,00854996568706659	0,51642883468362	0,269843882879697	0,763013786487543	0.124784655239336
182	DCAF12	5.87143847670976e-05	0,00855391160494282	-0,409307483252347	-0,604816276100613	-0,213798690404081	0.0989374944957264
183	TTC25	6.03845132814634e-05	0,00874915502545357	-0,588615648277859	-0,870261780650277	-0,306969515905442	0.142527414063494
184	CCNF	6.32307283673675e-05	0,00911175414489538	0,598507481456229	0,31130588014415	0,885709082768309	0.145338766789024
185	ALDH5A1	6.47826070093993e-05	0,00928492337759039	-0,39054578244438	-0,578238424599369	-0,202853140289391	0.0949821206481981
186	C6orf106	6.56346284613582e-05	0,00935646329920922	0,293051218457069	0,152098280603612	0,434004156310526	0.0713294287682292
187	MBNL3	6.645750992148e-05	0,00942310628646012	-0,309519239199978	-0,458509374087425	-0,160529104312531	0.0753966634216016
188	LOC122423	6.97010513908794e-05	0,00983044349802748	0,348103891148412	0,180037651261261	0,516170131035562	0.0850501526888226
189	HSPA1L	7.12716194944175e-05	0,00999876714758984	-0,384381051866949	-0,570223351938121	-0,198538751795777	0.0940457524825223
190	PSMC3	7.30929094044641e-05	0,0102003078571546	0,412283081067617	0,212631947166428	0,611934214968806	0.10103373190353
191	ARHGEF40	7.36946294161091e-05	0,0102304350731316	-0,309442554032252	-0,459370328055198	-0,159514780009306	0.0758711570004116
192	DEPDC1B	7.47288809107552e-05	0,010319980611191	0,768370464456529	0,395758329123698	1,14098259978936	0.188560885428534
193	PDIA5	7.55771920730281e-05	0,010383053097494	0,375687592459629	0,193371564395561	0,558003620523696	0.0922612776657598
194	CDKN3	7.63243826873334e-05	0,0103889411642894	0,750901485851957	0,386271060270621	1,11553191143329	0.184521730191061
195	KIF20A	7.64036781835351e-05	0,0103889411642894	0,663615629344228	0,341349051812463	0,985882206875994	0.163083446407707
196	NET1	7.75973500773868e-05	0,0104862739769519	0,55782500048402	0,286664893396243	0,828985107571797	0.137220946493586
197	PPP2R1B	7.86022420508752e-05	0,0104862739769519	0,26016265624271	0,133593019983826	0,386732292501594	0.0640507391419889
198	SAPCD2	7.86733434065276e-05	0,0104862739769519	0,303036068364205	0,155599917380282	0,450472219348129	0.0746102677221478
199	ANKRD30B	7.87014339586433e-05	0,0104862739769519	-0,303154866536404	-0,450652180710177	-0,155657552362631	0.0746412194387989
200	RECQL4	7.97332870991399e-05	0,0105184428045376	0,341532348671416	0,175224353736488	0,507840343606344	0.0841603904037182
201	KIAA0355	7.97954238567359e-05	0,0105184428045376	-0,367139949973764	-0,545926389593587	-0,188353510353941	0.0904751245614049
202	MICAL2	8.01329604569715e-05	0,0105184428045376	-0,337712787651151	-0,502213496609048	-0,173212078693254	0.0832458108403148
203	SEC61A1	8.25621198572959e-05	0,010783914325203	0,541471136984373	0,277213668729977	0,805728605238769	0.133727856583744
204	C12orf4	8.37976890023683e-05	0,0108916457053813	0,260776041236657	0,133386330992077	0,388165751481237	0.0644657387144576
205	SLC14A1	8.53027200368282e-05	0,0110331786428122	-0,469392765384343	-0,698955244915311	-0,239830285853376	0.116170409648263
206	FAM83D	8.68839421502256e-05	0,0111831443015205	0,594723814716335	0,303521682597657	0,885925946835013	0.147363240925924
207	BCL11A	8.74854314628289e-05	0,0112061652909996	-0,406590338659456	-0,6057630709512	-0,207417606367711	0.100791636108698
208	NRAS	8.88120602200859e-05	0,0113214027727672	0,363840583757203	0,185435664582788	0,542245502931617	0.0902820556133657
209	SPC25	9.05994712429915e-05	0,0114939951196551	0,709223533629124	0,361014721448581	1,05743234580967	0.176211550061655
210	AARS	9.22663366107382e-05	0,0116497234058749	0,481730589492771	0,244934159724126	0,718527019261416	0.119831160151582
211	AURKB	9.29711699045932e-05	0,0116779884544221	0,530088026919898	0,269392299626701	0,790783754213095	0.131925432653802
212	LGMN	9.33710560941916e-05	0,0116779884544221	0,459958713077209	0,233689169374253	0,686228256780166	0.114504014927021
213	GM2A	9.52154807036915e-05	0,011852762773983	0,332482263001584	0,168714108603166	0,496250417400002	0.0828751005942926
214	ZWINT	9.84126131030679e-05	0,012152939630989	0,66000369197594	0,334208274927954	0,985799109023926	0.164869220516001
215	SSBP2	9.86730142475025e-05	0,012152939630989	-0,312791380074543	-0,467220271501643	-0,158362488647442	0.0781489536760003
216	IER5L	9.9001884227555e-05	0,012152939630989	-0,251471809831023	-0,375653558413463	-0,127290061248583	0.0628423452871512
217	IGLV6-57	9.98230900653881e-05	0,0121972775718146	0,554605605276033	0,28058202305878	0,828629187493285	0.138670012035518
218	SPATS2L	0.000102653792904124	0,0124856207286828	0,466381712608484	0,235524710984883	0,697238714232086	0.116825504340162
219	GART	0.000104455772541676	0,0126467799495093	0,215307588333917	0,108609003003403	0,322006173664431	0.0539949663902452
220	DDR1	0.000105627914442117	0,0127305643246942	-0,231378659909463	-0,346125926607951	-0,116631393210975	0.0580680127066828
221	GAS6	0.000106330656114914	0,0127572730628368	0,425269397498598	0,214273816692378	0,636264978304817	0.106774604919377
222	TNNT1	0.000108338804735472	0,0129396549890137	0,553103875054222	0,278344004253205	0,82786374585524	0.139042611889685
223	TTLL3	0.000109234474571936	0,0129881259788111	-0,213519157031565	-0,319644787546391	-0,107393526516738	0.0537050218148759
224	GINS3	0.00011155811078918	0,0132051933373889	0,480313487811758	0,241249198900374	0,719377776723141	0.120978813401254
225	FAM111B	0.000114305023279987	0,0134702119656393	0,479853488864932	0,240631405542872	0,719075572186991	0.121058665480591
226	TMPO	0.00011519946832517	0,0135155482417783	0,356505417964853	0,178683895041708	0,534326940887999	0.0899868271351073
227	NUSAP1	0.000116514012436658	0,0135898494048626	0,583762457818641	0,292366796334871	0,875158119302411	0.147461176728271
228	FAM212B	0.000116857841384449	0,0135898494048626	-0,18942906031002	-0,28400462951531	-0,0948534911047309	0.0478600973458034
229	PHGDH	0.000118471305570579	0,0137130395452354	0,551274571736568	0,275789350948693	0,826759792524443	0.139409676251787
230	EXO1	0.000119390369062758	0,0137130395452354	0,563428664544672	0,28172412706617	0,845133202023175	0.142556970048049
231	HIST1H2AM	0.000119483549668939	0,0137130395452354	0,495784589250567	0,247887966972508	0,743681211528626	0.125448427893365
232	LOC391014	0.000120318878621082	0,0137130395452354	0,272559562979367	0,13621379969644	0,408905326262294	0.0689979617171979
233	DCPS	0.000120623521482069	0,0137130395452354	0,531809710801737	0,265731030376073	0,7978883912274	0.134649483516964
234	APOO	0.000121020224536492	0,0137130395452354	0,267198992697955	0,133482734450215	0,400915250945696	0.0676672970644466
235	SPATS2	0.000123700473685621	0,0139570981266989	0,568496929845296	0,283581384788166	0,853412474902425	0.144181904865598
236	KIF11	0.000124745389734068	0,0140153559694865	0,796532171847515	0,397105555475345	1,19595878821969	0.20213039057245
237	DPEP3	0.000125838218797042	0,0140784825797619	-0,388363475399304	-0,583225423871932	-0,193501526926676	0.0986101580065492
238	GRWD1	0.000126911883257847	0,0141230617677896	0,403602741252466	0,200978510463485	0,606226972041447	0.102538271687577
239	MECR	0.000127301971054185	0,0141230617677896	0,327427521095269	0,163012187771489	0,491842854419048	0.0832026063828195
240	C9orf78	0.000128791206622687	0,014228745181669	-0,264331296945649	-0,397167537800623	-0,131495056090674	0.0672219630480862
241	CAT	0.000129602486103172	0,0142589623196083	-0,345341488652187	-0,518961974295298	-0,171721003009075	0.0878608864205519
242	LRRCC1	0.00013164910645819	0,0144242812303261	0,350825476458932	0,174260901077815	0,527390051840049	0.0893507470964087
243	OAZ2	0.000133043084877117	0,0145026511482069	-0,393888908873172	-0,592268079487498	-0,195509738258845	0.100390053126431
244	BLVRA	0.000133657783340422	0,0145026511482069	0,443599769587992	0,220114264684079	0,667085274491905	0.113095148249756
245	WHSC1	0.000134005262353788	0,0145026511482069	0,330259014535714	0,163845262921648	0,49667276614978	0.0842139087171798
246	CKS1B	0.000134749149850134	0,0145238768629118	0,45187680540918	0,224095683765571	0,679657927052788	0.115268951030428
247	DPAGT1	0.000135518020795695	0,0145476126372382	0,292694375596615	0,145096588569615	0,440292162623614	0.0746920638648642
248	FANCI	0.000138765712146607	0,0148361808772874	0,471864893016648	0,233532688538984	0,710197097494313	0.120608341063021
249	QPRT	0.000139462701438864	0,0148508173841425	0,370908269968371	0,183503848631918	0,558312691304824	0.094836266105126
250	LOC391764	0.000141134134516328	0,0149686863068017	0,30020969738982	0,148403009349421	0,452016385430219	0.0768219840325438
251	SLC6A8	0.00014284950349711	0,015088478229972	-0,429262608493924	-0,64650650344515	-0,212018713542699	0.109936572917455
252	CASP7	0.00014358249400993	0,015088478229972	0,34310057248765	0,169401330402614	0,516799814572686	0.0879007412267009
253	GINS1	0.000144480932086902	0,015088478229972	0,553876575582152	0,273349484656773	0,83440366650753	0.141961121594526
254	FABP5	0.000144539825397431	0,015088478229972	0,61206921307109	0,302060102093024	0,922078324049156	0.156880538538344
255	PLK4	0.000146984456399198	0,0152835014173519	0,642800084116416	0,316851691459603	0,96874847677323	0.164946634034012
256	ALPL	0.000148579277551327	0,0153714892701392	-0,534906975276758	-0,806346308922788	-0,263467641630728	0.137362249478827
257	LOC440090	0.000148990109086395	0,0153714892701392	0,303844567224935	0,149628953452416	0,458060180997454	0.0780410242244968
258	ATP5G3	0.000151605626429363	0,01557016410343	0,36125334626495	0,177680523631562	0,544826168898339	0.0928972802924089
259	IFI16	0.000152090232049345	0,01557016410343	0,55265302310953	0,271757727107591	0,833548319111469	0.14214745228178
260	GPR155	0.000154757586047147	0,015740035199332	-0,330082348157347	-0,498053467288258	-0,162111229026436	0.0850020166988254
261	LOC440271	0.000154936797549524	0,015740035199332	0,299141231326715	0,146903160329235	0,451379302324196	0.077040285973444
262	TCP11L2	0.000159126359949063	0,0161039520383565	-0,300022228363811	-0,452990462095826	-0,147053994631795	0.0774097858331517
263	NME1	0.000163509855274015	0,0164846532798118	0,532003227223306	0,260246484455652	0,80375996999096	0.137522874802967
264	PCED1A	0.000165128855871332	0,0165848167175317	-0,188312885583963	-0,284572347145371	-0,0920534240225545	0.0487122333970153
265	OLFM1	0.00016967616558316	0,0169772208695754	-0,270147604101791	-0,408499812338373	-0,13179539586521	0.0700133259556351
266	EIF4G1	0.000170532169131337	0,0169819946776253	0,368698739747429	0,179808675474959	0,557588804019899	0.0955880777636375
267	HEY1	0.00017100481157556	0,0169819946776253	-0,327450791053462	-0,495241307936595	-0,159660274170329	0.084910622682039
268	SPAG4	0.000174568087328192	0,0172184730099017	0,461322875194773	0,224593339508905	0,698052410880641	0.119797308308654
269	SEMG1	0.000174684866666549	0,0172184730099017	-0,370230211191488	-0,560224102961006	-0,18023631942197	0.0961466711922111
270	KCTD9	0.000177345857019304	0,0174160199958032	0,358747706944843	0,174451283459067	0,543044130430618	0.0932634595025974
271	PHB	0.000178093035144696	0,0174248591397107	0,237917353260272	0,115658037342007	0,360176669178537	0.0618694955837733
272	LOC282997	0.000181384699989783	0,0176816739714305	-0,236801832763503	-0,358644538103993	-0,114959127423013	0.0616586692258127
273	BUB1	0.00018271966233854	0,0177465635417816	0,479887696947444	0,232841535693253	0,726933858201635	0.125018050918285
274	AVIL	0.000184619853529769	0,0178354271796426	-0,285492779272105	-0,432571561175272	-0,138413997368939	0.0744294206055282
275	LOC197387	0.000186036180735144	0,0178354271796426	0,344964867927169	0,16715177336505	0,522777962489287	0.0899825619513753
276	E2F8	0.000186056045642467	0,0178354271796426	0,772409534625327	0,374265906999907	1,17055316225075	0.201481132346155
277	FKBP8	0.000186325224543126	0,0178354271796426	-0,305259406047552	-0,462623441763305	-0,147895370331799	0.0796342874948639
278	LOC440088	0.000187989976153428	0,0178546136629836	0,248542055568546	0,12033587327003	0,376748237867062	0.064878915524387
279	ZNF439	0.00018895770946649	0,0178546136629836	-0,365297778326073	-0,553798767810653	-0,176796788841494	0.0953911859301573
280	IL15RA	0.000189147917746978	0,0178546136629836	0,347171653175843	0,168011370801521	0,526331935550164	0.090664308203361
281	CHAF1B	0.000189219175534542	0,0178546136629836	0,374451499341482	0,181208123708716	0,567694874974247	0.0977910769867039
282	BORA	0.000190535671166957	0,0179150826985527	0,438031409574056	0,211865474331503	0,664197344816609	0.114451583722616
283	MCM2	0.000191507581058941	0,0179428392642326	0,577435036036567	0,27918437403845	0,875685698034685	0.150930159201007
284	LOC286052	0.000194623646267649	0,0181705844393898	-0,466947591058511	-0,708406387034897	-0,225488795082126	0.122190557006809
285	PDIA4	0.00019618296072159	0,0182518989597648	0,520124456135711	0,251015558498824	0,789233353772598	0.136182929119531
286	STIL	0.000202013408777619	0,0187286207473376	0,630741173097729	0,303719580828012	0,957762765367445	0.165489728179536
287	PTTG1	0.000206081806031863	0,0190350925120079	0,606091905258669	0,291403040028303	0,920780770489035	0.159248734637522
288	JAZF1	0.000206754917724242	0,0190350925120079	-0,346003218365859	-0,52569333330729	-0,166313103424428	0.0909324307053128
289	KNL1	0.000208285403380173	0,0190472057289143	0,382943862626613	0,18396447378531	0,581923251467917	0.100693794388717
290	RANBP1	0.000208323200504814	0,0190472057289143	0,383311227885868	0,184138370095045	0,582484085676692	0.10079169961768
291	TPI1	0.000211366557853368	0,019195528434595	0,401298390485709	0,192562640120898	0,610034140850521	0.105631014605096
292	CALR	0.000211976050970354	0,019195528434595	0,374461171232619	0,179644638844878	0,569277703620359	0.0985871751341005
293	ADA	0.000213272830138167	0,019195528434595	0,410024628899152	0,196612624654742	0,623436633143562	0.107997439335837
294	GPR146	0.000214460882625423	0,019195528434595	-0,423740924406232	-0,644379977845765	-0,203101870966699	0.111654697557045
295	SCO1	0.000215001216921574	0,019195528434595	0,405758272664788	0,194444503211594	0,617072042117981	0.106935624723397
296	RBL2	0.000215267421604203	0,019195528434595	-0,36073380251377	-0,548616087819898	-0,172851517207642	0.0950780898266102
297	LOC107985971	0.0002158662817417	0,019195528434595	-0,282833118782722	-0,430171500433868	-0,135494737131577	0.0745607914163372
298	MASTL	0.00021589516599466	0,019195528434595	0,375141897695973	0,179714532296593	0,570569263095353	0.0988962880228176
299	NUF2	0.000216460984421796	0,019195528434595	0,660387887574161	0,316299068582868	1,00447670656545	0.174126621821112
300	FAM207A	0.000222735300091468	0,0196657030812445	0,265218745404411	0,126744558003187	0,403692932805635	0.070075053680279
301	GFPT1	0.000223592387104086	0,0196657030812445	0,386116186574081	0,184464013297318	0,587768359850844	0.102046360641718
302	HELLS	0.000224805893563971	0,0196657030812445	0,530164868321481	0,253173990058404	0,807155746584557	0.14017161629548
303	RFC3	0.000224864253393917	0,0196657030812445	0,386493798408849	0,184561778866572	0,588425817951127	0.102187977230673
304	MRPL27	0.000225471383620529	0,0196657030812445	0,33290596321463	0,158938200710133	0,506873725719128	0.0880366263556276
305	RB1	0.000228357405290743	0,01985212000421	0,336430440681361	0,160459212094915	0,512401669267807	0.0890504831319259
306	LOC100289361	0.000231748454858926	0,0200656408270999	0,239059349308764	0,113884943223455	0,364233755394073	0.0633446809867146
307	DUSP5	0.000233902409873578	0,0200656408270999	0,625744437174108	0,29787714642433	0,953611727923887	0.16591769506275
308	CENPE	0.000233939024288521	0,0200656408270999	0,650770197757001	0,309786448417852	0,991753947096151	0.172555297037493
309	GMDS	0.000234505621111168	0,0200656408270999	0,341209886790477	0,162394924669493	0,520024848911461	0.090489558412489
310	ARNTL2	0.000234597347026248	0,0200656408270999	0,395487457455495	0,188221828983267	0,602753085927722	0.104887057392039
311	CCNB1	0.000235613205705039	0,020087730383502	0,714872663006764	0,340107275196031	1,0896380508175	0.189650541817265
312	POLD1	0.000237316441251853	0,0201680943583105	0,342036593875056	0,162633228250989	0,521439959499123	0.09078732081744
313	PSMG1	0.000238991426796576	0,0202455516981189	0,420658050217867	0,199903689890899	0,641412410544835	0.111713048766598
314	HMMR	0.000240927623285784	0,0203445730300082	0,719668602920514	0,341776639426082	1,09756056641495	0.191232749757839
315	AIFM1	0.000247668351551176	0,0208434220647196	0,426093504048908	0,201904627524246	0,65028238057357	0.113451090429351
316	BRICD5	0.000248582596915525	0,0208434220647196	-0,204539872370756	-0,312187402139021	-0,09689234260249	0.0544751810328657
317	CAMK2G	0.000249193467641565	0,0208434220647196	-0,269057303142517	-0,410685197743359	-0,127429408541676	0.0716709915619347
318	ACOX2	0.000251098249024457	0,0209366983424009	0,374970328431374	0,177481362431001	0,572459294431747	0.0999395638527258
319	C1orf106	0.000252701270733236	0,0210043078165885	0,439668997010294	0,207996687156116	0,671341306864473	0.117238092195674
320	ADAMTS5	0.000256957184587859	0,0212913117167096	-0,397147235597669	-0,606670219892852	-0,187624251302486	0.106029395422236
321	ESCO2	0.000257849745521738	0,0212967535204134	0,411432872659824	0,194317948610989	0,628547796708659	0.109871307014273
322	AMPD3	0.000259063741849408	0,0212967535204134	-0,328447526461609	-0,50183053201425	-0,155064520908969	0.0877407092929583
323	C8orf71	0.000260171890464453	0,0212967535204134	0,278843819757528	0,131599754940214	0,426087884574842	0.0745130622523845
324	HPS5	0.000261812050532267	0,0212967535204134	0,348617997579097	0,164444428814989	0,532791566343205	0.0932012887011125
325	SIGLEC1	0.000261820989516954	0,0212967535204134	0,63824485390501	0,301061666041183	0,975428041768837	0.170632017656718
326	PCK2	0.000261842038380341	0,0212967535204134	0,207171526545505	0,0977226708193894	0,31662038227162	0.0553867445203355
327	CD1E	0.000268083799174952	0,021691546819225	-0,294126588676429	-0,449783833258312	-0,138469344094547	0.078770563485562
328	TMEM97	0.000268332165065277	0,021691546819225	0,354963250565516	0,167097278041238	0,542829223089794	0.0950698347208372
329	LMNB2	0.000271881064839989	0,0219116304991864	0,486915360473213	0,228962882249988	0,744867838696438	0.130537207675239
330	RUVBL2	0.000273529908046551	0,0219777136722858	0,277435503052429	0,130393143043793	0,424477863061066	0.0744109892555256
331	PTPA	0.000275782838627159	0,02209178841752	0,222953265353586	0,104715022294646	0,341191508412526	0.0598346261127353
332	PXMP2	0.000277075901029439	0,0221285166138421	0,352176152001402	0,165342726037441	0,539009577965362	0.0945473131086901
333	CCND2	0.000278045225259472	0,0221392466899547	0,339026437956807	0,159122520067927	0,518930355845687	0.0910406259819967
334	PIR	0.000279793575617235	0,0221472171728519	0,438075355677737	0,20550316332081	0,670647548034665	0.117693478978363
335	MCM6	0.000280131826343051	0,0221472171728519	0,427097255557444	0,200332956752835	0,653861554362052	0.114754386429159
336	DHFR	0.00028072272800709	0,0221472171728519	0,489675260659036	0,229644944347556	0,749705576970516	0.13158870050799
337	IGF1R	0.000281486410984389	0,0221472171728519	-0,318350842979063	-0,487437532520632	-0,149264153437494	0.0855665526450411
338	DMTN	0.000285495795556874	0,0223590688171606	-0,406090277168511	-0,622005131450962	-0,19017542288606	0.109264010052451
339	IDE	0.000285865522497358	0,0223590688171606	0,33486496264088	0,156802877581335	0,512927047700424	0.0901085639362971
340	BLM	0.000288045077120775	0,0224632800584039	0,373402418547175	0,174736018793307	0,572068818301044	0.100535405828979
341	RCC2	0.000288895227929543	0,0224635101717063	0,388310763028273	0,181667113814552	0,594954412241994	0.104572303929709
342	CYB5R2	0.000295125025150579	0,0228808188358702	0,325478552388429	0,151995810476607	0,498961294300252	0.0877911810151956
343	PRIM1	0.000296560221106055	0,0229250561592625	0,473102378969163	0,220843488532335	0,725361269405991	0.127655959716663
344	BMS1P20	0.000298820762483199	0,0230326526664012	0,328700053167212	0,153337130950044	0,504062975384381	0.0887426488540641
345	LARP4	0.000299907046379608	0,0230397119181819	0,266658293509999	0,124356280739082	0,408960306280915	0.072012129992435
346	CABIN1	0.000300650210208973	0,0230397119181819	-0,273480596909383	-0,419450373910778	-0,127510819907987	0.0738682071441479
347	NUP37	0.00031129880092059	0,023718513656057	0,287617048641383	0,133700409127011	0,441533688155754	0.0778897278884656
348	EZH2	0.000311958195359902	0,023718513656057	0,554432655422023	0,25768391412674	0,851181396717306	0.150170110156128
349	GMNN	0.000312191637411423	0,023718513656057	0,56612587445117	0,263101520652973	0,869150228249368	0.153345892525908
350	LOC389939	0.000316702498494457	0,0239708179268524	0,23955924367286	0,111194211665629	0,367924275680092	0.0649593016387544
351	DPEP2	0.000317320652171419	0,0239708179268524	-0,412272159035509	-0,633215878744682	-0,191328439326335	0.111808874343349
352	GTSE1	0.000318469468891997	0,0239892555899753	0,432606137147214	0,200701884664267	0,664510389630161	0.11735546708313
353	CSRP1	0.000322893008168359	0,0242314225752157	0,223825394021123	0,103715775973582	0,343935012068663	0.0607816380089105
354	WDR18	0.000323512109810536	0,0242314225752157	0,299520955107111	0,13876816314473	0,460273747069493	0.0813491722712144
355	RFX2	0.000332742415502009	0,0248389972490103	-0,302316892501922	-0,464916346525564	-0,139717438478281	0.0822836781563956
356	VDAC1	0.000333523565049233	0,0248389972490103	0,364076503540871	0,16822513827005	0,559927868811692	0.0991108537430377
357	FANCL	0.000334802671195944	0,0248389972490103	0,283397532403747	0,130902314067124	0,435892750740369	0.0771704157393758
358	HPDL	0.000335745398369544	0,0248389972490103	0,453488328511234	0,209415728784657	0,697560928237811	0.123513276002614
359	CMC2	0.000336307750797462	0,0248389972490103	0,353280494070477	0,163116718217781	0,543444269923174	0.0962326412670069
360	CALU	0.000339157931997237	0,0249799237969632	0,394536658692965	0,182029218568242	0,607044098817688	0.107539683414434
361	MPV17	0.000344695248703178	0,0253174363417307	0,342430896602656	0,157761341598841	0,527100451606472	0.0934522832223621
362	TTTY1	0.000346730784467011	0,0253965932324386	0,335538968907743	0,154504893012538	0,516573044802949	0.0916125440011364
363	CCHCR1	0.000350040992274841	0,0255684212401306	0,236899644456289	0,108991918636161	0,364807370276417	0.064727881211518
364	SDC1	0.00035345418374886	0,0257468068189589	0,628004063903557	0,288678226208046	0,967329901599068	0.171716308561695
365	LOC285014	0.00035748283613157	0,02596892438364	0,294761344243429	0,135356418698902	0,454166269787957	0.0806670826099026
366	SCLT1	0.000360520753000774	0,0261180540049604	-0,186053911976162	-0,286735874021774	-0,0853719499305501	0.0509502458717423
367	VIPR1	0.000367048347358585	0,0264094529728226	-0,274931641194539	-0,423914356268237	-0,125948926120842	0.0753929086146114
368	ATAD2	0.000367431745916504	0,0264094529728226	0,480410240702908	0,220059828475896	0,740760652929919	0.131750685487896
369	MYDGF	0.000367657025747424	0,0264094529728226	0,457893748067356	0,209734084605117	0,706053411529595	0.125581540247714
370	BRCA2	0.000369622744561752	0,0264094529728226	0,384359321575267	0,175966861107507	0,592751782043027	0.105457292278825
371	NOC4L	0.000370671449187637	0,0264094529728226	0,232587611870861	0,106455447765398	0,358719775976325	0.0638293557548763
372	COMMD4	0.000370807996322562	0,0264094529728226	0,353879315346697	0,161965271228972	0,545793359464422	0.0971183669385458
373	B9D1	0.000371515216249777	0,0264094529728226	0,376403168210486	0,172244158807708	0,580562177613264	0.103314948523654
374	ZFP36L1	0.000373495895049735	0,0264792611156249	-0,276317687383103	-0,426252268472212	-0,126383106293994	0.0758746017256398
375	TBC1D7	0.000376436982383794	0,0266166042344168	0,242930651330956	0,111032709859229	0,374828592802683	0.0667471353499915
376	FDXR	0.000381128827420397	0,0267967935653927	0,304632327619026	0,139075568319219	0,470189086918832	0.0837802265735804
377	LYST	0.000381983917227172	0,0267967935653927	-0,405161050369834	-0,62538969866388	-0,184932402075787	0.11144701146666
378	ADCY3	0.000382017272024078	0,0267967935653927	0,284634688025523	0,129918099417349	0,439351276633698	0.078294543231612
379	DHDDS	0.000388392101102164	0,0271720753581105	0,292619500115625	0,133358906564134	0,451880093667116	0.0805940432055945
380	LOC442683	0.000390790417331515	0,0272387873702791	0,211980012853177	0,0965530908709484	0,327406934835406	0.0584119532011969
381	TPPP3	0.000391400263551814	0,0272387873702791	-0,357519023545179	-0,552218081792867	-0,162819965297492	0.0985277271833687
382	CCNE2	0.000394536923970058	0,0273852003640473	0,489150144857822	0,222601936851418	0,755698352864226	0.134887088597321
383	TXNDC11	0.000397791428630113	0,0275390071282701	0,623659320904052	0,283597375325251	0,963721266482853	0.172088816972137
384	IDH2	0.000400479536928324	0,027639199547635	0,38904604120716	0,176800309697439	0,601291772716881	0.107407245408557
385	VARS2	0.000401323470708636	0,027639199547635	0,33021036974791	0,150033194031542	0,510387545464278	0.0911789084827948
386	MYBL2	0.000403081270725139	0,0276883416924276	0,517877598720279	0,235204892505888	0,80055030493467	0.143046913173279
387	DEPDC1	0.00040533903575097	0,0277714845812325	0,563010968840604	0,25556947621651	0,870452461464697	0.155581191726047
388	LOC391040	0.000416848355569114	0,0284864282162759	0,277860900270264	0,125798461992581	0,429923338547947	0.0769514067931521
389	PLPPR2	0.000421656045883129	0,0286750831453832	-0,280175170722593	-0,433641755194693	-0,126708586250493	0.0776619769130809
390	GPS1	0.000421771918789344	0,0286750831453832	0,270968069441994	0,122541502084415	0,419394636799572	0.0751114692951789
391	STMN1	0.00042999516280194	0,0291593906437172	0,283133586799357	0,127808197934928	0,438458975663787	0.0786026274416606
392	SEMA3C	0.000436929050745349	0,029514476561356	-0,343802161481985	-0,532647253168699	-0,154957069795271	0.0955653193245368
393	TSPAN2	0.000437457638642764	0,029514476561356	-0,36535894657648	-0,566063933326252	-0,164653959826709	0.101567035592264
394	MRPL4	0.000446122918920597	0,0300227136933493	0,287416996328	0,129284137056568	0,445549855599433	0.0800233517164782
395	LOC101928893	0.000448743517616368	0,0301226186572101	-0,320063644392637	-0,496239670936132	-0,143887617849143	0.0891541214207876
396	LOC440096	0.000453327196183408	0,0303534611282905	0,250119296866339	0,112332869941396	0,387905723791281	0.0697270115418914
397	GAPT	0.000465560325994484	0,0310940353746694	-0,4482573110149	-0,69571602699183	-0,200798595037969	0.125226824805206
398	MCPH1	0.000470124360107501	0,0312459593500265	0,289524766100084	0,129569856301795	0,449479675898373	0.0809454029007013
399	HARBI1	0.00047019188310996	0,0312459593500265	0,362115499970604	0,16205381258509	0,562177187356118	0.101241493060989
400	FLJ33297	0.000477000798833042	0,0316191904526452	0,250572198673338	0,111977563621346	0,38916683372533	0.0701360063802127
401	BAG1	0.000488733861219219	0,0322145061615815	-0,305049959845828	-0,474104284155482	-0,135995635536174	0.0855501741747545
402	PTGES3L-AARSD1	0.000488743249406535	0,0322145061615815	0,244489124085573	0,108996540743363	0,379981707427783	0.0685662088304921
403	MPZL1	0.000490810984875527	0,0322145061615815	-0,235135545036605	-0,365488475787163	-0,104782614286047	0.0659652805418544
404	GNA12	0.000490841428975256	0,0322145061615815	-0,259351974396243	-0,403130566412316	-0,115573382380171	0.0727593549576746
405	LOC442072	0.000494553608232218	0,0323779973389562	0,236330234870403	0,105235368833088	0,367425100907718	0.0663407379178645
406	MRRF	0.000497704569208757	0,032504031163966	0,254710522782281	0,113348054336235	0,396072991228326	0.0715366722899131
407	STOML2	0.000507046920076595	0,0328846631499445	0,34416528106272	0,152870975649296	0,535459586476144	0.0968047473117643
408	ANKH	0.000507155363045174	0,0328846631499445	-0,265536091246762	-0,413129173038997	-0,117943009454528	0.0746896827743162
409	EPHB2	0.000507253525488489	0,0328846631499445	0,256256596483986	0,113819127888191	0,39869406507978	0.0720806775995939
410	E2F7	0.000508639995184972	0,0328906897090114	0,429137890080798	0,190553912646086	0,66772186751551	0.120735751115476
411	NINJ2	0.000511147821143776	0,0328906897090114	-0,296205792103798	-0,46094979916411	-0,131461785043485	0.0833689321808839
412	LOC389081	0.000511846516782934	0,0328906897090114	0,248589200796828	0,1103134470501	0,386864954543555	0.0699746360555088
413	KIFC1	0.000512308310383621	0,0328906897090114	0,353444781270275	0,156829692155523	0,550059870385028	0.0994973372484825
414	EPHX2	0.000517994473956248	0,0330447104628669	-0,335192419800698	-0,521819760702355	-0,148565078899041	0.0944430234784374
415	IKBKE	0.00051844563511616	0,0330447104628669	0,300818031217029	0,133317804523544	0,468318257910514	0.0847637209308593
416	LOC401061	0.000518914352937911	0,0330447104628669	0,265192046681313	0,117518180280208	0,412865913082418	0.0747305639371481
417	GPN2	0.000519692410447501	0,0330447104628669	0,214221180929609	0,0949163616390883	0,33352600022013	0.060374368486999
418	GLDC	0.000521927012486616	0,0331074036748388	0,697646590252178	0,30897638248581	1,08631679801855	0.196687095149639
419	KCNH8	0.000531071156121428	0,0335660314605959	-0,341192793167147	-0,531543519641344	-0,15084206669295	0.0963272478870786
420	DDRGK1	0.000531688976558562	0,0335660314605959	0,344175073414394	0,152142492936127	0,536207653892661	0.0971783524274224
421	TYW1	0.000533799493292729	0,0336192246191371	0,289294369845312	0,127830779768704	0,450757959921921	0.0817088726380848
422	LOC388353	0.000536048018560523	0,0336808369955741	0,275885898633281	0,121853590880995	0,429918206385567	0.0779482619599276
423	MBOAT2	0.000541476396170594	0,0339414814289913	-0,309794778268174	-0,48290024994872	-0,136689306587629	0.0876002628938846
424	LOC391012	0.0005428511787825	0,0339474033146651	0,282630498878823	0,124671274351586	0,44058972340606	0.0799354836144974
425	AOC3	0.000547391605186248	0,0340483094332965	-0,436630813290303	-0,680824137259676	-0,192437489320929	0.123574368672326
426	psiTPTE22	0.000547417815870372	0,0340483094332965	-0,264581535903966	-0,412553904883776	-0,116609166924157	0.074881621579146
427	KLHL3	0.000548317108354426	0,0340483094332965	-0,288545058466755	-0,449940997536559	-0,127149119396951	0.0816746377527078
428	RPS6KA5	0.000554815280968336	0,0343713251749426	-0,266145503442029	-0,415154962206377	-0,117136044677681	0.0754064422961813
429	LOC283070	0.000563742049218861	0,0348429380770119	-0,274336154835461	-0,428131113408306	-0,120541196262617	0.077828151080041
430	C1orf63	0.000565362465819984	0,0348618273981788	-0,248654930648457	-0,38808541805506	-0,109224443241854	0.0705589906180507
431	ARAP3	0.000568792239361873	0,0349919402011138	-0,244937200880031	-0,382350789715714	-0,107523612044348	0.0695383363121664
432	STMN3	0.000574930218279225	0,0352398759704241	-0,253971966628334	-0,396579150867559	-0,111364782389109	0.0721665624352225
433	ABCC13	0.000575480531593198	0,0352398759704241	-0,280162257289631	-0,437487790284173	-0,122836724295088	0.0796148031396473
434	PINLYP	0.000578087988792775	0,0352631025008839	0,293712422973889	0,128716796347914	0,458708049599864	0.0834962646094159
435	LOC101928595	0.000578519690284161	0,0352631025008839	-0,245174972484408	-0,382912654730327	-0,107437290238489	0.0697023442297859
436	IFI27L2	0.000583280635579514	0,0354510107311831	0,282616473677315	0,123737859818238	0,441495087536391	0.0804007418549741
437	SNCA	0.000584276511013654	0,0354510107311831	-0,556810311751134	-0,869876323091134	-0,243744300411135	0.15842748718616
438	C5AR2	0.000586831211007367	0,0354524109381576	-0,195683895819175	-0,30574630045016	-0,0856214911881909	0.0556972317905702
439	STRADB	0.000586973728148262	0,0354524109381576	-0,406290617250916	-0,634813318105497	-0,177767916396336	0.115644228213796
440	NRG1	0.000591075805534305	0,0356032887793456	-0,23103203280951	-0,361052821172656	-0,101011244446363	0.0657971994282249
441	NPRL3	0.000592157282733978	0,0356032887793456	-0,212343976745107	-0,3318653817173	-0,0928225717729128	0.0604839719701783
442	LOH12CR1	0.000605944645345912	0,0363498241433187	0,194700564029106	0,0849025026835827	0,304498625374628	0.0555634605060703
443	ZWILCH	0.000610553366136778	0,0364627108395839	0,449751164972401	0,195963294777849	0,703539035166953	0.128429702033621
444	PES1	0.000611606455855784	0,0364627108395839	0,240647825756791	0,104834555566291	0,376461095947291	0.0687284928527366
445	CCDC12	0.000612568972157359	0,0364627108395839	0,317667584017814	0,138363790388947	0,49697137764668	0.0907369322718223
446	MTHFD2	0.000613327136883063	0,0364627108395839	0,39874179511428	0,173653639578723	0,623829950649838	0.113906171814154
447	NUS1P3	0.000615425197323475	0,0365055908434719	0,332311517094653	0,144670129968222	0,519952904221084	0.0949561829702454
448	LOC389050	0.000620880481226608	0,0367469775886686	0,300392367272658	0,130650638265925	0,470134096279391	0.0858980362705853
449	LARP1	0.000626339044307813	0,0369874827612955	0,235033729223189	0,102127841795431	0,367939616650947	0.0672572077923811
450	DSC2	0.000632809021633648	0,0371279443655021	-0,405199450845676	-0,634524970723921	-0,175873930967432	0.11605049588891
451	POLR2J	0.000633280617505155	0,0371279443655021	0,460622343535947	0,199913750426642	0,721330936645253	0.131931943417804
452	SLAMF7	0.000634351301517759	0,0371279443655021	0,460795463668479	0,199952372887511	0,721638554449446	0.132000006150205
453	BCL2L12	0.000637863793216763	0,0371279443655021	0,367855067342828	0,15952750997264	0,576182624713017	0.105424447976709
454	AVEN	0.000638058317163963	0,0371279443655021	0,402318509274436	0,174467489604352	0,63016952894452	0.115304323023211
455	RBKS	0.000639235191634611	0,0371279443655021	0,28858747618514	0,125122454303179	0,4520524980671	0.0827216999659035
456	SNRPA1	0.000640723594242498	0,0371279443655021	0,256549342960841	0,11120367820934	0,401895007712342	0.0735523742785818
457	DHX37	0.000641314221434934	0,0371279443655021	0,26465475825267	0,114705577548613	0,414603938956726	0.0758819898809367
458	MAD2L1	0.000642208550894594	0,0371279443655021	0,523654204427461	0,226925726067676	0,820382682787246	0.150159856069649
459	SLC25A19	0.000642720213606089	0,0371279443655021	0,26368870625185	0,114259708789183	0,413117703714518	0.0756187504335855
460	HIST1H4J	0.000644565212780162	0,0371535796018826	0,499321291725932	0,216294966515626	0,782347616936237	0.143225862554287
461	LOC283888	0.000646601500501005	0,0371584517627563	0,313739568481368	0,135858445709814	0,491620691252923	0.0900169877206645
462	LOC348120	0.000647452563243199	0,0371584517627563	0,218145584372146	0,0944499211229148	0,341841247621378	0.0625963611333024
463	COX19	0.000655727158139586	0,0375520639267195	-0,22945198531411	-0,359696287506738	-0,099207683121482	0.065910308910166
464	CLEC10A	0.000658981777246783	0,0376571159993501	-0,34708645323856	-0,544185127923253	-0,149987778553868	0.0997420563936786
465	NLRP1	0.000663471022738586	0,0378321164901368	-0,24964737403255	-0,39149395831225	-0,10780078975285	0.0717816597757941
466	SLC35E2	0.000674413141999434	0,0383735288843669	-0,169440008411602	-0,26584536049346	-0,0730346563297432	0.0487860614962722
467	SHCBP1	0.000677378240528199	0,0384597088813816	0,755808075041645	0,32562228324793	1,18599386683536	0.217696113753627
468	LTBP2	0.000686674240490658	0,0389042040312175	-0,24795125709126	-0,389239690154059	-0,106662824028462	0.0714992065820248
469	FOXM1	0.000691611520515481	0,0389547501356428	0,483985342325477	0,208033383473119	0,759937301177835	0.13964586969359
470	KMT5B	0.000692320939836889	0,0389547501356428	-0,164987151042909	-0,259065299927592	-0,0709090021582253	0.0476083771059356
471	UBE2SP2	0.000694523271637912	0,0389547501356428	0,217508715128748	0,0934489082889394	0,341568521968557	0.0627806364999677
472	NSDHL	0.000694877537503132	0,0389547501356428	0,370265685794947	0,159069290494284	0,581462081095611	0.106876227371489
473	B4GALT2	0.000694912193632248	0,0389547501356428	0,272914054683861	0,117245549100872	0,428582560266851	0.0787762621307166
474	FAM225B	0.00069668480167406	0,0389717247181175	0,328422631583587	0,141052284279351	0,515792978887824	0.0948190228940879
475	PMS2L2	0.000698947225770145	0,0390159698764114	0,196447686736788	0,0843406118917107	0,308554761581866	0.0567319399748175
476	LOC390937	0.000703183673859946	0,0391699897319254	0,266948324878256	0,11453112627344	0,419365523483073	0.0771309337463992
477	APOBEC3F	0.00071287259041514	0,0396264501778982	0,248073503177295	0,106269789609394	0,389877216745197	0.0717599649929107
478	NEIL3	0.000720070991331459	0,0399302449828293	0,487174393836012	0,208459780573928	0,765889007098095	0.141043914771123
479	C19orf54	0.000722566454604118	0,0399302449828293	0,358035922184254	0,153142153500217	0,562929690868291	0.103686774472176
480	ASPHD2	0.000722855651207168	0,0399302449828293	0,311155748018173	0,133084150682297	0,48922734535405	0.0901133776368654
481	CHMP1B	0.000724722390678864	0,0399332618411672	-0,299028073141248	-0,470196402401562	-0,127859743880933	0.0866199692981495
482	TRIM26	0.000725922391380071	0,0399332618411672	0,204931608867325	0,0876091609832233	0,322254056751426	0.0593711867003704
483	UCHL1	0.000727460281742667	0,0399350090484613	0,413855322386297	0,17688257750057	0,650828067272024	0.119920384659962
484	AP1S1	0.00073631708057266	0,0403377012218679	0,251634710717975	0,107401556027756	0,395867865408194	0.0729893870263919
485	MID1IP1	0.00073987556695345	0,040416818460151	-0,32477784932523	-0,511011580000397	-0,138544118650064	0.0942438364799936
486	NTMT1	0.000741215516190577	0,040416818460151	0,17391782906914	0,0741747768659067	0,273660881272374	0.0504751092499619
487	MAK	0.000742334172735944	0,040416818460151	-0,348047955413357	-0,547681336703966	-0,148414574122747	0.101024748170441
488	ANKRD39	0.000744187524654023	0,0404346971643472	0,315362494761731	0,134438587661568	0,496286401861894	0.0915567929303311
489	TMEM126B	0.000765644710089703	0,0414941671395799	0,329344623686013	0,139942082886129	0,518747164485897	0.0958474172177436
490	CASS4	0.000767763013853787	0,0414941671395799	-0,354213328699478	-0,557965547361836	-0,150461110037119	0.103109091507942
491	UTP4	0.00076854315630112	0,0414941671395799	0,226306459511789	0,0961181508325042	0,356494768191073	0.0658819733154467
492	LOC389276	0.000769946454183417	0,0414941671395799	0,263366152039	0,111834791526141	0,414897512551859	0.076682654157178
493	GNGT2	0.000772017460089954	0,0415213853028096	0,389703985797215	0,165431043297477	0,613976928296953	0.11349363213208
494	COA4	0.000780367148906134	0,0418854958567736	0,265087956383498	0,112390863500016	0,417785049266979	0.0772725746324758
495	MARCO	0.000782602558284137	0,0419206198644523	0,459372913772155	0,194698298596021	0,724047528948289	0.133938954359308
496	ZBED3	0.000785440480524456	0,0419878111715846	-0,246239328413908	-0,388157724313585	-0,104320932514232	0.0718180001452099
497	ABCC10	0.000790122317530085	0,0421531051293968	0,380757893934248	0,161199035010296	0,600316752858201	0.111108063631365
498	LOC392895	0.000794489222234193	0,0423009673243768	0,27328533115743	0,115624689196268	0,430945973118593	0.0797843854947803
499	ATOX1	0.000801149077958139	0,0425700757556313	0,311603532413798	0,131708147979679	0,491498916847918	0.091036307615436
500	LOC442119	0.000806477261546025	0,0427674891797857	0,302636465420292	0,127818572247863	0,477454358592721	0.0884668361536306
501	CCNB2	0.000808279024523794	0,0427774817070826	0,365339127272367	0,154260619249269	0,576417635295465	0.106816570351949
502	APOL3	0.000812682472342922	0,0429248520999454	0,456244859228052	0,192521563088073	0,719968155368031	0.133457538047888
503	THOP1	0.000816968839930171	0,0430654647927405	0,338886611307868	0,142911319611897	0,53486190300384	0.0991735668815499
504	PHF19	0.00081874765371953	0,0430735992824868	0,301114017310254	0,126949721724391	0,475278312896117	0.0881360821927413
505	IRS3L	0.000824919818665959	0,0433123742414414	-0,210919411499348	-0,332994052251553	-0,0888447707471422	0.0617760404610684
506	VWCE	0.000830397591840024	0,0433857888443898	-0,343585693501054	-0,542557547575173	-0,144613839426934	0.100689981409382
507	NQO1	0.000831443390841681	0,0433857888443898	0,29231878597632	0,123017433477596	0,461620138475043	0.0856751831308238
508	MAPK1	0.000832288007923339	0,0433857888443898	-0,185576873901615	-0,293066259299481	-0,0780874885037484	0.054395151855927
509	CREB3	0.00083535028731995	0,0433857888443898	0,364256423465837	0,153205853065613	0,575306993866061	0.106802432479329
510	GINS2	0.000837475302696249	0,0433857888443898	0,396714563431736	0,16680730720614	0,626621819657333	0.1163448843705
511	PBX1	0.000837508858150275	0,0433857888443898	-0,348403001748098	-0,550313046404094	-0,146492957092102	0.102176856809137
512	RGS14	0.00083777197391392	0,0433857888443898	-0,226195731677473	-0,357286532923423	-0,0951049304315229	0.0663386809245832
513	DSCC1	0.00084284149135937	0,0435632400456018	0,335716998465372	0,141052203075621	0,530381793855123	0.0985103884168145
514	LINC00926	0.000848576699659344	0,0437743408394309	-0,304776134657247	-0,481603565802768	-0,127948703511725	0.0894837656188242
515	MPP7	0.000851416777484993	0,0437942206176132	-0,267317219018851	-0,422456276851846	-0,112178161185856	0.0785083343659971
516	LOC389767	0.00085226542857584	0,0437942206176132	0,269021784131243	0,112880011330689	0,425163556931797	0.0790157596594501
517	RAD54L	0.000857240666653767	0,043964673648597	0,45521382639225	0,190871947896334	0,719555704888165	0.133770572502983
518	MEGF6	0.000859800792533247	0,0440108455869093	-0,404077383446811	-0,638785049490187	-0,169369717403436	0.118774138385138
519	TCN2	0.000867384441964814	0,0441316471935403	0,509957701671534	0,213523983502147	0,80639141984092	0.15001069226842
520	TIMELESS	0.000868218180655001	0,0441316471935403	0,369591710068379	0,154733538262963	0,584449881873795	0.108729274426333
521	CISD1	0.000868513672511938	0,0441316471935403	0,250468569617004	0,10485705610932	0,396080083124689	0.0736869074086183
522	SCGB3A2	0.000868987753280238	0,0441316471935403	-0,271262559770206	-0,428970262565269	-0,113554856975142	0.0798082006947375
523	KLC1	0.000870905834800935	0,0441316471935403	0,160552208221832	0,0671918608676592	0,253912555576004	0.0472451326505874
524	C19orf33	0.00087214720457911	0,0441316471935403	-0,462149041835025	-0,730919757718107	-0,193378325951943	0.136011791776202
525	TMEM106C	0.000881010570955273	0,0444952291216744	0,350219165783222	0,146364126537705	0,554074205028739	0.10316112400598
526	SPANXN3	0.000884301876515969	0,0445237171325455	0,275085068844872	0,114912016400486	0,435258121289257	0.0810557942878764
527	ELL2	0.000886949826026088	0,0445237171325455	0,616275063222884	0,257344816884195	0,975205309561573	0.181637146616952
528	PNPT1	0.000888351452508907	0,0445237171325455	0,393705158548351	0,164372302298206	0,623038014798496	0.116054208470037
529	NAXE	0.00088884400720082	0,0445237171325455	0,223976157867429	0,0935039744348426	0,354448341300016	0.066025628526208
530	MGC35030	0.000889970585715599	0,0445237171325455	0,297653056822811	0,124242951733689	0,471063161911933	0.0877544230508019
531	CENPF	0.000895536566367328	0,0446441079220167	0,411152445145154	0,171488388862298	0,65081650142801	0.121282326507489
532	UBA5	0.000895744499887343	0,0446441079220167	0,397225953969037	0,165675073847067	0,628776834091008	0.117176642512072
533	PFKP	0.000907838816640072	0,0451620004187833	0,241843772530183	0,100703122415152	0,382984422645214	0.0714244208173113
534	BLOC1S3	0.000910711672861719	0,0452200749174691	0,291737579950333	0,121431757507106	0,462043402393561	0.0861834965327823
535	IGHV4-31	0.000912732863586467	0,0452357231364396	0,415285376423661	0,172809838132159	0,657760914715164	0.122705080858856
536	SCD	0.000916091881267622	0,0453174929697967	0,334996110939188	0,13933676467	0,530655457208377	0.0990136822622041
537	CKAP2L	0.000930191452623804	0,0458825090164034	0,381274424685785	0,158287430741229	0,60426141863034	0.112842876090643
538	ACO2	0.000930974537085613	0,0458825090164034	0,280019719703669	0,116239094198539	0,443800345208799	0.0828814116150591
539	MRPL52	0.000934989917546435	0,0459949121776321	0,239216569334783	0,099248442202187	0,37918469646738	0.0708310639435326
540	TRAM2	0.000944909000674151	0,0463967817645835	0,490622601777927	0,203287961230248	0,777957242325605	0.145406091477842
541	LOC441460	0.000950282536338803	0,0465322059960304	0,248620013700384	0,102942305766171	0,394297721634596	0.0737204051895359
542	CDKN2A	0.00095117690551946	0,0465322059960304	0,292146902920639	0,120950653189144	0,463343152652134	0.0866340984911309
543	PALM2-AKAP2	0.000953958248839985	0,0465823259079046	0,252048762114671	0,104311810597784	0,399785713631557	0.0747624882470704
544	MTFP1	0.000956843321419784	0,0466328371229113	0,403407140178279	0,166889454389234	0,639924825967323	0.119690101375935
545	PAICS	0.000959646260357552	0,0466328371229113	0,385976313461682	0,159620006392565	0,6123326205308	0.114547921648233
546	SGO2	0.00096026886928567	0,0466328371229113	0,409124470250461	0,169179184374599	0,649069756126322	0.121424643131231
547	GOT1	0.000962441186398555	0,0466528849311841	0,347883684572317	0,143814552200744	0,551952816943889	0.103269466127949
548	SQLE	0.000964486308526722	0,0466667052382957	0,334197432758507	0,138119986588977	0,530274878928038	0.0992252622939055
549	DDX19A	0.000979597857325967	0,0470189959168489	0,337118443025191	0,13905555305944	0,535181332990942	0.100229998867634
550	NUS1	0.000979633557212219	0,0470189959168489	0,435718682051316	0,179725629323154	0,691711734779478	0.129545637698726
551	ZDHHC24	0.000983095173038259	0,0470189959168489	0,343974059476213	0,141819691352553	0,546128427599873	0.102300497037206
552	EIF4H	0.00098355343058305	0,0470189959168489	0,3037200383429	0,125215696650171	0,482224380035629	0.0903323685159988
553	DDX39A	0.000983893679143809	0,0470189959168489	0,33680945490246	0,138851527650606	0,534767382154315	0.100176882341379
554	ALDH16A1	0.000984118038265436	0,0470189959168489	0,364957812644148	0,150451515178988	0,579464110109307	0.108551207930729
555	ALG10	0.00098418037842169	0,0470189959168489	0,346299498813087	0,142758604684613	0,549840392941562	0.103002150435864
556	KIF18A	0.00100681355665212	0,047983896842415	0,579336943632397	0,238139347301232	0,920534539963561	0.172663514602991
557	RTN1	0.00101354868865798	0,047983896842415	-0,383541664595093	-0,609560395035523	-0,157522934154663	0.114377090529304
558	LOC149329	0.00101673473604274	0,047983896842415	0,262101383317652	0,107603571314327	0,416599195320977	0.0781838310287349
559	HIST1H1C	0.00101823135998647	0,047983896842415	0,494747631375785	0,203076439178386	0,786418823573183	0.147600609426237
560	COA7	0.0010183336128496	0,047983896842415	0,211995521074103	0,0870155625342777	0,336975479613928	0.0632462805379125
561	SMIM14	0.00101946401773248	0,047983896842415	-0,215900479079016	-0,343195126411571	-0,088605831746462	0.0644176319966048
562	RPGR	0.00102155318753026	0,047983896842415	-0,302178379282138	-0,480374810983448	-0,123981947580828	0.090176550239811
563	OR8I2	0.0010221894463829	0,047983896842415	-0,233913887177937	-0,371861972940737	-0,0959658014151359	0.069808819219939
564	LRR1	0.00102342472399739	0,047983896842415	0,30840372666995	0,126506549844987	0,490300903494913	0.0920493174180405
565	LOC730101	0.00102363057062259	0,047983896842415	0,444035186570356	0,182137597982204	0,705932775158507	0.13253363622113
566	NCAPG2	0.00102428382473343	0,047983896842415	0,410586739165717	0,168403720092277	0,652769758239156	0.12255705110477
567	ADRB2	0.00102922027969357	0,0481301159013668	-0,360390340361004	-0,573056214745537	-0,147724465976471	0.107619859290309
568	FBXO5	0.00103756024237315	0,0483547485709171	0,515852815068513	0,211229721686698	0,820475908450327	0.154154936899053
569	SSSCA1	0.00103767120259671	0,0483547485709171	0,27834910428901	0,113975912383797	0,442722296194223	0.0831812806597833
570	FBLN5	0.00104365249520682	0,0484947634732025	-0,425960225430055	-0,677631066307817	-0,174289384552294	0.127358376425571
571	NELL2	0.00104582042047601	0,0484947634732025	-0,404479655003184	-0,643503364539444	-0,165455945466923	0.120958278152458
572	ETNK1	0.00104662734433372	0,0484947634732025	0,403987396638349	0,165238141966463	0,642736651310236	0.120819389889492
573	CDC25C	0.00104799168282651	0,0484947634732025	0,296966406486778	0,121444205950832	0,472488607022724	0.0888232518671448
574	CD164	0.00105288096006882	0,0486361300631095	0,332037412744196	0,1357048417978	0,528369983690592	0.0993543685394055
575	SLC25A37	0.00105920702839239	0,0488432597527379	-0,38720996743401	-0,616288549062568	-0,158131385805453	0.115925532446789
576	TUBA3D	0.00106330804805976	0,0489122455780915	0,401269968896509	0,163791197552738	0,63874874024028	0.120176460047559
577	RRM1	0.00106548773684213	0,0489122455780915	0,420163529576473	0,171457618127971	0,668869441024974	0.125857969795188
578	DIRC2	0.00106623714667686	0,0489122455780915	-0,247893867880948	-0,394638046621651	-0,101149689140245	0.0742600942132869
579	FCGBP	0.00107850772706356	0,0493896932350436	-0,410280708877723	-0,653401222717239	-0,167160195038207	0.123031471625235
580	LOC390606	0.00108176947919636	0,0494536512773992	0,263674476548707	0,10738624459588	0,419962708501533	0.0790898755156257
581	GGH	0.00108422790723742	0,049466232948223	0,683304849955196	0,278205835630218	1,08840386428017	0.205000915386488
582	EIF2C4	0.00108577588443771	0,049466232948223	-0,202264761960149	-0,3221933022001	-0,0823362217201985	0.0606900033344249
602	CASC7	0.00118734579283151	0,0522964679350955	-0,190273201552738	-0,304007672604437	-0,0765387305010393	0.0575554860715902
649	HRASLS	0.00140260769430418	0,0573037642750005	-0,426339390375158	-0,685129620314778	-0,167549160435538	0.130961153087729
660	MPDU1	0.00146976070728111	0,0590465229599374	0,265051298856845	0,103455814014886	0,426646783698804	0.0817756181661544
856	PTGDR	0.00261705212952121	0,0809851770689509	-0,384427084649522	-0,632578509761143	-0,1362756595379	0.125577371219013
629	CCDC51	0.00132000582361239	0,0555427500597499	0,262045442130414	0,103878543121207	0,420212341139622	0.0800405775727666
672	LINC00282	0.00154704255620782	0,0609186660321539	-0,350783380552534	-0,565687429070872	-0,135879332034196	0.108752490400234
944	C2orf40	0.00311668286379539	0,0874723657912674	-0,275209186421906	-0,456171945118578	-0,0942464277252344	0.0915764538343741
875	TOR3A	0.00272881248765742	0,0826429214678077	0,259237745155445	0,091164689299898	0,427310801010991	0.085053601919038
2435	MIR181A2HG	0.0243324757149626	0,264959176009131	-0,17946132344362	-0,335335781922975	-0,0235868649642638	0.0788804848782145
2000	SMKR1	0.0162275465430097	0,215039208635556	-0,24532497157315	-0,44469976494773	-0,0459501781985692	0.100893889398587
762	NDUFA9	0.00200950995056515	0,0699240896840354	0,271977223504371	0,101064967883311	0,442889479125431	0.086490382879528
803	ZFP3	0.00223906509896643	0,0738890770709125	-0,340596813626822	-0,556963877218766	-0,124229750034878	0.109492851197737
1745	PATJ	0.0123454262714026	0,18758680663968	-0,127935219822054	-0,227738688671843	-0,0281317509722649	0.0505056831773487
2191	LOC153682	0.0196734916577425	0,2379554890781	-0,262486593239537	-0,482450049556969	-0,0425231369221044	0.11131281070083
736	CEP68	0.00190476986264479	0,0684702636374103	-0,241446959905438	-0,392372926575799	-0,0905209932350777	0.0763762937675129
9739	SLC25A53	0.266761251452646	0,726016394160664	-0,0816106372358564	-0,226279681692136	0,0630584072204234	0.0732099696441972
712	AMIGO1	0.0017656127794068	0,0657517174802969	-0,265686240384188	-0,430536491676249	-0,100835989092126	0.0834226972210171
1089	LOC285778	0.00443584369207458	0,107941051731074	0,245917998805145	0,0777456881145539	0,414090309495737	0.0851038299653211
1347	ATP2B1	0.00711089589028569	0,139974316652506	-0,249372471212831	-0,429911807085337	-0,0688331353403252	0.0913621801297239
869	FAM150B	0.00270889048047722	0,0825609812310294	-0,327538912339461	-0,539731063977359	-0,115346760701563	0.107380131240461
1432	LOC105370580	0.00812199212867668	0,150387305371412	-0,166639505703383	-0,289367140163295	-0,0439118712434703	0.0621064888282277
662	WBSCR23	0.00148137615085998	0,059333366525759	0,287658571762269	0,112149726999995	0,463167416524542	0.088816493159442
15204	ENPP5	0.499333097968283	0,870609353764534	-0,0767626230046515	-0,300757249362008	0,147232003352705	0.113352789864048
1112	LOC399917	0.00464534628424185	0,110726631479014	0,237582507010692	0,0742417267788601	0,400923287242524	0.0826588273073564
839	ZNF767P	0.00245503783879012	0,0775518644808926	-0,226579768245605	-0,371875322628887	-0,0812842138623233	0.0735270158575734
14649	LOC286087	0.474584977882349	0,858894413025198	-0,134821760333921	-0,506466909804234	0,236823389136392	0.188071540898006
1953	PRSS33	0.0154389640394627	0,209487599578305	-0,337011227633843	-0,608805217204154	-0,0652172380635318	0.137541723598866
963	C1QC	0.00325535074448431	0,0896320093354117	0,507899072398559	0,172359765962404	0,843438378834715	0.169800129191077
733	NMT2	0.00189608396388284	0,0684702636374103	-0,267609152092451	-0,434813633710242	-0,100404670474661	0.0846140587270659
2361	HEMGN	0.0226516273989281	0,254360815044813	-0,264542646413121	-0,4915037819669	-0,0375815108593425	0.114853995937784
912	ANGPT1	0.00294235704963494	0,0854716416945738	-0,284396948383604	-0,470254200860131	-0,0985396959070773	0.094053319167892
811	LOC389108	0.00230114769417171	0,0752168430852865	0,270655682237361	0,0982415875754356	0,443069776899286	0.0872503905992541
758	CLIC4	0.00198267880599675	0,069354523141166	0,346313080240504	0,12897771211711	0,563648448363899	0.109982863042498
661	SVIL	0.00147892219909911	0,0593246930546337	-0,236962284616994	-0,381517238650496	-0,0924073305834915	0.0731522340282634
666	LOC389892	0.00150967909415392	0,0600807149805646	0,301411254099583	0,117182261974179	0,485640246224986	0.0932293357696008
1563	C2orf47	0.00988513967820229	0,167693204457795	0,198021140090104	0,0482967595978714	0,347745520582338	0.0757682294234356
705	GMPPA	0.00173761007516664	0,0653513916922604	0,349313821178125	0,132911132139342	0,565716510216909	0.109510879504287
1067	NOG	0.00420872761239331	0,104587078390449	-0,444651714342127	-0,746905912543017	-0,142397516141236	0.15295615422279
752	OLIG1	0.00196403414554783	0,0691546652251175	-0,575238223759033	-0,935902364585499	-0,214574082932567	0.182514586315911
1586	MATN1-AS1	0.0101421725816656	0,169497344572864	-0,188669661403879	-0,331827089827687	-0,0455122329800708	0.0724450142643725
900	FLYWCH1L	0.00286195329635648	0,0842420290500242	0,258882006866766	0,0901954468892119	0,42756856684432	0.0853640665268437
756	LOC400669	0.00197942677539181	0,069354523141166	0,231380754897563	0,0861969715919591	0,376564538203168	0.073470453949429
1298	ANG	0.00659888941408956	0,13479934731478	0,311878318760624	0,088201453370348	0,535555184150899	0.113191986488029
915	FADS3	0.00294952110694079	0,0854716416945738	-0,223676772004738	-0,369890372438249	-0,0774631715712271	0.0739915943285367
1145	ZNF818P	0.00495981324185245	0,114855413194513	-0,275618031799799	-0,466564807416784	-0,084671256182814	0.0966288793785558
2187	ZNF204P	0.0195223522898325	0,236687320971608	-0,190324289304316	-0,34961506753103	-0,0310335110776021	0.0806093182021572
794	DNASE2	0.00221323781310776	0,0737100743286777	0,327268391671573	0,119612053803874	0,534924729539271	0.105084776420941
842	RGL2	0.00248042013498174	0,0781096673147753	-0,325518255144061	-0,53447986887036	-0,116556641417762	0.105745313070952
685	MXI1	0.00160266983084604	0,0620361906056682	-0,266677418224949	-0,430605811762918	-0,102749024686979	0.0829561898320522
1135	LOC388129	0.00488686734405011	0,114137535437719	0,253579548657939	0,078206423668137	0,428952673647741	0.0887478119812388
1987	LOC442050	0.0159380158872973	0,2126009914392	0,209064387465156	0,0396310238789831	0,378497751051328	0.0857419875238519
1935	KLHDC1	0.0151614192527853	0,207754538236488	-0,221005513492954	-0,398749838038502	-0,0432611889474056	0.0899477607895616
1324	SERHL	0.00690255666968657	0,138233602792099	0,181045665330078	0,0504655854845023	0,311625745175654	0.0660802296549383
740	CDK5	0.00191200101334327	0,0684702636374103	0,229863284287606	0,0861245429366632	0,373602025638549	0.0727391884735772
898	WLS	0.00284482857237492	0,0839984739382194	-0,373040174301959	-0,615957609990198	-0,13012273861372	0.122928703646458
677	RBMY1A3P	0.0015589368387962	0,0609847291070941	0,260415082059254	0,100758050680028	0,420072113438481	0.0807946611155518
609	MRTO4	0.00123156347372791	0,0536205344924392	0,31914784104499	0,127741315704564	0,510554366385418	0.0968615363607293
738	MRPL22	0.00190771814404436	0,0684702636374103	0,361375477928296	0,13544905932069	0,587301896535902	0.114330375998879
1082	DACH1	0.00437018212037496	0,10708431470444	-0,275220902966567	-0,463110060170594	-0,0873317457625407	0.0950815673600276
1741	ZBTB18	0.0122572857505824	0,186675434621879	-0,149430343382814	-0,265881832351851	-0,0329788544137767	0.0589304367391548
1500	ATF5	0.00893447467069821	0,157866131185746	0,214792530608989	0,0545937404218373	0,374991320796141	0.0810688189081311
1114	LIG1	0.00465427642904245	0,110726631479014	0,217445177380601	0,0679157068655609	0,366974647895641	0.0756695949604288
854	ITM2C	0.00259074990860983	0,0804376274318378	0,581762831083628	0,206623433072511	0,956902229094746	0.189839810195443
2494	EXOSC4	0.025695092094097	0,273046540674178	0,162731923268152	0,0200315205312522	0,305432326005051	0.0722137357846469
1311	RPH3A	0.00673464085222997	0,136122562324868	-0,269207839056245	-0,462774617763846	-0,0756410603486447	0.0979547355591408
723	POLR2D	0.00183699580720313	0,0673125084035048	0,268052741346755	0,101090315252433	0,435015167441077	0.0844915661952879
1059	LOC56251	0.00406938493674986	0,101888330120796	0,235647365560392	0,0760756035359109	0,395219127584873	0.0807515104408794
590	MND1	0.00112499564674336	0,0505580670735598	0,581026478354812	0,235416717756388	0,926636238953235	0.174896296420865
931	CCR6	0.00303130362440732	0,0862874229003045	-0,386418002623966	-0,639750416084233	-0,133085589163698	0.128199217524536
1244	TNFRSF13B	0.00600964188437934	0,127945674130691	0,347304074889982	0,10108498500359	0,593523164776374	0.124599510310944
1222	SLC16A10	0.00581697746452391	0,12621698647451	-0,28617214848453	-0,48824707736335	-0,0840972196057107	0.102260296697698
843	MRPL17	0.00250079187069477	0,0786577656601089	0,23403910738944	0,0836743778876188	0,384403836891262	0.0760922789236576
1653	LOC399978	0.0108811207434442	0,174538969457002	0,227717689901855	0,0532354920842366	0,402199887719474	0.0882969570559445
887	PCSK5	0.00280085363872154	0,0836849052194033	-0,251252740289481	-0,414595574556244	-0,087909906022718	0.0826598667545685
605	PLK1	0.00120151263966998	0,0526580291584288	0,313769756400207	0,126013196414069	0,501526316386345	0.0950144663548814
597	HDAC8	0.00117339992323707	0,0520008705234905	0,234189448633937	0,0943547500313295	0,374024147236544	0.0707635422517506
897	MRPS7	0.00283917072954715	0,0839248739062908	0,24856848605735	0,0867389389221452	0,410398033192555	0.0818940657127446
585	ZNF33B	0.00111423480343549	0,0504375446392019	-0,169546437323353	-0,270309671199123	-0,0687832034475826	0.0509913735935792
583	AXL	0.00111030200793343	0,0504375446392019	0,364821118867181	0,148073178228678	0,581569059505683	0.109685594552901
943	NBPF1	0.00311402126608414	0,0874723657912674	-0,241064042462533	-0,399560241236748	-0,0825678436883191	0.0802072201734045
746	AEN	0.00193063994233271	0,0686205336071741	0,269338380679103	0,100753847457929	0,437922913900277	0.0853124357459427
1930	SMURF2	0.0150613061422466	0,206917374280658	-0,188290511274869	-0,339571100948442	-0,0370099216012953	0.0765557512278005
674	OPN3	0.00155005539630936	0,0609186660321539	-0,257251692808846	-0,41488360626873	-0,0996197793489627	0.0797698473970522
904	HOTAIRM1	0.00287684264053131	0,08435520194529	-0,161419520399129	-0,266657655114872	-0,0561813856833854	0.0532559033406753
652	FOXO3	0.00141361549094365	0,0574877526723479	-0,207017694072414	-0,332770483068723	-0,0812649050761038	0.0636373724572102
3787	LOC441503	0.0566048675334293	0,396207660382789	0,1618898732737	-0,00461157256748662	0,328391319114887	0.0842582865018647
670	STXBP5	0.00154023203536532	0,0609186660321539	-0,253231445828598	-0,408306228417715	-0,0981566632394807	0.0784758077901091
625	PSMB6	0.00128761333965469	0,0546257083215108	0,308193852903054	0,122599155845586	0,493788549960522	0.093920452635653
780	OR10G2	0.00213081538533615	0,0724340640284462	0,265548719910771	0,0976968915653954	0,433400548256147	0.0849416494321398
691	BEND2	0.00162983541483564	0,0625399218876513	-0,501133676501711	-0,809679969098842	-0,19258738390458	0.156140277277438
1108	LOC440427	0.0045967349448868	0,11000219049068	0,211688904723762	0,0663277275172394	0,357050081930285	0.0735602243778583
2334	H2AFB3	0.0221820058937448	0,251994809885451	0,178443834131804	0,0258935024784911	0,330994165785116	0.0771983059093637
2203	WDR83	0.0198490717737544	0,238900652783068	0,166464464971916	0,0267643978129069	0,306164532130926	0.0706954118238765
4178	HOXB-AS1	0.0669170429814171	0,424678170093891	-0,110431236974649	-0,22865827086734	0,00779579691804223	0.0598289536986823
980	LOC101927830	0.00337304983925996	0,0912616494775283	-0,270869003930115	-0,450508537615262	-0,0912294702449682	0.0909068339907493
5276	LOXL1-AS1	0.10086325925492	0,506783884904107	-0,140000963298455	-0,307572904030187	0,0275709774332764	0.084800011918906
1229	ROPN1L	0.00587618612534393	0,126751079894929	-0,250619310432167	-0,427807594979677	-0,0734310258846573	0.0896663759810124
855	GGTA1P	0.00259402075612437	0,0804449828639036	-0,462162228646131	-0,760218372852006	-0,164106084440256	0.150831723203736
1574	LOC391265	0.00998801062183636	0,168254194179156	0,223179639757005	0,0541932118482079	0,392166067665802	0.0855158151073785
4465	GATSL3	0.0747673229275432	0,443915482538434	-0,137906529053562	-0,289766467597319	0,0139534094901959	0.0768489315232741
1190	RAPH1	0.00539375453637551	0,120181009690753	-0,230013741624363	-0,39096003063009	-0,0690674526186364	0.0814470917170973
3629	LOC105369477	0.0516486020870801	0,377366405163662	-0,135165033384337	-0,27130895719164	0,000978890422966561	0.068895820571945
1209	LOC388276	0.00563231465794081	0,123524254057321	0,220290685253995	0,065343654570745	0,375237715937246	0.0784111587618
643	WFS1	0.00136750541574231	0,0563909892665745	0,320221467761289	0,126304651397428	0,51413828412515	0.0981318725982736
1911	LOC441040	0.0147912667696834	0,205227858921065	0,211506729693407	0,0420389659844775	0,380974493402336	0.0857593957534579
771	AGPAT4-IT1	0.00205669308436444	0,0707305021166317	-0,240340349104123	-0,391721037461045	-0,0889596607472023	0.076606406304682
1379	LOC387901	0.00751998090700997	0,144511012949189	0,202839848689501	0,0549356738615888	0,350744023517413	0.0748471118344451
2679	PDGFC	0.0296213595795765	0,293172956047955	-0,214087746747736	-0,406707669642966	-0,0214678238525068	0.0974755778682772
2047	HRH4	0.0170911922992333	0,221383958873556	-0,295673848003925	-0,537920744586481	-0,0534269514213699	0.122589376406433
2338	LOC392439	0.0222927087421454	0,252819149828052	0,190169087109057	0,0274578256031291	0,352880348614986	0.0823402584871429
1784	INPP5A	0.0128861058198873	0,191521914694121	-0,241457306401786	-0,430997103638786	-0,0519175091647847	0.0959168760272114
777	CKS2	0.00208692315354897	0,0712159168807607	0,422363932166597	0,155946065011416	0,688781799321778	0.134821129429641
1011	LOC151443	0.00361473840896817	0,0947573407909906	0,251213307247106	0,0833388475008631	0,41908776699335	0.0849531020837885
1751	LINC00963	0.0124679390937246	0,188699311362976	-0,119723453707546	-0,213254380788454	-0,0261925266266388	0.0473314547567652
1560	LOC101928307	0.00986873510504183	0,167620512564579	-0,20363344886096	-0,357566314981625	-0,0497005827402939	0.0778979393849796
4960	TRIM23	0.0892358767570157	0,476973825704142	-0,171087681562778	-0,368722175008469	0,0265468118829122	0.100013208217311
3632	LGR6	0.0517557123311692	0,377836649906649	-0,202819622471344	-0,40720288113174	0,0015636361890522	0.103428430170019
960	SENP6	0.00323675025537235	0,0893983677304145	-0,21094512146468	-0,350217829074426	-0,0716724138549334	0.0704791459340567
7019	RNF157-AS1	0.162585047986406	0,614181870260659	-0,104968332443186	-0,252770198284713	0,0428335333983409	0.0747953382306605
1443	LOC283332	0.00825857383958554	0,151550981343663	0,202353415408451	0,0529969233287989	0,351709907488102	0.0755820589844259
2271	SOS1-IT1	0.0211446990852292	0,246874370869596	-0,168652910094788	-0,31167742293532	-0,0256283972542567	0.0723777521499824
1900	LOC441329	0.0146018773049912	0,203773040390443	0,212164999221221	0,042500445164531	0,381829553277911	0.085858981780586
818	HBZ	0.00232893491040982	0,0753661536774644	-0,451894291618097	-0,740113668211821	-0,163674915024373	0.145853813375208
924	ZNF302	0.00300225325538581	0,0859687513826133	-0,199346708821722	-0,32990240216405	-0,0687910154793936	0.0660678888313074
1178	ANKRD36BP2	0.00530255843551677	0,119283944555044	0,3014725660256	0,0909541394042796	0,511990992646919	0.106533140385458
1166	LOC440194	0.00518564064426049	0,117922179830675	0,233804307944848	0,0709712594466945	0,396637356443002	0.0824018889626699
2074	C9orf73	0.0176204804291366	0,225162251411801	0,225015937244177	0,0397693374345702	0,410262537053785	0.0937442975428693
1759	CCDC191	0.0125587275728578	0,189171037312492	-0,146377446447904	-0,260851494222761	-0,031903398673046	0.0579297498932358
2315	TSPYL1	0.0217575779334357	0,249124371225118	-0,154726208953995	-0,286570044923662	-0,0228823729843273	0.0667197551859884
792	RNASE1	0.0021983457893672	0,0735973972286254	0,439998820634922	0,161003663917634	0,718993977352211	0.141185884173884
745	SLC35B1	0.00192568135889258	0,0685361627262238	0,341775271531027	0,127905219861831	0,555645323200223	0.108229234867426
880	SRM	0.00274933746028176	0,0827681284416379	0,349311894386367	0,122662429478434	0,575961359294301	0.114696274577233
2628	LOC441700	0.0285472728988423	0,288025472189043	0,173121216544668	0,0184126960200605	0,327829737069276	0.078290460366786
2711	LOC442040	0.0305823667999587	0,298808405037326	0,155287499943175	0,0147410339330172	0,295833965953332	0.0711237331308451
2076	ZXDB	0.0176348308465386	0,225162251411801	-0,153798664541713	-0,280431286987333	-0,027166042096093	0.0640826133887311
3977	CDC14A	0.0618678199251815	0,412431701623395	-0,160029060892368	-0,328105907106102	0,00804778532136566	0.0850555200350308
3145	LOC338902	0.0399482116682409	0,336657173504887	0,16178212410792	0,00752721360709352	0,316037034608745	0.0780609103881008
1327	RCC1	0.0069607635596948	0,138992521199836	0,236896184100923	0,0658523738015688	0,407939994400277	0.0865569563060731
4597	CEP126	0.0785077921189369	0,452778940024881	-0,111716640394571	-0,236325335061862	0,0128920542727211	0.0630584019427348
720	GTSF1	0.00182411072511801	0,0671704471768501	0,312172690968581	0,117862948026935	0,506482433910227	0.0983307136353463
1066	LOC440569	0.0041691795988682	0,103701498183856	0,186966269258636	0,0600114067949469	0,313921131722325	0.0642456833946861
751	ZNF641	0.00194976249232571	0,0688388182210602	-0,284438597897765	-0,462647994909286	-0,106229200886244	0.0901831113529402
2990	LOC442272	0.0365111690832171	0,323777139880101	0,19100653570448	0,0121473820553254	0,369865689353635	0.0905119215963205
2445	LOC441697	0.0245562411016323	0,266175532318884	0,186545604251949	0,0242595089618673	0,348831699542031	0.0821251025367261
1521	SDHA	0.00932633292219117	0,162582325727744	0,200366249199403	0,0500626283777181	0,350669870021088	0.0760613547917219
1376	LUNAR1	0.00750079886914236	0,144471509252833	-0,283016452388452	-0,489315048685545	-0,0767178560913593	0.104397689424948
620	SORL1	0.00127601705342772	0,0545073534326985	-0,330743736088522	-0,529751962873883	-0,13173550930316	0.100708387870114
2089	CPA3	0.0178111856587276	0,226028798349441	-0,335046595487775	-0,611348965258745	-0,058744225716805	0.139823195622651
1910	SMCR2	0.0147562843987723	0,20484967582903	0,186003050322438	0,0370232454553533	0,334982855189522	0.0753914359005377
1051	KISS1R	0.00400547026911699	0,101051421679959	-0,288575050719946	-0,483638543752974	-0,0935115576869187	0.0987121499095456
2199	IL16	0.0197929217804201	0,238658172354634	-0,142173535310984	-0,261432839562041	-0,0229142310599263	0.0603513355384507
684	ZNF540	0.00160103866760569	0,0620361906056682	-0,27821750475348	-0,449223020563247	-0,107211988943712	0.086537577326757
865	LOC441316	0.00268240368727838	0,0822242008880767	0,225034524034955	0,0793983980284773	0,370670650041433	0.0736993625976071
663	NT5E	0.00148636796058218	0,0593920842735142	-0,329808815656526	-0,531098654916849	-0,128518976396203	0.101863001012542
1049	OR11G2	0.0039817823224629	0,100645336777983	0,235760724826291	0,0765037520577624	0,39501769759482	0.0805922109033784
1821	LOC388509	0.0134508793980156	0,195625872678528	0,172467186485333	0,0362278646369167	0,308706508333749	0.0689440968823348
926	ZNF534	0.00300529745671832	0,0859687513826133	0,205206484450869	0,0707985841667969	0,339614384734941	0.0680173034716556
866	LOC441621	0.00268840552725553	0,0823130168073676	0,259708782894521	0,0915931566810559	0,427824409107986	0.0850751447074256
873	CRIP2	0.00272415057588765	0,0826429214678077	-0,27998619927768	-0,461478679596947	-0,0984937189584132	0.0918445201927013
603	CAV1	0.00119150101707095	0,0523924535118346	0,861506199814752	0,34638300794245	1,37662939168705	0.260678802308604
748	LRRC75A	0.00194681493684374	0,0688388182210602	-0,187755949126879	-0,305373156849758	-0,070138741403999	0.0595203503236623
4806	PLCL1	0.0846077922295382	0,46678643590641	-0,178385834532732	-0,381420670994096	0,0246490019286317	0.102746059254875
4301	LOC441111	0.0704462558121234	0,434290275019403	0,164650409059518	-0,0139095908984171	0,343210409017453	0.0903605344579354
4537	ATP6V0E2-AS1	0.0768375094968407	0,449051479900536	-0,126517092501106	-0,266834101298058	0,0137999162958453	0.0710076159913661
735	PRC1	0.00190252943211035	0,0684702636374103	0,486266379750349	0,18234155800497	0,790191201495728	0.15380157557356
1163	LOC440770	0.00513856099748525	0,117032261361537	0,203151380095506	0,0618195435042158	0,344483216686796	0.071521170997531
665	LOC389192	0.00149836281252431	0,0597429924422285	0,283246246314451	0,110243278625291	0,456249214003611	0.0875483906075503
1026	GOSR2	0.00374155630397169	0,0966933385963053	0,224192717562368	0,0738010090533073	0,374584426071428	0.076105931687512
2946	ZNF571	0.0355996946935401	0,320172322232844	-0,222569805547421	-0,429950012714693	-0,0151895983801486	0.104945040098827
2217	LOC401951	0.0200103229036222	0,239320573653379	0,172101034172209	0,0274787728581448	0,316723295486274	0.0731862949705011
2358	UST	0.0226247004766684	0,254360815044813	-0,202521056588978	-0,37623635320698	-0,0288057599709769	0.0879088656452693
3158	LOC152024	0.0402539201303113	0,337977419966816	0,149803300797028	0,00674736521401895	0,292859236380038	0.0723936536721884
1122	LOC439955	0.00475226387053674	0,112305059293478	0,226115886974582	0,0702463757586846	0,381985398190479	0.0788779813087122
1007	CD70	0.00360410924514222	0,0947573407909906	0,295451201581101	0,09807878646339	0,492823616698813	0.0998805831176713
959	CXCL6	0.00321615544173424	0,0889221705292841	-0,492270956766568	-0,817059675262367	-0,16748223827077	0.164359779324048
1037	FAM27B	0.00383431098797145	0,0980393016837636	0,2366853052757	0,0774792506635352	0,395891359887865	0.0805664437000645
1956	NAP1L3	0.0154805672677336	0,209850327762759	-0,321202080537754	-0,58035300138873	-0,0620511596867788	0.131143681221309
909	LOC441576	0.00291200991831287	0,0849416314456168	0,239203438347943	0,0830527916033783	0,395354085092508	0.079020250331066
934	MAN1C1	0.00304404365457396	0,0864162928276537	-0,253678618480429	-0,420062809050292	-0,0872944279105659	0.0841989493099553
1859	LOC283874	0.0139498914838348	0,19894544724284	0,212511674732373	0,0437297987319099	0,381293550732836	0.0854123013318084
598	LOC151154	0.0011736669746709	0,0520008705234905	0,31180380573282	0,125621663943151	0,497985947522489	0.0942177298532755
941	FKBP11	0.00310713403660167	0,0874723657912674	0,449158018518002	0,153913198968762	0,744402838067243	0.149409048480572
967	NUDC	0.00330039697010675	0,0904062467784598	0,184078070441967	0,062287001640816	0,305869139243119	0.0616325384838026
2731	LOC400623	0.0308794698326589	0,29970303457078	0,223748216785025	0,0208736414323845	0,426622792137666	0.102664958899585
1875	LOC285419	0.0142538591952912	0,201338430927056	0,148040291339869	0,0300837063407658	0,265996876338973	0.0596920926627623
836	PREB	0.0024182115018822	0,0766972224550319	0,316213836839967	0,113754540911656	0,518673132768277	0.102454806173663
2117	PDE3B	0.0182233566759459	0,22824388392192	-0,267641845626925	-0,489164702630326	-0,0461189886235236	0.112101947570518
844	LOC146443	0.00251898976363345	0,0791362720174655	0,183632369255183	0,0655644255019119	0,301700313008454	0.0597484459140253
700	LOC387705	0.00168182590510893	0,0637051626770904	0,266351782858609	0,101864205442261	0,430839360274958	0.0832391656055876
907	OGFOD3	0.00288996369488666	0,0844844403196471	0,194426916240139	0,067608362525988	0,32124546995429	0.0641767041638255
816	LOC400985	0.00232225200382805	0,0753661536774644	0,240332175614969	0,0870925509060602	0,393571800323877	0.0775471236116289
616	E2F2	0.00125988625244034	0,0541817543714541	0,333940887435609	0,133244037855523	0,534637737015695	0.101562917766312
1239	ANTXR2	0.00598208789516658	0,127879962951116	-0,173234751948057	-0,295979411333026	-0,0504900925630889	0.0621151043150531
2755	LOC392539	0.0314492184064904	0,302677323429435	0,183785308508049	0,0165726226147053	0,350997994401393	0.0846182105120347
5921	AK5	0.123087511424857	0,551117943541654	-0,146403094909862	-0,3329586704929	0,0401524806731762	0.0944067065398875
1847	LOC442030	0.0137758506301139	0,197525813858462	0,217983447918756	0,0451789038894224	0,39078799194809	0.0874479780405968
962	SH3BP5	0.00324962910578616	0,0895674799791269	-0,250888892039886	-0,416604977260695	-0,0851728068190762	0.0838608536758329
647	PYCR1	0.00139736365526569	0,0572659927656411	0,274607350965156	0,107977628996594	0,441237072933719	0.0843232008131919
1878	LOC440056	0.014290324569283	0,201338430927056	0,177503975562373	0,0360169187788189	0,318991032345926	0.0715997203900875
1606	LOC387854	0.0103759162356437	0,171000273833793	0,187568085921868	0,0447979212263275	0,330338250617408	0.0722490389201145
951	FAM129C	0.00316548597338309	0,0882574769550501	-0,252350911547505	-0,418560960910922	-0,0861408621840879	0.0841108249120539
1041	LOC150371	0.0039200230502987	0,0998457360025649	0,23840815243739	0,0776456136317678	0,399170691243012	0.0813541046746906
2344	LOC285147	0.0223872245675261	0,253241151624553	-0,192804171083751	-0,35788842415887	-0,0277199180086325	0.0835411141463429
1099	YKT6	0.0044956373403449	0,108463898161279	0,255968843835948	0,0806530472132633	0,431284640458633	0.0887188008819249
2892	TFPT	0.0344078636737503	0,315383880410674	0,135536944470494	0,010085533916263	0,260988355024725	0.0634848594805819
1354	SCARB2	0.00721763282826286	0,141293112276718	0,272567751668159	0,0748613280266568	0,470274175309661	0.100049608592192
1001	REXO1L4P	0.0035615013326974	0,0943388689675039	0,24442036877021	0,0813525342162909	0,40748820332413	0.0825207027702822
2436	CABP3	0.0243655486754199	0,265189540536037	0,204008890291723	0,0267713256506017	0,381246454932845	0.0896913142404093
1231	LOC442646	0.00589150731190141	0,126899525893636	0,183159669011727	0,053624357627377	0,312694980396077	0.0655515231329659
2557	MICU3	0.0271590008850732	0,281627261817645	-0,20213596722155	-0,381149271911948	-0,023122662531151	0.0905899299435278
727	AIFM2	0.0018708852909921	0,0680485883293357	0,230898439267348	0,086820591196726	0,374976287337969	0.072910793897164
624	LOC150381	0.00128560041791037	0,0546257083215108	0,267780697148538	0,10654611889671	0,429015275400367	0.0815929808880334
2179	ZNF354A	0.0193868040173475	0,235864416019191	-0,223117015716499	-0,409641542711433	-0,0365924887215642	0.0943909943590191
905	LOC388847	0.00287918000228125	0,08435520194529	0,237838711661031	0,0827654299806863	0,392911993341376	0.0784750482531529
1484	SATB1	0.00874653262869559	0,156163057773882	-0,267326507950348	-0,466142209471811	-0,068510806428884	0.100610960194562
1544	SRPRA	0.0096575907966416	0,165828435948757	0,176985268357847	0,0435909653965149	0,310379571319179	0.0675043711473415
1107	LOC201617	0.00457734571738987	0,109637146970725	0,24956356601338	0,0782787206260658	0,420848411400695	0.0866789324450535
2417	NAP1L2	0.0239166202650263	0,262370370842851	-0,371107508114672	-0,692477601342148	-0,0497374148871964	0.162629779288039
1399	LYRM9	0.00773588869760932	0,146616932678421	-0,157613349729964	-0,272960177597689	-0,042266521862238	0.0583714214639929
1990	WBSCR22	0.0159859600425985	0,212998859562562	0,170002269907512	0,0321623525909147	0,307842187224109	0.0697540804284251
1302	LOC391025	0.00667811967901032	0,135729609239718	0,233434867157721	0,0657669452810863	0,401102789034355	0.0848485833097738
1060	OR2M1P	0.00409669791373107	0,102475419983565	0,188795782501647	0,0608533903407174	0,316738174662577	0.064745424161133
2889	RESP18	0.0343748950971674	0,315383880410674	0,180714210823552	0,0134783282240187	0,347950093423086	0.084629949237222
1356	MAP4K4	0.00722641852257077	0,141293112276718	-0,172929691790694	-0,298383310438246	-0,0474760731431427	0.0634859768892546
4887	OR1L6	0.0869776605973792	0,471907646969411	0,139516805695004	-0,0204958071934559	0,299529418583463	0.0809746036291338
2391	LOC145899	0.0232485320218264	0,25773303957368	0,167654212281997	0,0231765721046665	0,312131852459328	0.0731131092446259
928	LAGE3	0.00300882524167698	0,0859687513826133	0,193023979093897	0,0665796476758736	0,319468310511921	0.0639873284543043
786	LOC728392	0.00216994719206212	0,0731153272037014	-0,218142562141919	-0,356281632288475	-0,0800034919953631	0.0699054671309679
1936	LOC387706	0.0151710863092492	0,207779624736437	0,217558164530349	0,0425693908434848	0,392546938217214	0.0885533104738396
1203	LY6E	0.00554276688775925	0,122151267672398	0,374587447842004	0,111620551824034	0,637554343859974	0.133074760722031
1754	ZNF410	0.0124988100631844	0,188926363356982	0,150778177594237	0,0329443129147719	0,268612042273701	0.0596299898756094
4032	LOC388924	0.0633361755319354	0,416493755851241	0,159853363453904	-0,00899202155862436	0,328698748466433	0.0854444401550302
995	TMEM51	0.00349057492247538	0,0930176824818439	0,287293038624329	0,096045796030385	0,478540281218273	0.0967809311070022
1837	LOC388171	0.0136164909078073	0,196538517376435	0,185564905870468	0,0387135897324672	0,332416222008469	0.0743143112410788
1215	ZNF234	0.00572820870425249	0,125006957854531	-0,247342093971558	-0,421672156431544	-0,0730120315115716	0.0882199687482114
739	LOC401199	0.00191163691631297	0,0684702636374103	0,254907886176998	0,095511174912409	0,414304597441587	0.0806629257622007
1294	SPRED1	0.00657854071783245	0,134689580652307	-0,279685510402022	-0,480196576477823	-0,0791744443262201	0.101468901767519
2088	LOC387765	0.0177925134962377	0,225942765973536	0,209562170075179	0,03677167432587	0,382352665824489	0.0874408688890985
1276	LOC402779	0.00631443484091207	0,131212570381492	0,189018687833418	0,0541965103207811	0,323840865346055	0.0682269490350275
1288	LOC391020	0.00650670343044549	0,133948168834054	0,181740846336177	0,0516261617542133	0,31185553091814	0.0658447157393686
1502	HLA-DPB2	0.00894726037113896	0,157947142969873	-0,297893947643462	-0,520114786791185	-0,0756731084957394	0.112455162398127
2936	LOC196120	0.0353812178172629	0,319430517957199	0,158042968669389	0,0109633198075512	0,305122617531227	0.0744298593311607
1170	RNASEH2A	0.005226328017743	0,118441100333723	0,362885720674265	0,109919092180607	0,615852349167922	0.128014111537264
2034	TSR2	0.0168775799854349	0,219973661654425	0,158181853274462	0,0288384059535942	0,28752530059533	0.0654544300587969
1788	PTGS2	0.0129379348884473	0,191862048974934	-0,593975296070317	-1,06050919736156	-0,127441394779073	0.236090124738764
1780	FLJ25715	0.0128564678251338	0,191449621870717	0,18872819840633	0,0406296421486254	0,336826754664035	0.0749454788253102
747	NUDT1	0.00193996235528861	0,0688388182210602	0,29256496279297	0,10935535530613	0,47577457027981	0.0927134747661259
621	LRRC6	0.00127677237948001	0,0545073534326985	-0,331966549860186	-0,531721431856532	-0,13221166786384	0.101086233770295
1240	C12orf34	0.00598341301160019	0,127879962951116	0,250517332158627	0,0730096588134583	0,428025005503796	0.089828003122943
1392	C10orf129	0.00769349668197274	0,146163050060007	0,204541664615524	0,0549574122638516	0,354125916967195	0.0756973173844757
1171	LOC283403	0.00523215541708051	0,118471905110068	0,212045737248692	0,0642096503266231	0,359881824170761	0.0748126558557066
1040	LOC153027	0.00390165593195024	0,0994734683035198	0,234507087546068	0,0764584078354038	0,392555767256732	0.079980752533552
1077	LOC389316	0.00431189302814729	0,106155843678111	0,241826667200395	0,0769889450460585	0,406664389354732	0.0834163568335768
722	GALNT2	0.00183476715407382	0,0673125084035048	0,29509453013291	0,111310364027398	0,478878696238421	0.0930042309482092
1637	LOC284048	0.0106839125488234	0,172989933590935	0,209256968875816	0,0493291557650372	0,369184781986596	0.0809316905845835
1705	LINC01088	0.0116849385729231	0,181670602994918	-0,137471516569578	-0,243871361926789	-0,0310716712123678	0.0538437886143827
834	SEC11C	0.00240477923131756	0,0764222981187035	0,497360933062588	0,179102108129842	0,815619757995334	0.161055317672784
3665	C17orf46	0.0530202373321782	0,38351778257086	0,14293782940427	-0,00188646469334422	0,287762123501884	0.0732885339394966
710	TM6SF1	0.00175942875332681	0,0656160255273207	-0,377014256443199	-0,610860458732663	-0,143168054153734	0.118338193463331
5739	FMNL3	0.117023331613129	0,540438718132236	-0,11633735302961	-0,262154911951744	0,0294802058925244	0.07379117697502
3033	PCMTD2	0.0374787538086334	0,327645617288465	-0,231043969222557	-0,448521178722406	-0,0135667597227084	0.110054642066847
2268	LOC440277	0.0211276159020584	0,246874370869596	0,18478430181447	0,028100846025179	0,341467757603761	0.0792898790836243
653	AMPD2	0.00143086302630756	0,0581000507542801	-0,235584228743148	-0,378852520646448	-0,0923159368398494	0.0725011168812017
1202	CTNNAL1	0.00553822150534801	0,122151267672398	0,317153254304139	0,0945281448036465	0,539778363804632	0.11265974396819
678	ACOT13	0.00155940585836733	0,0609847291070941	0,263323566696779	0,101878760480401	0,424768372913157	0.0816993670396864
807	IGKV1D-13	0.00227389860602392	0,0747117986849125	0,179549342624905	0,0653104824284773	0,293788202821333	0.0578107328945252
1629	TBL1X	0.0106055820327643	0,172625541804019	-0,178841013976867	-0,315382892729949	-0,0422991352237853	0.0690972062215819
2851	LOC391445	0.0336113323907872	0,312474940490119	0,168033654276668	0,0132055572608046	0,322861751292531	0.078350972215246
1329	NF1P1	0.00697230466936808	0,13910508525831	0,233197588245181	0,064788974493709	0,401606201996653	0.0852234114554656
2003	LOC442123	0.0162660536291753	0,215291861902137	0,190221316784506	0,035572230067109	0,344870403501904	0.0782603838066065
1685	RNF175	0.0113764700232526	0,17896099577809	-0,298827517248894	-0,529235783693487	-0,0684192508043008	0.116598421283404
4548	MS4A2	0.0770528320455232	0,449220721567073	-0,231268507407318	-0,487951811542941	0,0254147967283059	0.129894940376276
690	ELP6	0.00161531030759105	0,0620723953706908	0,174829272009438	0,0672797534624575	0,282378790556418	0.0544255823190423
1235	NDE1	0.00594115761235673	0,12751039441796	-0,168608910630646	-0,28797573365705	-0,0492420876042423	0.0604057455631308
1257	LOC92249	0.00609209095219431	0,128423303979129	0,195967997245674	0,0568053605512696	0,335130633940079	0.0704234443954092
5204	YIF1B	0.0978731700845138	0,49867546210432	0,114635360710934	-0,0213567660057259	0,250627487427593	0.0688190034446882
2621	ZNF605	0.028447568494834	0,287786065868189	-0,149275352741025	-0,282589055415804	-0,0159616500662472	0.0674635832610725
2233	LOC440206	0.0202771078897308	0,240773629958	0,185326350342787	0,0292505683514676	0,341402132334107	0.0789823649193452
1143	STEAP1B	0.004945666487271	0,114728212519677	0,322934400017777	0,0992822310052112	0,546586569030343	0.113179488851999
933	LOC388530	0.00303624987991643	0,0862874229003045	0,213620959749552	0,0735484292232544	0,35369349027585	0.0708838974250307
1580	SNX8	0.0100709269401771	0,169006726467592	0,208740910745432	0,050507549236455	0,36697427225441	0.0800742110125181
1362	LOC391337	0.00734824265740625	0,143053343657215	0,197522672974136	0,0539216596285672	0,341123686319705	0.0726694910263416
4892	SPAR	0.087119868067809	0,472196096038012	0,141924188661043	-0,0209235102386632	0,304771887560749	0.0824093028185984
623	KIAA0226L	0.0012807518788033	0,0545090466556495	-0,340595629625222	-0,545601685103609	-0,135589574146835	0.103743597359455
820	C11orf24	0.00233076545410224	0,0753661536774644	0,237033542828706	0,0858408142734996	0,388226271383913	0.0765112889875699
1312	PMVK	0.0067355384412682	0,136122562324868	0,346296556561978	0,0972970098179559	0,595296103306	0.126006564341812
3519	VPS41	0.0489088192499431	0,368488736447401	-0,118670626431168	-0,236766102771774	-0,000575150090561943	0.0597623788178515
1726	LINC00920	0.0120369397717463	0,184868410285978	-0,184709135508659	-0,328278170702777	-0,0411401003145417	0.072653308438658
1626	LOC342853	0.0105553023560097	0,172124134052642	0,155563670195678	0,0368721291203893	0,274255211270966	0.0600640181996284
984	LOC140103	0.00338820045567829	0,0912989177665752	0,235073238642748	0,0790971024524518	0,391049374833045	0.0789319390241891
3154	ZNF573	0.0401567631764863	0,337589275721158	-0,15961419404592	-0,311963865829829	-0,00726452226201046	0.0770967617054668
1125	LOC200292	0.00479026083891232	0,112840464151258	0,221560027409819	0,0686889924648472	0,374431062354791	0.0773605982527978
1446	C12orf44	0.00826485834519847	0,151550981343663	0,143368691084409	0,0375380888956322	0,249199293273187	0.0535557223232296
797	KIAA1147	0.00221561113482769	0,0737100743286777	-0,213013191252947	-0,348187651754326	-0,0778387307515676	0.0684052223277621
952	LOC101927402	0.00317153451882367	0,0883332329481194	0,387352535200826	0,132171637032466	0,642533433369187	0.129134645762663
749	FAM22D	0.00194771203241004	0,0688388182210602	0,252563209326756	0,0943411579783123	0,4107852606752	0.0800684874901678
1475	LOC442121	0.0086433625995396	0,155375430052063	0,193854392488204	0,0499083765691768	0,337800408407231	0.0728440800548721
4280	LOC389318	0.0698487302964158	0,432632596546206	0,168940956946651	-0,0138776410010528	0,351759554894355	0.0925156038491074
991	NASP	0.00343810668728406	0,0919893025361622	0,242802862597239	0,0814402629434671	0,404165462251011	0.0816577662952041
1964	LOC201651	0.0155673105257687	0,210166618427066	0,209843656348451	0,0403934181534237	0,379293894543477	0.0857505269429558
1017	KIAA0889	0.00367877856256323	0,0959123044113708	0,17801266535166	0,0588234023271283	0,297201928376191	0.0603158910790842
636	COPG1	0.00133810178043821	0,0557356317779273	0,227653515383439	0,0900715116384188	0,36523551912846	0.069623562909512
764	DPP3	0.00202005075857542	0,0701068663136482	0,218301151451018	0,081047953412849	0,355554349489186	0.0694571703276853
5707	LOC389120	0.116157267066956	0,539672321058407	0,136684929225327	-0,0342274961610885	0,307597354611742	0.0864904687895202
1322	C21orf77	0.00685342787561846	0,137457367717113	0,18722229532737	0,0523088234093066	0,322135767245433	0.0682731486949137
1101	LOC389301	0.00451369118703347	0,108701654699539	0,212145285059004	0,0667775069956707	0,357513063122337	0.0735635647505589
793	ANKRD16	0.00220772161741625	0,0737100743286777	0,297038308816312	0,108610867595333	0,485465750037292	0.0953539667298386
3871	LOC283688	0.058775171620366	0,402515747235282	0,133363943923775	-0,00500962980402256	0,271737517651573	0.0700241379919573
906	BBS2	0.00288902709613481	0,0844844403196471	-0,227674324131529	-0,37617401456993	-0,0791746336931269	0.0751484733311664
3420	CARNS1	0.0466592277638838	0,361745445660637	-0,153491911285537	-0,304684361413705	-0,00229946115736929	0.0765111480891825
1272	LOC51039	0.00626952065597878	0,130593523318191	0,219701448583182	0,0631323035244695	0,376270593641894	0.0792320319806237
1287	ALG14	0.00649445904936547	0,133799985776166	0,370846737703063	0,105406738039923	0,636286737366202	0.134326278235472
1989	C17orf73	0.0159718748787418	0,212918181201528	0,221731231585665	0,0419733142316351	0,401489148939695	0.0909667422098009
921	HCRP1	0.0029758011604989	0,0856714090886302	-0,290139536770233	-0,479977852170317	-0,100301221370149	0.0960679415557057
1213	LOC729083	0.00570582659708076	0,124723818814177	-0,239171502513492	-0,407662879811534	-0,07068012521545	0.0852652940624518
3824	LOC440236	0.0574614803304885	0,398362072618007	0,17978320321175	-0,00576817509187774	0,365334581515377	0.093898531120476
1196	ISG15	0.00548591701776402	0,12148372883004	0,446664878897014	0,13348686103034	0,759842896763689	0.158484168243594
2260	OR2AI1P	0.020923519107816	0,245481021745018	0,182921787234701	0,0280682487022509	0,337775325767152	0.0783638469298337
1967	NR3C2	0.0156134367179409	0,210467856927403	-0,29051638451588	-0,525216944581174	-0,0558158244505863	0.118770542395121
2015	CRELD2	0.0164543019715631	0,216513516388239	0,325480090298722	0,0603925716057353	0,590567608991708	0.134147904753972
910	SLC2A5	0.00291827881349098	0,085030948065619	0,421461271722634	0,146270947355027	0,696651596090241	0.139260443511243
1198	LOC391609	0.00548887449135915	0,12148372883004	0,211295569965414	0,063136591604021	0,359454548326807	0.0749760555142868
3159	LOC339274	0.0402848832901277	0,33807258276596	0,163679479004382	0,00734779105727862	0,320011166951485	0.0791118664815149
2304	LOC401721	0.0216540203084636	0,249119028956373	0,194823482756572	0,0289454553434819	0,360701510169662	0.0839428047457771
985	CDKN2C	0.00339445903449895	0,091374701827147	0,263570985178721	0,0886507446220612	0,43849122573538	0.088518629188698
2281	LOC440054	0.0213481307883292	0,248156053707243	0,156598557021089	0,0235839676560595	0,289613146386119	0.0673122165577867
587	SLC25A4	0.00111840904172158	0,0504386493280355	0,319354423255194	0,12949470495687	0,509214141553518	0.0960787725219042
1783	KIAA2026	0.0128830925921239	0,191521914694121	-0,170201602837746	-0,303802345038727	-0,0366008606367639	0.0676088400095292
1832	TTTY21	0.0135177651944496	0,195646039372725	0,199215837349177	0,041731211556764	0,35670046314159	0.0796953122696168
1923	LOC440729	0.0149579720694152	0,206113333498538	0,193041176995934	0,0381058240532054	0,347976529938663	0.0784052492250893
3365	LOC642361	0.0452649654593778	0,356435650280918	-0,093459371347862	-0,184922001465695	-0,00199674123002944	0.0462847902235819
2660	LOC388938	0.0292970346904301	0,291902781458325	0,181168530458836	0,0184973607785884	0,343839700139083	0.0823199699634155
4073	RABL2A	0.0643508718666865	0,418747420547315	-0,123780601159716	-0,255030559664383	0,0074693573449499	0.0664192226750528
5992	RHOBTB3	0.126133952331229	0,557997190901883	-0,116199217202517	-0,265478813824625	0,0330803794195913	0.0755431459319917
862	GMPPB	0.00263975787604274	0,0811985847833796	0,207270823964408	0,0733550660737089	0,341186581855107	0.0677682541341494
1516	LOC391403	0.00919717304980497	0,160859527318983	0,214645682587495	0,0539328719112826	0,375358493263708	0.0813289396861597
3798	AKAP12	0.0568361623951584	0,396790638732919	-0,140894181757799	-0,285939024143733	0,00415066062813604	0.07340014270524
3931	LOC100130744	0.0608743784986575	0,410491072966477	-0,102839041836135	-0,21043204492211	0,00475396124983887	0.0544475877300251
2264	AUTS2	0.0210727862601338	0,246795462759473	-0,21749413080652	-0,401833203679394	-0,0331550579336448	0.0932850422838112
1735	C20orf66	0.0121790437629531	0,186052962299627	0,18198923794459	0,0402953521275004	0,323683123761679	0.0717043865080091
3718	LOC390613	0.0546015842302091	0,389144898310722	0,136552602756778	-0,00272963045054067	0,275834835964096	0.0704839663758569
646	PARP2	0.00139239472573549	0,0571506906391276	0,35142302758099	0,138253089512948	0,564592965649032	0.107874941413144
876	FAHD2A	0.00273225470642638	0,0826429214678077	0,204011524047388	0,0717261060662896	0,336296942028487	0.0669432183724206
835	FOXRED1	0.00240666109481869	0,0764222981187035	0,300562216530685	0,108218504445247	0,492905928616124	0.0973358010067089
1344	LOC286235	0.00708887437034154	0,139852309471433	0,179062126362712	0,0494767248646252	0,308647527860799	0.0655768713041655
1416	ZBP1	0.00796739552186114	0,14914909573059	0,316361794747234	0,083949527521078	0,548774061973389	0.11761254864518
2153	LOC441498	0.0189878198725256	0,233842101216914	0,1773945312508	0,0295935543813733	0,325195508120226	0.0747948883651018
817	FKBP1B	0.00232749847674326	0,0753661536774644	-0,38560934452463	-0,631536543197231	-0,139682145852029	0.124451798359286
935	NPEPPS	0.00306547026903732	0,0867156209461204	-0,202481319277905	-0,335385689108696	-0,0695769494471148	0.067256439810341
1860	FLJ12120	0.0139621930978284	0,19894544724284	-0,252053809762335	-0,452267304696412	-0,0518403148282579	0.10131831548049
708	ETFB	0.0017493198957727	0,0654745796929547	0,277546213554675	0,105492129332864	0,449600297776486	0.0870682068190862
6438	OR5BS1P	0.142045808274155	0,584901218674887	0,133563782107207	-0,0452448753316721	0,312372439546087	0.0904863679194072
1488	MRPS18B	0.00877459555859434	0,156356452443635	0,177369468412321	0,0454002414229052	0,309338695401737	0.0667832094846183
2181	SNRPA	0.0194011047081974	0,235864416019191	0,200172518139498	0,0328093631437345	0,367535673135261	0.0846943556090173
640	CHPF	0.00135010899016332	0,0559345935534067	0,329375915933729	0,13015291153653	0,528598920330928	0.100817076377058
3685	LINC01013	0.0536515309646271	0,385998517949923	-0,136501975597582	-0,275176856142462	0,00217290494729799	0.0701766147226574
3218	LOC441164	0.0417068991246497	0,343616725543991	0,170221188505745	0,00647684806370394	0,333965528947786	0.0828630495087958
1620	LOC441872	0.0104876784337254	0,171654810907549	0,176704622073743	0,0420033697559537	0,311405874391532	0.068165754673253
1411	ZNF30	0.0078890310592137	0,14824780902555	-0,247410938784213	-0,428935522834898	-0,0658863547335278	0.0918607663303006
2155	LOC284551	0.0190329939330654	0,234180897510547	0,153863892051046	0,0256187555678048	0,282109028534287	0.0648986283433383
1385	HMGB3	0.00760873004243685	0,145617256072207	0,340243157638662	0,0917739918080728	0,588712323469252	0.125738164348447
618	CTLA4	0.00126284458614213	0,0541817543714541	0,42379169339213	0,169040015404268	0,678543371379992	0.128917438297838
1593	LOC442125	0.0102077480712794	0,169806426532761	0,196046753897991	0,047159578127544	0,344933929668437	0.0753445608183216
1456	ZNF529	0.00833677949226555	0,151819854558668	-0,228883975503239	-0,39803202470422	-0,059735926302259	0.0855976037853854
3740	FLJ39739	0.0551346250936026	0,390880904908255	0,139777351494479	-0,00311169062433764	0,282666393613297	0.0723091970042588
1255	CA5B	0.00608739609322197	0,128423303979129	-0,258051448446081	-0,441284022807199	-0,074818874084963	0.092725097184557
1506	LOC442373	0.00905017990863092	0,159303838872257	0,246314498912804	0,062288887626521	0,430340110199088	0.0931264146152229
1072	RABL6	0.00426428820887952	0,105473509196306	0,157299159261181	0,050214327285518	0,264383991236845	0.054190427038187
607	CPQ	0.00122270213766818	0,0534101271503653	-0,268195955142607	-0,428938171379769	-0,107453738905446	0.0813438204108684
1447	C1orf20	0.00827562238268353	0,151643488235559	0,233006423620162	0,06097844558702	0,405034401653303	0.0870549957462737
942	LOC442651	0.00311392344766768	0,0874723657912674	0,231084516202922	0,079150227566731	0,383018804839113	0.0768865564901809
2524	LOC400740	0.026360456488188	0,276865828982375	0,194589303977677	0,0231772249783515	0,366001382977002	0.0867433191900411
4927	LINC00853	0.0882521366223489	0,474935133456785	-0,156032380617213	-0,335715149798236	0,0236503885638101	0.0909287133731183
4993	TMOD4	0.09018315296616	0,478911736610801	-0,129009199382781	-0,27848104221589	0,0204626434503291	0.0756404323924403
1851	LEF1-AS1	0.0137922246808601	0,197525813858462	-0,23918986648252	-0,428839093178511	-0,0495406397865288	0.0959722529559868
2125	LOC283692	0.0184897049026573	0,230708011997157	0,192624891683481	0,0328209495712187	0,352428833795743	0.0808690054947957
2221	SPEF2	0.0200549242820364	0,239328170915053	-0,14695686501049	-0,270494829309886	-0,023418900711094	0.062516557362055
1002	LOC389526	0.00356923136769219	0,094437002404878	0,179044663888668	0,0595644281174518	0,298524899659884	0.0604631382391948
1701	OFD1	0.0116572775061346	0,181670602994918	-0,189962399176693	-0,336939351733654	-0,0429854466197325	0.0743778897243185
3090	LOC440687	0.0389597654051995	0,334235325621177	0,161231421222335	0,0082816252826779	0,314181217161993	0.0774004553628779
2291	LOC392533	0.0214810726930932	0,248612240269475	0,192640709278889	0,0288417454505822	0,356439673107196	0.0828906917488163
2957	LOC441749	0.0357660920914088	0,320618973722052	0,142601562211095	0,00961041453346384	0,275592709888726	0.0673003538595204
1746	OR4K17	0.0123591863106114	0,187688330484457	0,173048344540457	0,0380299669564276	0,308066722124487	0.0683262363519848
10224	LOC100128288	0.285636081918333	0,740770805170638	-0,0705987523418335	-0,200785330192042	0,059587825508375	0.0658810974270036
1914	C1orf143	0.0148388715325027	0,205500109475856	0,216763793877316	0,0429993464167875	0,390528241337844	0.0879337384969766
763	CREBBP	0.00201724149087515	0,0701011246796261	-0,279248578268971	-0,454797165916455	-0,103699990621487	0.0888366051013625
1618	LOC390358	0.0104739096927364	0,171595325182012	0,24697640811318	0,0587415767176346	0,435211239508726	0.0952564962618048
2407	LOC283202	0.0235816470393789	0,259770407664783	0,178176479724228	0,0242552030374816	0,332097756410973	0.0778920745359468
2846	FLJ10038	0.0334843650691126	0,311894230630027	-0,151930038179171	-0,291818261664603	-0,0120418146937385	0.0707906285925885
1713	CXCL5	0.0118625003856556	0,183615994002135	-0,389106987545511	-0,690916342489759	-0,0872976326012627	0.152731040678717
1364	NOP14	0.00737096925165427	0,143285373685933	0,352700910693132	0,09618239068192	0,609219430704343	0.129811551142654
1280	TSHZ3	0.00644352495027427	0,133476612544158	-0,2512207488391	-0,430860342196592	-0,0715811554816077	0.0909068641880219
806	DKFZp547E087	0.00226930276281241	0,0746533036674578	0,165992082475435	0,0604007522844414	0,271583412666429	0.0534346383984669
1207	C10orf127	0.00558665383627052	0,122725871142264	0,215985601799669	0,064215820105939	0,367755383493399	0.0768033075248677
1523	CBFA2T3	0.00934669289414505	0,162650441153972	-0,218671139412616	-0,382754394900227	-0,0545878839250047	0.0830345579354356
1941	FN3KRP	0.0152821055819154	0,20876096316563	0,225037126377518	0,0438314393904878	0,406242813364547	0.0916993880310412
6995	PRSS23	0.161775524554132	0,613121923007689	-0,138222886679937	-0,332471850594546	0,0560260772346709	0.0982999563248164
1939	LOC392591	0.0152207795321262	0,208137684009451	0,22029544521132	0,0430166598285089	0,397574230594132	0.0897121740536414
2301	ATP2A1-AS1	0.0216102739206096	0,248941685141748	0,204688967851622	0,0304703881222545	0,37890754758099	0.0881635527584941
2594	BNIP3L	0.027902563863877	0,285210671106668	-0,292528832156318	-0,552861039201182	-0,0321966251114537	0.13174147273034
601	CCNE1	0.00118593131529068	0,0522964679350955	0,290992677079394	0,117072725563495	0,464912628595294	0.0880124315388505
3730	GOLGA2P5	0.0548602007375112	0,38997807575204	-0,105501111737236	-0,213227563162162	0,00222533968768977	0.0545151194461598
659	TICRR	0.00146324583267727	0,0588739958322273	0,209147433894148	0,0816885644048885	0,336606303383407	0.0645007368456929
828	METTL1	0.00238486905704513	0,0761069065955654	0,239270316001347	0,0862927295203054	0,392247902482389	0.0774145188047067
1830	TGFBR2	0.0135059816424551	0,195641263939338	-0,250496178359525	-0,448493544877522	-0,0524988118415276	0.100196840636451
1260	EHD4	0.0061316707052719	0,1290327371034	0,211696032154998	0,0612447756457734	0,362147288664222	0.0761360660351933
2403	ZNF506	0.0234605242007574	0,258866333409523	-0,154448571852541	-0,287753811239194	-0,0211433324658888	0.0674593004024341
1195	LOC388180	0.00546883589850626	0,12134408690284	0,210452648074265	0,062949519488448	0,357955776660082	0.0746441618300399
1474	LOC283713	0.00863567970559931	0,155342637309339	-0,270188725570554	-0,47079291097469	-0,069584540166417	0.101516024932162
983	LOC440869	0.00338445737707418	0,0912908314884252	0,229686749384006	0,0773030490113524	0,382070449756659	0.0771139819197729
2073	PVALB	0.0176179533552307	0,225162251411801	-0,303913793044231	-0,554108144076465	-0,0537194420119973	0.126611196701136
2871	LOC442491	0.0340061327447975	0,314057502007993	0,17138524984608	0,0131131251950747	0,329657374497086	0.080093827154049
6301	LOC100505564	0.136671538306922	0,57487796769792	-0,121033869661667	-0,280865223278505	0,0387974839551715	0.0808828771245247
584	LRRN3	0.0011141385817746	0,0504375446392019	-0,487805697698691	-0,777711505461302	-0,197899889936079	0.146707234196126
2718	VTLGL1	0.0306618660488108	0,298808405037326	0,183874705853683	0,0173740777520613	0,350375333955305	0.0842578726836292
1184	TRIM10	0.00535093254680083	0,119831061214885	-0,240774688102701	-0,409090146917989	-0,0724592292874128	0.0851762702714213
1845	BCL2L11	0.0137288584005927	0,197301181838329	0,241790203052663	0,0502102959491181	0,433370110156207	0.0969492764412864
1140	FCER1A	0.00493427804243931	0,114728212519677	-0,395034581884565	-0,668546482992659	-0,121522680776471	0.138411075103918
1482	INCA1	0.00872522644882869	0,156106193853369	0,190039370116453	0,0487493921714909	0,331329348061416	0.0714999883717764
889	SNRPC	0.00280580353535921	0,0836849052194033	0,203911274984143	0,0713211065334271	0,336501443434858	0.0670974377682394
610	CD320	0.00123360373870616	0,0536213166094979	0,391403862835486	0,156626730966296	0,626180994704676	0.11880929166218
1707	TMED3	0.0116957088181152	0,181670602994918	0,166214673892918	0,0375513768091057	0,29487797097673	0.0651102390924746
2136	EMC7	0.0187030290524963	0,232167984703623	0,154484157522429	0,026085395637223	0,282882919407635	0.0649763706900629
787	LOC441496	0.00217245720205257	0,0731153272037014	0,269368227637214	0,0987705840475503	0,439965871226878	0.0863311730267581
6236	MGC34800	0.134324492471573	0,570964632578468	0,126173996824482	-0,0394401827222435	0,291788176371208	0.0838092841687951
1791	TMEM43	0.0129672558427164	0,191974756376117	-0,215876321187324	-0,385491073545793	-0,046261568828855	0.0858337795624564
2717	ALYREF	0.0306607667289548	0,298808405037326	0,28873458079979	0,0272838990742261	0,550185262525354	0.13230747838642
2383	LOC440161	0.0229757543596915	0,255645038542685	0,197287508141162	0,0276163584361808	0,366958657846144	0.0858623195175085
5890	PLCB1	0.122214258392693	0,549914572312096	-0,12714974500249	-0,288790771040297	0,0344912810353169	0.0817986643511769
774	SLC46A2	0.00207024462257631	0,0709205893638385	-0,401561972292314	-0,654655449978314	-0,148468494606314	0.128078303746148
2360	FLJ40176	0.0226439517206859	0,254360815044813	0,187636468637487	0,0266653370829261	0,348607600192049	0.0814596633232269
3024	LOC388438	0.0373138624008292	0,32717495421891	0,171190885675654	0,0101938008377623	0,332187970513545	0.0814727970180814
719	OR2W3	0.00180973758456755	0,0667387928439618	-0,36919222584254	-0,598815976343697	-0,139568475341383	0.116201415907304
2353	C12orf28	0.0225562097229975	0,254096506683867	0,140993259230809	0,0201166549159945	0,261869863545623	0.0611697724681907
731	LOC442682	0.00187727939807472	0,0680931097673752	0,200402164913533	0,0753117454902369	0,32549258433683	0.0633021794204704
1130	C2orf15	0.00481996809245474	0,11309863183313	-0,305114764321712	-0,515788729494379	-0,0944407991490462	0.106611850884068
1576	LOC387981	0.01002359383757	0,168603986826606	0,190558095615858	0,0462014756518819	0,334914715579834	0.0730518667986049
5622	ZNF37BP	0.112932716973045	0,532596228775838	-0,0831600344933567	-0,186215644419797	0,0198955754330835	0.0521514336583524
1904	LOC390342	0.0146629684668652	0,204105545286788	0,20200561116589	0,0403635292001294	0,363647693131652	0.0817991987049758
3200	C1orf177	0.0413336974688329	0,342488433870657	0,183349592796436	0,00730373626470068	0,359395449328171	0.089088248706654
1343	LOC157381	0.0070830409830239	0,139841274508473	0,170601710789314	0,0471519197026837	0,294051501875944	0.062471937186023
1289	RRBP1	0.00652832236339898	0,134288958468211	0,303630926498674	0,086160976285991	0,521100876711357	0.110050968494556
3829	ZFP2	0.0575571692743506	0,398451355053967	-0,188457027150403	-0,383036033605502	0,00612197930469624	0.0984669748080132
2056	SRPK2	0.0172921415328483	0,222877453063468	-0,158703142634936	-0,288968949281289	-0,0284373359885831	0.0659211912686578
2434	LOC441941	0.02433032933221	0,264959176009131	0,189586039761235	0,0249200969549994	0,354251982567471	0.0833294276573508
3173	MRPL16	0.0406509938133602	0,339668724007858	0,163028581790077	0,00702974998081285	0,319027413599342	0.0789434241734962
5256	LOC387883	0.0998724714771388	0,503827736152271	0,124894806428589	-0,0241569740204554	0,273946586877634	0.0754278592431418
782	IGK	0.00214416856664474	0,0727015723076537	0,474035159911493	0,174212266428471	0,773858053394515	0.151725789114207
824	CCDC58	0.00237441605790401	0,0761069065955654	0,354292831466955	0,127877318565366	0,580708344368544	0.114577882841481
1666	SAR1B	0.0110391349472966	0,175691874626392	0,335299731285632	0,0778655388544855	0,592733923716778	0.13027492843473
1333	SNRNP25	0.00699736472656666	0,139186140828893	0,31872769569192	0,0884472138480564	0,549008177535785	0.116533755709814
4478	LOC285771	0.0750914135581426	0,444462864066351	0,123584188234337	-0,0126575585891867	0,259825935057861	0.0689453240443355
1927	CLPTM1L	0.0150124836418722	0,206464908265533	0,243921310126742	0,0480412601579371	0,439801360095547	0.0991253696740481
3334	C6orf215	0.0444566438906775	0,35353723229284	0,145113695431114	0,00364294055282252	0,286584450309406	0.071591470788427
2615	STARD5	0.0283339846620983	0,287229877879568	0,248729222172547	0,0267579186260995	0,470700525718995	0.11232888456265
2223	FANCA	0.0200651149894083	0,239328170915053	0,140423044509699	0,022367818812707	0,25847827020669	0.0597420099240895
1535	LOC440784	0.00953866788871723	0,164767282781327	0,190969968771245	0,0472776078329158	0,334662329709574	0.0727157176017516
1079	LOC339926	0.00432317840119683	0,106236399729133	0,241719437227769	0,0769055278383662	0,406533346617173	0.0834043063510116
3630	LOC348761	0.0516736022779453	0,377445059063283	0,13960294017362	-0,00102626212866236	0,280232142475902	0.0711656019456816
1144	PPP1R12B	0.00495609056080589	0,114855413194513	-0,217044899695986	-0,367399225129694	-0,0666905742622775	0.0760870139306274
1511	COX5A	0.00914676433011125	0,160507250968167	0,240389065166229	0,0605342860354172	0,42024384429704	0.0910157592456466
4527	LOC388002	0.0764621161369246	0,44784471159058	0,149710794626505	-0,0161161596533779	0,315537748906389	0.0839169591162178
1441	LOC339553	0.00821535867581598	0,151166020325649	0,205452887259266	0,0539130513479852	0,356992723170547	0.0766869431442486
975	LOC441016	0.00334780263445696	0,0909578048055001	0,229942569693221	0,0775701421422761	0,382314997244167	0.077108277292787
750	PAPSS2	0.00194857993416729	0,0688388182210602	-0,272643874076334	-0,443453280015252	-0,101834468137416	0.0864383356559092
8564	RPARP-AS1	0.220432495580399	0,6824810392707	-0,0948384573490511	-0,247133108349243	0,0574561936511407	0.0770689183619175
1103	DHRS7	0.00453190717798051	0,108942446803403	-0,200404035644465	-0,337790267019486	-0,0630178042694453	0.0695244920314345
1120	ALG8	0.00470259801153363	0,111329809174834	0,26552486661963	0,082713279063972	0,448336454175287	0.0925120562305355
1619	HYMAI	0.0104775723729843	0,171595325182012	-0,245795303399736	-0,433139039406352	-0,0584515673931198	0.0948055562101938
1044	BMT2	0.00396429658492436	0,100632806320329	-0,178399393653609	-0,298848962367763	-0,0579498249394547	0.0609536705130086
699	SLCO3A1	0.00167444377085616	0,06351627551395	-0,240886074598669	-0,389584082914261	-0,0921880662830779	0.0752488323666707
4559	LOC442329	0.0773699697030704	0,449776377005469	0,128673140945172	-0,0142950559264692	0,271641337816814	0.0723492533761885
2045	BCRL5	0.0170674302456923	0,221292377977766	0,168000708155221	0,03038708886414	0,305614327446303	0.0696395620002372
1827	ZNF559	0.0134910296967968	0,195641263939338	-0,226747680767957	-0,405944403648824	-0,0475509578870908	0.0906827489719995
1995	MBNL1-AS1	0.0160583541220395	0,213427197767357	-0,206793690822193	-0,374581674391128	-0,0390057072532586	0.0849093406948923
2212	LOC401642	0.0199465991164714	0,239097683351373	0,185710235942803	0,0297334202730597	0,341687051612545	0.0789322828757008
3407	LOC440114	0.0464208644894132	0,361133339726851	0,178153655868768	0,00286232574534592	0,353444985992189	0.0887064195761998
1164	ITGB7	0.00514139550351906	0,117032261361537	0,239197952730136	0,0727777423986143	0,405618163061657	0.0842171771600633
1533	LOC440960	0.00948688882140108	0,164042540525037	0,207610886728178	0,0515126403893583	0,363709133066998	0.0789937330334067
1539	LOC399986	0.00959589247501256	0,165257977208448	0,243826579926318	0,0602139566314538	0,427439203221182	0.0929174214720883
1318	SUV39H1	0.00683102567875102	0,137423858780033	0,267037150272888	0,0746879441900093	0,459386356355766	0.0973385812516969
1728	C20orf194	0.0120479959635742	0,184868410285978	-0,19284665711514	-0,342760516102505	-0,0429327981277756	0.0758641152774478
3198	LOC254312	0.0412119093421304	0,341692863103998	0,147004744633876	0,00594181646288144	0,288067672804871	0.0713850895202467
1316	LOC389029	0.00681725892646702	0,137290900695071	0,223035248666611	0,0624217785251759	0,383648718808045	0.0812786682714084
4910	ZD77D08	0.087775025377859	0,473950319575837	0,134701308783722	-0,0201820471075914	0,289584664675036	0.0783789360454454
757	FBXO22	0.00198219184384138	0,069354523141166	0,200746552778239	0,0747672973521847	0,326725808204294	0.0637519761065904
2855	LOC389907	0.0336526467929303	0,312491292755784	0,169711845972654	0,0133004791169445	0,326123212828364	0.0791521881032017
627	SESN1	0.00130734539687236	0,0552859062170184	-0,260530230611515	-0,417642375937256	-0,103418085285774	0.079506818015296
1254	LOC392563	0.00606545776068679	0,128250089732544	0,239499032253606	0,0695151660166134	0,409482898490598	0.0860205701501977
2987	NAPSA	0.0363836356676189	0,322970237605261	0,177497447026453	0,0114031441547251	0,34359174989818	0.0840522512401611
4143	LOC441053	0.0661529403315596	0,423290870370401	0,144138631854924	-0,00973744460274348	0,298014708312591	0.0778692008976283
896	CPNE2	0.00283774231253643	0,0839248739062908	-0,242607412545186	-0,40054763163094	-0,0846671934594326	0.0799258658846002
899	C1orf112	0.00286174256786957	0,0842420290500242	0,398176851373701	0,138728305589649	0,657625397157753	0.131294294729525
2599	HINT2	0.0280126153879422	0,285784723744243	0,255228419321838	0,0279289949419582	0,482527843701717	0.115025187465197
779	TGM3	0.00210893689207583	0,0717823641763679	-0,337838597136052	-0,551163619186227	-0,124513575085877	0.107953421876376
4994	C17orf66	0.0902156235828425	0,478988237745108	0,151478701876364	-0,024044500999071	0,327001904751799	0.0888237591024268
3387	LOC389438	0.0456430435330556	0,357314821162967	0,183094135246449	0,00359333413649932	0,362594936356399	0.0908366281795683
1173	DOCK5	0.00525318134222349	0,118739504768647	-0,23350371834476	-0,396377796670467	-0,0706296400190527	0.0824226521635397
4498	LOC442743	0.0757199474533641	0,446357138000433	0,158483035754072	-0,0166124139325123	0,333578485440656	0.0886072940107502
586	LOC137829	0.00111470492772289	0,0504375446392019	0,287718792422035	0,116717978813462	0,458719606030608	0.0865351977713517
1527	LOC439959	0.00942921621997971	0,163729972542739	0,198368939362646	0,0493426850848086	0,347395193640483	0.0754149416889667
2168	LOC153095	0.0192231635132312	0,23510248180504	0,197959886017007	0,0326945533562231	0,363225218677792	0.083632749720626
2253	FAM113B	0.0207038428113203	0,243658407519822	0,237361144421211	0,0367736505310097	0,437948638311412	0.101507578168494
3702	LOC442440	0.0540274182144501	0,386962991344178	0,148505569525504	-0,00260367772516198	0,299614816776171	0.0764690431581721
1528	SOX8	0.00943995301304265	0,163809132291116	-0,243499421889372	-0,426458503030398	-0,0605403407483459	0.0925866955630071
1822	LOC440900	0.0134548297898515	0,195625872678528	0,217385811836917	0,0456558701135692	0,389115753560265	0.0869041740603016
1512	VCPKMT	0.00916719628031212	0,160626658277032	-0,153165618810883	-0,267795769385205	-0,0385354682365601	0.058008745930385
5405	LOC441529	0.105299145577019	0,516469490659896	0,117086804908719	-0,0248914025054455	0,259065012322884	0.0718482678446787
3423	FAM92A3	0.0467517557350236	0,362012233452884	0,13810212082912	0,00201079487503408	0,274193446783207	0.0688692033557198
4564	OR1S2	0.0774469967399448	0,449776377005469	0,158091477604746	-0,0176094637783137	0,333792418987805	0.0889137039195553
3305	ZNF223	0.0436673719001356	0,350141593873914	-0,24297395290246	-0,478954290398152	-0,00699361540676757	0.119418175530343
1433	LOC440191	0.00812995401033326	0,150429679402642	0,220978030434096	0,05820998014488	0,383746080723312	0.0823689965293152
5190	C8orf88	0.0972219247153824	0,496693513261727	-0,104273866556941	-0,227731698643439	0,0191839655295565	0.0624760063451054
1691	AMH	0.0114460470058987	0,179474829308931	0,154740200964694	0,0353260217332693	0,274154380196119	0.0604297102360508
7806	LOC392395	0.191870893875327	0,651647274967757	0,112837020011616	-0,0572385554452201	0,282912595468452	0.0860669797274925
1624	LOC100129550	0.0105527611917362	0,172124134052642	-0,19987666644876	-0,352372909560964	-0,0473804233365556	0.0771709343284734
830	FOXO3B	0.00238505885390571	0,0761069065955654	-0,219701896669177	-0,360169549315166	-0,0792342440231883	0.071083849519116
1468	LOC388648	0.00853491865953137	0,154114412773479	0,21072408815695	0,0545130505040474	0,366935125809852	0.0790508112335921
3667	LOC391030	0.0530401549570938	0,38351778257086	0,174634253719983	-0,00231981184046293	0,351588319280429	0.0895478491392992
2130	ATP5G1	0.0185970694240963	0,231409406394768	0,265026530320364	0,0449524952768723	0,485100565363857	0.111368769217793
3539	DKFZp434O0320	0.0494409673175819	0,370342218829288	0,143171608342582	0,00035471788451566	0,285988498800649	0.07227268455674
1571	DNAJB11	0.00996277830692389	0,168149628776631	0,416628359410967	0,101276519960118	0,731980198861815	0.159584233656948
1410	LOC286437	0.00785759394726359	0,147761775540209	-0,218072648613218	-0,377988865388444	-0,058156431837991	0.0809258222429699
6216	IL4	0.133760029531203	0,570275894039778	-0,147635639903614	-0,3411370020896	0,0458657222823718	0.0979216314380786
2565	CD200	0.0274033543246324	0,283274830377243	-0,174782849403647	-0,32982178058628	-0,0197439182210147	0.0784576651363692
1039	LOC388204	0.00385509284641266	0,0983809305318879	0,212800281983364	0,0695739042444287	0,356026659722299	0.0724799061604682
4055	LOC441221	0.0638993529867624	0,417827705164983	0,124758338052813	-0,00730154800205576	0,256818224107683	0.0668290876298342
867	NDUFS2	0.00269704894325439	0,0824824137605424	0,304775695719811	0,107420940852151	0,502130450587471	0.0998716461237549
2525	LOC387941	0.0263687699187167	0,276865828982375	0,191632947577905	0,0228156157361552	0,360450279419656	0.085430243809234
3191	C1QTNF3	0.0410324863897141	0,340947507290677	-0,127424829392337	-0,249589401409133	-0,0052602573755413	0.061821550301653
1360	LOC132706	0.00730432313756567	0,142407447053348	0,244463890113259	0,0668722628266547	0,422055517399863	0.0898704881308939
2092	AGO4	0.0178801544747889	0,226621556357088	-0,11786273319627	-0,215120208011816	-0,0206052583807254	0.0492172793819006
2539	OR2G6	0.026735242209423	0,27910256305854	0,196278248731028	0,0229421084553965	0,36961438900666	0.0877169930548364
1968	SPP1	0.015624444420526	0,210509219415776	-0,241052352577283	-0,435813290060881	-0,0462914150936842	0.0985590412561178
881	SLC26A11	0.00275168508571189	0,0827681284416379	-0,29038991182072	-0,478824998650998	-0,101954824990442	0.0953578358009781
4097	DKFZP547L112	0.064876809871428	0,419768153397576	0,152930696040508	-0,00955137879412643	0,315412770875142	0.0822242782557717
2649	ITGB2-AS1	0.0290903760265924	0,291178301376028	-0,15203261462991	-0,288365105620989	-0,0157001236388321	0.0689912452555871
1921	SPACA6	0.0149370064831747	0,206076157099186	-0,140778428857981	-0,253743517202329	-0,0278133405136321	0.0571661388905014
3336	LOC401286	0.0444858601508102	0,353579910641107	0,153225858306348	0,00382580261165957	0,302625914001037	0.0756041044119495
773	EBP	0.00206891114806147	0,0709205893638385	0,266602870251338	0,0985812143404341	0,434624526162242	0.0850275909061006
1290	DCTPP1	0.00654400478404055	0,134391652481752	0,219349252891437	0,0621974687583812	0,376501037024493	0.0795268772884539
1394	GEMIN6	0.00770046029465409	0,146163050060007	0,223604717701684	0,0600602607128231	0,387149174690544	0.0827618982114005
1292	C21orf47	0.00655175420253074	0,134391652481752	0,184192658137151	0,0522091783885262	0,316176137885775	0.0667904221130901
2198	LOC440371	0.0197668355496544	0,2384520676065	0,207721591007586	0,0335162905515729	0,381926891463599	0.0881568327638827
927	KRTAP10-5	0.00300818118648265	0,0859687513826133	0,168193946534019	0,0580175569907709	0,278370336077268	0.0557549140127629
1536	LOC340171	0.00956998306121025	0,16518835337961	0,198211930255862	0,049004069246001	0,347419791265723	0.0755068440263921
4997	MIR646HG	0.0903775019478705	0,479478497054662	-0,122871243462008	-0,265318371874674	0,0195758849506587	0.072085565963256
3346	LOC348817	0.0448388200434844	0,35523772963329	0,212972710912705	0,00496919364495418	0,420976228180455	0.105260467035574
2713	LOC341371	0.0306276667110978	0,298808405037326	0,196289613221664	0,0185841759026696	0,373995050540658	0.0899280818548851
5074	LOC147151	0.0923911804333838	0,482804917065662	0,154157906423645	-0,0256855814179423	0,334001394265231	0.0910100452731483
1214	LOC339875	0.0057199006685293	0,12492847300334	0,225793933060498	0,0666792974389909	0,384908568682005	0.0805201809936499
2306	ZC3H6	0.0216837420423655	0,249119028956373	-0,179075740724152	-0,331580861245153	-0,0265706202031518	0.077175426753449
948	DONSON	0.0031538628313237	0,0881734073368272	0,422792143486851	0,144431902389082	0,701152384584619	0.140864584248206
3139	LOC392473	0.0397702185187089	0,335871031283959	0,154653886288102	0,00732967078518793	0,301978101791015	0.07455362261747
3845	BACH2	0.0579237348518674	0,399440267775621	-0,258536921284033	-0,525868601566837	0,00879475899876997	0.135283565824276
3488	PCDHB18	0.0483037250117168	0,366926553558047	0,12201054742525	0,0009215764681689	0,243099518382331	0.0612772409006546
1282	TEX264	0.00648760241934507	0,133799985776166	0,229627839365346	0,0652893320218473	0,393966346708845	0.0831637284894501
1662	APBB1	0.0109520874956859	0,174725992748563	-0,175708821206678	-0,310463462170834	-0,0409541802425214	0.0681927720714431
2720	LOC441544	0.030667021259377	0,298808405037326	0,143688940772988	0,0135728931654295	0,273804988380546	0.0658454055003525
2267	SNX29P2	0.0211166519999335	0,246874370869596	-0,156603965298686	-0,289381076446469	-0,0238268541509027	0.0671920403781407
2137	CBR1	0.0187133380192736	0,232187252026692	0,231141517501458	0,0390122941604846	0,423270740842432	0.097227258681498
1781	OR5D13	0.0128595804846972	0,191449621870717	0,204405111658733	0,0439989188535348	0,36481130446393	0.0811737752892859
4167	LOC441119	0.0666967954796025	0,424397775891927	0,148286014053791	-0,0103384479248622	0,306910476032444	0.0802721279450616
2109	LOC439962	0.0181038441529501	0,227607125517057	0,206871799990791	0,0358273845514095	0,377916215430172	0.0865572625380189
4769	CCL4L2	0.0833118535174609	0,463202725102847	0,141602253975955	-0,0188866125313197	0,30209112048323	0.0812156124303424
2605	PPP1R13B	0.0281014297084585	0,285975310960971	-0,183877885811074	-0,347728637899102	-0,0200271337230456	0.0829168992691355
1855	LOC401175	0.0138607263307793	0,198122457498982	0,168829240661517	0,0348689927931303	0,302789488529903	0.0677907683487708
1055	KIAA0101	0.00403078977810933	0,101304635987269	0,441766303293142	0,142940230405863	0,740592376180421	0.151221346675748
4666	LOC338829	0.0806878900181001	0,458516803221158	0,140255880672599	-0,0173350036574876	0,297846765002685	0.0797490845492828
908	INTS7	0.0028995464024679	0,084671225618322	0,284454026241999	0,0988485115750785	0,47005954090892	0.0939259269018489
726	LOC440755	0.00185603915987425	0,0677863337797048	0,216222915784696	0,0814077697974028	0,35103806177199	0.0682233907219213
4969	LOC442126	0.0894319463059114	0,477166773393096	0,144038748629063	-0,022452695980742	0,310530193238868	0.0842532253649185
1595	TNFRSF17	0.0102181261174555	0,169864334798955	0,620449634761373	0,149184776316086	1,09171449320666	0.238484232137048
1495	MRPL28	0.0088759306691109	0,157421606482592	0,162060115374279	0,0412968709282137	0,282823359820345	0.0611124065501315
2559	GPR123	0.0271844087262184	0,281670417106557	0,196526005377466	0,0224516671267941	0,370600343628138	0.0880905591590933
2261	HIST2H4B	0.0210039517655753	0,246238592645414	0,177229875388402	0,0270990027755325	0,327360748001272	0.075973935322194
2771	HRASLS2	0.0318332162725687	0,304604016408213	0,229646550899779	0,0202292569709195	0,439063844828638	0.105975910666466
1199	RALY-AS1	0.0054934954530211	0,121484597111638	0,239090826674903	0,0714250577824406	0,406756595567365	0.0848474937891616
4163	IGSF11-AS1	0.0666709457609455	0,424397775891927	-0,181203298525292	-0,375021416876555	0,0126148198259719	0.0980819263327586
707	OR7E47P	0.00174899305309601	0,0654745796929547	0,196739009293455	0,0747804493462266	0,318697569240683	0.0617172976094748
2177	LOC283761	0.0193192114872561	0,235300364071932	0,188272602465588	0,0309672382730394	0,345577966658137	0.0796045966895578
1850	LOC401891	0.0137895226486922	0,197525813858462	0,183483339579989	0,0380070249886873	0,328959654171291	0.0736184898103582
1740	LOC121792	0.0122419104225686	0,186548422330119	0,206618905513584	0,0456293543257815	0,367608456701386	0.0814689846040545
2562	LOC442481	0.0273507614325276	0,283062232390113	0,179342955624684	0,020314103206684	0,338371808042683	0.0804767702851022
2861	DAB1-AS1	0.0338232988037676	0,313186199655208	-0,175571025457795	-0,337540103203144	-0,0136019477124465	0.0819646753706119
2025	FAM66E	0.0167494224330285	0,219314042376174	0,13419411574976	0,0245960334766136	0,243792198022906	0.0554622608204485
3233	LOC402160	0.0421427683351439	0,34522660629261	0,134944215546636	0,0048543833259139	0,265034047767357	0.0658321391676568
1382	CYCSP52	0.00754373805673371	0,144688412530444	0,172432672985204	0,0466493997617215	0,298215946208686	0.0636527990424503
5526	LINC00938	0.109862473432491	0,527009243627294	-0,0908706689242219	-0,202511023177736	0,0207696853292925	0.0564957553752089
1005	ATAD3A	0.00359398646508484	0,0947573407909906	0,23281253431695	0,0773333767442243	0,388291691889676	0.0786804423087521
1672	PALD1	0.011143340734303	0,176713923187825	0,269615720270717	0,0623380607816205	0,476893379759814	0.104893145704733
1097	HSP90B1	0.00447667403478729	0,108203292645747	0,421847181609733	0,133060303134953	0,710634060084513	0.146140998485481
3044	LOC390146	0.0377482505247129	0,328809087602747	0,182470983540806	0,0104686011174239	0,354473365964188	0.0870420430526233
1817	EP400NL	0.013397987565779	0,195513285804419	0,185291705134637	0,0390068296977094	0,331576580571565	0.0740276631424019
832	NLRP12	0.0023891974173618	0,0761222132162446	-0,290764664353637	-0,476699694025081	-0,104829634682193	0.0940926784247411
1183	STAP1	0.00534794304183287	0,119831061214885	0,380594875903664	0,114554769785955	0,646634982021372	0.134629962935177
2652	LOC100289090	0.0291397279390197	0,291212202222329	-0,147099979635253	-0,279050299610892	-0,0151496596596136	0.066773641564198
2244	CCR3	0.0205135443460006	0,242343584794306	-0,295568124144075	-0,544962984664923	-0,0461732636232274	0.126206613424255
768	IRF4	0.00204602457839028	0,0706384657500237	0,335383685170016	0,124248513624854	0,546518856715178	0.106845245005506
3486	C21orf124	0.0482862523353654	0,366926553558047	0,13100285109248	0,000999763430993394	0,261005938753966	0.0657882419637159
2464	LOC152742	0.0249298527760534	0,268269093489065	0,175621757161718	0,0224352335038982	0,328808280819538	0.0775202517514263
1682	TLE2	0.0113471849228182	0,178798079955064	-0,190379390442169	-0,337116152249762	-0,043642628634575	0.0742563408640487
1009	MLST8	0.00360817414541604	0,0947573407909906	0,256184575130202	0,0850224200303177	0,427346730230086	0.0866168448557409
3633	LOC441754	0.0517802745838454	0,377911913182125	0,15114886208347	-0,00118146999272301	0,303479194159662	0.0770869748196809
1355	LOC441169	0.00722309312821789	0,141293112276718	0,240794169846821	0,0661178148641212	0,415470524829522	0.0883952105573432
3863	HCG4	0.0585670636559313	0,401994743162573	-0,187323149076706	-0,381520796645399	0,00687449849198768	0.0982739876171306
1591	LOC441296	0.0101950241890053	0,169806426532761	0,213879020490543	0,051477119446265	0,376280921534821	0.0821837061984923
694	BOP1	0.00164868034117829	0,062989566637381	0,159242261287486	0,061089129788099	0,257395392786874	0.0496705276830984
2134	C8orf50	0.018645319780493	0,231668535135788	0,211006030117198	0,0357166919829237	0,386295368251473	0.0887054115273423
6601	OR10V2P	0.14870187839356	0,597308029935652	0,112938685399199	-0,0407978125156984	0,266675183314096	0.0777985669833894
1000	JAML	0.00355514988130942	0,0942647991029193	-0,28706641948642	-0,478548392425836	-0,095584446547003	0.0968997167223438
5399	FBXL4	0.105196235786359	0,516469490659896	-0,121232893143838	-0,268194753052303	0,0257289667646266	0.0743702520687136
2764	FLJ36116	0.031653277064817	0,303649291379748	0,154297903936758	0,0137424212124022	0,294853386661114	0.0711282960515118
2035	LOC150837	0.0168827607568077	0,219973661654425	0,129440428434953	0,0235934157551135	0,235287441114793	0.0535640268748845
2479	LOC401284	0.0253370481540189	0,271001142316987	0,164605428913742	0,0206189351066806	0,308591922720804	0.0728645639459866
3172	LOC440336	0.0406436108355581	0,339668724007858	0,182881150574145	0,00789230829398882	0,357869992854301	0.0885533451855695
2485	LOC441591	0.0255255397799534	0,272358023044453	0,196729756626472	0,0244180375858684	0,369041475667076	0.0871985832747681
1119	H2AFX	0.00470239462838171	0,111329809174834	0,262229138893234	0,0816875402919275	0,44277073749454	0.0913633251867569
693	GSTZ1	0.00164200916753659	0,0628252136756604	0,263101988868598	0,100995319366329	0,425208658370866	0.082034303869129
1206	SGO1	0.0055720257029832	0,122506021156384	0,198747704788145	0,059134860567152	0,338360549009137	0.0706512725356929
1391	PAN3-AS1	0.00767999641209526	0,146163050060007	-0,178311202332908	-0,308683155919733	-0,0479392487460828	0.0659749070744058
617	PSEN2	0.00126128187869026	0,0541817543714541	0,259583383842201	0,103559151843749	0,415607615840654	0.0789562779742965
1552	C3orf62	0.00977149077765703	0,166940127557717	-0,292280412626213	-0,512925422055879	-0,071635403196547	0.111657711594073
1600	MMACHC	0.0102605546884701	0,17003662972799	0,220327730777574	0,0528812132484288	0,38777424830672	0.0847365413341067
1969	LOC442428	0.0156417211745154	0,210608452669175	0,171939491117794	0,0329954850674093	0,310883497168178	0.0703128060562112
1526	LOC148915	0.00942693465632452	0,163729972542739	0,208605684334379	0,0518941276694314	0,365317240999326	0.0793040995705398
2969	ZNF585A	0.0360279801991224	0,321752069713618	-0,140680178319404	-0,272067761253614	-0,00929259538519361	0.0664888677075963
3678	ABCB1	0.05337614754858	0,384792972335671	-0,183112700293588	-0,368923238848874	0,00269783826169845	0.0940296795235654
3596	LOC341651	0.0507043346710276	0,373866917075166	0,157217260344911	-0,000488260124144463	0,314922780813966	0.0798070963256486
3246	OR10D4P	0.0423369984126379	0,345735468079661	0,181582303135382	0,00636465077918377	0,35679995549158	0.0886691348403935
4860	LOC402695	0.0859106899345076	0,468597667374985	0,135000604343964	-0,019302941658772	0,289304150346699	0.0780855224509772
3493	LOC442199	0.0483377126750239	0,366926553558047	0,145709459583143	0,00107837448698433	0,290340544679301	0.0731907602576097
2362	PIM2	0.0226588815815896	0,254360815044813	0,305228246940797	0,0433471215250833	0,56710937235651	0.132525305009992
5229	LOC285205	0.0990519510995674	0,502268595028692	0,115010662579706	-0,0219097063158683	0,25193103147528	0.0692887416806475
1831	LOC440801	0.0135100567329032	0,195641263939338	0,184940259991395	0,0387531296194819	0,331127390363309	0.0739781991173269
606	IGKC	0.00120831041020397	0,0528685652253436	0,439687546217794	0,176447560000008	0,702927532435581	0.133212958394615
1651	LOC127309	0.0108645208409408	0,174440051256083	0,180969020680094	0,0423363075111353	0,319601733849053	0.0701552758638657
2170	SIRPB2	0.0192528034425484	0,235247964644779	-0,282929652766871	-0,519190493153032	-0,0466688123807101	0.119560124405263
3144	PITPNC1	0.0398761189675189	0,336296213239111	-0,149788435417192	-0,292555106813676	-0,00702176402070825	0.0722472711313049
950	CMTM2	0.00316229076029489	0,0882574769550501	-0,534819062312996	-0,887037444771816	-0,182600679854175	0.178240598635675
2699	MRPL40	0.0301810691020421	0,296393962984741	0,224446992680487	0,0218051321100064	0,427088853250968	0.10254719326284
1697	LOC390414	0.0115532901313946	0,180515903261006	0,19257810113233	0,0437672117930549	0,341388990471605	0.0753059559645236
5797	ANP32D	0.119044903896519	0,544501574403345	-0,14078044220205	-0,318216173392044	0,0366552889879447	0.0897915966960101
1188	TRMT13	0.00539062931576489	0,120181009690753	-0,196368564403937	-0,333762961650235	-0,0589741671576395	0.0695286243818665
1823	LOC401254	0.0134557651006735	0,195625872678528	0,195317591422544	0,0410194675692042	0,349615715275885	0.0780827785647911
2991	SLC39A7	0.036574774978613	0,324232751105959	0,195111412485078	0,0123455260954372	0,377877298874718	0.0924889290923879
3202	NXF4	0.0413841164128894	0,342649015783429	0,172449568885157	0,0068278655785807	0,338071272191733	0.083813091577853
5038	LOC400712	0.0915614068019313	0,481822199962904	0,141963171371883	-0,0232274385395087	0,307153781283275	0.0835949361701508
3270	CKMT2-AS1	0.042830871330339	0,34729680529784	-0,149556651231519	-0,294220640078306	-0,0048926623847324	0.0732074112460347
1297	LOC441128	0.00659803932639289	0,13479934731478	0,218596033170554	0,061823068743804	0,375368997597305	0.0793351750531659
3373	LOC388746	0.0453724711599712	0,356634981743577	0,148892417761258	0,00310733163064719	0,294677503891868	0.0737747440740448
2347	LOC392347	0.0224673642494533	0,253822821931936	0,155801538242935	0,0223190221826248	0,289284054303245	0.0675490115078463
1252	LOC400832	0.00605851306035328	0,128250089732544	0,197000861730956	0,0571996186428204	0,336802104819092	0.0707466120424713
1266	LOC388337	0.0061987029241055	0,129787763389514	0,213396782116608	0,0615336670297354	0,36525989720348	0.0768505390173022
3034	TTC39B	0.0375013342834488	0,327734963258288	-0,170594664816058	-0,331191413874944	-0,00999791575717279	0.0812702065445031
2214	CECR6	0.0199768505164544	0,239243988908667	-0,257443462705177	-0,473722347949327	-0,0411645774610261	0.109448228423118
8096	FLJ35424	0.202396400450452	0,662863211208466	0,119239596679729	-0,0647842024640431	0,303263395823501	0.0931254975780037
1295	SLC12A8	0.00658247281658502	0,134689580652307	0,224210001884904	0,0634582330447242	0,384961770725084	0.081348654518812
1134	LOC347421	0.00487957660323669	0,114093451177091	0,213200932730922	0,0657790765471723	0,360622788914671	0.0746030338187874
1315	TRPC1	0.00681090525110554	0,137290900695071	-0,24074358965239	-0,414088960983082	-0,0673982183216986	0.0877216644429917
1418	LINC01094	0.00798071625884248	0,14914909573059	-0,24876166423716	-0,431551893238418	-0,0659714352359014	0.092501247704599
753	LOC389683	0.00196511899508198	0,0691546652251175	0,229256122739391	0,08550875579333	0,373003489685451	0.072743553467893
8200	LOC164036	0.206288065342767	0,667040006410178	0,101980752069315	-0,0567740508097988	0,260735554948429	0.0803380871376587
2457	STYXL1	0.0248145829457551	0,267789445179771	0,156115881536491	0,0200538159510876	0,292177947121894	0.0688543961057575
2002	WDR16	0.0162490391407312	0,215206429978266	0,191460850429406	0,0358293023867947	0,347092398472017	0.078757559716393
2760	LOC388887	0.0315398925395221	0,302891478893123	0,156772160817922	0,014059378507687	0,299484943128156	0.0722200004848215
2551	LOC440562	0.0270125653325807	0,280767608699873	0,190453891412873	0,0219500384199827	0,358957744405764	0.0852716074050511
1220	GPRC5D	0.00581446400254356	0,12621698647451	0,551392589714843	0,162057835953843	0,940727343475843	0.197023389567543
2318	LOC440417	0.0217920239751152	0,249257027354282	0,15645464086089	0,0231024925035019	0,289806789218277	0.0674830387518264
1264	IFI35	0.00616962382988511	0,129420550513769	0,368584094628672	0,106434343332607	0,630733845924738	0.132661243507548
1800	C16orf3	0.0130831624319299	0,192722251045901	0,190304458378217	0,0405865979063334	0,3400223188501	0.0757649299581376
863	SLC27A2	0.00265792032813111	0,0816625231754302	0,513751983854492	0,181584146330044	0,84591982137894	0.168093992694426
1515	MGC2848	0.00919034055040599	0,160846125210571	0,233913740803919	0,0587917705470413	0,409035711060797	0.0886207147819555
1722	LOC441513	0.0120103487719216	0,184752885793203	0,195207758398669	0,0435266135761865	0,346888903221151	0.0767584527138209
3339	DOLK	0.0446256439963758	0,354372252340193	0,131009051849654	0,00318612369346835	0,25883198000584	0.0646849692366276
4516	CREBL2	0.0762030243054451	0,44716297678953	-0,138081360594727	-0,290890834052691	0,0147281128632369	0.0773294449773196
5874	LOC441566	0.121670879586149	0,549217462074692	0,128751793077938	-0,0346857562990136	0,29218934245489	0.0827077974668217
2865	FLJ39582	0.0338404096553714	0,313186199655208	0,156999266713682	0,0121490222057076	0,301849511221657	0.0733016661804808
1397	AMDHD2	0.00770564062680178	0,146163050060007	0,136285723599609	0,0365977007411024	0,235973746458116	0.050447261574102
2739	HSU79275	0.0310862029705673	0,300898123585491	0,176714832087971	0,0162854268339157	0,337144237342027	0.0811855219810722
1006	LOC390906	0.00360344476397694	0,0947573407909906	0,215120172875827	0,071414805612068	0,358825540139587	0.0727222994706892
1649	FAM98A	0.0108622707045097	0,174440051256083	0,285488996621138	0,0667942934880463	0,50418369975423	0.110670756400544
1867	HBP1	0.0141055300169422	0,20032572490585	-0,217785850772863	-0,391043300429149	-0,0445284011165779	0.0876771715582938
5620	LOC440857	0.112862511745686	0,532482117248552	0,143478817670719	-0,0342915435692655	0,321249178910704	0.0899609366947217
2041	LOC441732	0.0170099092651553	0,220978806548552	0,16254320079798	0,0294705721407082	0,295615829455253	0.0673415874217418
3682	ZNF542P	0.0535149296299465	0,385374350662149	-0,167900019920876	-0,33837408817221	0,0025740483304591	0.0862686375562167
2792	LOC401616	0.0322647431374822	0,30641105454525	0,180789251082488	0,0155044878814897	0,346074014283486	0.0836425825723226
5563	LOC285101	0.110871466866055	0,52833587077092	0,137571472437253	-0,0319274388782149	0,30707038375272	0.0857751580427419
682	OAS2	0.00159118904778965	0,0618627237568072	0,413902367442338	0,159648511322969	0,668156223561706	0.128665514854108
3258	DSC1	0.0425740088506396	0,346467301757808	-0,255443573514346	-0,502220398619343	-0,00866674840934947	0.124881752988201
6100	PPBPL2	0.129583879228148	0,563227946861709	0,128230213404453	-0,0380151053284986	0,294475532137405	0.0841286730251916
1413	VPRBP	0.00795832760298228	0,14914909573059	0,112386079420407	0,0298349282917489	0,194937230549065	0.0417751239799542
634	TMEM147	0.00133044304701218	0,0556408581820044	0,291273269522079	0,11533649875214	0,467210040292017	0.0890330457063177
2680	SLC46A3	0.0296796678822042	0,293546043003244	-0,196433032602315	-0,373232806196539	-0,0196332590080917	0.0894697694768121
1491	UBE2J1	0.00880841258764933	0,156643232569767	0,394088955638351	0,100722410632429	0,687455500644272	0.148458545055208
3119	LOC391849	0.0394400450014525	0,335244841913461	0,170767178641074	0,00836883093689836	0,333165526345249	0.0821819080258284
2570	LOC346521	0.0275009262508137	0,283628257697129	0,14302718881063	0,0160753614001251	0,269979016221134	0.0642441475018324
1723	RUNX1-IT1	0.0120104060881367	0,184752885793203	-0,230564155108736	-0,409718197147763	-0,0514101130697084	0.0906611502730712
7386	CKAP4	0.176376959715627	0,633117267735061	0,127103228934527	-0,0577862304639176	0,311992688332972	0.0935635661448139
679	MED27	0.0015705261694334	0,0613291625663131	0,177375935044102	0,0685523821031261	0,286199487985078	0.0550703091827651
2116	C15orf33	0.0182229389271907	0,22824388392192	0,209384478717139	0,0360809444515103	0,382688012982768	0.0877004927384661
5468	MLL	0.107455108093778	0,521062946434992	0,121528805070311	-0,0267547700906196	0,269812380231241	0.0750391078966825
1761	LOC284072	0.0125638392120422	0,189171037312492	0,192157913550797	0,0418725117120315	0,342443315389562	0.0760521350502664
1131	THBD	0.00483586569547975	0,113279213608182	-0,428692372085826	-0,72480758758731	-0,132577156584342	0.149849513553675
7129	LOC388388	0.166875849037646	0,620663927231474	0,123814609050422	-0,0523162195254545	0,299945437626298	0.0891312489268845
4793	OR13C2	0.0840558443480593	0,464999105547422	0,146008689821176	-0,019877049329351	0,311894428971703	0.0839467072811521
2735	STARD10	0.0309555018135621	0,300104252499671	-0,127959937358398	-0,244035827874736	-0,0118840468420606	0.0587403646237007
2725	GCM1	0.0307909786832558	0,299604697169368	-0,212173910638462	-0,404450702786858	-0,0198971184900668	0.0973019360801937
1569	IGLJ3	0.00994692536969535	0,168009481735892	0,387649227571844	0,0942961668262268	0,681002288317461	0.148451721326668
2280	LOC441112	0.0213350867593811	0,248113958519733	0,149849616093437	0,0225805835502008	0,277118648636672	0.0644046695971122
1146	OGFRL1	0.00499832144015931	0,115535342223393	-0,292861800838886	-0,495939811637431	-0,0897837900403415	0.102767907687801
1965	ERLEC1	0.0156047931705637	0,210467856927403	0,317296303954298	0,0609827360220663	0,573609871886529	0.129707834860176
1974	NDUFAF1	0.0156927268837354	0,210786551834977	0,313672821695627	0,0600675387656234	0,56727810462563	0.128337303496357
2184	SGSM2	0.0194579975017997	0,236231137252848	-0,165881980050273	-0,304641182685974	-0,0271227774145724	0.0702192860331129
5749	LOC440507	0.117300280675489	0,54100138147688	0,125868430392024	-0,0320157121630748	0,283752572947123	0.079897488278856
1003	NDUFS7	0.00357232937628107	0,094437002404878	0,197858056645597	0,065810621724749	0,329905491566446	0.0668227867162758
2536	LOC440785	0.0266234645283908	0,278360079641278	0,169858004495632	0,0199662786269179	0,319749730364345	0.0758529147822025
7629	LOC100130705	0.185627903038674	0,645108151439823	-0,0798465656495933	-0,198499366505076	0,0388062352058895	0.0600444136579199
600	SLC45A4	0.00118353014680838	0,0522964679350955	-0,348997773181834	-0,557547616815481	-0,140447929548187	0.10553693624717
4220	C14orf48	0.0679473888913811	0,426812843392745	0,0778286693223281	-0,00581165131815545	0,161468989962812	0.0423262997148725
3062	LOC441068	0.038241985792019	0,331098637407179	0,172426937819481	0,00946847825061736	0,335385397388345	0.0824653534081167
1652	OR10H5	0.0108683750584594	0,174440051256083	0,192393990748966	0,0450017702987272	0,339786211199205	0.0745880366149359
5705	OR6C1	0.116050557652788	0,539365562868304	0,132709752954079	-0,0331831258427802	0,298602631750937	0.0839503203090336
4005	MRPL46	0.0625802340349155	0,414257317508884	0,161246814118196	-0,00857645968437226	0,331070087920765	0.0859393021270803
3076	ACCN1	0.038651238132211	0,333172164849016	0,124320801414274	0,00657486450767109	0,242066738320877	0.0595854939047796
3951	LOC441235	0.0613352870871252	0,411588634604979	0,142399026652105	-0,00685150757364794	0,291649560877857	0.075528438866199
4310	LOC402558	0.0706560380432103	0,434572687106389	0,131385854228483	-0,0112069080767969	0,273978616533762	0.0721592641956418
877	CYAT1	0.0027346854575345	0,0826429214678077	0,266656619386549	0,0937346594111285	0,43957857936197	0.0875073965421916
2756	C21orf110	0.0314839128142771	0,302762182831107	0,127646931916128	0,0114862978228923	0,243807566009365	0.0587832492277678
1702	LOC441584	0.0116649482268609	0,181670602994918	0,209969560213453	0,0474975202434459	0,372441600183459	0.0822192000986751
919	WDR76	0.00297151427611097	0,0856714090886302	0,392037989752182	0,13556689756144	0,648509081942923	0.129787550228636
717	WDR5	0.00180737776450235	0,0667387928439618	0,272381280544637	0,102991878052239	0,441770683037034	0.0857197409516644
767	SUV39H2	0.00203014175923733	0,0701814977133999	0,398533434967949	0,147837992705801	0,649228877230097	0.126864774609727
1424	SHC1	0.0080385303302776	0,149505668117362	0,177833001980545	0,047038151094252	0,308627852866838	0.0661889148365571
1550	TMEM208	0.00974594512246576	0,166718538659471	0,301285894998203	0,0739238150940151	0,52864797490239	0.115056894379761
4015	LOC388504	0.0628306261554099	0,414768617650957	0,13227657997769	-0,0071699846923905	0,27172314464777	0.0705671265394261
2967	LOC387793	0.0359700257694924	0,321451039190459	0,175014879843799	0,011612345148583	0,338417414539014	0.0826900782387959
2475	CCDC67	0.0252605574354463	0,270619668848832	0,177577550747253	0,0223264573000472	0,332828644194459	0.0785650301432194
2537	PPM1A	0.0266958607763095	0,279006995854886	-0,160139334442465	-0,301523399151362	-0,0187552697335693	0.0715476011085396
5584	LOC153469	0.111452013620461	0,529217432153747	0,124928177279758	-0,0292456008542527	0,279101955413768	0.0780198532418809
6692	PIK3IP1-AS1	0.151712199698713	0,60098584338735	-0,131844890083698	-0,312656467913002	0,0489666877456064	0.0914999485477568
7412	LOC388589	0.177435506677498	0,634741292438461	0,122833012446458	-0,0562849243507953	0,301950949243712	0.0906428791656331
977	FMC1	0.00335385792820236	0,0910210265775698	0,205945792995363	0,0694480669772308	0,342443519013496	0.0690748626691136
2449	ZNF566	0.0246062470652098	0,266408591643135	-0,270312476948059	-0,505555346031131	-0,0350696078649874	0.119044978622156
2452	LOC442084	0.024653521271309	0,2665938484946	0,172155825481175	0,0222848397453242	0,322026811217026	0.0758424192093381
3415	LOC441348	0.0465202347810438	0,361195907824122	0,129422269007378	0,0020207668335912	0,256823771181164	0.0644717060365097
955	APOBEC3B	0.00319589197353398	0,0887320164170194	0,625602890208463	0,213126633225768	1,03807914719116	0.208734179216764
5196	LOC151363	0.0975463619789029	0,497775555787262	0,137072711809023	-0,0253770149771023	0,299522438595149	0.0822079084811715
671	TBC1D4	0.00154650568785473	0,0609186660321539	-0,322295872645011	-0,519740811579307	-0,124850933710714	0.099917283895164
2220	LOC440397	0.0200405506377209	0,239328170915053	0,181575174652661	0,0289536268798161	0,334196722425505	0.0772343449249576
1149	LOC144817	0.005009377394369	0,115599339957958	0,277135501884052	0,0849124669123488	0,469358536855755	0.0972747321867236
4525	LOC339442	0.0763991406409027	0,447673638473709	0,181021445793611	-0,0194433390648576	0,38148623065208	0.101445481093602
5591	SCML4	0.111631325848181	0,529405223549369	-0,133666142746329	-0,298706802259564	0,0313745167669065	0.0835190535641762
2513	RBM45	0.0261693351949713	0,276116165019763	0,193399101858618	0,0232558955869201	0,363542308130317	0.0861012043947092
5934	LOC442480	0.123516557499534	0,551911277738479	0,1278373111615	-0,0352486025197127	0,290923224842712	0.0825298517376047
5833	TCEAL6	0.120351948016328	0,547024976548285	0,138521645481498	-0,0366900939704721	0,313733384933469	0.0886661426070471
1815	LOC219797	0.0133863355533865	0,195513285804419	0,232281664901507	0,0489224912388918	0,415640838564122	0.0927891629358338
4242	LOC149194	0.0686060363878064	0,428808262777981	0,14171101870603	-0,0109498158778658	0,294371853289925	0.0772542260699203
5860	GPALPP1	0.121238926952107	0,548479050902682	-0,0859032171010148	-0,194821361937723	0,0230149277356933	0.0551181775421725
5319	LOC440578	0.102206215949818	0,509460501584593	0,106938573161893	-0,0215682328948066	0,235445379218592	0.0650310465921882
5210	ZNF83	0.0980444353184244	0,498888635146124	-0,181104748303366	-0,396060255290697	0,0338507586839654	0.1087785310295
10918	ATG101	0.314456656941087	0,763676338046612	0,0788770118954534	-0,0755487703398812	0,233302794130788	0.0781473802652154
785	MPND	0.00216820382171679	0,0731153272037014	0,263918508780899	0,0968052782184177	0,431031739343381	0.0845678810045665
2655	C21orf53	0.0292028112525367	0,291562777217585	0,134170891257505	0,0137702592802833	0,254571523234727	0.060928906009733
2282	LOC387917	0.0213733034248532	0,248156053707243	0,213605545545413	0,0321335135908249	0,3950775775	0.091834172269529
4292	C12orf51	0.0702757701096775	0,434049323254482	0,101619359166957	-0,00851713318516334	0,211755851519078	0.0557347239841198
1983	BTBD7	0.0158882169738038	0,212443808905904	-0,159253096679762	-0,288255286795649	-0,0302509065638749	0.0652817363791545
1613	LOC341370	0.010435979925282	0,171549911790981	0,1708616438929	0,0407037541832869	0,301019533602513	0.0658665797538549
1179	AHSA2	0.00530571089606456	0,119283944555044	-0,250349459245981	-0,425180991668879	-0,0755179268230839	0.0884737383151576
2743	LOC389069	0.0311566281436881	0,301173166325151	0,199996281370744	0,0183538591793583	0,38163870356213	0.0919203984840625
1233	DNAJC9	0.00591005102233685	0,127092459738249	0,280071184298576	0,0819215758547335	0,478220792742419	0.100273882873176
2213	FCRL1	0.0199635961568277	0,23919329060022	-0,303196777165237	-0,557885379392832	-0,0485081749376422	0.128885518722287
2493	LOC401132	0.0256905859087376	0,273046540674178	0,158590435449313	0,0195260340308299	0,297654836867797	0.0703737322984281
3973	LOC285813	0.0617915550702198	0,41238436513639	0,113589399832436	-0,00567702736534512	0,232855827030216	0.0603549401154724
3957	DHX38	0.0614409566261905	0,411588634604979	0,160399074785415	-0,00778687778758899	0,328585027358419	0.0851107334587466
4453	ZSCAN26	0.0743199946604036	0,442531924190569	-0,0956980244719192	-0,200914701658988	0,00951865271514984	0.0532450447286704
1661	PDZK1IP1	0.0109513314777008	0,174725992748563	-0,449651710457889	-0,794495341608596	-0,104808079307182	0.174508595556305
8910	GCSAML	0.233941412208044	0,695872015341307	-0,116778142699156	-0,309863809559135	0,0763075241608224	0.0977112682445384
5474	LOC347376	0.107842649585189	0,522368990455114	0,149670040985761	-0,0331531171855139	0,332493199157036	0.0925179115565404
10491	C15orf43	0.296719567505425	0,749850736544572	0,0679773657041584	-0,0602994763683452	0,196254207776662	0.0649146730005502
3802	LOC389846	0.0569201522253036	0,396958925895298	0,176232323421216	-0,00525393944827204	0,357718586290704	0.0918413738436583
1270	MANEA	0.0062401063568351	0,130280645709829	0,377482030957303	0,108627520499327	0,646336541415278	0.136054196136494
1032	PHKA1	0.00377816675415316	0,0970717940759409	0,201203999791746	0,0660870359406188	0,336320963642873	0.0683761260685352
2384	C16orf55	0.0229858816072376	0,255650440778484	0,125214871013488	0,0175194980301792	0,232910243996798	0.05449939215788
939	RFC4	0.00307093977252148	0,0867156209461204	0,414369803814454	0,142334452549901	0,686405155079006	0.137663865017406
3867	PLA2G7	0.0586644304955963	0,402176635082434	-0,260802634071197	-0,531281945345656	0,00967667720326221	0.136876428832505
3067	LPGAT1	0.0383724456560571	0,33173961414097	-0,206946013127998	-0,402661924688082	-0,0112301015679135	0.0990423072057429
2821	LOC440978	0.0328804703012038	0,309048447372003	0,168850309000785	0,0139239682475161	0,323776649754054	0.078400688594173
4227	PCANAP2	0.068253698538468	0,428056799141361	0,157261492481983	-0,0119331296658204	0,326456114629787	0.0856211720894133
2404	LOC440280	0.0234703774434067	0,258867328582333	0,164697049598978	0,0225360364314214	0,306858062766534	0.0719407769485226
4944	GPR116	0.0887099503955436	0,475712839363422	0,0987038533125585	-0,0151259896593308	0,212533696284448	0.0576037491634515
4767	LOC389936	0.0832642191101529	0,463132110280198	0,147608187702099	-0,0196615713056157	0,314877946709814	0.0846470924403441
1554	LOC441766	0.00980717883220459	0,16716017616375	0,183717093277681	0,0449583961124609	0,322475790442902	0.0702190302390788
5284	LOC114227	0.101153036504814	0,507573603188341	0,134209983316315	-0,0265683504404065	0,294988317073037	0.0813620977314975
2069	DERL3	0.0175294448104162	0,224646316649679	0,278853618745913	0,0494729682699229	0,508234269221903	0.116078394804
10886	ZAK	0.312949632181721	0,762187336669854	-0,0622151325502626	-0,183640170550183	0,0592099054496584	0.0614473080915813
3572	CSRP2BP	0.0501385478852734	0,372129679949861	0,0917625836798751	-5,61853206440394e-05	0,183581352680394	0.0464650147967696
1027	SPAG9	0.00375330058215234	0,0968755015158974	-0,177469227678876	-0,296559669644464	-0,0583787857132882	0.0602658825457962
2758	CCDC94	0.0314922911653099	0,302762182831107	0,132382045593604	0,0119063495385831	0,252857741648625	0.0609668922899196
1153	LOC343705	0.0050549311948591	0,116245880860095	0,212982255592595	0,0650984610860799	0,36086605009911	0.0748367983446698
4698	LOC285307	0.0814654449363728	0,459752404516367	0,138949284298435	-0,0175775638943173	0,295476132491188	0.0792106275932194
4835	LOC286528	0.0852395630397569	0,467364143547703	0,149264076050238	-0,020973231677849	0,319501383778326	0.0861488245666099
1194	LOC149134	0.00546502828874295	0,12134408690284	0,191370542606057	0,0572529903686373	0,325488094843477	0.0678703724418589
2218	LOC387825	0.0200314425766278	0,239328170915053	0,147509013209376	0,023530764644737	0,271487261774014	0.0627393638222371
864	ZBTB32	0.00267723608153471	0,0821607809049687	0,399768627747168	0,141101551967484	0,658435703526851	0.130898830755095
1696	LOC100506098	0.0115445422055908	0,18048557581441	0,245978422063635	0,0559239621724291	0,436032881954841	0.0961773217737979
2286	SLC17A9	0.0213948609758536	0,248156053707243	0,2179031177762	0,0327487673034024	0,403057468248998	0.0936976146386385
732	KLHDC7B	0.00188211464884686	0,0681752321231891	0,332119090178538	0,124758998151167	0,539479182205909	0.104934860804514
3153	LOC399789	0.0401221875902481	0,337405583239908	0,179508804671972	0,00820012920201665	0,350817480141927	0.086690991691268
1169	MAGED1	0.00522580496739495	0,118441100333723	0,426362688260162	0,129149979227998	0,723575397292327	0.150404901669826
651	LOC392222	0.00140982875402925	0,0574218270554311	0,239365764867206	0,0939996697183553	0,384731860016057	0.0735627131093619
1232	PKHD1L1	0.00590567716221618	0,127092459738249	0,5161110786982	0,150996860754278	0,881225296642122	0.184766553983961
3206	LOC441540	0.041448147559459	0,342734143852819	0,159859811441266	0,006280369981668	0,313439252900864	0.0777190883473889
4496	LOC402388	0.0756934780817619	0,446308028024801	0,126526563658287	-0,013249914371511	0,266303041688085	0.0707340796505145
1368	SCAND1	0.00742511618262492	0,143915903203436	0,271386475573089	0,0738226069454085	0,46895034420077	0.0999774684306683
3349	LOC389394	0.0449067720780086	0,355539881053568	0,220778945603685	0,00508194162576703	0,436475949581603	0.109153766605128
4462	LOC440378	0.0746712458007429	0,443666305742103	0,151681879343489	-0,0152913809087979	0,318655139595775	0.0844970488358811
981	C6orf125	0.00337838147896071	0,0912781519918972	0,197845871723362	0,0666124598462777	0,329079283600446	0.0664108492313243
3013	FER1L4	0.0371374684457178	0,326748112858642	0,167789366999675	0,0101400104799357	0,325438723519415	0.0797786744815702
3371	LOC389666	0.0453545857773123	0,356634981743577	0,113314640860376	0,00237416688866804	0,224255114832084	0.0561415799925057
2440	LOC441870	0.024512070239365	0,266175532318884	0,192156289604872	0,025041607206349	0,359270972003394	0.0845686157081991
3100	LOC400600	0.0391231776087674	0,334629372353699	0,142115359673763	0,00718552509955284	0,277045194247973	0.0682814290396434
1825	IDS	0.0134844679293596	0,195641263939338	-0,157287681464922	-0,281581834354967	-0,0329935285748779	0.0628992276421741
2068	PDXK	0.0175092038721097	0,224495425855411	0,215237349913037	0,0382188360093396	0,392255863816734	0.0895804633123643
784	MRM3	0.00216206954913367	0,0731153272037014	0,183331069971871	0,0672789025073052	0,299383237436437	0.058728359540605
1263	UBR2	0.00615533318446194	0,129223008223285	-0,274668382510243	-0,469966272929139	-0,0793704920913473	0.0988307670302199
2834	C10orf137	0.033097972280527	0,309665749829983	0,123508325195733	0,0100419701525967	0,23697468023887	0.0574198055953575
4194	RNF11	0.0673601462836682	0,425672699943362	-0,201010944037742	-0,416565138033248	0,0145432499577646	0.109081497416398
5188	ZNF862	0.0970195134893725	0,49585050118942	-0,115893918898153	-0,253025794080524	0,0212379562842175	0.0693957747290381
2980	LOC440669	0.0362787153587892	0,322568090296309	0,142814122891838	0,00925111536980797	0,276377130413868	0.0675897443231577
1876	GALE	0.0142858218302184	0,201338430927056	0,142779884215452	0,0289765130091322	0,256583255421771	0.0575903530899439
1137	COL18A1	0.00490696956553301	0,114431220782856	-0,231519065023802	-0,39171252174887	-0,0713256082987335	0.0810661199022814
4144	LOC92497	0.0661556615808012	0,423290870370401	0,0827272801793048	-0,00558962965949032	0,1710441900181	0.0446928941341108
2012	GATB	0.0164260435869196	0,21643073855008	0,148925607124552	0,0276654688494191	0,270185745399685	0.0613638603582294
883	C15orf38	0.0027699314558394	0,0831763675555851	0,22100840052039	0,0774956037006405	0,364521197340139	0.0726248489316791
1714	STAT5B	0.0118890797291838	0,183920040267974	-0,175879020619822	-0,312342618351149	-0,0394154228884945	0.0690575920024662
1320	MRPL41	0.00684723561758703	0,137457367717113	0,221492091354597	0,0619017755845699	0,381082407124623	0.0807608995894238
1513	AUNIP	0.00916954169774169	0,160626658277032	0,210965763971672	0,0530721742066831	0,368859353736661	0.0799022690524613
1729	TGFA	0.012061316960548	0,184965771665083	-0,227688728089726	-0,404715984877747	-0,0506614713017059	0.0895848876610445
4235	SLC38A5	0.0685285394305641	0,428808262777981	0,180644526086485	-0,0139030490790065	0,375192101251977	0.0984510689605205
1874	CPPED1	0.0142464264124658	0,201338430927056	-0,27129797521867	-0,487447787275275	-0,0551481631620658	0.109382910758391
4936	FAM22E	0.0885493978330008	0,475579567642793	0,0940255958717653	-0,0143539353227204	0,202405127066251	0.0548456113650386
596	SLC35F2	0.00116325047916932	0,0517509839851922	0,41244022864665	0,166366115246503	0,658514342046797	0.124526144759958
2314	GSAP	0.0217429228560535	0,249124371225118	-0,191730709729412	-0,355087952616898	-0,0283734668419256	0.0826671582569747
13251	ST8SIA1	0.415681994633303	0,831379655876388	-0,0734531137038776	-0,251284096524909	0,104377869117154	0.0899916143294906
1641	DRAP1	0.01071065265452	0,173060911111881	0,191204899036072	0,0450226843587049	0,337387113713439	0.0739757115233161
5993	RAB37	0.126139900006334	0,557997190901883	-0,137284411519611	-0,313654668881138	0,039085845841915	0.0892524121943635
5052	PTCHD3	0.0918545790643945	0,481949581195051	0,122581922280078	-0,020186495704756	0,265350340264913	0.0722481549947507
1720	LOC441736	0.0119996840060595	0,184752885793203	0,197015206068538	0,0439491451244254	0,350081267012651	0.0774592914288714
3968	LOC441071	0.0616821049247777	0,412114652920858	0,157266830650573	-0,00778972345307138	0,322323384754217	0.0835270970435932
2653	LOC132969	0.0291437763614934	0,291212202222329	0,174064098145742	0,0179226778286502	0,330205518462834	0.0790155812847074
1118	SS18	0.00469727587576078	0,111329809174834	0,229932721219047	0,0716468789433318	0,388218563494762	0.0801007689769687
1798	DCTN5	0.0130459492781474	0,192387844888809	0,169577987532915	0,0362219127833698	0,30293406228246	0.0674850257079975
852	HVCN1	0.00258680418066293	0,0804376274318378	-0,331589262122257	-0,545374846667986	-0,117803677576528	0.108186490162999
9652	LOC389232	0.263914103546956	0,724874275717396	0,0780693066896485	-0,0594966781152062	0,215635291494503	0.0696154565027289
4425	TMEM184B	0.0736632279342067	0,441371579864229	0,181266071426714	-0,017572341850643	0,380104484704071	0.100622453509983
2328	LOC442130	0.0220184260272211	0,250781171010209	0,211023048680237	0,030846532587137	0,391199564773337	0.0911785746795294
2044	NFIA	0.0170624720139367	0,221292377977766	-0,228789286872191	-0,416187805518896	-0,0413907682254853	0.0948332790408313
631	LOC442626	0.00132179804969648	0,0555427500597499	0,22746956074838	0,0901549149696011	0,364784206527159	0.069488266041642
755	EME1	0.00197510036925242	0,069354523141166	0,291436514691847	0,108609352296609	0,474263677087084	0.0925199378996039
4952	LOC256096	0.0889576213756615	0,476314889090401	0,152813894716458	-0,0235562826519761	0,329184072084892	0.0892523717137487
2005	LOC440284	0.0162893543075712	0,215291861902137	0,199010020617352	0,0371798058766126	0,360840235358091	0.0818944035554466
2055	MLEC	0.0172853961013089	0,222877453063468	0,239935874312383	0,043005202435545	0,436866546189221	0.0996570383408574
2823	LOC389850	0.0329174371717561	0,309156654920475	0,176308810729255	0,0145042944623314	0,338113326996178	0.0818813988072986
1034	UBFD1	0.00381235833854942	0,097760813681468	0,220712788869302	0,0723458215247595	0,369079756213845	0.0750813086263118
1098	LOC442748	0.00448149740166507	0,108221223684107	0,204067919221796	0,064350376347226	0,343785462096367	0.070704255433859
2730	ZBTB4	0.0308665397778041	0,29970303457078	-0,185402134680361	-0,353494787731022	-0,0173094816297009	0.0850635191066768
4151	LOC441163	0.0663500063092849	0,423790729780184	0,123198296786742	-0,00841946457171334	0,254816058145197	0.0666053498169174
1408	ZNF516	0.0078206102858821	0,147275200092446	-0,246844903694821	-0,427749496450237	-0,0659403109394046	0.0915470188795111
2014	TARDBPL	0.0164525041807358	0,216513516388239	0,164651451321022	0,030553226464885	0,298749676177159	0.0678605917938817
2998	LOC441735	0.0367804483364874	0,325294725697787	0,159134677227105	0,00990348833012905	0,308365866124082	0.0755186491358681
1616	EDEM2	0.0104645960630802	0,171595325182012	0,221690213783911	0,0527482960247839	0,390632131543039	0.0854932906846977
4912	LOC143506	0.0878138186579809	0,473950319575837	0,14473158188878	-0,0217054177010914	0,311168581478651	0.0842256733874266
3225	SNORA72	0.0419036131989944	0,344445424857116	-0,178073703810161	-0,34953885372622	-0,00660855389410242	0.0867701758007117
2374	GYG1	0.0228167538581597	0,254838343954972	0,2048883080798	0,0288891651338629	0,380887451025737	0.0890646092320786
5088	FHL1	0.0929696700048799	0,484491116387459	-0,178231540805311	-0,386532205791013	0,0300691241803915	0.105410839048418
2270	LOC388300	0.021141677969566	0,246874370869596	0,204039527831691	0,0310098527238753	0,377069202939506	0.0875619059336269
1332	C2	0.00699598347017469	0,139186140828893	0,406479750916623	0,112805821587201	0,700153680246045	0.14861409731642
689	LOC391730	0.00161449552179749	0,0620723953706908	0,270095904134658	0,103949347060967	0,436242461208348	0.0840786945511945
3403	USP44	0.0462444460775659	0,360320742799488	-0,19700254358646	-0,390681336184752	-0,00332375098816895	0.0980114203431457
4450	LOC441470	0.074245581678124	0,442345276082208	0,145390835701378	-0,0144198580003585	0,305201529403115	0.0808724221459692
1499	RAB11FIP1	0.00893198817666433	0,157866131185746	-0,251505073987099	-0,439078213459309	-0,0639319345148887	0.0949216461506197
1444	LOC401242	0.00825981453753565	0,151550981343663	0,218847648482313	0,057313622719231	0,380381674245394	0.0817445167144521
8730	LOC389442	0.226921030970732	0,689210897616146	0,109497013905088	-0,0688305272132691	0,287824555023445	0.0902428983412874
3124	LOC401476	0.0395165492284834	0,33539734404393	0,131760489702294	0,00640789691742605	0,257113082487162	0.0634348526119903
4335	LOC339306	0.0714192081876537	0,43676950209089	0,138843036699651	-0,0122553207687243	0,289941394168025	0.0764635323688115
3939	LOC442427	0.061086722141929	0,411173102861047	0,141632280053514	-0,00667052464960619	0,289935084756635	0.0750488390330518
724	SNORA70	0.00183798816081982	0,0673125084035048	-0,19927161481961	-0,323398791057933	-0,0751444385812875	0.0628147288770805
4331	LOC441570	0.0711455379112226	0,435563135007173	0,170075290060964	-0,0148311894225605	0,354981769544488	0.0935721791823626
3616	LOC441528	0.0512898877920684	0,376075973705305	0,172695186561005	-0,000979934146720707	0,34637030726873	0.0878885345704165
4482	LOC389055	0.0751443828573874	0,444545584887021	0,147009650440916	-0,0150865860789669	0,309105886960799	0.0820290242439914
3422	LOC441097	0.0467228197341963	0,362012233452884	0,167587954566088	0,00246216159238566	0,33271374753979	0.0835621354693615
1283	WDR34	0.00648794846721015	0,133799985776166	0,348648459086887	0,0991284187456798	0,598168499428094	0.126269960845143
2063	HGD	0.0173506760903296	0,222961601959842	-0,324382367623029	-0,590782101867721	-0,057982633378337	0.134811953245258
2482	GPT2	0.0254328828526652	0,271602436505087	0,271195743966053	0,0338129713439777	0,508578516588128	0.120127879761931
4917	OR10G3	0.0880266926202962	0,474685327400275	0,147106175513868	-0,0221761289053138	0,316388479933049	0.0856655438238782
3670	LOC387686	0.0531839365244371	0,384243072737179	0,149288689058523	-0,00207578515169679	0,300653163268743	0.0765982011133622
1971	GPR172B	0.0156583814712841	0,210608452669175	0,202542980011054	0,0388415829330713	0,366244377089036	0.0828413179601361
3402	LOC441928	0.0462433219717275	0,360320742799488	0,143680641437382	0,00242486198545219	0,284936420889311	0.0714826821771703
4119	OSBP	0.0654283973417473	0,42117843056966	0,128297793377894	-0,00829629695076237	0,26489188370655	0.0691236279614728
2330	TMED7	0.0220985737702512	0,251443872484913	0,176046167477024	0,0256414604174262	0,326450874536622	0.0761125096219543
6555	PRICKLE1	0.146691259314905	0,593366703392022	0,174805136958782	-0,0619597738768332	0,411570047794397	0.119815209952014
4745	ZNF688	0.0826785176251872	0,461991902108887	0,131450646283691	-0,0172232791427192	0,2801245717101	0.075236645187357
3769	FRG1	0.0562694254077335	0,39585667675406	0,118706720458361	-0,00321354085743757	0,240626981774159	0.0616979165341735
7052	HAX1	0.163769905493903	0,615762768600518	0,104032291050685	-0,0428673144111598	0,25093189651253	0.0743387481200672
728	E2F1	0.00187207732735604	0,0680485883293357	0,268050327722176	0,100779694606893	0,435320960837459	0.0846475347836856
3690	BAG4	0.0537465116250124	0,386120967990883	0,15535536436512	-0,00253644703856545	0,313247175768806	0.079901369110269
8160	HIST1H4C	0.204687330821696	0,66510840401192	0,107290110902597	-0,0591378124418069	0,273718034247001	0.0842210803408794
891	CNKSR1	0.00281266528216039	0,0837012569657494	0,435070540054279	0,152099769072424	0,718041311036135	0.143197749260294
2664	NXT1	0.0293600204215393	0,292121989753237	0,187435274897347	0,0190706367500851	0,35579991304461	0.0852011575402527
615	ITGA5	0.00125583112066894	0,0541436783163202	-0,293778770181706	-0,470286076991349	-0,117271463372064	0.0893217662567621
5547	NELFE	0.110490160299259	0,528061456028395	0,0649587307603218	-0,0149892876095455	0,144906749130189	0.0404578050540766
10804	ACAT1	0.309683341950939	0,75986152693259	0,100827600472438	-0,0946287609858035	0,29628396193068	0.0989109615184298
8980	PSMB2	0.236426336561427	0,697688731897372	0,095423346192649	-0,0631970943845209	0,254043786769819	0.0802700929092901
1725	HSPB11	0.0120304881336479	0,184868410285978	0,301203320107628	0,0671047677043335	0,535301872510922	0.118465895586772
4092	CLIC1	0.0647996641842685	0,419768153397576	0,195730115489834	-0,0121638766965012	0,40362410767617	0.105205041716939
1396	SPCS3	0.00770461778168503	0,146163050060007	0,40398350232157	0,10848941462997	0,699477590013171	0.149535190968096
1033	TBL2	0.00381130321134616	0,097760813681468	0,166527544382782	0,054588298214386	0,278466790551178	0.0566470100413167
3627	MDP1	0.0516353986181707	0,377366405163662	0,102328781886554	-0,000735186816252453	0,20539275058936	0.0521556636286706
1402	PSME2	0.00776079986192903	0,146774328344542	0,205037468858597	0,054921600483627	0,355153337233567	0.0759663424068936
1531	VAMP5	0.00946465528670155	0,163915960109008	0,285052157724984	0,0707956040293707	0,499308711420597	0.10842482475141
1174	YARS	0.00525740820661482	0,118739504768647	0,199850615879767	0,060436982077612	0,339264249681922	0.0705504618282557
9192	MTHFD1L	0.2447311343805	0,705849644835307	0,100994458979318	-0,069891728609264	0,2718806465679	0.0864771911157087
2877	MSH6	0.0340992680121543	0,314161265237968	0,193294584455424	0,0146951168410489	0,371894052069799	0.0903805071199571
1445	TARS	0.008263330458789	0,151550981343663	0,230025572919733	0,0602315009463626	0,399819644893103	0.0859245245011051
1801	PACSIN1	0.0131086421616011	0,192990364750058	0,281498470856852	0,0599725154161197	0,503024426297584	0.112103515539007
851	ZW10	0.00258368701587357	0,0804376274318378	0,260095645154694	0,092425141750406	0,427766148558982	0.0848498896954065
1782	HARS	0.0128814970014045	0,191521914694121	0,149500127589524	0,0321512522133567	0,266849002965692	0.0593845603692103
1047	DENND5B	0.00397649750447319	0,100632806320329	0,450023886588015	0,146077050718756	0,753970722457274	0.153812715851337
2373	PCCB	0.0228153977247451	0,254838343954972	0,204450012521167	0,0288291464372316	0,380070878605102	0.0888731817038999
2790	POLA2	0.0322377116009995	0,3063259643086	0,178651760087864	0,0153471568397368	0,341956363335992	0.0826405198948152
6549	VPS25	0.14645360902173	0,592922825844879	0,118513087732852	-0,0419119117560204	0,278938087221724	0.0811832924375195
1091	TNFRSF10C	0.00444139873424861	0,107941051731074	-0,379464088051288	-0,638999954617823	-0,119928221484754	0.131338483532035
3117	C19orf12	0.039411136409268	0,335244841913461	0,194275356608944	0,00954839936575191	0,379002313852137	0.0934813317048351
1884	EAF2	0.0143059250939685	0,201338430927056	0,405495440511392	0,0822252325491252	0,728765648473658	0.163591334972445
9571	FZD1	0.260893853622221	0,722551713714282	-0,102231146764762	-0,281231362129514	0,0767690685999904	0.0905833060722164
3272	LBHD1	0.0429132006575644	0,347751685646491	0,0868418724003679	0,00280725663240206	0,170876488168334	0.0425258333084089
2832	DDX52	0.0330782273192119	0,309601860290461	0,162054243361259	0,0131929871901794	0,310915499532338	0.0753314441692831
2503	ALG5	0.0258806575357438	0,274100347625596	0,229574278472809	0,0280030098270051	0,431145547118614	0.102005418741542
1148	CENPO	0.00500224676117123	0,115535342223393	0,280748514855615	0,0860521622962028	0,475444867415028	0.0985263579660823
1269	ROMO1	0.00623945816222202	0,130280645709829	0,311588998529605	0,0896684124487631	0,533509584610447	0.112303218919171
1361	KCTD15	0.00732499829340409	0,142705605987957	-0,21213407166297	-0,366295259226413	-0,0579728840995258	0.078013481766266
2375	OLIG2	0.0228523938649459	0,254895261021582	-0,308626676907692	-0,573807738887992	-0,0434456149273914	0.134195242463641
2884	PSMC1	0.034292856578549	0,315282625582603	0,131482532142551	0,00986275875487419	0,253102305530229	0.0615458542033627
976	KPNA2	0.00334809796304613	0,0909578048055001	0,433005933603831	0,146069942673816	0,719941924533845	0.145204354288539
1210	BFSP2	0.00567208779143647	0,12429372544623	0,513784918731378	0,152093787171219	0,875476050291537	0.183034296394326
680	TMEM41A	0.00158287280604181	0,0617204006649979	0,223217343535809	0,0861669237209718	0,360267763350646	0.069354554127859
5420	PNOC	0.105757112462217	0,517338131527186	0,242206234805115	-0,0518801180297098	0,53629258763994	0.148822804800627
4889	TRIB1	0.0870527038504391	0,472058831028989	0,192607464791281	-0,0283481578088966	0,413563087391459	0.111814897817772
1187	OTULIN	0.00538379462122286	0,120181009690753	0,164509228133919	0,0494235214535042	0,279594934814334	0.05823928072671
8122	SUCLG1	0.203351250802586	0,663815541322653	0,104053801175345	-0,0568753320495428	0,264982934400233	0.0814384100105223
859	SEPHS1	0.00262925229614132	0,0811578866498104	0,34939840090741	0,123749101610822	0,575047700203998	0.114190139389011
2683	BSCL2	0.0297382586371273	0,293645376191556	0,141404560881452	0,0140868149526414	0,268722306810262	0.0644293210731247
2896	TWISTNB	0.0344796556545593	0,315633450414979	0,260685835207603	0,019300524525614	0,502071145889591	0.122153369672142
7790	TCF4	0.191134378171989	0,650538605188248	0,132119964150383	-0,0666882676822443	0,330928195983011	0.100607180148216
2442	GTPBP8	0.0245359443883684	0,266175532318884	0,170036269619792	0,0221338576980661	0,317938681541517	0.074846219713336
850	ATP1B3	0.00256470711522792	0,0800037754826685	0,28115916957495	0,100048676526629	0,46226966262327	0.0916512150069543
7387	PTTG2	0.176384584452532	0,633117267735061	0,143642578463922	-0,0653093891230642	0,352594546050909	0.105740431628838
3886	ACOT2	0.0594001868363149	0,405208006617821	0,095090253594821	-0,00381832172027202	0,193998828909914	0.0500528210688297
3994	HIST1H4K	0.0622359018019874	0,413121690050704	0,169416232391524	-0,00877385461844862	0,347606319401498	0.0901733395000019
3179	ACADM	0.04075838626294	0,339848233202763	0,228349839350137	0,00972802793831926	0,446971650761955	0.110633869444375
4979	DERL2	0.0897210608985515	0,477751508169025	0,142567587211869	-0,0223734964486074	0,307508670872345	0.0834686630664358
6835	CD9	0.156623690573848	0,60745407905002	-0,14419944391037	-0,3443424842601	0,0559435964393596	0.101282661840828
5477	MRPS14	0.107956449116931	0,522490494469247	0,175579397218542	-0,0389621495157268	0,390120943952811	0.108569045872019
4102	COPB2	0.0650178582682801	0,420155812784507	0,192869998459422	-0,0121548653453204	0,397894862264164	0.103753115338969
1844	PARP11	0.0137278490428405	0,197301181838329	0,244154953424171	0,0507034727032378	0,437606434145105	0.0978963888538339
5552	MRPS24	0.110602321826628	0,528190050567403	0,0992295473867141	-0,0229360804818432	0,221395175255271	0.0618220846168943
3717	EIF2AK3	0.05454717622904	0,389109060455474	0,181439438798352	-0,00358473296305409	0,366463610559757	0.0936317375220435
1493	MRPS17	0.00886566055640323	0,157392749841833	0,254056554925539	0,0647690609046377	0,443344048946441	0.095789197636432
24614	SYVN1	0.915839342183133	0,986571876086201	0,00931052764460621	-0,164494700625652	0,183115755914864	0.0879543756820328
791	PRIM2	0.00219502400385669	0,0735790916084198	0,325383506619888	0,119095280507755	0,531671732732021	0.104392441578534
1846	MRPL44	0.0137417837934582	0,197379955191519	0,313858775906526	0,0651413537277884	0,562576198085263	0.125863794816113
3135	WDR41	0.0397021094254336	0,33574956993064	0,151258824851626	0,00721902625340209	0,295298623449851	0.0728915389091348
7716	VEZT	0.188619877349882	0,647804507888356	0,0926394269101168	-0,0459665530280223	0,231245406848256	0.0701417474755077
4823	MRPS15	0.0849849070913487	0,467051215549564	0,139724109017172	-0,0195014505964211	0,298949668630765	0.0805763142329614
2405	C3orf37	0.0234840266379942	0,258910173100382	0,149448750349688	0,0204366586832064	0,278460842016169	0.0652867470725005
847	TESC	0.0025420366950738	0,0795774533292583	-0,247678872828973	-0,407076130335208	-0,0882816153227383	0.0806632021885398
1211	PSMG3	0.00568668412789147	0,124510676838185	0,194291593363145	0,057472860225964	0,331110326500325	0.0692373087648172
594	BMP6	0.00114921195964831	0,051298577626389	0,327671426158709	0,132388054375043	0,522954797942375	0.0988234198548208
1960	CDC27	0.0155264195662557	0,210042354489423	0,173660922418474	0,033485038564293	0,313836806272654	0.0709361995192719
914	CNP	0.0029470433495413	0,0854716416945738	0,252110652030664	0,0873250495295257	0,416896254531802	0.0833899816111311
2890	FAHD2B	0.0343843377329705	0,315383880410674	0,106436685518356	0,00793319481904467	0,204940176217668	0.0498478274398462
4312	PIN1	0.0706723525100038	0,434572687106389	0,114956328769108	-0,00981281809695679	0,239725475635172	0.0631395989994075
23286	UBE2D4	0.855474711194594	0,974096684470098	0,0129985707079624	-0,127782762566867	0,153779903982792	0.0712425880343368
675	FAM65A	0.00155232448287465	0,0609186660321539	-0,242597319927884	-0,391270389974035	-0,0939242498817317	0.0752362123209967
4200	LOC283483	0.0674269409678341	0,425672699943362	0,158432014429903	-0,0115045358011449	0,328368564660951	0.0859966258200759
3391	E2F5	0.045796569953723	0,358058969923946	0,219683944417231	0,00415666597956157	0,4352112228549	0.109067876761201
9248	C2orf49	0.247233135510646	0,70869337710999	0,0684181729542132	-0,0479655450931602	0,184801891001587	0.0588961411706978
3767	FAM136A	0.0562522822758013	0,39584865791409	0,108205355392142	-0,00292142372856236	0,219332134512846	0.0562358599703257
701	ST7L	0.0017050036799474	0,0644909737144155	0,198115469655272	0,0756060801851649	0,32062485912538	0.0619960456498777
743	FARSA	0.00191866512851578	0,0684702636374103	0,189499379364227	0,0709604844023986	0,308038274326056	0.0599867714232037
2238	RANGRF	0.0203904492612189	0,241578535371411	0,184414473535478	0,0289637178645677	0,339865229206388	0.0786660694871331
1434	IGFBP5	0.00814852363072421	0,150668133939088	-0,279191957773978	-0,484900648148451	-0,0734832673995059	0.104099166718516
3069	EBNA1BP2	0.0384095124415234	0,331739766427564	0,157208664950119	0,00850218537822209	0,305915144522017	0.0752531192576178
2469	UTP14A	0.0251110812623149	0,269488488774176	0,147432350370889	0,0186706879220054	0,276194012819773	0.0651600170212498
1023	KNTC1	0.00372579949965991	0,096479818713863	0,37201067613069	0,122577630447482	0,621443721813898	0.126225937078377
4945	LMAN2	0.0887195923308361	0,475712839363422	0,169160214036944	-0,0259291135592376	0,364249541633125	0.0987252235258909
3317	RING1	0.0438189254098302	0,350273984697512	0,156377755807192	0,00439025688867023	0,308365254725714	0.0769134836270045
1669	SMC4	0.0111093763789775	0,176491980041095	0,312586045420595	0,0723765629893013	0,552795527851888	0.121558340162797
1684	KTI12	0.0113706716539133	0,17896099577809	0,237622710009105	0,054419085286016	0,420826334732193	0.0927104471802711
3400	PPAPDC1B	0.0461491236660815	0,359895298237103	0,13924639720747	0,00240995287414641	0,276082841540793	0.0692462715400733
2431	PSMD11	0.0243163443649635	0,264959176009131	0,186761205954283	0,0245650011916183	0,348957410716947	0.0820796133112443
2716	TXNDC17	0.0306488048233014	0,298808405037326	0,181866978026332	0,0171974711364903	0,346536484916173	0.0833312312667791
2746	TMEM110	0.03128916353059	0,302093154684502	0,169496310765343	0,0154320649591724	0,323560556571513	0.077964424256182
996	MRPL13	0.00352023323009449	0,0937138394537705	0,295594076375705	0,0986379532282013	0,492550199523208	0.0996699179915097
13078	DYRK4	0.408346429365036	0,827799582139637	0,0794966678500538	-0,109962821249786	0,268956156949894	0.095876235983546
1259	RFC5	0.00612781244489206	0,1290327371034	0,279841074979816	0,0809748870113682	0,478707262948263	0.100636508930748
1805	ETFDH	0.0131572075558266	0,193276098804843	0,249713066823471	0,0530940305262177	0,446332103120725	0.0994993347256356
658	ANAPC11	0.00146063302372419	0,0588581833192201	0,274818643457246	0,107366532709614	0,442270754204878	0.0847393717900425
1785	GARS	0.0128941355905121	0,191533896460745	0,298857214756893	0,0642381360226253	0,533476293491161	0.118729308655081
711	DRG1	0.00175949440505092	0,0656160255273207	0,237907672593725	0,0903429416849625	0,385472403502488	0.0746753357706007
3180	NDUFB7	0.0407605916322685	0,339848233202763	0,178243312213101	0,00759152253849341	0,348895101887708	0.0863585737277856
2120	RBM28	0.0182794955893782	0,228623030920927	0,225244683209674	0,0387214399702163	0,411767926449132	0.0943903447127881
1230	GALR2	0.0058798351224123	0,126751079894929	0,378544148653276	0,110892534176057	0,646195763130495	0.135445468964988
2572	NOP16	0.0275124223570438	0,283628257697129	0,159789263840098	0,0179486157364491	0,301629911943747	0.0717786557657091
17274	HIST2H2AC	0.588802709958112	0,903576388368311	0,044146782198358	-0,116882416440827	0,205175980837543	0.0814890482515549
6105	HDDC3	0.129765764452083	0,563449848777692	0,100636908420281	-0,0298971693070955	0,231170986147656	0.0660569502195233
3954	ZNHIT2	0.0614083406980286	0,411588634604979	0,132727095871519	-0,00642579270540128	0,271879984448439	0.0704185113471001
1610	NFX1	0.0103885720314866	0,171000273833793	0,196754231060648	0,0469666106684571	0,346541851452839	0.0758002320621039
6997	RHBDD1	0.161883046011724	0,613121923007689	0,105182565109286	-0,0426719362451241	0,253037066463696	0.0748219745046116
1306	MAT2A	0.00668538071533364	0,135729609239718	0,215604758490288	0,0607224845604907	0,370487032420085	0.0783783885173264
6790	POLDIP3	0.155227506701702	0,606120655725062	0,0809929611854182	-0,0310407145657216	0,193026636936558	0.0566947962620122
1275	TXNDC5	0.00629399075522825	0,13089032539206	0,238248629058375	0,0683801556589007	0,40811710245785	0.0859621754454867
2033	ZSCAN18	0.0168531184807085	0,219803461149034	-0,198441071309774	-0,360667135335833	-0,036215007283714	0.0820947236327023
4385	CHAC1	0.0726492821408678	0,43912671975299	0,226104969288215	-0,0210352264738374	0,473245165050268	0.125065637210791
8587	CD2BP2	0.22165645882444	0,684347603721144	0,0869033762759956	-0,0530211209702071	0,226827873522198	0.0708089849792976
9065	RPS6KB2	0.239435152271852	0,700344518752139	0,10782799390095	-0,0725707981784725	0,288226785980372	0.0912910577492312
2869	MAGT1	0.033947882116035	0,313742800385733	0,215822228816675	0,0165790686791475	0,415065388954202	0.100827276217273
2810	MRPS33	0.0325503766998848	0,307143501137881	0,253361612563262	0,0213398791983531	0,485383345928171	0.117414918445614
3264	C16orf58	0.0426982972418286	0,346858257159034	0,104441973101556	0,00348214915593417	0,205401797047179	0.0510908582697952
2219	SLC25A46	0.020036986639638	0,239328170915053	0,275180605288356	0,0438865288139634	0,506474681762748	0.117046686671731
25221	DNAJC15	0.940697724006443	0,988961585663964	0,00835826242043513	-0,213284586834815	0,230001111675685	0.1121626698152
4120	GOLGA3	0.0654445033722478	0,421179856047367	0,149409552072611	-0,00967109750924136	0,308490201654462	0.080502982311369
2176	AAMDC	0.0193072934757397	0,235263275050201	0,13903609154458	0,0228804338007039	0,255191749288457	0.0587807309393051
932	IMPAD1	0.00303468659174736	0,0862874229003045	0,215462937975945	0,0741903911600338	0,356735484791856	0.0714911673248585
1803	CBX5	0.0131289853338253	0,193075455422284	0,262771866333742	0,0559358043415072	0,469607928325976	0.104669674681877
642	DSN1	0.00135942751885491	0,0561452035240466	0,3158198077092	0,124673971974617	0,506965643443782	0.0967296140258433
1339	KDELR2	0.00704323405632594	0,139431341858495	0,298184311180054	0,0825680930614215	0,513800529298686	0.109112884809522
4551	RPLP0P6	0.0771637847869744	0,449571029142304	0,121405192122282	-0,0133926948914896	0,256203079136053	0.0682146567945466
6887	MCTS1	0.158370632716979	0,609641828829718	0,128242640124153	-0,0505083881850667	0,306993668433372	0.0904572046187931
22109	BTLA	0.803713242702143	0,963416533465137	0,0309693497457669	-0,214816194417353	0,276754893908887	0.124380113899228
1024	PTGDR2	0.00372938951361114	0,096479818713863	-0,192935201977069	-0,322312046942599	-0,0635583570115386	0.0654713309829794
3426	NUDT18	0.0467755576771481	0,362012233452884	0,243765400897147	0,00352290122545615	0,484007900568838	0.121575048582877
1824	LOC338598	0.0134573483600089	0,195625872678528	0,122788511119005	0,0257856453506402	0,21979137688737	0.04908843412212
2744	LPAR2	0.0311832982154619	0,301321119600209	-0,208123166118085	-0,397177023835976	-0,0190693084001949	0.0956709656627883
3187	EXOSC3	0.0408863358607742	0,34016353791918	0,137346143512998	0,00576643413287892	0,268925852893118	0.0665860935607547
5044	LGALS1	0.0917007656294481	0,481949581195051	0,157152595658554	-0,0257919938252281	0,340097185142335	0.0925793620398548
7948	CWF19L1	0.196393329032219	0,655125636457523	0,0847114970897759	-0,0442803973253767	0,213703391504928	0.0652765262255859
2697	COQ5	0.0301409898149116	0,296324933237813	0,208915120995737	0,0203427567301353	0,397487485261338	0.0954273052366174
1836	CCDC167	0.0136127563022549	0,196538517376435	0,346476936682482	0,0722950992695441	0,620658774095419	0.138750097295746
2867	POMP	0.0339239634622574	0,313664782290215	0,206642765565316	0,015899864889631	0,397385666241001	0.0965257081830879
12281	TMEM183A	0.373696906662843	0,806725787426768	0,0372560135184988	-0,0452544100027754	0,119766437039773	0.0417545137180183
7723	FARS2	0.188753139361039	0,647804507888356	0,0872364069622875	-0,0433252221331669	0,217798036057742	0.0660708926273705
4105	EED	0.0650838027349305	0,420389044949253	0,182811445557123	-0,011569265396006	0,377192156510252	0.0983666270955198
7207	EIF4EBP3	0.169937552933924	0,624939697017926	-0,0939627824265726	-0,228599480864356	0,0406739160112106	0.0681330870931676
2242	PPAT	0.0204985796028039	0,242343584794306	0,190055337096091	0,029709552797565	0,350401121394616	0.0811432054810983
2673	BRP44L	0.0295087926928794	0,292488309305008	0,113869058251467	0,0114902900419012	0,216247826461032	0.0518089169732346
1577	LOC440392	0.0100365016735706	0,168603986826606	0,158816168433679	0,0384842631093737	0,279148073757984	0.0608941267921561
957	GPR157	0.00320807640401199	0,0888841649450135	-0,269977762480495	-0,448054289892763	-0,0919012350682262	0.0901158725088291
3838	NDUFS8	0.0577490411789383	0,398961914241675	0,0966652501238327	-0,00321773958286772	0,196548239830533	0.050545924816757
7583	ALG2	0.184259816826844	0,644178795123528	0,0929127304961296	-0,0447246545535629	0,230550115545822	0.069651588695188
14583	CCL28	0.471439113444139	0,857113265033831	-0,0539790079531289	-0,201720019238623	0,0937620033323652	0.074764542698578
3217	ICOS	0.0416997252394685	0,343616725543991	0,356891585032797	0,0135918068014541	0,70019136326414	0.173727326655369
1687	C1orf122	0.0113862794598392	0,17896099577809	0,236069906976802	0,05402811087881	0,418111703074793	0.092122502200785
1655	MCM3	0.0109037017105867	0,174689819248463	0,326667470536394	0,0762951014265196	0,577039839646269	0.126701282995058
4394	COPA	0.0728968567705323	0,439886244258231	0,156061305381588	-0,0146680602007197	0,326790670963895	0.0863978311229609
1799	G6PC3	0.0130823678903324	0,192722251045901	0,26011504784221	0,0554770589249631	0,464753036759456	0.103557336768121
12366	MRPL20	0.377666021004236	0,809737632615236	0,0564573722951439	-0,0696246808576637	0,182539425447952	0.0638039970381129
882	FANCB	0.0027532147571384	0,0827681284416379	0,27328824711611	0,0959401433045151	0,450636350927704	0.0897472527402124
2397	SLC44A1	0.0233422729385846	0,258192147690612	0,300816412050899	0,0414058456742857	0,560226978427513	0.131275075197965
1012	LOC388853	0.0036166105555528	0,0947573407909906	0,25271960609502	0,0838288910676671	0,421610321122373	0.0854673794716043
3259	FAM46C	0.0425848363729472	0,346467301757808	0,406003653091352	0,0137541861984182	0,798253119984286	0.198498384171347
11892	TNFRSF13C	0.357179838277449	0,796295917558086	0,103512631392909	-0,1179505933825	0,324975856168318	0.112071770599228
2899	LOC144871	0.0345186574810993	0,315716524012193	0,123436460820799	0,00911385098114903	0,237759070660449	0.0578531145170834
2870	YWHAH	0.0339694055597489	0,313832330458795	0,148124878111719	0,0113619515093696	0,284887804714069	0.0692090677908321
1979	SLC12A2	0.0157804014283881	0,211428673003391	0,268682430254073	0,0512657512427579	0,486099109265387	0.11002401052957
1093	NDUFB4	0.00445609186574229	0,108099977877545	0,308555971308271	0,0974377386845311	0,51967420393201	0.106836673040938
7091	CLN6	0.165403030917772	0,618480161359336	0,0880396913961059	-0,0367624711207741	0,212841853912986	0.0631563066150765
888	MIS18A	0.00280412714378752	0,0836849052194033	0,358462461321081	0,125392441939859	0,591532480702303	0.117945405031194
2545	PIGF	0.0268619549702047	0,279860407086435	0,176356725213065	0,0204816755442095	0,332231774881921	0.0788807840504769
697	HABP4	0.00166237865141298	0,063171679429812	-0,204548259006896	-0,330727234405792	-0,0783692836079987	0.0638530446745351
3476	OR51A9P	0.0480487483937551	0,366459777306627	0,146312598449585	0,0012726213568163	0,291352575542354	0.0733976806169176
6645	ST7	0.149961765312504	0,598380166630707	0,0932738947352435	-0,0340907208723358	0,220638510342823	0.0644530395387634
1180	SMPD3	0.00531089468279883	0,119283944555044	-0,255085432194522	-0,433245085785668	-0,0769257786033755	0.0901579386263951
2145	DTYMK	0.0188700520818728	0,233239755683097	0,188163970169084	0,0315478241460913	0,344780116192076	0.0792558168834765
4754	ELMOD2	0.0828806721881998	0,462259365391274	0,1886197437716	-0,0248556201624052	0,402095107705606	0.108029502594216
16053	GARNL3	0.534183276896065	0,882299430511086	0,0678295260924591	-0,147287426938652	0,28294647912357	0.10886023102281
1345	PFDN6	0.00709906485386356	0,139949222751072	0,216066184564771	0,0596728205022574	0,372459548627284	0.079143077764854
4090	MAPK1IP1L	0.0647574407281317	0,419768153397576	0,151363868471643	-0,00938104134444384	0,31210877828773	0.0813451835002019
3783	PMM2	0.0565517249773476	0,396207660382789	0,187079161598211	-0,0052872246977671	0,379445547894188	0.0973472753222509
4902	CYTH3	0.0875496161622468	0,473481989817541	-0,112670078748211	-0,242128300204937	0,0167881427085138	0.0655125116686786
1430	ZCCHC10	0.00810595285740103	0,15030023777202	0,205988422333714	0,0543200822601928	0,357656762407234	0.0767519728529336
8516	B4GALT1	0.218537246093394	0,680426853002154	0,105091661891817	-0,0629720132277345	0,273155337011369	0.0850488547846388
5750	CASC5	0.117401024756152	0,54137185589728	0,0837952196338419	-0,0213431584821339	0,188933597749818	0.0532054213756618
3350	NDUFA8	0.0449265492244636	0,355590284384075	0,2063308763406	0,00473050606843303	0,407931246612767	0.102020145659734
2470	ADSL	0.0251217493994592	0,269488488774176	0,159465814659327	0,0201842098352168	0,298747419483437	0.070483648381667
3254	AP3B1	0.0424999094163472	0,346307651559449	0,135456142433544	0,00464329800157759	0,266268986865511	0.0661980204951831
2556	CD1A	0.0271403650940228	0,281544123813777	-0,18771309518566	-0,353932874411416	-0,0214933159599044	0.0841157487223212
11565	POLR3K	0.344063281144648	0,788831638525753	0,0582218984411533	-0,0629870276986304	0,179430824580937	0.0613379443864441
6582	TRIP11	0.147939082786421	0,595959401410201	0,103588295240576	-0,0371533637250986	0,24432995420625	0.0712225107954234
6466	GBA	0.142790843752809	0,585539626060276	0,0882908735414354	-0,0301310891785078	0,206712836261379	0.0599275977007876
1401	FBXO18	0.00775254967454002	0,146722951192312	0,234299855416799	0,0627834795001138	0,405816231333484	0.0867960987890396
884	COG4	0.00278985052613277	0,0835977220873811	0,215898621253953	0,075598154826243	0,356199087681664	0.0709992447025769
4004	ATP6V1F	0.0625322899514236	0,414096820195304	0,090539838826818	-0,0047980389657804	0,185877716619416	0.0482458646586805
4182	PCBD2	0.0670592964888629	0,425078385826909	0,151109338443794	-0,0107527029542702	0,312971379841859	0.0819105094793187
3460	MLH1	0.0477439598012169	0,365745626676293	0,177487630882191	0,00178722910260659	0,353188032661776	0.0889134308524722
2222	SHPK	0.0200595456997861	0,239328170915053	0,138706954238435	0,0220997865208635	0,255314121956007	0.0590092181847453
6597	TMED4	0.148434419514928	0,59659521501263	0,0970131448161575	-0,0349573114898349	0,22898360112215	0.0667838315819689
4114	TXN2	0.0652830437970225	0,420684022155013	0,161960734854793	-0,0103789208712424	0,334300390580829	0.0872127206729939
2985	RNASEH1	0.0363230068037453	0,322568090296309	0,190894152130093	0,0123226159728392	0,369465688287346	0.0903663723675249
841	RHEBL1	0.00247846084430103	0,0781096673147753	0,315519887627069	0,112993071284918	0,518046703969219	0.10248897497229
5535	HNRNPC	0.110248958651038	0,527921241825258	0,13948708300129	-0,032069542538822	0,311043708541402	0.0868164671665342
4915	SIGLEC11	0.0878902355229558	0,474142338736759	0,261235863076818	-0,0392506483326671	0,561722374486302	0.152061613881933
4199	DERL1	0.0674206644349423	0,425672699943362	0,198368654364451	-0,0143996053582238	0,411136914087125	0.107671671532006
3902	AQP3	0.0599600722031546	0,407442674132918	0,22866825946193	-0,00971093780352958	0,467047456727389	0.120632121828152
22979	NME2	0.840814272536178	0,97019846104255	0,0177486939367006	-0,156566031072718	0,19206341894612	0.0882122072101803
930	RPP25	0.00302982113682947	0,0862874229003045	0,20956798024969	0,0721841476508779	0,346951812848502	0.0695232781274232
4193	LOC387710	0.0672561629489029	0,425303401047021	0,163762553150419	-0,0117808665328336	0,339305972833673	0.0888339898459298
676	HIRIP3	0.00155312156280355	0,0609186660321539	0,247192237954908	0,095695827936582	0,398688647973234	0.0766649674111749
7960	PRICKLE4	0.197039243045112	0,656253063934486	0,0752725394881229	-0,039512894902008	0,190057973878254	0.0580873275197243
6746	ST14	0.153815511909451	0,604568381007872	0,129606446877217	-0,0490547949370259	0,308267688691459	0.0904117680390713
2081	TARS2	0.01769911414091	0,225469394325892	0,120421024324673	0,0212131564955397	0,219628892153807	0.050204278458695
1186	SEC24A	0.00538254126701083	0,120181009690753	0,41829994714643	0,125678040574647	0,710921853718214	0.148081719747735
2104	NT5DC2	0.0180207137882019	0,22710039263031	0,247376288918442	0,0429924463981232	0,45176013143876	0.103428725633139
3806	COMTD1	0.0570689597844744	0,397563532020142	0,149622372835605	-0,0045541752085983	0,303798920879808	0.0780212549587574
2011	ABCF1	0.0163734309912761	0,215883402652255	0,247469904655019	0,046072260390562	0,448867548919476	0.101917555883696
741	RABGGTA	0.00191476666249803	0,0684702636374103	0,226109638290629	0,0846980070459689	0,367521269535289	0.0715615511920152
11782	GTF3C3	0.352903351781967	0,794186455458406	0,0661195091107259	-0,0740864976963392	0,206325515917791	0.0709514432811599
24640	HMGB2	0.917094839253046	0,986840337852131	0,0112450525055973	-0,201863960575001	0,224354065586195	0.107844110239149
4096	LOC440291	0.0648666869173647	0,419768153397576	0,15207713625114	-0,00949189542496856	0,313646167927248	0.0817622315050604
2447	MXD4	0.0245646436954293	0,266175532318884	-0,14048642520659	-0,262710443937425	-0,0182624064757546	0.0618516333933512
6082	TCERG1	0.128833008908993	0,561605885705153	0,116399714524807	-0,0342099169769139	0,267009346026528	0.0762162119187625
1609	CHD8	0.0103829169149638	0,171000273833793	0,196076498482629	0,0468160897065786	0,34533690725868	0.0755334358960079
1219	TRPM4	0.00580088085512821	0,126177486360726	0,306310275134878	0,0900880475952443	0,522532502674512	0.109419556713538
5604	SLC41A2	0.112100931694998	0,530381590357197	0,157192984523604	-0,0371534348941298	0,351539403941338	0.098349273816698
1700	IGLL1	0.011643183859031	0,181599423542475	0,206348019487106	0,0467207587909473	0,365975280183266	0.0807795956202909
7423	TCEB3	0.177938754912238	0,63559696757049	0,0794600660431518	-0,0365458319478925	0,195465964034196	0.0587049448096603
3673	WDR43	0.0532546010956224	0,384424189361424	0,176772628236989	-0,00251181645633422	0,356057072930313	0.0907271407162821
1558	RNF144A	0.00982728560086528	0,167246776448615	-0,162093867970682	-0,284555151123349	-0,039632584818015	0.0619717013815324
1773	PDSS2	0.0127612394230523	0,190842788100525	0,272914769081613	0,0589855241973161	0,48684401396591	0.108259189675636
4458	BACE1	0.0745641639589366	0,443487843735129	-0,142544911373695	-0,299401594393525	0,0143117716461358	0.079377540962757
1747	AFF4	0.0123745135353531	0,187813523978184	0,216199724171334	0,0474829023386699	0,384916546003999	0.0853793805803949
1307	GORASP2	0.00669429413784779	0,13580658688985	0,284648441030945	0,0801336668439979	0,489163215217893	0.103494983783771
3280	ASCC2	0.0431699316709571	0,348916105195324	-0,182649701444152	-0,359615877428065	-0,00568352546023956	0.0895539776358116
1152	ATIC	0.00504776572301616	0,116181864709873	0,25104485230435	0,0767615680877564	0,425328136520944	0.0881962965535712
2647	PAQR4	0.0290767733276248	0,291178301376028	0,282531537321822	0,0291982623363288	0,535864812307316	0.128199653500566
5597	STRA13	0.111960115216699	0,530322234142494	0,122609687665395	-0,0289194727684815	0,274138848099272	0.076681540804172
1540	KDM6B	0.0095982381633419	0,165257977208448	-0,23476403196382	-0,411558014441541	-0,0579700494860979	0.0894668388743125
2736	PHPT1	0.03099641932964	0,300391103262209	0,180049546890758	0,016681350949983	0,343417742831532	0.0826727010647108
4427	DHX36	0.0736952924222379	0,441371579864229	0,143264173294464	-0,0139060237959916	0,300434370384919	0.0795361951909626
721	NUP155	0.00182650923682855	0,0671704471768501	0,328880818678154	0,124144932977166	0,533616704379142	0.103606877570667
688	CAPRIN1	0.00161139200281548	0,0620723953706908	0,195890820228518	0,0754128996865658	0,316368740770471	0.0609680179946021
1136	MCAT	0.00489007129010932	0,114137535437719	0,199031753814764	0,0613727652278428	0,336690742401684	0.0696625211950233
2618	LSM2	0.0283600912799815	0,287229877879568	0,197752656892058	0,0212443258511726	0,374260987932943	0.0893222845703961
716	SERTAD2	0.00179763692588593	0,0665703115780244	-0,27011564479884	-0,438007604059896	-0,102223685537784	0.0849619577374154
3772	FRMD4A	0.0563697014474242	0,396200322668123	-0,159826526972158	-0,324047399904859	0,004394345960543	0.0831041994334864
8418	COPS6	0.215213940938143	0,677858366479901	0,0857850461213825	-0,0504099003631274	0,221979992605892	0.0689216406681755
1016	APITD1-CORT	0.00367766184351174	0,0959123044113708	0,341407841054497	0,112824222661619	0,569991459447375	0.11567505561814
2413	RAB30	0.0238676987221942	0,262183240321014	0,254591693502648	0,0341995209971828	0,474983866008113	0.111529763119572
1336	CERS6	0.00702911696454893	0,139431341858495	0,246519577471138	0,0683072832700019	0,424731871672273	0.090184577479744
979	DTNBP1	0.00337222495169832	0,0912616494775283	0,185877373615651	0,0626073294695364	0,309147417761765	0.0623809759986573
664	GAL3ST4	0.00148732204252738	0,0593920842735142	-0,3151952956864	-0,50757782654573	-0,122812764827071	0.0973554453008207
23605	PSMA3	0.870807170105937	0,978092784920339	-0,0169661014708983	-0,222757258487646	0,188825055545849	0.104140899076674
1128	KCNN3	0.00480272639407924	0,112893874414017	0,271513856912884	0,0841189951017204	0,458908718724048	0.0948314284941578
15669	ZNF511	0.518557646012096	0,877480473657861	0,0454239638600888	-0,0932864397113849	0,184134367431562	0.0701945911993001
770	CYC1	0.00205575810283748	0,0707305021166317	0,35614491290454	0,131833773511708	0,580456052297373	0.113512961722557
13596	PARD6A	0.429412976272485	0,837138007852504	0,0575920035448317	-0,0860369961642049	0,201221003253868	0.0726836535642061
1497	POMC	0.00890597082882096	0,157725008322986	0,340708092509137	0,0867061502746803	0,594710034743594	0.128538033484913
6043	ABCA1	0.127504983416534	0,559456335477313	0,196131816877473	-0,0567545972675077	0,449018231022454	0.12797351895539
744	NAT14	0.00192241104243371	0,0685117322447982	0,218560791882856	0,0818166216937211	0,35530496207199	0.0691995760820339
1162	PRADC1	0.00511727840227825	0,116768190048544	0,234607356765162	0,0714719068436466	0,397742806686678	0.0825549196203887
2072	TRAPPC2L	0.0176177188122338	0,225162251411801	0,17916394918835	0,0316691187600021	0,326658779616698	0.0746399625359981
9561	LOC145758	0.260433912374293	0,722148206523668	0,0670387243925844	-0,0502281310095153	0,184305579794684	0.0593430540481151
2167	DNAJC1	0.019217036180058	0,23510248180504	0,290224594257532	0,0479453047491983	0,532503883765866	0.122605768891237
8902	PPFIBP2	0.233618486622576	0,695842976050057	0,116824625392573	-0,0762039078299445	0,309853158615091	0.0976823556884357
3047	GTPBP4	0.0378723145748452	0,329320657061589	0,176245355014624	0,0100023149614468	0,3424883950678	0.0841275198961461
681	CHST12	0.00158774389342125	0,0618194263348965	0,314380759908783	0,121301452578451	0,507460067239115	0.0977080499957823
4069	SUGP1	0.0642994633163706	0,418747420547315	0,0929252224680511	-0,00558822124059835	0,191438666176701	0.0498528641739604
2785	IFI44	0.0321693581159788	0,306273080949795	0,36040976730845	0,0310937848864563	0,689725749730443	0.166650807483208
2067	TMED10P1	0.017434146928944	0,223641221974334	0,142201188007675	0,0253295546209815	0,259072821394369	0.0591430514016655
3262	POU2AF1	0.0426422660861334	0,346615476785355	0,277128778392759	0,00931301612561025	0,544944540659908	0.135528536180668
994	PCNA	0.00347966588756724	0,0928202625843516	0,399346134954256	0,133597903548961	0,665094366359552	0.134482259334065
5792	MRPL53	0.118851327114623	0,544061104529438	0,145352532474642	-0,0377488407631825	0,328453905712466	0.092658702675008
2186	SUCLA2	0.0195156652080483	0,236687320971608	0,242024547476412	0,0394748669754731	0,444574227977351	0.102500545411406
2801	ECH1	0.0324080629826802	0,306783216703237	0,140024234272589	0,0119006550210492	0,268147813524129	0.0648371141384419
1217	CYP27A1	0.00574521432684811	0,125172027835972	-0,270346411840066	-0,460958727293853	-0,0797340963862798	0.0964596253512899
2888	SRPRB	0.0343735330152227	0,315383880410674	0,257353176690952	0,01919617209269	0,495510181289214	0.120519680922209
2160	SRR	0.0190937284205401	0,234276491414879	0,246311787968304	0,0409055575674312	0,451718018369178	0.103946106431369
3038	RAB1A	0.0375985581543775	0,328151997848361	0,134675669745213	0,00782729010278274	0,261524049387643	0.064191797616002
4414	ZFP36L2	0.0734079932996041	0,440963512084051	-0,225144375093282	-0,471893556935154	0,0216048067485905	0.124867764076739
14759	PIGT	0.479288264691384	0,86100398175573	0,0488070775618442	-0,0871790259885314	0,18479318111222	0.068815955413076
1404	FBXO6	0.00779181618989996	0,147151001620511	0,324044066854088	0,0866762580526535	0,561411875655523	0.120120307299841
4866	TIMD4	0.086153165466374	0,46945153767795	0,217054649729872	-0,0312290454618198	0,465338344921563	0.125644306675614
1888	C1QA	0.0144386261537795	0,202775515078106	0,387613065518766	0,0781702391602083	0,697055891877323	0.156593969424958
3060	LOC340477	0.0382254771375119	0,331098637407179	0,157367227912228	0,00865440268455331	0,306080053139903	0.0752563304854833
799	F2RL1	0.0022253026087147	0,0738471823154822	-0,315636938175615	-0,516023011249423	-0,115250865101806	0.101405648886323
655	HIST1H1D	0.00144591199497534	0,0585318420561393	0,378473519112662	0,148082210739525	0,608864827485798	0.116589839627934
5170	C20orf96	0.0963383354186218	0,494083358534769	0,127203123730893	-0,023000454137777	0,277406701599563	0.0760107279172522
5502	PAOX	0.10879587216706	0,524304353055178	0,136671736849632	-0,0307293398523434	0,304072813551608	0.0847135459407921
2692	TIMM44	0.0298850030941663	0,294353958782251	0,175861328143264	0,0173751059417086	0,334347550344819	0.0802021715150389
6611	MPV17L2	0.149136396929105	0,598067791291254	0,126311574109904	-0,0458138581236937	0,298437006343502	0.0871043125789376
2210	GOLGA5	0.0199233169462299	0,238997399899549	0,191764312159832	0,0307335827574256	0,352795041562238	0.081489822896396
3183	SERTAD1	0.0407971686322608	0,339848233202763	0,240592761419058	0,0102045959989811	0,470980926839135	0.1165882491322
4376	FKBP2	0.0724304346176185	0,438760405769873	0,183099992980108	-0,0168794431423435	0,383079429102559	0.101199869695779
3646	SEC24D	0.0523417365704475	0,380541954281569	0,262754671578214	-0,00269572213386771	0,528205065290295	0.134331538158287
10103	PTRH2	0.280490927862425	0,736139458801563	0,0858908061149712	-0,0708044996996995	0,242586111929642	0.0792958758053252
1279	RNF130	0.00640364266536379	0,132754171440282	-0,243901937169526	-0,418173653119657	-0,0696302212193952	0.0881904424163591
4832	SRSF9	0.0852079929684874	0,467364143547703	0,0862593078994103	-0,0121103278008992	0,18462894359972	0.0497800899328314
4306	LOC441869	0.0705817971571127	0,434534246449906	0,108854701447654	-0,00925354566244271	0,226962948557751	0.0597688414833805
1993	GEMIN4	0.0160213321986053	0,213148832536889	0,187387085968653	0,0353994519380558	0,339374719999249	0.0769135520006563
13564	ANAPC1	0.428105167548044	0,836769464319459	0,0379717526659678	-0,0564577458786397	0,132401251210575	0.0477861780863335
2885	OTX1	0.0343163909313259	0,315383880410674	-0,190563942028028	-0,36685673614171	-0,0142711479143458	0.089213211810864
6175	VKORC1L1	0.132591774269881	0,569104986102446	0,122684087394175	-0,0376269492103742	0,282995123998724	0.0811256213625967
10882	TMEM179B	0.312663506864984	0,761833567774769	0,0517985282203327	-0,0492364978118302	0,152833554252496	0.051128914389496
11246	NSMAF	0.329511004478916	0,776764621253022	0,0907378595801214	-0,092542110183559	0,274017829343802	0.092749081693447
2200	NUDT21	0.0198117459339918	0,238776565199906	0,226393992585259	0,0364585435947254	0,416329441575793	0.0961170961432333
17113	POLR2F	0.581641424605762	0,901157303329169	0,0337675150105703	-0,087071475170913	0,154606505192054	0.061150737784097
1010	MT1F	0.0036100859010149	0,0947573407909906	0,287107148790931	0,095273764150568	0,478940533431295	0.0970775490986867
5379	TAP1	0.10423867622346	0,513829429274038	0,165328310236826	-0,0345302690714144	0,365186889545066	0.10113870993812
17028	FAM82B	0.578106040387683	0,900006068633823	0,0326574433033688	-0,0831227086297137	0,148437595236451	0.0585907057054151
4821	CPT1A	0.0849691985730598	0,467051215549564	0,172630419986618	-0,0240842094802484	0,369345049453484	0.0995477097810723
2807	OR4C50P	0.0325002439215212	0,306998207188861	0,166699858172474	0,0140853980637589	0,31931431828119	0.0772307582027415
2817	SRSF2	0.0327367266604985	0,308134294427802	0,14155638071637	0,0117817802826449	0,271330981150096	0.0656726156867103
1807	UCHL5	0.0131823641638472	0,193431314778311	0,219924856786975	0,0467118673583992	0,393137846215551	0.0876546723986898
7687	LMO4	0.187643037349484	0,64711259810043	0,0911210192587543	-0,0449101757350669	0,227152214252576	0.0688387740002746
1505	ARFGEF2	0.00904572748844897	0,159303838872257	0,202519145777049	0,0512237461083637	0,353814545445735	0.0765632458462702
9041	MRPL23	0.238418138723101	0,699220987528263	0,11605877651452	-0,0776883525849845	0,309805905614025	0.0980460021239145
1387	SLC25A33	0.00763820650037181	0,146013594792449	0,236060823501013	0,0635868511709574	0,40853479583107	0.0872806917758653
7744	RPS27L	0.189310947327365	0,648189536206752	0,21361597493511	-0,106496351493932	0,533728301364152	0.161993284663506
5354	GYS1	0.103384923958832	0,511922131830386	0,136522559478209	-0,0281031783709055	0,301148297327324	0.0833090818833019
3222	UFSP2	0.0418633018276532	0,34434806498115	0,182479954740628	0,00680713256376084	0,358152776917495	0.0888994741564467
2900	ACY3	0.0345331040877545	0,315739743064418	0,182816387661671	0,0134843785975379	0,352148396725804	0.0856906969280669
3585	WEE1	0.0504582116415225	0,373096211680076	0,219620299729183	-0,000444158245934079	0,439684757704299	0.111363922729122
815	CHCHD3	0.0023121519612497	0,0752229561380806	0,227802629130173	0,0826164938702186	0,372988764390127	0.0734716441591743
2139	BCCIP	0.0187374472122249	0,232269010206705	0,22164896582903	0,0373718775311674	0,405926054126893	0.0932536749040645
789	NME7	0.00217905184650427	0,0732288462738412	0,203607986285431	0,0746185851583355	0,332597387412527	0.0652752644937231
8275	ZNF706	0.209779687612017	0,671966264797375	0,101117036316691	-0,0575130250732981	0,25974709770668	0.0802749615348974
1274	SPA17	0.00628435693955841	0,130792562207528	0,29291900054143	0,0841107446122584	0,501727256470601	0.105667706146025
2777	TEX30	0.0319994486513648	0,305533086420935	0,17385420657728	0,0151583151938662	0,332550097960694	0.0803082748939399
16911	NENF	0.573285922071362	0,898863238349132	0,0346636418117046	-0,086685786994499	0,156013070617908	0.0614090459547318
1426	SDSL	0.00804054620914042	0,149505668117362	0,302727120785723	0,0800662878172128	0,525387953754233	0.112677821878492
2008	WDR4	0.0163083958571085	0,215291861902137	0,203857132939004	0,0380552894090425	0,369658976468965	0.0839042517865577
7431	RPS19BP1	0.178217662700747	0,635909208250613	0,146948031002604	-0,0677241621980915	0,3616202242033	0.108635159696694
1243	EXOSC9	0.00600711209146237	0,127945674130691	0,205555953218644	0,0598358356247837	0,351276070812505	0.0737418666563418
1020	PGAM5	0.00371129999162689	0,096406971008603	0,207926348812457	0,0685721834091393	0,347280514215774	0.0705203677629354
1934	MAGED2	0.0151585302274236	0,207754538236488	0,185648765860768	0,0363445417526797	0,334952989968856	0.0755556087052671
2685	LDOC1	0.0297432934070741	0,293645376191556	-0,168526897237174	-0,320269785145131	-0,0167840093292169	0.0767896978874538
15606	IL28B	0.515912353040748	0,876452264078633	0,0376644267573369	-0,0766258877990723	0,151954741313746	0.0578367714444198
3410	AURKAIP1	0.0464480621444696	0,361133339726851	0,136748258044832	0,00218012596304534	0,271316390126619	0.0680983889940685
2703	SEL1L3	0.0304051465186346	0,298121148455836	0,301660473797548	0,0289314537995418	0,574389493795555	0.138014897037491
3438	RNGTT	0.047100006590732	0,363250923430267	0,195090860562587	0,00253219650384243	0,387649524621332	0.0974445777495142
2232	LPCAT2	0.0202439013828738	0,240487027404524	-0,229167322697396	-0,422112395862083	-0,0362222495327079	0.0976401206109648
3434	AIM2	0.0470406303201474	0,363111836018008	0,310208971601312	0,00410987298891419	0,61630807021371	0.154901871383426
1154	KCNA3	0.00507135104592147	0,116522420262225	0,373897263346366	0,114182973113735	0,633611553578997	0.131428775074554
3648	TSPAN31	0.0523559136043434	0,380541954281569	0,113139548771524	-0,00116771469647575	0,227446812239524	0.057845348464526
5776	SRD5A1	0.118259241353189	0,542706897053954	0,109207552782665	-0,0281390234565175	0,246554129021847	0.069504424495205
9654	OXCT2	0.263983320356929	0,724874275717396	0,107849595678684	-0,0822199203204999	0,297919111677867	0.0961849409380229
4824	TRMT10C	0.0849952396172839	0,467051215549564	0,105392962417014	-0,0147138342944909	0,22549975912852	0.0607802102679152
1623	TSPAN5	0.0105298636383341	0,172026700166623	-0,322267951237346	-0,568068598208844	-0,0764673042658484	0.124387756696255
801	WDYHV1	0.00223600074487011	0,0738890770709125	0,247118179855746	0,0901559799923855	0,404080379719106	0.0794309379070775
1464	MANF	0.00849685815545228	0,153821632337753	0,419550883588017	0,108719029439883	0,730382737736151	0.157296888855248
1192	LAS1L	0.00543068171971402	0,120781907544234	0,294405797300603	0,0882343721145967	0,50057722248661	0.104333334308639
1369	LSM12	0.0074365810256194	0,14391672860097	0,19864573933243	0,0540070450470387	0,343284433617821	0.0731946108983244
775	WDFY1	0.00207690084583216	0,0710568076480513	0,381891602796022	0,141118647766927	0,622664557825118	0.121843486248717
14658	LOC441813	0.474919941258021	0,85899861368197	0,0549199077884338	-0,0965855095616133	0,206425325138481	0.0766695255838258
2648	CCRL2	0.0290901943390196	0,291178301376028	0,35390529952323	0,0365475020846295	0,67126309696183	0.160599351465618
2617	OAS1	0.0283494142260161	0,287229877879568	0,327311945024249	0,0351827625130225	0,619441127535475	0.147832376056747
737	DBF4	0.00190611748912517	0,0684702636374103	0,324087697049894	0,121489768794112	0,526685625305675	0.102524961254344
4625	SYNPO2L	0.0793596078284506	0,454966486826241	0,163022812047896	-0,0193360742055048	0,345381698301297	0.0922829661116322
6739	MBTPS2	0.153678187991522	0,604568381007872	0,111599530663131	-0,0421876657863596	0,265386727112621	0.077824223046803
3602	HIST1H3C	0.0510240275202922	0,375597470766393	0,202439066199795	-0,000912906782716993	0,405791039182307	0.102906546629168
8471	C17orf42	0.217253532735862	0,679671023566341	0,0696352951659271	-0,0414143820599746	0,180684972391829	0.0561968424500315
2371	TP53I11	0.0228049989783536	0,254838343954972	-0,210511924938655	-0,391325861724377	-0,0296979881529333	0.0915011423009082
3299	DCXR	0.0435711149774935	0,350141593873914	0,163447970731255	0,00477824972747759	0,322117691735033	0.0802950313372003
6693	C6orf72	0.151737557574519	0,60098584338735	0,0660474917029731	-0,0245354354872859	0,156630418893232	0.045839615342766
819	GPR165P	0.00232971382803818	0,0753661536774644	0,242660970897526	0,0878858858978117	0,397436055897241	0.0783241454112976
2566	C19orf52	0.0274550978452369	0,283590018898527	0,20111378661712	0,0226576365899059	0,379569936644334	0.0903079810571426
18212	APOBEC3H	0.62744110364871	0,913368367038015	-0,0401750954293449	-0,203412215455576	0,123062024596886	0.0826063699172223
1756	ARSB	0.0125168546754687	0,188926363356982	0,17112360897074	0,0373617186725709	0,304885499268909	0.0676903892265551
8983	RPN1	0.236470737513523	0,697688731897372	0,130910852789267	-0,0867205186097216	0,348542224188255	0.110132655908707
2427	CEP128	0.0242298191766767	0,264683249652777	0,283272380892487	0,0374115924119112	0,529133169373064	0.124418191389941
848	OTOF	0.00255083808959382	0,0796811962786622	0,265467780822658	0,0945610613788351	0,43637450026648	0.0864875812893948
1035	TADA2A	0.00382872387919488	0,0980393016837636	0,168488264188482	0,0551733259302548	0,28180320244671	0.0573431809223429
1794	MPZL3	0.0130218312190155	0,192387844888809	-0,140370046504401	-0,250727087721495	-0,0300130052873082	0.0558463330416787
1573	CNOT9	0.00997849051233879	0,168200684001693	0,141297969985516	0,0343244353234511	0,248271504647581	0.0541341048790088
1115	ILVBL	0.00465623964167832	0,110726631479014	0,161157590050788	0,0503297034877794	0,271985476613796	0.0560846049789207
1634	ITPR3	0.0106554271229456	0,172906150651715	0,169210860291793	0,0399370211138655	0,298484699469721	0.065419204761977
15414	METTL6	0.508239808827124	0,874268751203528	0,0424313637332277	-0,0840004011170469	0,168863128583502	0.0639809691253483
1692	MT1G	0.0115222742526733	0,180378639271551	0,225298730706473	0,0512701189715352	0,39932734244141	0.0880674191926862
1277	MRPL2	0.00633946982837393	0,13158199632686	0,218442733384884	0,0625567972896397	0,374328669480128	0.0788862931415781
8205	TCEB1	0.206450131650697	0,667157250544575	0,131312830634651	-0,073177028910918	0,335802690180219	0.103482375695109
1698	LOC401051	0.0116213692377908	0,181472676878694	0,169285761056153	0,0383641872526207	0,300207334859686	0.0662530431437511
20224	NDUFB8	0.719176364670025	0,942846579785027	0,0357774162170506	-0,160475671271521	0,232030503705622	0.0993141458258565
5479	CENPC1	0.107966261331209	0,522490494469247	0,0776452059100314	-0,0172326144328801	0,172523026252943	0.0480130519512161
796	DLD	0.002215067944257	0,0737100743286777	0,296590750615738	0,108384088766255	0,484797412465221	0.0952422410241351
2171	BIK	0.0192658165512057	0,235263275050201	0,328344685630436	0,0541298422785114	0,602559528982361	0.138766799996731
8027	POLE4	0.199558544159603	0,659182397231559	0,0987449598177449	-0,0526868646949085	0,250176784330398	0.0766322838268772
3536	THOC6	0.0493662180562772	0,370176830249488	0,138242424603753	0,000388421517936055	0,276096427689571	0.0697612085513825
4736	VOPP1	0.0824781020939968	0,461680456720851	0,211726440814385	-0,0275835064066496	0,45103638803542	0.121103129127953
6702	DOT1L	0.152085556408089	0,601693304709113	0,143349464777507	-0,0534199812992949	0,340118910854309	0.0995754498021975
2128	KIAA1486	0.0185542371588902	0,231186841291341	0,116139752742977	0,0197348250405059	0,212544680445448	0.0487858467384973
1342	BNIP1	0.0070696261017521	0,139680429275676	0,228251379194052	0,0631251912190924	0,393377567169012	0.083562335360293
3771	SH3BGRL2	0.0563339553090653	0,396100457443613	-0,292393094119142	-0,592781279811392	0,00799509157310879	0.152011856017001
2111	VARS	0.01812519108779	0,227659612360375	0,25466449541954	0,0440647795538505	0,465264211285229	0.106574276919781
10579	DOK4	0.299642259090791	0,750790494212731	-0,0798132604752856	-0,231342235315649	0,0717157143650777	0.0766814468843184
3986	GNA11	0.0620303504502561	0,412627883138119	0,132101288042034	-0,0067308132006442	0,270933389284712	0.0702561764738011
3586	TPM2	0.0504590991923346	0,373096211680076	-0,126051781561949	-0,252358982066701	0,000255418942803093	0.0639179331663515
2149	PDCD2L	0.0189772183836127	0,233842101216914	0,229880880518926	0,0383668177440448	0,421394943293808	0.0969159558278767
2319	DEFB1	0.021800001751257	0,249257027354282	0,483397169853908	0,0713542749490995	0,895440064758716	0.208514875739049
4419	MRPS16	0.0734996896683913	0,441014770662457	0,210018073223535	-0,0202274443626034	0,440263590809674	0.116516061998929
1633	LAMC1	0.0106501563012508	0,172906150651715	0,302570242894824	0,0714283427475269	0,533712143042122	0.116969677631345
4477	MRPL15	0.0750798117238587	0,444462864066351	0,178197801394407	-0,0182432067380829	0,374638809526897	0.0994092433271118
2820	AFG3L2	0.0328790644315378	0,309048447372003	0,129451051620454	0,0106759420305825	0,248226161210325	0.0601063081617887
632	EPSTI1	0.00132811679255157	0,0556408581820044	0,432985223129789	0,171493112944345	0,694477333315232	0.132328443315728
2786	NDUFS6	0.0321831960241705	0,306294846583231	0,188909184288619	0,0162837630247521	0,361534605552485	0.0873573327178759
11316	LOC442371	0.333324025533349	0,780923646878319	0,0707489716694678	-0,0732907442888221	0,214788687627758	0.0728914970890819
3327	EFHA1	0.0441885375714736	0,352083934041921	0,0990363760048607	0,00260967774878368	0,195463074260938	0.0487968637572011
4214	OGDH	0.0678385731282468	0,426812843392745	0,103948300110708	-0,00771739644207642	0,215613996663492	0.0565085798807363
4195	DDT	0.0673647499107803	0,425672699943362	0,0937002012404081	-0,00678096793659808	0,194181370417414	0.0508486343634155
1070	PEX3	0.00423806891346153	0,105020932000404	0,304952615570045	0,0974954608908616	0,512409770249228	0.104983979493446
4185	ECE2	0.0671516896002731	0,425303401047021	0,121539988753083	-0,0086931140702667	0,251773091576432	0.0659046414538832
4489	ATPAF1	0.0754314341170288	0,445547889421479	0,134377168272149	-0,0139376123850696	0,282691948929367	0.0750548994811543
4127	CMTM4	0.0656599560876371	0,42184546750757	-0,123258963364871	-0,25460244910093	0,00808452237118741	0.0664665522596012
5286	HSPC047	0.101192648252533	0,507573603188341	0,085894947100876	-0,0170159076330803	0,188805801834832	0.05207818009338
8091	EDEM1	0.202145865612547	0,662396751715802	0,165901511817899	-0,0899932492896962	0,421796272925494	0.129495897088459
611	CYP4F2	0.00123711532221162	0,0536859456111965	-0,268032507087722	-0,428849259825908	-0,107215754349535	0.0813815397101005
4082	ACTL6A	0.0645708434713217	0,419333018839485	0,222880757119916	-0,0136464566728465	0,459407970912679	0.119694923035368
1223	ECI1	0.0058219588047052	0,126221780626949	0,29194942956613	0,0857735237654005	0,49812533536686	0.104335601729905
4074	LOC285927	0.0643763933972405	0,418747420547315	0,137001814203403	-0,00828123204375494	0,28228486045056	0.0735206860980218
12936	LRWD1	0.402242594697061	0,824210691279917	0,065303188749988	-0,0883155861817517	0,218921963681728	0.0777389931052609
5145	RPL26L1	0.0954373651510128	0,491840959568339	0,220099006863863	-0,0390869180311072	0,479284931758834	0.131161395066091
2018	NFU1	0.0165327198475362	0,217227486004669	0,178864976397109	0,0330803323440971	0,324649620450121	0.0737745203600659
4481	MPG	0.0751136373328802	0,444462864066351	0,1510980458669	-0,0154883849727761	0,317684476706577	0.0843012932776613
1341	NTHL1	0.00706645960228009	0,139680429275676	0,216712250589588	0,0599428370005584	0,373481664178617	0.0793333781468356
641	TOMM40L	0.00135364842216231	0,0559937408949044	0,343392503315286	0,135641001707415	0,551144004923158	0.105132934163017
1978	RAB5B	0.0157758516264313	0,211428673003391	-0,161454445515853	-0,292096896770345	-0,0308119942613616	0.066111792792516
1706	MTF2	0.0116940879402862	0,181670602994918	0,162837840243024	0,0367909701501428	0,288884710335906	0.0637861926020716
3647	TEX10	0.0523442893813622	0,380541954281569	0,125254312503918	-0,0012864303588003	0,251795055366636	0.0640361175989755
4262	IL10	0.0693031407350475	0,431152692770949	0,247115028085222	-0,0197710701112878	0,514001126281732	0.135058078394438
3427	C3orf14	0.0467984220954174	0,362083502147649	0,246047150630787	0,00353031165600806	0,488563989605567	0.122725981126639
2767	SUGT1	0.0317679627752172	0,304419057818895	0,186230848317734	0,0164706517854341	0,355991044850035	0.0859073817873909
4718	NDUFA11	0.0821363630716802	0,461589444178972	0,15546655277524	-0,0200561665073644	0,330989272057845	0.0888235143796074
6515	UQCRFS1	0.144497684377116	0,588082287223213	0,187271925467968	-0,0649909217184356	0,439534772654371	0.127657962035248
802	LOC391429	0.00223734475418726	0,0738890770709125	0,215502417271337	0,0786132966136032	0,352391537929071	0.069272928466754
18984	C4A	0.663460327874642	0,926629998315314	0,0447949662871742	-0,158222818203565	0,247812750777913	0.102737430081602
10367	LOC442133	0.292309136029027	0,747620019466542	0,0429432265732561	-0,0373532999763732	0,123239753122885	0.040634168099516
11498	LOC284260	0.340462850325707	0,785068955175273	0,0699750465848461	-0,0746162475104636	0,214566340680156	0.0731706239667038
9734	REXO2	0.266660660832625	0,726016394160664	0,0867264583383455	-0,0669788012039904	0,240431717880681	0.0777827587618341
9157	HIST1H4F	0.24320495910435	0,704224035235539	0,0728381905667204	-0,0500065355757854	0,195682916709226	0.0621657432358341
3573	KIF20B	0.0501459304718405	0,372129679949861	0,169665654504593	-0,0001094168776819	0,339440725886868	0.0859149092257534
1478	MAPK6	0.00868374882537785	0,155784573819278	0,260404451975276	0,0669221871351682	0,453886716815384	0.0979119671998356
16085	PPIAL4A	0.535555166441887	0,882778742419188	0,0371468879245912	-0,0810589614599691	0,155352737309152	0.0598182332491003
3809	KPNA3	0.0571413215785581	0,397769005422806	0,177524363017379	-0,00545738387453454	0,360506109909293	0.0925981655975312
805	SNX12	0.00224999550383714	0,0741101003530954	0,192081207943186	0,0699997822831421	0,314162633603231	0.0617794739730459
6003	EIF2S2	0.126432959366674	0,558308187626456	0,10093630752199	-0,0288383656586432	0,230710980702622	0.0656726525003831
2971	SLC35C1	0.0361175930223215	0,322335233586959	0,133625109912206	0,00876550323519953	0,258484716589213	0.0631853763116031
5048	TDP1	0.091790362482566	0,481949581195051	0,186759147612141	-0,0307116300633808	0,404229925287663	0.110051387233268
7548	HSPA14	0.183117734586361	0,643265332877235	0,130931819233907	-0,0625178858077969	0,324381524275612	0.0978954902689088
23468	FUBP1	0.864383117885394	0,976587116975098	0,0109547249841127	-0,115569148762652	0,137478598730877	0.0640275809595616
12123	IFT27	0.366531800257768	0,801585748020069	0,0532404097010323	-0,0629134923205223	0,169394311722587	0.0587798424536006
667	VIMP	0.00151136477058407	0,0600807149805646	0,321107506066995	0,124819008511502	0,517396003622488	0.0993320651391012
1865	OGFOD1	0.014047836793948	0,199720317743448	0,145523991343283	0,029824638106878	0,261223344579689	0.0585498174134294
3028	EPRS	0.0374039603711248	0,327523112666665	0,208028858424619	0,0122933205383634	0,403764396310874	0.0990522391351936
790	NEFH	0.00218885720712019	0,0734652517047997	0,34984968790231	0,128113184637191	0,571586191167428	0.112210063556171
2307	TUBA1B	0.0216878824090638	0,249119028956373	0,270494343936967	0,0401275935848211	0,500861094289113	0.116577412007513
589	CTPS1	0.00112043614762259	0,0504386493280355	0,299070040023599	0,121240556599175	0,476899523448023	0.0899908555577676
6973	LOC440871	0.161127205146809	0,612690068043544	0,130531220777451	-0,0526230250226168	0,313685466577519	0.0926854589081152
8334	HEXIM2	0.21172917901761	0,673576330692477	0,1134954005147	-0,0653199014720401	0,29231070250144	0.090489730402024
3550	PINX1	0.0496045771820364	0,370494725758984	0,148777130110334	0,000260553153012072	0,297293707067657	0.0751570187773759
4270	PRO1546	0.069597646913541	0,432020858284553	0,153418544169439	-0,0124517512443081	0,319288839583186	0.0839388919568364
3505	NDUFV3	0.0485539322946691	0,367277792376452	0,14534838117818	0,000934934940269139	0,289761827416092	0.0730806238129711
1628	MR1	0.0106042630471269	0,172625541804019	0,249567405367413	0,05903050552533	0,440104305209496	0.0964214611768857
1816	DHCR7	0.0133978975239283	0,195513285804419	0,191583023964771	0,0403314016034759	0,342834646326067	0.0765410922794365
1868	ERO1A	0.0141213172122533	0,200442572742449	0,18211088975831	0,0372100843931172	0,327011695123503	0.0733272525720688
6865	ESR1	0.157705559866486	0,608982562981452	0,100546789300225	-0,0393748983151908	0,24046847691564	0.0708075631617594
5122	LOC442207	0.0945592613288032	0,489503868436786	0,0941142340143086	-0,0164167514720604	0,204645219500678	0.0559343577792534
2070	PELI2	0.0175408703423344	0,224684143539611	-0,215615081388674	-0,392994996586682	-0,0382351661906655	0.0897633509362185
1643	PWP2	0.0107416807555567	0,173329440542968	0,137204724968423	0,0322649882781763	0,24214446165867	0.0531048986079725
3660	LOC442537	0.0528584656605423	0,382885154966254	0,166040068612651	-0,00207526411604153	0,334155401341344	0.0850749961890514
2501	MSR1	0.0258304785268378	0,273848515849302	0,224856313111678	0,0274953603094192	0,422217265913937	0.0998747825971144
1748	FCRL5	0.0123986543927191	0,18807226614585	0,32521509665578	0,0713538775701857	0,579076315741375	0.128466820341181
13816	THUMPD2	0.43779105576605	0,840187452492532	0,0646578045631336	-0,0995639213983145	0,228879530524582	0.0831046311098615
13197	ANUBL1	0.413265305989602	0,830319738449215	0,0513388969110652	-0,07230988962726	0,17498768344939	0.062572639109041
1063	LOC196752	0.00414313795131147	0,103344593395131	-0,22811531982946	-0,382901271457859	-0,0733293682010606	0.0783296444837436
6089	UBE3A	0.129184309100671	0,562387800652385	0,0854841887304043	-0,025226213863512	0,196194591324321	0.0560251520541901
2193	PIGH	0.019685772431843	0,2379554890781	0,207104233166401	0,0335334202400888	0,380675046092713	0.0878357494736486
6204	TMEM187	0.133235547098235	0,569429486026708	0,106941705291809	-0,0330328191201626	0,246916229703781	0.0708343012955911
1871	ATG16L2	0.014183124852874	0,200893632530953	-0,261684692211191	-0,470036349839531	-0,0533330345828505	0.105436643945614
1775	TRIM69	0.0127771451749817	0,19086535454346	0,20737667226038	0,0447911545508856	0,369962189969874	0.0822766256653841
10250	SPHK2	0.286610398679764	0,741412167901848	0,0838285186737344	-0,0710683125086863	0,238725349856155	0.0783857552351111
5217	CHPT1	0.0984698585226576	0,500333900864549	-0,156388598336535	-0,342245341732807	0,0294681450597382	0.0940530615471265
715	CHST7	0.00179339404152831	0,0665060741414309	-0,27718184473667	-0,449426180157398	-0,104937509315943	0.0871644837009152
4053	RSAD2	0.0638520271438698	0,417724278243205	0,410014445304784	-0,0239180783963105	0,843946969005878	0.21959215260724
718	RACGAP1	0.00180872012971855	0,0667387928439618	0,435035018796875	0,164474359072877	0,705595678520873	0.136917595327686
17248	HSPA4L	0.58764621180772	0,903310575533273	-0,0487483341559326	-0,226011217582657	0,128514549270791	0.0897041268468129
1986	CMSS1	0.0159360149264549	0,2126009914392	0,212481665351929	0,0402821526604142	0,384681178043443	0.0871418010969249
7721	LOC346910	0.188747513898122	0,647804507888356	0,0978608967712268	-0,0485999104964966	0,24432170403895	0.0741166936882275
1314	PIGU	0.00676707966618665	0,136551839687168	0,22306820530371	0,0625801230944683	0,383556287512951	0.0812152155352401
1543	WARS	0.00965093475237898	0,165828435948757	0,345328801642957	0,0850779242129198	0,605579679072993	0.131700315766492
772	FBXO31	0.00205945546045336	0,0707337584636279	0,233736562760564	0,0864956240394436	0,380977501481684	0.0745114802870904
1158	SLC3A2	0.00510530536092595	0,116741282090755	0,271960573828492	0,0829037995726992	0,461017348084284	0.0956724415808195
1559	FGF8	0.00984010361387354	0,167357503092916	0,241168280000036	0,0589341118591022	0,42340244814097	0.0922198523386608
1972	STT3A	0.0156635816957803	0,210608452669175	0,379375249512518	0,0727369922973842	0,686013506727652	0.15517471333858
630	ACAT2	0.00132110228912006	0,0555427500597499	0,324387329622115	0,128576696089015	0,520197963155216	0.0990902413909395
4562	TARBP2	0.0774299705550176	0,449776377005469	0,113391165282774	-0,0126230776183048	0,239405408183852	0.063769681566622
7882	HCFC2	0.194198896228001	0,652798485247786	0,127012891574525	-0,0654390660480839	0,319464849197133	0.0973905788102128
761	ACLY	0.00200679539943018	0,0699213929249556	0,222741996600294	0,0827882671791781	0,362695726021409	0.0708237779617634
1496	PRELID3B	0.00890509936381501	0,157725008322986	0,164167277389232	0,0417802161766403	0,286554338601823	0.0619341412663031
11710	VPS36	0.349898990360378	0,792203266257131	0,08237742817121	-0,0912139982552534	0,255968854597673	0.0878461809638545
18162	CHPF2	0.626008194065443	0,913368367038015	0,0324793019740191	-0,0989409288220975	0,163899532770136	0.0665053892031803
3644	ZCCHC14	0.0522868260494243	0,380427363686279	-0,181942438178677	-0,36570812386401	0,00182324750665488	0.0929948789060676
989	UBR1	0.00341749770854717	0,0916228025704025	0,250841286122621	0,0842460962601068	0,417436475985135	0.084305725793259
16446	TSFM	0.552154699885572	0,890121457549483	0,0408442439636866	-0,0946022844256016	0,176290772352975	0.0685429026579932
1111	IFI44L	0.00463951173862805	0,110726060980848	0,533858601791085	0,166878047965258	0,900839155616913	0.185711015833238
2862	C10orf10	0.0338284055000081	0,313186199655208	0,283481265855193	0,0219544258727017	0,545008105837684	0.132346018377464
2231	UBIAD1	0.0202279838008341	0,240405643424077	0,176124898706151	0,0278575707755149	0,324392226636786	0.0750308859633647
2672	PDIA6	0.0295040538607077	0,292488309305008	0,317443098020261	0,0320409789888307	0,602845217051691	0.144428136296946
[truncated: 5,388 more rows]
