# Supplementary material for: Network meta-analysis of transcriptome expression changes in different manifestations of dengue virus infection
Source: BMC Genomics. 2022 Feb 27;23:165. doi: 10.1186/s12864-022-08390-2 (PMC8882220; doi:10.1186/s12864-022-08390-2)
Supplement: Supplementary file 6 — Additional file 6: Supplementary Table T1. Results from differentially expression analysis. [file 12864_2022_8390_MOESM6_ESM.zip › DiffAnalysis_DHF_vs_Convalescent.csv]

	gnames	p	q	logfc	lower	upper	std
1	IFI27	1.30246150313918e-26	3,45347667557355e-22	3,37175518220815	2.8665497175918	3.87696064682451	0.25561397457714
185	GRAMD1C	1.9657966061532e-10	2,81746470335957e-08	-0,594037578139557	-0.765487898404637	-0.422587257874477	0.0867470779215752
599	TIGD3	8.91813489464053e-07	3,94765186529873e-05	-0,376403311722894	-0.521273913813929	-0.231532709631859	0.0732987922606763
5	CACNA2D3	9.59672843592005e-21	5,0891450895684e-17	-1,41721413311717	-1.67278082231995	-1.16164744391439	0.129306632196171
1019	CNTNAP3B	2.6123043244035e-05	0,000679737479504993	-0,414963524022547	-0.603761448755129	-0.226165599289966	0.0955242793532691
358	STAP2	2.93057030630243e-08	2,17050479529634e-06	0,447898865453029	0.296925672379935	0.598872058526122	0.0763864618236475
1241	KCTD14	7.82548552787517e-05	0,00167198024795818	0,475062453720612	0.244111856258485	0.706013051182738	0.116851863811665
767	LOC283588	4.1703160277488e-06	0,000144166792015332	-0,364389875299115	-0.514914026960728	-0.213865723637502	0.0761592646375969
231	LINC00877	9.7214248741944e-10	1,11585965601413e-07	-0,407598188100025	-0.530741636242574	-0.284454739957476	0.0623057120863766
159	RNF141	4.87910774196913e-11	8,13644916844727e-09	-0,367466899710992	-0.469622560060857	-0.265311239361126	0.0516867219308698
1852	CNTNAP3	0.000619151967441948	0,00886437063537972	-0,317579746429806	-0.496938910406873	-0.138220582452739	0.0907486398941194
164	CD1C	5.91855865119132e-11	9,56893796563036e-09	-0,790746207783924	-1.01169174038506	-0.569800675182788	0.111789696883281
899	RPGRIP1	1.24020059469527e-05	0,000365783301093938	-0,367170688971587	-0.527495202939773	-0.206846175003402	0.0811178601733386
37	MCM10	1.22352881820902e-15	8,76807205805734e-13	1,00569642573657	0.784584506027207	1.22680834544594	0.11187388217626
10	CENPA	1.9758261149336e-18	4,94791357839092e-15	0,835504030709101	0.671603091244789	0.999404970173413	0.0829273899584886
6	DTL	2.10402314824904e-20	9,29802896263723e-17	1,53203824415139	1.2524515337767	1.81162495452608	0.141459812458863
4	CDCA3	6.60410060690878e-21	4,37769318980466e-17	1,11281043024347	0.913262152686847	1.31235870780009	0.100963532500591
12	HJURP	3.4631894242398e-18	7,65220563197652e-15	1,14032451920713	0.914524136562213	1.36612490185206	0.114246058903455
104	CEP55	1.62134184591319e-12	4,13364221580655e-10	1,17744360811108	0.876454845245981	1.47843237097619	0.152288404159345
6612	CYP51A1	0.0357956095884104	0,143545158535496	0,0857206469363034	0.0057657483892477	0.165675545483359	0.0404540149225125
1148	UCK2	5.22511705299021e-05	0,00120682908240449	0,250322044577855	0.131665270091575	0.368978819064135	0.0600356327498829
14	CDCA5	4.24336262672995e-18	8,03662571769604e-15	1,11012208246734	0.88955081427439	1.33069335066029	0.111600333902039
91	CDC6	7.25886503436125e-13	2,11504182841856e-10	1,08232203851062	0.810704926521253	1.35393915049999	0.137427511025617
11	CDC45	2.05268901988686e-18	4,94791357839092e-15	1,13401089413258	0.911410952092012	1.35661083617315	0.112626762596163
54	RAD51	1.44691137248929e-14	7,10460278547285e-12	0,687171145626532	0.528583258209561	0.845759033043502	0.08023919585515
132	TIPIN	1.12558549318951e-11	2,26097722363029e-09	0,631733832642881	0.462554464763595	0.800913200522166	0.0855980658738749
31	BIRC5	6.88050029873046e-16	5,88504727163994e-13	1,07181179378183	0.838714322703541	1.30490926486011	0.117938096911613
145	FAM64A	2.39033553254473e-11	4,37101701002921e-09	0,482671785280576	0.350939858797841	0.614403711763311	0.0666511422882685
537	LDLR	4.78764652794352e-07	2,36395619531513e-05	0,298212916342793	0.186421982538646	0.41000385014694	0.0565617890397675
23	CDCA2	1.51155325509879e-16	1,74255802430193e-13	1,11315039841283	0.877738836050766	1.3485619607749	0.119108935534729
27	CCNA2	3.37354985194352e-16	3,31295090089935e-13	1,22132238805259	0.959211334531055	1.48343344157412	0.132617821586944
2	TPX2	1.50327808601288e-22	1,99297092253157e-18	1,57905892767724	1.31108443593065	1.84703341942383	0.135584489317929
3	CDT1	6.40057491707917e-21	4,37769318980466e-17	1,13684659690898	0.933083845839713	1.34060934797826	0.103095889335126
21	POLE2	6.06336741212574e-17	7,65572318726257e-14	1,14029653193338	0.903067110613937	1.37752595325283	0.120028700236145
168	USP18	6.68593865734306e-11	1,05522418749673e-08	1,06752191294392	0.768278557197307	1.36676526869054	0.151405297221556
74	TRIP13	2.06629358900402e-13	7,33095192364401e-11	1,13457324262176	0.857686686992724	1.41145979825079	0.140093641000216
18	TTK	3.78644312168456e-17	5,57764107619256e-14	1,33804168633867	1.06198169756583	1.61410167511151	0.139675430877478
8	KIF2C	7.06057636736974e-19	2,34013977976011e-15	1,07807752978098	0.870134426118656	1.28602063344331	0.105210982334479
50	POC1A	1.14507660486022e-14	6,07234123557374e-12	0,596199866937727	0.459255227984632	0.733144505890821	0.0692885685359998
106	UBE2S	1.79061562991861e-12	4,47907296483885e-10	0,762869970049621	0.567406874552196	0.958333065547046	0.0988965920255611
99	MELK	1.2252941260174e-12	3,28168421730823e-10	1,03061998439573	0.768865534007685	1.29237443478378	0.132437394511859
55	C16orf59	1.55934037087149e-14	7,51743816975591e-12	0,486943562046008	0.374394284585889	0.599492839506128	0.0569454809227235
48	CDC25A	1.00916946760993e-14	5,57461009034946e-12	0,730791268973246	0.563357276356802	0.898225261589691	0.084714975053782
20	ESPL1	4.61698211466294e-17	6,1209640385144e-14	0,792670703230519	0.628556707227478	0.95678469923356	0.0830351881366331
66	MCM4	6.75245030258058e-14	2,71274575413521e-11	0,663343054981892	0.50529798870716	0.821388121256623	0.0799645498361138
69	KIF23	1.23194391324859e-13	4,70354769202047e-11	0,594318539207681	0.45089327699487	0.737743801420492	0.0725675074730737
310	LOC200772	1.14326823684284e-08	9,7786313870606e-07	-0,59257442498384	-0.78599519960056	-0.39915365036712	0.0978632584726962
73	DHCR24	1.6697245627584e-13	6,06475983308754e-11	0,564104398960636	0.427074244041476	0.701134553879796	0.0693318362310402
248	PPM1F	1.64279523899635e-09	1,75639982911242e-07	-0,298974773809331	-0.390731566782786	-0.207217980835876	0.0464253065120889
440	FBRSL1	1.25613684991644e-07	7,56965194898507e-06	-0,213002763454176	-0.288717283438907	-0.137288243469445	0.0383085511578824
26	NCAPH	3.34806389523474e-16	3,31295090089935e-13	1,13205112225734	0.889132819615041	1.37496942489964	0.122907049081672
7	TK1	2.99446341369239e-20	1,13425996305791e-16	1,24409399099667	1.01582333664514	1.47236464534819	0.115495918640602
9	MKI67	1.19830762751321e-18	3,53034741594586e-15	1,21753443997808	0.980653476293982	1.45441540366218	0.119852394460809
23992	LOC284454	0.829468340936659	0,91669527592262	-0,010958503942061	-0.111336761369806	0.0894197534856843	0.050787426382487
56	PBK	2.38670420031603e-14	1,13006181913178e-11	1,33744192691523	1.02561583809087	1.64926801573958	0.157771662271638
116	CENPN	3.28328076204479e-12	7,50484391427738e-10	0,576088682463006	0.426360057555073	0.72581730737094	0.0757567595785019
123	IL1RAP	5.94724376421517e-12	1,28204201957858e-09	-0,50627684611915	-0.639752660793319	-0.372801031444981	0.0675334807090715
88	FEN1	5.35478284112813e-13	1,61343257991491e-10	0,790629673703827	0.593571843828214	0.987687503579441	0.099703464518742
609	HSDL2	9.63970919258e-07	4,1896986154999e-05	-0,276186518841126	-0.382845187941571	-0.169527849740681	0.0539650661787202
1454	TMCC1	0.000183778105566006	0,00335081386728724	-0,177293846997223	-0.268566819785557	-0.0860208742088887	0.0461805126427405
1060	SEMA4C	3.24913990312951e-05	0,000812744759730934	-0,203617497253065	-0.297432854587543	-0.109802139918588	0.047466858623255
136	KIF18B	1.65623613498495e-11	3,22905155287691e-09	0,765538807747365	0.558538339417953	0.972539276076776	0.104734046155243
226	BARD1	7.85579870950227e-10	9,18642363422076e-08	0,415141432517029	0.290503895069328	0.539778969964731	0.0630616621550349
115	SKA3	3.23399281898565e-12	7,45646257351342e-10	0,621751717371487	0.460213135750425	0.783290298992548	0.0817321303661459
29	MRPS18A	5.36176260349368e-16	4,76375551874209e-13	0,506315882932574	0.396715326720558	0.61591643914459	0.0554535446493898
77	MICALCL	2.15637590035775e-13	7,42549441532284e-11	-0,656220655226308	-0.816517058612881	-0.495924251839735	0.0811036373313526
420	MDS2	8.56507986468594e-08	5,40721649076542e-06	-0,312905114614899	-0.422539091608729	-0.203271137621069	0.0554704542425574
216	SIGLEC17P	6.57928160936146e-10	8,04749409845187e-08	-0,487590671773774	-0.633223318327232	-0.341958025220316	0.073684356605259
173	CENPU	7.59887594380628e-11	1,16464852976892e-08	0,583114099117818	0.419101292035333	0.747126906200303	0.0829839905467848
141	ORC1	2.03367808683904e-11	3,82432443067639e-09	0,709304934691413	0.516513225678995	0.90209664370383	0.0975449761684703
16	NCAPG	7.13788625322436e-18	1,18288158752652e-14	1,34584126434666	1.07607177573027	1.61561075296304	0.136492686707655
45	TYMS	6.8198787144572e-15	4,0184240914185e-12	1,00127453829792	0.773657037662086	1.22889203893376	0.11516544870516
628	ACP2	1.15189742751836e-06	4,86160433984062e-05	0,407341196485931	0.248800563212508	0.565881829759354	0.0802152871283182
98	CYBRD1	1.10879782512134e-12	2,99997697276452e-10	-0,863742780533178	-1.08261064721166	-0.644874913854694	0.110738480137762
188	PKMYT1	2.42860815478382e-10	3,42524176723899e-08	0,44410327428879	0.315171955719333	0.573034592858247	0.0652341455016465
6634	CIT	0.0362066380639029	0,14470382546369	0,0933814490436437	0.00608503307604491	0.180677865011242	0.0441685322401693
7202	SIGLECP3	0.0436376224134257	0,160656978379892	0,0941106571920646	0.00272271077371833	0.185498603610411	0.0462386847501252
225	NDC80	7.6775214218884e-10	9,0475324667276e-08	0,762907886956118	0.53401478343685	0.991800990475386	0.115810853289734
52	ADGRE3	1.38659010212341e-14	6,99483458292144e-12	-0,707213754390885	-0.87028649785475	-0.54414101092702	0.0825083555532218
569	RBBP8	6.76835619685917e-07	3,15400640702497e-05	0,365457074038241	0.226453177572246	0.504460970504237	0.0703304713545889
1512	HRAS	0.000219515656160195	0,00384950900997854	0,236299501025667	0.113099454204435	0.359499547846899	0.0623343487782323
40	CD38	2.27525646948445e-15	1,5082106322095e-12	1,48204793359518	1.15230565667047	1.81179021051988	0.166836544523219
205	RMI2	5.07232167053306e-10	6,56061507776508e-08	0,566040401043504	0.398244163205852	0.733836638881156	0.0848982568020003
16402	AKAP2	0.374918088878088	0,606007112725027	0,0426202819780028	-0.0520233276783078	0.137263891634313	0.0478859215249148
251	PI3	2.26920387099244e-09	2,39712910913803e-07	-0,829439879759926	-1.08652243763821	-0.572357321881638	0.13007360176444
112	LINC00467	2.66064047379132e-12	6,29882876451578e-10	0,46838129826144	0.347251703084802	0.589510893438079	0.0612867821719482
102	KIF4A	1.55696862761666e-12	4,04735521188781e-10	1,03843548430473	0.773230932909572	1.30364003569988	0.134183009104111
53	UHRF1	1.39817549649193e-14	6,99483458292144e-12	1,06229625264359	0.817305633658945	1.30728687162823	0.123955559151233
149	SPC24	3.07188945783699e-11	5,46652006540589e-09	0,482883824495828	0.350244588429521	0.615523060562134	0.0671102050361443
84	OIP5	4.57828615948861e-13	1,44515782760524e-10	1,06886765119621	0.80339439329585	1.33434090909657	0.134318963963273
2272	SESN3	0.00146453897508928	0,0170916597378927	-0,280998467024557	-0.452218651332028	-0.109778282717085	0.086630638233295
587	LINC00494	8.03388560163873e-07	3,62305595151838e-05	-0,272454629333221	-0.376846094929922	-0.16806316373652	0.0528179509169973
57	CDCA8	2.77201817193856e-14	1,28947476892896e-11	0,866503806935723	0.663854541428625	1.06915307244282	0.102532509700273
901	EPT1	1.24684798588589e-05	0,000366927573204932	0,228629061837563	0.128770065264019	0.328488058411106	0.0505247009369384
151	WDR37	3.15704560040235e-11	5,54364662878599e-09	-0,34729613799327	-0.442759122608369	-0.25183315337817	0.0483004928321433
194	CBX7	2.95392697828381e-10	4,03728731078326e-08	-0,459505222863351	-0.593641626819205	-0.325368818907497	0.0678677127466894
170	TRAIP	6.81004063302124e-11	1,06216604343858e-08	0,469305972474617	0.337687905115118	0.600924039834117	0.0665935340772126
523	YBX3	3.94694951781363e-07	2,00102039129691e-05	-0,27901534435964	-0.382780637835453	-0.175250050883827	0.052501132600887
176	USP30-AS1	9.46882058808781e-11	1,42651010166562e-08	0,527998157740145	0.37861152285042	0.677384792629871	0.0755837261615214
679	HAVCR2	1.65881250965434e-06	6,47767506531442e-05	0,331644256474768	0.20044509089153	0.462843422058006	0.0663815863539852
94	RRM2	8.21057336465395e-13	2,30681684015714e-10	1,35319251238538	1.0126471290349	1.69373789573586	0.172302488905607
82	SULF2	4.14976319775138e-13	1,34184111205339e-10	-0,785831755785822	-0.980580342225998	-0.591083169345647	0.0985350787150638
312	CENPW	1.24777234717098e-08	1,06040653157816e-06	0,589136064029795	0.396275257779939	0.78199687027965	0.0975799366364996
35	SKA1	1.12570817372527e-15	8,40400276225675e-13	1,17232393591557	0.914985468862961	1.42966240296818	0.130203081680555
16326	C15orf29	0.370728660884091	0,602067737413432	0,0240661178503967	-0.0289080757062755	0.0770403114070689	0.0268028457992283
1284	MAP7	9.71408628356488e-05	0,002005221775025	-0,288406425840329	-0.430589313745097	-0.146223537935562	0.0719389152328203
1156	RRP7A	5.43627157979907e-05	0,00124690952368834	0,264744417977797	0.138945730157463	0.390543105798131	0.0636491582979275
47	C1QB	9.31680404724822e-15	5,25606509176141e-12	1,23759586660782	0.954499950779644	1.520691782436	0.143235331562273
41	MTFR2	3.65377058102374e-15	2,34611585412074e-12	0,604887786133358	0.469060873369382	0.740714698897334	0.0687230433117099
276	NOV	5.41725031425698e-09	5,20428956820739e-07	-0,503341154794572	-0.663673388727338	-0.343008920861806	0.0811217661699444
19	CDK1	4.00459032871698e-17	5,58851118768057e-14	1,06477846507317	0.84488036667956	1.28467656346678	0.111259736620288
174	DLGAP5	9.12426832742356e-11	1,39040215345768e-08	1,19398579686371	0.856507018236207	1.53146457549122	0.170750908258531
213	IL13RA1	6.03610924754897e-10	7,51396416426108e-08	-0,621377842639306	-0.806505942555776	-0.436249742722837	0.0936674932079322
366	VPS37C	3.24465706795725e-08	2,35060333761985e-06	-0,274823348024455	-0.367789798629113	-0.181856897419796	0.0470373454084305
85	BUB1B	4.92519008678188e-13	1,53636959001202e-10	1,0980303769963	0.824868135603009	1.3711926183896	0.138209285364645
2406	VRK2	0.00187769870538786	0,020692926505968	0,216461532170852	0.0813735336076164	0.351549530734088	0.0683491819642954
75	CENPM	2.09821120620145e-13	7,33095192364401e-11	0,846455159237493	0.639813180873962	1.05309713760102	0.104552664417628
15479	LOC401054	0.324584265453668	0,556001795885007	0,0394991835052123	-0.0394819823241196	0.118480349334544	0.0399613446970584
130	SIL1	1.11415496998177e-11	2,26097722363029e-09	0,566266374347617	0.414657695843812	0.717875052851423	0.0767079923060097
193	TCF19	2.78262738881778e-10	3,82286866396391e-08	0,75430996008617	0.534484813050296	0.974135107122044	0.111222826119892
137	RAD51AP1	1.7963960487663e-11	3,47674753525829e-09	0,770419113513988	0.561672242647192	0.979165984380785	0.105617656735606
2448	CREM	0.00197568109532711	0,0213991765696889	0,203257738639709	0.0757716196919448	0.330743857587474	0.064502931678299
34	CHEK1	1.10663195912153e-15	8,40400276225675e-13	0,852043874470068	0.665071236892685	1.03901651204745	0.0946007562776839
8319	GOLGA8B	0.0645492427064746	0,205731275644311	0,0782822566638266	-0.00478756160299307	0.161352074930646	0.0420300410461852
981	HAGH	1.9920387557033e-05	0,000538419037792793	-0,242675198321241	-0.351410835854053	-0.133939560788428	0.0550159300217544
79	PSAT1	2.57845301296019e-13	8,65413691628348e-11	0,716234577383069	0.540592148809536	0.891877005956602	0.0888681188477563
128	PTTG3P	1.06759062739758e-11	2,21149730355053e-09	0,602451039513679	0.441325083887524	0.763576995139834	0.0815233579399568
63	CAMK1D	4.28104663845307e-14	1,80177700981878e-11	-0,456593597840328	-0.564343821296136	-0.348843374384521	0.0545173494907248
253	SUMF1	2.70539622999239e-09	2,83531940862642e-07	-0,363232407387442	-0.476428450545435	-0.250036364229448	0.05727271877392
61	SPAG5	3.42343897451326e-14	1,48807351490523e-11	0,933179766907884	0.713982685693245	1.15237684812252	0.110905049666338
378	NR1H3	4.57014374370811e-08	3,20526740548131e-06	0,393069398442669	0.258473821595634	0.527664975289705	0.0681000360605756
95	SLCO4A1	8.30693227731233e-13	2,30681684015714e-10	0,592707450215458	0.443506672753789	0.741908227677127	0.0754896896571332
30	BAK1	5.38987990051906e-16	4,76375551874209e-13	0,575850854786876	0.451186116791104	0.700515592782648	0.0630754245560579
150	DDB2	3.0965839591258e-11	5,47372824508137e-09	0,374738219335035	0.271783365832985	0.477693072837086	0.0520910820425323
541	CDK5R1	4.98322120031014e-07	2,44233105593759e-05	-0,355678391333343	-0.489233289822342	-0.222123492844344	0.0675734939901009
203	WDHD1	4.79749595281425e-10	6,24755744828431e-08	0,549297670260142	0.386725070466977	0.711870270053306	0.0822553026460755
12269	EZR	0.178877755083547	0,386579482927725	0,101333049166461	-0.046939319052544	0.249605417385467	0.0750199513166513
180	IFI27L1	1.45856225497695e-10	2,14854323281743e-08	0,702631308955513	0.501495555020082	0.903767062890943	0.10176673273328
163	ORC6	5.86425305233366e-11	9,53930488850472e-09	0,520469478027834	0.375078380446353	0.665860575609315	0.0735621423833109
107	PRDX4	1.81158949101712e-12	4,48918648171204e-10	0,824980949624127	0.61354631511258	1.03641558413567	0.106977558787498
127	CHAF1A	1.04558257243018e-11	2,18296235495955e-09	0,38514707978273	0.282192329498394	0.488101830067067	0.0520910298184532
80	LAG3	3.40249888151033e-13	1,12771572304058e-10	0,843235738162611	0.635180413466382	1.05129106285884	0.105267761737149
72	ISOC2	1.59951900352429e-13	5,89045088589535e-11	0,613599608519382	0.464684917679876	0.762514299358889	0.0753449411465054
155	FRY	3.43834328703247e-11	5,88178530681716e-09	-0,532481556629203	-0.679169986106976	-0.38579312715143	0.0742185409885968
603	RGS16	9.33585081364576e-07	4,10514236026231e-05	0,462981513432147	0.284434533989191	0.641528492875103	0.0903377066572595
44	POLQ	6.21463120254432e-15	3,74502150762415e-12	0,696844836545968	0.538724488066619	0.854965185025316	0.0800026396528019
512	TIMM10	3.31839835019924e-07	1,71850258311588e-05	0,470572875924278	0.296799329705777	0.644346422142778	0.0879225383260773
539	FAM72A	4.86621264176358e-07	2,39383354724233e-05	0,515887996259208	0.322366626054964	0.709409366463451	0.0979141558595075
305	MRPL12	1.03842481627416e-08	9,02748655852763e-07	0,378640533411275	0.255443750562138	0.501837316260412	0.0623326973375045
96	TOP2A	8.35204286837961e-13	2,30681684015714e-10	0,972324148638828	0.727533231143987	1.21711506613367	0.123854518099397
147	KIF14	2.5126910382295e-11	4,53224509378607e-09	0,91385209289212	0.664123515813484	1.16358066997076	0.126352778470119
591	LGALS3BP	8.32441249492293e-07	3,7328487616457e-05	0,68668005923078	0.423174920177342	0.950185198284218	0.133323173703396
1467	CCNJL	0.000193800892109946	0,0035020659906128	-0,322887179151968	-0.489738769514897	-0.156035588789038	0.0844203025586285
808	AKIP1	5.99412815724996e-06	0,00019670087634837	0,269920049765013	0.156405806864138	0.383434292665888	0.0574337152529447
223	TTC9	7.30832271705545e-10	8,68969402882176e-08	-0,45041852732628	-0.585361589619715	-0.315475465032846	0.0682758499467718
181	TUBG1	1.61182988811043e-10	2,36119720901924e-08	0,756586980892283	0.539412589499266	0.973761372285299	0.109881648652585
90	UBE2T	7.06328859514679e-13	2,08092330111463e-10	0,948242770390273	0.71042106810495	1.1860644726756	0.120328370968862
22	FAM210B	9.39044314267754e-17	1,13176181785498e-13	-0,56016155188277	-0.677612722338221	-0.442710381427318	0.0594256448149337
1316	GAR1	0.000108895555596903	0,00219195773476503	0,283048875985571	0.142453020098767	0.423644731872374	0.0711359398291377
178	SDF2L1	1.12558680233865e-10	1,67668168898929e-08	0,789088316155956	0.564788796607057	1.01338783570485	0.113486681564649
59	TROAP	3.0180845795585e-14	1,35634767164396e-11	0,673535866477119	0.515739321388588	0.83133241156565	0.0798388079496528
246	SLC1A4	1.55711233924076e-09	1,6783265721532e-07	0,520835005740461	0.361247238987004	0.680422772493918	0.0807450952351003
125	ZNF593	6.80736196695543e-12	1,44397762043059e-09	0,563637874544828	0.414550217417612	0.712725531672045	0.0754324552439688
76	TRIP6	2.10127228435582e-13	7,33095192364401e-11	0,589923351575895	0.445902955502173	0.733943747649617	0.0728686216577915
796	CSTF2	5.30726679919459e-06	0,000176786657262116	0,271026565903057	0.15773622355708	0.384316908249034	0.0573204304317072
46	PARPBP	7.91959760352584e-15	4,56495935777147e-12	0,617444632716057	0.476664067271314	0.7582251981608	0.0712293955566664
3552	UCHL3	0.00699778432750123	0,0522205359627523	0,151336603909141	0.0420092846474071	0.260663923170874	0.0553152975642831
605	GALM	9.4354891833853e-07	4,13190034372845e-05	0,485028536053599	0.297892913102102	0.672164159005095	0.094683220427803
221	NHS	7.07179252969992e-10	8,48455108257889e-08	-0,401742408467164	-0.521986751818948	-0.28149806511538	0.0608388797771779
32	KIF15	7.18907957298714e-16	5,95682640242982e-13	1,1655306523761	0.91184221510198	1.41921908965023	0.128356311040985
707	RPL39L	2.21966971978378e-06	8,32454633947199e-05	0,365070847162884	0.218709584162964	0.511432110162805	0.074053007696482
25	AURKA	2.08335550289977e-16	2,2096068463755e-13	0,773269061770201	0.608778549098934	0.937759574441468	0.0832256906723348
97	NEK2	9.53155556021544e-13	2,60545562555786e-10	0,784723781988	0.586566736396349	0.98288082757965	0.100259624176095
2000	MARCH9	0.00088220127436626	0,0116957833949107	-0,160113787274066	-0.253298187406757	-0.0669293871413743	0.0471476192455514
5044	KIT	0.0179303821106311	0,0942465583734109	-0,266649247774872	-0.486765566157362	-0.0465329293923809	0.111370147299895
377	ACOT7	4.50097378743977e-08	3,16560530434922e-06	0,305428957253641	0.200900602582245	0.409957311925036	0.0528872113722172
16622	ELK4	0.387104648218711	0,617485682302884	0,0355193008622209	-0.0454057297275858	0.116444331452028	0.0409448633489058
15	CDC20	5.33772808544979e-18	9,43532401238008e-15	1,44899427128515	1.15997574191513	1.73801280065516	0.146231939662036
1151	HSPBP1	5.2883150646591e-05	0,00121751435242577	0,254770152538712	0.133915895386126	0.375624409691297	0.0611474720266517
120	DIAPH3	4.55335776191565e-12	1,00610234214328e-09	0,514924053831219	0.380041549170334	0.649806558492104	0.0682452101809119
119	MYL6B	3.84407473274418e-12	8,56517996123629e-10	0,659303413060101	0.487301144158575	0.831305681961628	0.0870263420915139
3255	DCAF12	0.00540981041963943	0,0440679334183532	-0,195288682633679	-0.331965648548213	-0.0586117167191458	0.0691531365700654
179	TTC25	1.15161089411675e-10	1,70586384678803e-08	-0,655343552117756	-0.841741149287062	-0.46894595494845	0.0943098085850209
585	CCNF	7.95322869337974e-07	3,60478391119596e-05	0,452104896046722	0.278955192024961	0.625254600068484	0.0876068988593932
514	ALDH5A1	3.40654697014639e-07	1,75728779987221e-05	-0,396167629406932	-0.54262023808997	-0.249715020723894	0.0740992249976743
1291	C6orf106	9.82351936978887e-05	0,00201758804097562	0,196122739226428	0.0993642529886627	0.292881225464193	0.0489559653913965
28	MBNL3	3.97316625506908e-16	3,76244654475559e-13	-0,45053839842437	-0.547522710781633	-0.353554086067108	0.049070224472129
17580	LOC122423	0.437652073351148	0,660046518877106	0,0349471910459432	-0.0537974830136216	0.123691865105508	0.0449012935284544
964	HSPA1L	1.82944496907851e-05	0,000502782133456151	-0,237176213345561	-0.342947186540712	-0.131405240150411	0.0535159271759572
700	PSMC3	2.07904403683049e-06	7,87512180522291e-05	0,423214133932666	0.25405444974324	0.592373818122092	0.0855881067056713
1029	ARHGEF40	2.76035051939339e-05	0,000711065817703662	-0,265682881486063	-0.38694425961679	-0.144421503355336	0.0613534591321859
196	DEPDC1B	3.23616901176077e-10	4,37790925238963e-08	0,878331902126027	0.621273708259676	1.13539009599238	0.130061274538462
3766	PDIA5	0.00814272849159754	0,0573299112997102	0,191442743390885	0.0504175393702732	0.332467947411496	0.071353172995931
109	CDKN3	2.31990767584713e-12	5,64333504817308e-10	1,13214521203228	0.84030165676955	1.42398876729502	0.147661290980057
13	KIF20A	4.17248212307581e-18	8,03662571769604e-15	1,16235401289306	0.931470182934509	1.39323784285161	0.116818082096784
359	NET1	2.9705669136466e-08	2,19399949067798e-06	0,612883423871559	0.406200788047317	0.819566059695801	0.104573235483969
838	PPP2R1B	7.34795337767929e-06	0,000232495207409506	0,216714812731212	0.12463344472175	0.308796180740673	0.0465895286371707
294	SAPCD2	8.38974682166676e-09	7,56646724409844e-07	0,325267356720543	0.220177838676901	0.430356874764185	0.0531711378338519
19791	ANKRD30B	0.564875624004748	0,756742541423742	0,0278382031792034	-0.0675284057860352	0.123204812144442	0.0482517305668101
426	RECQL4	9.44775790393347e-08	5,88045307095765e-06	0,391016425646536	0.253511679683573	0.528521171609498	0.06957196052007
261	KIAA0355	3.6201768070181e-09	3,67773900529061e-07	-0,351519108556826	-0.462066134624623	-0.24097208248903	0.0559324209454667
133	MICAL2	1.27316489400533e-11	2,53819301989108e-09	-0,552877857554584	-0.701393772207593	-0.404361942901574	0.0751431761753475
167	SEC61A1	6.59344055434178e-11	1,04685674430163e-08	0,655509210451242	0.471827359209102	0.839191061693382	0.0929357486054602
887	C12orf4	1.10649723429381e-05	0,000330764083058629	0,254366833882535	0.143968179983219	0.364765487781851	0.0558573504991669
67	SLC14A1	7.20286468720033e-14	2,85050682359876e-11	-0,679998216326078	-0.842232821078565	-0.517763611573592	0.0820842905296476
333	FAM83D	1.92647356584039e-08	1,53334105198933e-06	0,584159902514441	0.3900964285006	0.778223376528282	0.0981884389366113
640	BCL11A	1.20330125601306e-06	4,98523950049786e-05	-0,408792890862065	-0.568205565275886	-0.249380216448244	0.0806565054394882
1309	NRAS	0.000105366369819278	0,00213429281570525	0,231331932951789	0.11667519131061	0.345988674592967	0.0580117744079071
175	SPC25	9.21106972260537e-11	1,39560864968504e-08	0,974244442060767	0.698805372591014	1.24968351153052	0.139361270279326
267	AARS	4.56223940827092e-09	4,5162785552635e-07	0,492332636617289	0.336365155938278	0.6483001172963	0.0789133737328435
166	AURKB	6.46501290483734e-11	1,03264950103471e-08	0,73471064179077	0.52894273690722	0.940478546674319	0.104110417823046
264	LGMN	4.10513083164534e-09	4,1230130303438e-07	0,520528030491106	0.356179883121723	0.684876177860489	0.0831536594628465
655	GM2A	1.35612076778891e-06	5,48970109281266e-05	0,333055472386109	0.202485731611417	0.4636252131608	0.0660631223066251
350	ZWINT	2.62709040192448e-08	1,99020862877222e-06	0,803053634228684	0.533399668568209	1.07270759988916	0.136434236663105
105	SSBP2	1.64015661529564e-12	4,14178596710131e-10	-0,451556266273939	-0.567018121638799	-0.336094410909079	0.0584191300944753
1679	IER5L	0.00037957800365625	0,00599434828287401	-0,171134825896536	-0.264080364802166	-0.0781892869909068	0.0470267649161786
1870	IGLV6-57	0.000646350470215132	0,00916469664051028	0,370974072313963	0.160711246958012	0.581236897669914	0.106384669722184
976	SPATS2L	1.91390512629086e-05	0,000519950762536907	0,484174725862476	0.267712210776216	0.700637240948736	0.109521467409661
410	GART	7.08418238223018e-08	4,5813925820691e-06	0,221708363242909	0.144571322522011	0.298845403963807	0.0390282903625367
22738	DDR1	0.747128334981317	0,871233521067359	0,0125658392547484	-0.0643146455976742	0.0894463241071709	0.0388984832447695
36	GAS6	1.14102998092115e-15	8,40400276225675e-13	0,740272026817242	0.577732132845711	0.902811920788773	0.0822387547944683
696	TNNT1	2.02067943514399e-06	7,67755702426145e-05	0,584134350238865	0.350960116296564	0.817308584181166	0.117976935883369
22621	TTLL3	0.740722527992885	0,868167311421913	-0,0118094324955039	-0.0822122560313654	0.0585933910403577	0.0356210429337307
660	GINS3	1.40654900098813e-06	5,65070405472733e-05	0,466130693157733	0.283092372003093	0.649169014312372	0.0926101478450827
1141	FAM111B	5.12965560672028e-05	0,00119204924112347	0,411964761577085	0.216906854235497	0.607022668918673	0.098691582851633
256	TMPO	3.01378539307553e-09	3,1215046756796e-07	0,400404053996863	0.275204384700582	0.525603723293145	0.0633460786273728
39	NUSAP1	2.2675817052291e-15	1,5082106322095e-12	1,03217759155225	0.802542395525692	1.2618127875788	0.116186322734498
11745	FAM212B	0.159039755413921	0,359037789768954	-0,0595227854035463	-0.142628680583534	0.0235831097764418	0.0420482945367179
38	PHGDH	1.83102165613927e-15	1,27761945296139e-12	0,823210006032604	0.640818396011458	1.00560161605375	0.0922829376013036
308	EXO1	1.12534092024149e-08	9,68779691565032e-07	0,609118116627275	0.41040195254839	0.80783428070616	0.100542516006828
574	HIST1H2AM	7.13746024031034e-07	3,29703411623395e-05	0,464606471521103	0.287490809289466	0.641722133752739	0.0896135167842464
8302	LOC391014	0.064270778561298	0,205231097515543	0,0758530800289617	-0.00455405963045798	0.156260219688381	0.0406828310306009
65	DCPS	5.57422135939408e-14	2,27385352837437e-11	0,76625439164768	0.584426200056899	0.948082583238461	0.0919978701694917
157	APOO	3.88484081667335e-11	6,55117337198042e-09	0,448896099612128	0.324842248186975	0.572949951037281	0.0627663401235482
232	SPATS2	1.0169370189442e-09	1,16224504557351e-07	0,727390758123897	0.507338147760456	0.947443368487337	0.111337913563124
186	KIF11	2.14814521508331e-10	3,06226184827601e-08	1,06013232758251	0.753405530183111	1.36685912498191	0.155191622584913
1566	DPEP3	0.000265343292899166	0,004492705882006	-0,314636394133329	-0.480962259270559	-0.1483105289961	0.0841543063968912
874	GRWD1	9.81975085119609e-06	0,000297752847407922	0,347506344277696	0.19762654088305	0.497386147672342	0.0758332499107838
1339	MECR	0.000118801099587804	0,00235251019833504	0,250382531396062	0.12528898031212	0.375476082480003	0.0632923870109294
81	C9orf78	4.04838456642664e-13	1,32522119480003e-10	-0,416705295735114	-0.519918338430909	-0.31349225303932	0.0522217155582564
581	CAT	7.86008742492056e-07	3,58559317917047e-05	-0,312053651738849	-0.431505312055368	-0.19260199142233	0.0604378135270775
1090	LRRCC1	3.92494415467659e-05	0,000954769672121557	0,286042789643974	0.152775035962771	0.419310543325176	0.0674282100794138
1270	OAZ2	9.18833149305915e-05	0,00191833550817688	-0,241984012493796	-0.360848433939198	-0.123119591048393	0.0601406938947981
18857	BLVRA	0.509160213482489	0,715878766212447	0,0627744146309719	-0.12470405751842	0.250252886780364	0.0948566885557087
343	WHSC1	2.25545303351905e-08	1,74353752722325e-06	0,323480673664803	0.215433288363959	0.431528058965647	0.0546677016258906
64	CKS1B	5.27629943168599e-14	2,18595436611178e-11	0,695672349578912	0.530783179282488	0.860561519875336	0.0834273956561462
228	DPAGT1	8.94542477783973e-10	1,04029797361588e-07	0,453256052910312	0.316654627116903	0.589857478703721	0.06911491625783
275	FANCI	5.3634508501715e-09	5,17134179244717e-07	0,535695182377577	0.365111638309131	0.706278726446023	0.0863085234636207
839	QPRT	7.43305045346581e-06	0,000234907428812451	0,32989916079612	0.189643852328209	0.470154469264031	0.0709636363103282
15950	LOC391764	0.350176584170603	0,582127406224673	0,038952067184659	-0.0431869522535615	0.121091086622879	0.0415590936697733
998	SLC6A8	2.23022698508225e-05	0,000592529744583726	-0,383209241387453	-0.556003245953955	-0.210415236820951	0.0874269290097344
1268	CASP7	9.12555497876013e-05	0,00190823415032985	0,249404026848998	0.126949450951739	0.371858602746258	0.0619571699883059
192	GINS1	2.70970270515587e-10	3,74207120975041e-08	0,882990400834827	0.625856008998044	1.14012479267161	0.130099827696416
43	FABP5	5.02798116933706e-15	3,1003935047668e-12	0,954116102497462	0.738523330113271	1.16970887488165	0.109081412017339
282	PLK4	6.15050354588328e-09	5,78300005386862e-07	0,640046748387721	0.435334345650851	0.844759151124592	0.103576375502082
10095	ALPL	0.106886667176652	0,280735953747456	-0,190651065694155	-0.422905434307833	0.0416033029195239	0.117511520425317
5843	LOC440090	0.0264644943601768	0,120086369590335	0,105961560732601	0.0125591482535008	0.1993639732117	0.0472579248662846
4730	ATP5G3	0.0152928769353016	0,0857274063297087	0,170649102051229	0.0332337759401675	0.308064428162291	0.0695267176132703
24077	IFI16	0.835792376701365	0,920399238620982	0,0233123536815274	-0.198576386048105	0.24520109341116	0.112266922368456
1239	GPR155	7.74889167846352e-05	0,00165828783579064	-0,284736397382554	-0.423073422202547	-0.146399372562562	0.0699930606892132
7592	LOC440271	0.0503793720611805	0,175949558772682	0,0834657256516816	-0.00013984048043271	0.167071291783796	0.0423011082669706
118	TCP11L2	3.8391826358805e-12	8,56517996123629e-10	-0,454549702539348	-0.573131220313807	-0.335968184764888	0.0599975558315409
690	NME1	1.83073183457434e-06	7,0350513903969e-05	0,507162714638229	0.305626884472318	0.70869854480414	0.101969155475252
529	PCED1A	4.38969093894372e-07	2,20023922960478e-05	-0,234807796392431	-0.32251472902809	-0.147100863756773	0.0443762374304381
801	OLFM1	5.5346588690264e-06	0,000183210336969083	-0,294727377894803	-0.418181773120842	-0.171272982668764	0.0624630390067306
5937	EIF4G1	0.0275924588233173	0,12322958492509	0,176717397326855	0.0197737382358768	0.333661056417834	0.0794072813828109
1412	HEY1	0.000166712378494482	0,00313057982704051	-0,284093186190605	-0.429352150986602	-0.138834221394609	0.0734952884222293
284	SPAG4	6.83793278601812e-09	6,38407703596023e-07	0,585183857755442	0.397375877872546	0.772991837638337	0.0950234064305413
2519	SEMG1	0.00220570471176934	0,0232172530498467	-0,200265725273153	-0.327266969456723	-0.0732644810895835	0.064257604233668
14018	KCTD9	0.253872109143104	0,480189748884278	0,0820433083680786	-0.0595093273534893	0.223595944089647	0.0716200325666244
1613	PHB	0.000304878021865124	0,00501032996485021	0,157460968469828	0.0733576565367974	0.241564280402859	0.0425529479468878
5633	LOC282997	0.0240640094699622	0,113261497585698	0,079530714743768	0.0105889666774957	0.14847246281004	0.0348817965595402
183	BUB1	1.73789373078999e-10	2,51804657223479e-08	0,650621938254472	0.463477497516073	0.837766378992871	0.094687681879064
13080	AVIL	0.210461966090982	0,426636011536881	-0,0812689819694061	-0.208964629452318	0.0464266655135055	0.0646089448262307
15297	LOC197387	0.31555666616117	0,546969013745402	0,0412501889134079	-0.0397025786172257	0.122202956444042	0.0409588971434388
538	E2F8	4.8464819205538e-07	2,38855888705361e-05	0,797156657982183	0.498175426323864	1.0961378896405	0.151272672804888
1607	FKBP8	0.000297497255881953	0,00490861215912259	-0,218040057729906	-0.334286188575776	-0.101793926884036	0.058815942454802
20484	LOC440088	0.607418743206632	0,786224399603991	-0,0241234772690277	-0.116724533083544	0.068477578545489	0.0468524701029568
182	ZNF439	1.7314520698616e-10	2,51804657223479e-08	-0,608402077828461	-0.783384548800484	-0.433419606856439	0.0885342064153114
1134	IL15RA	4.86867958145567e-05	0,00113838658820368	0,288661496100246	0.152419830953201	0.424903161247291	0.06893289160617
390	CHAF1B	5.38502757898085e-08	3,66112836555583e-06	0,408064040331013	0.267504707139934	0.548623373522092	0.0711174607902707
9110	BORA	0.0808221763215861	0,235205054247917	0,1494742093468	-0.0185544734752081	0.317502892168809	0.0850158647664491
78	MCM2	2.2546017152351e-13	7,66420057428956e-11	0,90140541746037	0.6810027303543	1.12180810456644	0.111515038542678
433	LOC286052	1.04106570566341e-07	6,37502475419524e-06	-0,428837496167549	-0.580192941392185	-0.277482050942914	0.0765798662869594
161	PDIA4	5.39110197479162e-11	8,87857570568943e-09	0,718709651565697	0.518385007091133	0.919034296040261	0.101356343440942
318	STIL	1.38054807430211e-08	1,15110793050693e-06	0,656595236632647	0.440920451271983	0.872270021993311	0.109122907338256
268	PTTG1	4.56482237529934e-09	4,5162785552635e-07	0,827222220380703	0.565159381159306	1.0892850596021	0.13259342705887
113	JAZF1	3.05983018323794e-12	7,17976967332337e-10	-0,605383813813064	-0.762463127073951	-0.448304500552177	0.0794759170250731
190	KNL1	2.59732246692678e-10	3,62463185318755e-08	0,444065566959899	0.314903113508613	0.573228020411185	0.0653510906060559
445	RANBP1	1.35931011286401e-07	8,09935003204251e-06	0,332989957067024	0.214267238560708	0.451712675573339	0.0600689978146762
3498	TPI1	0.00662908456417175	0,0502487642135546	0,19635246259245	0.055468177396623	0.337236747788277	0.0712818736466194
177	CALR	1.06858716930136e-10	1,60076772847603e-08	0,535104355629681	0.383213523971465	0.686995187287897	0.0768507506375991
131	ADA	1.11861129409301e-11	2,26097722363029e-09	0,51239192088854	0.375193672948252	0.649590168828828	0.0694168846484437
281	GPR146	6.14505186606973e-09	5,78300005386862e-07	-0,520853373108743	-0.687438226080501	-0.354268520136985	0.0842853439932505
9575	SCO1	0.0922439716997628	0,255441139385818	0,129192517662305	-0.0214627821506375	0.279847817475247	0.0762256204127568
402	RBL2	6.30835498290411e-08	4,16084657641051e-06	-0,455859763564401	-0.613789581033456	-0.297929946095345	0.0799062385007317
14681	LOC107985971	0.28599111150111	0,516521648487974	-0,0758548828415611	-0.215851555642282	0.0641417899591599	0.0708327768967073
2580	MASTL	0.00242460676418625	0,0249180032373637	0,269491476531127	0.0969346379501908	0.442048315112063	0.0873069324054796
379	NUF2	4.5921407602394e-08	3,20526740548131e-06	0,791834346582185	0.520646167738227	1.06302252542614	0.137210487826533
1637	FAM207A	0.000332869900580166	0,00539159768716134	0,193522104304867	0.0894697806872684	0.297574427922466	0.0526463584951098
602	GFPT1	9.28860567389254e-07	4,09115248244619e-05	0,421785092318106	0.259161180681935	0.584409003954276	0.0822812644082738
277	HELLS	5.43750815070923e-09	5,20489272982149e-07	0,602529712355219	0.410579377559811	0.794480047150628	0.097119274107073
319	RFC3	1.47216599338346e-08	1,22365145186716e-06	0,421678172966248	0.282867465909802	0.560488880022695	0.0702327251576856
1001	MRPL27	2.2533061566354e-05	0,000596867260171705	0,279375539161729	0.153328440286509	0.40542263803695	0.0637748444623016
6888	RB1	0.0394705134065519	0,151939701361023	0,126152981425603	0.00616538899712621	0.246140573854081	0.0607089739693842
257	LOC100289361	3.15421570804925e-09	3,25424239295431e-07	0,333599512719677	0.229140115354457	0.438058910084897	0.0528523217038698
325	DUSP5	1.7169044631106e-08	1,39873143212956e-06	0,793020289877932	0.530604854847764	1.0554357249081	0.132771826586214
71	CENPE	1.52970164417177e-13	5,71268156270627e-11	0,973020217554993	0.737105561854762	1.20893487325522	0.119363480856896
339	GMDS	2.10453227698434e-08	1,64606705971209e-06	0,331227328947899	0.220856167011356	0.441598490884442	0.0558434406538355
121	ARNTL2	4.74888372844656e-12	1,0406334880972e-09	0,519765255248992	0.383476776460216	0.656053734037767	0.0689565774565126
481	CCNB1	2.12569480098386e-07	1,17178373488746e-05	0,862843306971208	0.549825402296118	1.1758612116463	0.158374673933045
1332	POLD1	0.000116155102281058	0,00231220160434102	0,230208565644459	0.115367276128157	0.345049855160761	0.0581051483303288
1386	PSMG1	0.000148987960410708	0,00285022782849202	0,307522338107228	0.15150243870305	0.463542237511406	0.0789398955336167
70	HMMR	1.24174368637161e-13	4,70354769202047e-11	1,24354185053429	0.943390200844363	1.54369350022421	0.151864858016508
2803	AIFM1	0.00325376011889742	0,0307789688021994	0,242700160853335	0.0823998182719288	0.403000503434742	0.0811056304080681
146	BRICD5	2.43114235935102e-11	4,41518764782139e-09	-0,273649206037051	-0.348366441385547	-0.198931970688554	0.0378039645935896
492	CAMK2G	2.4943223762022e-07	1,34424710985775e-05	-0,263851560190786	-0.360177525649685	-0.167525594731887	0.0487371269917422
335	ACOX2	1.94992824732515e-08	1,54335365605451e-06	0,475602066330284	0.317537049324754	0.633667083335813	0.0799746441164652
156	C1orf106	3.55584653739218e-11	6,04379941916369e-09	0,621527870089147	0.450160078916435	0.792895661261859	0.0867053214664379
2591	ADAMTS5	0.00247981375731402	0,0253771755211043	-0,225809858548613	-0.370732545032203	-0.0808871720650229	0.0733251449023774
479	ESCO2	2.10847338863341e-07	1,16519988252708e-05	0,370337897694782	0.236031580565164	0.5046442148244	0.067953682089305
986	AMPD3	2.07027648309959e-05	0,000556728001515067	-0,343686151806022	-0.498013162518075	-0.189359141093969	0.0780833608414607
4761	C8orf71	0.0155397906611681	0,0865279434956265	0,104984297368865	0.0202381199481674	0.189730474789564	0.0428782124460472
3957	HPS5	0.00932390286156229	0,0624774537210827	0,180099328357261	0.0450183565966842	0.315180300117837	0.0683456266801939
941	SIGLEC1	1.62695160996662e-05	0,000458433814434273	0,712600911530377	0.396851683204979	1.02835013985578	0.15975661562412
1005	PCK2	2.31649069845863e-05	0,000611048218152075	0,211540020864279	0.115949557237388	0.30713048449117	0.0483649921678818
383	CD1E	4.78034744439576e-08	3,30942330256275e-06	-0,378128023524837	-0.507816784820034	-0.248439262229641	0.0656173815495538
352	TMEM97	2.74764723574747e-08	2,06971211522284e-06	0,427567608388389	0.283771811483454	0.571363405293324	0.0727549833655693
341	LMNB2	2.15820137905274e-08	1,67814397553031e-06	0,476321180983816	0.317464399808604	0.635177962159028	0.0803752454569397
483	RUVBL2	2.21529270221198e-07	1,2161177225497e-05	0,323810286160014	0.206148816085338	0.441471756234691	0.0595320481008977
2090	PTPA	0.0010330700662472	0,0131061496682032	0,167781858684651	0.0687668897398657	0.266796827629437	0.0500976563541893
148	PXMP2	2.8587630620119e-11	5,1216285533274e-09	0,497689523696804	0.361235780745602	0.634143266648007	0.0690401945833485
1257	CCND2	8.71806971178097e-05	0,00183808212801224	0,295542328601788	0.150863610293713	0.440221046909864	0.073201706659165
380	PIR	4.59363233672599e-08	3,20526740548131e-06	0,592054386547001	0.389284673674397	0.794824099419605	0.102593451301227
789	MCM6	5.03900097449415e-06	0,000169164642202975	0,339293080742102	0.197830567453966	0.480755594030238	0.0715744341813701
153	DHFR	3.23784890895388e-11	5,61121332162824e-09	0,675267544727833	0.489532544537222	0.861002544918444	0.0939745607321582
417	IGF1R	8.16711009408071e-08	5,19306772528897e-06	-0,332194670704	-0.448381559273951	-0.21600778213405	0.0587859682073497
444	DMTN	1.31265035284613e-07	7,83894687065654e-06	-0,435263160516004	-0.590242822760698	-0.280283498271311	0.078413576692152
1058	IDE	3.20622841386881e-05	0,000803526903532434	0,291178758223357	0.157124154333867	0.425233362112847	0.0678263251498634
395	BLM	5.95507007117277e-08	3,99743501106699e-06	0,447498861673227	0.292791429520651	0.602206293825802	0.0782758390374362
8648	RCC2	0.0707503324895016	0,216922417432832	0,138664200171428	-0.0118819288839518	0.289210329226808	0.0761703843292174
429	CYB5R2	1.01541951905738e-07	6,27595537244904e-06	0,314814197670867	0.203806781925265	0.425821613416469	0.0561653599052373
798	PRIM1	5.39431619125183e-06	0,000179235957156695	0,422538177983682	0.245772648667317	0.599303707300047	0.0894363633835587
698	BMS1P20	2.02109553193833e-06	7,67755702426145e-05	0,336186239379136	0.201986443531598	0.470386035226673	0.0678997865355221
238	LARP4	1.15445965668455e-09	1,28615536962146e-07	0,379972983496102	0.264587840691658	0.495358126300546	0.0583803165743507
1489	CABIN1	0.000204681070281895	0,00364480764172226	-0,185236537415335	-0.281330236537566	-0.0891428382931038	0.048619609415955
330	NUP37	1.7666157895269e-08	1,41944901997896e-06	0,344513805996223	0.230401157424028	0.458626454568418	0.0577364848442671
535	EZH2	4.76382357830798e-07	2,36098658278198e-05	0,509431914119594	0.318500918327337	0.700362909911851	0.0966035289057915
406	GMNN	6.71176909591245e-08	4,38331422606204e-06	0,750668550205113	0.490012880660496	1.01132421974973	0.131881454882838
6773	LOC389939	0.037865329877939	0,148235526607641	0,0981625720656482	0.00557598817720717	0.190749155954089	0.0468451478810034
126	DPEP2	7.03388613217598e-12	1,48018643487814e-09	-0,543559067584583	-0.687450550228533	-0.399667584940632	0.0728033965633137
777	GTSE1	4.51834823428277e-06	0,000154187906604901	0,396636361710883	0.23214975471354	0.561122968708226	0.083223714555873
320	CSRP1	1.51452866538845e-08	1,25492898633671e-06	0,26437263892719	0.177261342868941	0.351483934985439	0.0440748688910639
484	WDR18	2.28478755462185e-07	1,24921343714406e-05	0,31933960323928	0.203161011206731	0.435518195271828	0.0587817704877105
667	RFX2	1.48827829073972e-06	5,9162966835028e-05	-0,272579786343035	-0.379886650086855	-0.165272922599215	0.054293027019798
5393	VDAC1	0.0214060482722381	0,10524408862199	0,141434438823157	0.0212522618766748	0.26161661576964	0.0608074260359632
244	FANCL	1.52273590054777e-09	1,65472714766493e-07	0,430404890295093	0.29861453371214	0.562195246878045	0.0666807056069527
408	HPDL	6.81363109960678e-08	4,42802521093318e-06	0,462558695590523	0.301854967538065	0.623262423642981	0.0813097274948255
13777	CMC2	0.241529710816122	0,464844326216845	0,0916190612571933	-0.0623633951364312	0.245601517650818	0.0779090299900355
111	CALU	2.60817332476762e-12	6,23024465821744e-10	0,628722553226472	0.466203045986546	0.791242060466397	0.0822284399149606
2106	MPV17	0.00106203554863089	0,0133670844660807	0,197823756410855	0.0807909507549703	0.31485656206674	0.059213968780666
17033	TTTY1	0.407768865868683	0,63474051212157	0,0412190798590618	-0.0569061002124248	0.139344259930548	0.0496474583924329
1864	CCHCR1	0.000637385647113392	0,00906667405215214	0,159617148628616	0.0692533513608337	0.249980945896399	0.0457205058045863
117	SDC1	3.76666407624145e-12	8,53616222064463e-10	1,04696545284187	0.773960828583397	1.31997007710035	0.138129537331193
14065	LOC285014	0.256205819694175	0,482993054332816	0,0636156172759047	-0.04668579741411	0.173917031965919	0.0558081513069271
25119	SCLT1	0.903575566696299	0,953780323442898	0,0053980043514405	-0.0825142688273524	0.0933102775302334	0.0444801316201263
639	VIPR1	1.19454558286773e-06	4,95670987945818e-05	-0,311642355674648	-0.43313101926746	-0.190153692081836	0.0614684565825229
890	ATAD2	1.14346267930509e-05	0,000340661943166006	0,458555925188619	0.259190372881653	0.657921477495584	0.100871080754538
382	MYDGF	4.70219086250637e-08	3,26383745338629e-06	0,606847240339496	0.398836701758826	0.814857778920166	0.105245101734822
713	BRCA2	2.55506644682421e-06	9,50176533485888e-05	0,4193125520989	0.250100765481686	0.588524338716113	0.0856144684724864
2455	NOC4L	0.00198972387719429	0,021489828351856	0,175241286948177	0.0652502573641234	0.285232316532231	0.055651108724966
1985	COMMD4	0.000853998126816983	0,0114074359357946	0,228673923378527	0.0959633353886727	0.361384511368382	0.0671463062861291
68	B9D1	7.71019086599411e-14	3,00640751193873e-11	0,518715571868303	0.394781363738707	0.6426497799979	0.0627058053501724
302	ZFP36L1	9.83366112629233e-09	8,63375909813382e-07	-0,36226232465096	-0.479917855316011	-0.24460679398591	0.059529042994644
870	TBC1D7	9.64511071039496e-06	0,000293954149984049	0,203397811350923	0.115754285500121	0.291041337201725	0.0443441561062491
86	FDXR	5.11817349613554e-13	1,57800430523295e-10	0,507989882652298	0.381505952082111	0.634473813222486	0.0639958640149237
1176	LYST	5.86119226037439e-05	0,00132150946244751	-0,31126423199547	-0.459856571246185	-0.162671892744756	0.0751818439977347
646	ADCY3	1.22968162668786e-06	5,04721491201679e-05	0,28115067345257	0.171408004710116	0.390893342195023	0.055525447966528
918	DHDDS	1.41259281502973e-05	0,000408005430179882	0,260041481783632	0.145699262265547	0.374383701301717	0.0578526386589748
9010	LOC442683	0.0785983925868512	0,231296639199024	0,055401571949251	-0.00641398617630125	0.117217130074803	0.0312762264263621
435	TPPP3	1.13403967893549e-07	6,91242806597118e-06	-0,449010379630685	-0.607998334151542	-0.290022425109827	0.080441613979427
348	CCNE2	2.49808820499932e-08	1,89968250353453e-06	0,556121820081081	0.369710604485407	0.742533035676756	0.0943166989698944
309	TXNDC11	1.13691639426522e-08	9,75577287829846e-07	0,661166667459913	0.445396904934479	0.876936429985346	0.109170962025469
114	IDH2	3.14748899640589e-12	7,32067287190369e-10	0,53294959616347	0.394572064087338	0.671327128239601	0.0700135557579843
4673	VARS2	0.0148116176352145	0,0840313768495026	0,170757468155885	0.0339219370495714	0.307592999262198	0.0692333642828262
92	MYBL2	7.40474370916661e-13	2,13409542878862e-10	1,03005332159757	0.771436832649506	1.28866981054564	0.130849710189498
172	DEPDC1	7.57342015878554e-11	1,16464852976892e-08	0,702349599253677	0.504817010246111	0.899882188261244	0.0999436738537249
9969	LOC391040	0.103128132552533	0,274294556588465	0,0814482644881794	-0.01669668493563	0.179593213911989	0.049657460902453
708	PLPPR2	2.37725324069417e-06	8,90294769449238e-05	-0,252516638728605	-0.354076294685529	-0.150956982771681	0.0513851672913909
5234	GPS1	0.0197718913783098	0,100162724473803	0,123967556348711	0.020004247288931	0.22793086540849	0.0526013206510782
260	STMN1	3.55032608700493e-09	3,6206498537283e-07	0,356389003736402	0.244379109322335	0.46839889815047	0.0566725744443159
400	SEMA3C	6.19234465553259e-08	4,10475046353616e-06	-0,368105788697392	-0.49554730827776	-0.240664269117024	0.0644803661631525
635	TSPAN2	1.17220299392955e-06	4,89463974551843e-05	-0,419087217402891	-0.582325293460017	-0.255849141345765	0.0825920073033519
2074	MRPL4	0.00100529574694839	0,0128521777870475	0,205696707292161	0.0846006962390284	0.326792718345293	0.0612697899343473
1761	LOC101928893	0.000483142734029961	0,00727457671368791	-0,227433219842683	-0.35331814066692	-0.101548299018445	0.0636927887857416
11226	LOC440096	0.142428393164132	0,336405562510863	0,054842471355173	-0.0186535417546691	0.128338484465015	0.037186074463479
442	GAPT	1.27106662926381e-07	7,62496191740497e-06	-0,536299916447908	-0.72702032311468	-0.345579509781136	0.0964969791411154
4175	MCPH1	0.0108104922614112	0,0686563358829507	0,155491063798237	0.0364708545751519	0.274511273021322	0.0602195163459256
7737	HARBI1	0.0530761249996602	0,181893945245701	0,15780780031302	-0.00212140250221757	0.317737003128258	0.0809178483720482
13788	FLJ33297	0.242010601450837	0,465398251919708	0,0413701723031434	-0.0282313092457732	0.11097165385206	0.035215595596707
2482	BAG1	0.00208396440693446	0,0222572026032262	-0,17738909412288	-0.289242668752282	-0.0655355194934781	0.0565934828187062
3725	PTGES3L-AARSD1	0.00786823779501152	0,0560070671502632	0,121264513302879	0.0323343870515481	0.21019463955421	0.0449951249993141
17503	MPZL1	0.433335988359379	0,65643530904948	-0,0425175253172211	-0.149473806942356	0.0644387563079134	0.0541156463399574
152	GNA12	3.18883847053048e-11	5,56263500303393e-09	-0,376138586930006	-0.479556327169692	-0.27272084669032	0.0523252844157707
14352	LOC442072	0.270342715142679	0,499452138517847	0,0482646964970981	-0.037946531301368	0.134475924295564	0.0436194699664927
1959	MRRF	0.000813954787489917	0,0110163657784098	0,177478573430196	0.0749052837525301	0.280051863107861	0.0518980258455256
291	STOML2	7.68375667976418e-09	6,98024302045426e-07	0,463042699456315	0.313869388765282	0.612216010147347	0.0754757925580262
487	ANKH	2.42102848877905e-07	1,31814312895229e-05	-0,303478928960161	-0.414140776227579	-0.192817081692743	0.0559905159291055
580	EPHB2	7.81287637245126e-07	3,57169684509561e-05	0,302537146045485	0.186758256471615	0.418316035619354	0.05857953685948
49	E2F7	1.03777446080925e-14	5,61563057721576e-12	0,662416376184273	0.510562802057145	0.814269950311401	0.076831899801115
1038	NINJ2	2.90159146575409e-05	0,000741191692817628	-0,258478792473938	-0.376791621992237	-0.14016596295564	0.0598616102056721
3426	LOC389081	0.00618772235167047	0,0478889253224	0,109049828983724	0.0314724661936495	0.186627191773798	0.0392510759063979
313	KIFC1	1.30669922703448e-08	1,10693706085684e-06	0,515477191751206	0.346468452416053	0.684485931086358	0.085511734582159
562	EPHX2	6.29287710550503e-07	2,9670318114811e-05	-0,383615028680362	-0.529075895931927	-0.238154161428797	0.0735974430756514
4544	IKBKE	0.013706360449862	0,0799789056619921	0,134219614862495	0.0279069034788321	0.240532326246158	0.0537900252632593
6025	LOC401061	0.028873069300947	0,127041525854438	0,0952340299274121	0.00995499485209056	0.180513065002734	0.0431478173345961
1572	GPN2	0.000272404743032388	0,00459466397042225	0,166105043259487	0.0781265475835258	0.254083538935448	0.0445136375833298
245	GLDC	1.55344971259334e-09	1,6783265721532e-07	0,97647450188473	0.677296665515046	1.27565233825441	0.15137214700937
750	KCNH8	3.50640944022921e-06	0,00012396326174357	-0,497226713452201	-0.700911192315225	-0.293542234589178	0.103056286695924
1376	DDRGK1	0.000138544796481514	0,00266970587115359	0,256929120825838	0.127224371844025	0.386633869807651	0.0656254706863637
9593	TYW1	0.092728599384546	0,256294617461926	0,0949281838217947	-0.0159367388146774	0.205793106458267	0.0560932640303399
20562	LOC388353	0.612442798427791	0,789753953910752	0,0211059471101544	-0.0610599586223547	0.103271852842663	0.0415726970708173
1256	MBOAT2	8.68596599251964e-05	0,00183366551187626	-0,300458215117308	-0.447508347869263	-0.153408082365354	0.0744015485330644
14561	LOC391012	0.280903521252885	0,511472087561741	0,0544317193588856	-0.0449665163798514	0.153829955097623	0.0502915741864118
2902	AOC3	0.00362379037382232	0,0331098558793587	-0,226878459598822	-0.378506641039475	-0.0752502781581686	0.0767178600203414
14850	psiTPTE22	0.293626980053634	0,524277399065461	0,0435725367464922	-0.0381326117094295	0.125277685202414	0.0413395721206086
229	KLHL3	9.25464625564493e-10	1,07155871383592e-07	-0,328262869261933	-0.427293366968729	-0.229232371555137	0.0501055132933076
458	RPS6KA5	1.59692226554007e-07	9,24506416392905e-06	-0,324271819297196	-0.44060474161043	-0.207938896983962	0.058859855503029
4094	LOC283070	0.010208978323458	0,0661189692834608	0,114820967608462	0.0276280541545067	0.202013881062417	0.0441161640637656
13937	C1orf63	0.249835210803459	0,475289610652997	0,0390006396640101	-0.0277157437659289	0.105717023093949	0.0337558501092014
2965	ARAP3	0.00395800953871867	0,0353936612439721	-0,202245027491824	-0.338747159316053	-0.0657428956675953	0.0690646774383966
746	STMN3	3.38995431870771e-06	0,000120456982639567	-0,29718460919025	-0.418726864260003	-0.175642354120498	0.0614955717492891
722	ABCC13	2.69963391484646e-06	9,91423729254209e-05	-0,265759365615091	-0.373282511505396	-0.158236219724786	0.0544024572278325
87	PINLYP	5.21858615352592e-13	1,59046910184758e-10	0,444451030409341	0.333739355272824	0.555162705545858	0.0560157268592261
5744	LOC101928595	0.025364438321673	0,117064294564959	-0,136714277521022	-0.2563209108838	-0.0171076441582435	0.0605162237563427
363	IFI27L2	3.12838709019358e-08	2,28510147924195e-06	0,450638881754519	0.298393635164645	0.602884128344392	0.0770300705691427
865	SNCA	9.21549108403974e-06	0,000282484099529843	-0,51837123630023	-0.741206709696425	-0.295535762904036	0.11274593214235
6212	C5AR2	0.0310568630184533	0,13255385380653	-0,0969897299074499	-0.18502297033499	-0.00895648947991026	0.0445413362614286
1529	STRADB	0.000234712591491929	0,00407024484199379	-0,288860642039972	-0.440195679275435	-0.137525604804509	0.0765695406519634
2713	NRG1	0.00297313107298455	0,029057342572866	-0,188056328953454	-0.311066799974682	-0.0650458579322247	0.062238430924772
895	NPRL3	1.17916234684472e-05	0,00034933507962668	-0,200916746151086	-0.28841145946158	-0.113422032840592	0.0442688628492296
13295	LOH12CR1	0.220367200889897	0,439491262248636	0,0356967421128057	-0.0216230821122473	0.0930165663378587	0.0290015629647932
499	ZWILCH	2.7727644542469e-07	1,47334367744202e-05	0,472656633937944	0.299371057892241	0.645942209983647	0.0876756447271757
1222	PES1	7.16615973947466e-05	0,00155491592055786	0,180072079531355	0.0930192822614148	0.267124876801294	0.0440452708189231
2847	CCDC12	0.00340941535282601	0,0317529497998531	0,130515268404572	0.0438719355072013	0.217158601301943	0.0438380980485344
247	MTHFD2	1.64036623479636e-09	1,75639982911242e-07	0,483569388124563	0.335166277689373	0.631972498559753	0.0750861017046906
1023	NUS1P3	2.67827236890735e-05	0,000694177828558929	0,328518408571773	0.178837419728535	0.47819939741501	0.0757326576146813
4846	LOC389050	0.0162120865213402	0,0887048027472834	0,0992697208980679	0.0186113241419393	0.179928117654197	0.0408099571795219
9290	LARP1	0.0847756794363825	0,241891444083592	0,091628491797563	-0.0127212806571019	0.195978264252228	0.0527968558368866
364	DSC2	3.17384423670777e-08	2,31193626198645e-06	-0,463666659857692	-0.62039272237988	-0.306940597335503	0.0792971861291008
4149	POLR2J	0.0105915179722046	0,0676766153645799	0,210303696138439	0.0497864738390256	0.370820918437852	0.0812153629636472
623	SLAMF7	1.1127258082317e-06	4,73578247275496e-05	0,547452370024745	0.334703648065488	0.760201091984002	0.107642435038799
162	BCL2L12	5.49771645498114e-11	8,99826862986574e-09	0,547220420927382	0.394616118070123	0.699824723784641	0.077211738832911
323	AVEN	1.58089533103964e-08	1,29775355116149e-06	0,481352193957335	0.322515378188162	0.640189009726508	0.0803651437514969
288	RBKS	7.26606797498268e-09	6,68957612349534e-07	0,364435317303518	0.247242949030988	0.481627685576048	0.0592947011509413
9971	SNRPA1	0.103197326428431	0,274423539288922	0,0924138052713065	-0.0189671607467287	0.203794771289342	0.0563543615620456
2572	DHX37	0.00237841210797459	0,0245192834537116	0,16462685205966	0.0594231112868059	0.269830592832514	0.053228930015144
331	MAD2L1	1.80165052167434e-08	1,44322548586692e-06	0,625628717359116	0.418264130053384	0.832993304664848	0.104918275949406
1667	SLC25A19	0.000359106860184762	0,00571188866094719	0,233127920639842	0.107052452963999	0.359203388315685	0.0637891979528889
709	HIST1H4J	2.46015808956221e-06	9,20043607119068e-05	0,536045320267533	0.320108705349933	0.751981935185133	0.109255382733709
21403	LOC283888	0.665037366693224	0,823867494317942	0,0218006016598552	-0.0775125479800058	0.121113751299716	0.0502485239871597
5987	LOC348120	0.0284205740561197	0,125867967445801	0,0869120858594908	0.00930952223681046	0.164514649482171	0.0392638265305227
446	COX19	1.37775969825479e-07	8,19087408054389e-06	-0,246901921652052	-0.334976651480375	-0.15882719182373	0.0445623282565269
224	CLEC10A	7.46680362729539e-10	8,83849545436327e-08	-0,629914139169898	-0.818751591696422	-0.441076686643375	0.0955442788529251
671	NLRP1	1.53110613488638e-06	6,05026515149217e-05	-0,233790624075306	-0.325944789281136	-0.141636458869477	0.046626361138014
17862	SLC35E2	0.451641529786683	0,670397111259935	0,0265635032704398	-0.0430005448923784	0.0961275514332579	0.0351966557845461
1582	SHCBP1	0.000282425272115279	0,0047335689571028	0,650336766346287	0.304957751347814	0.99571578134476	0.174748115257103
3075	LTBP2	0.0044614279769812	0,038469841564116	-0,161984398518462	-0.272813961111868	-0.0511548359250562	0.0560753732477128
108	FOXM1	2.18853458055366e-12	5,37305503735004e-10	0,85922208000487	0.638035590569481	1.08040856944026	0.111911611506971
737	KMT5B	3.10719155908753e-06	0,000111787224137321	-0,186734991028651	-0.262789289636683	-0.110680692420619	0.0384804656965429
14092	UBE2SP2	0.25757957170249	0,484628833443787	-0,0469318100974279	-0.128541999806111	0.0346783796112556	0.0412915267519369
2601	NSDHL	0.00251685841358624	0,0256572475341173	0,213822529559902	0.0763829123335757	0.351262146786229	0.0695390079564171
1369	B4GALT2	0.000135666121552163	0,00262760205475209	0,27223585469508	0.135000196739659	0.4094715126505	0.0694358126358207
2478	FAM225B	0.00207996686481671	0,0222485238319677	0,234089878273259	0.0865116821701433	0.381668074376375	0.0746687276937676
12667	PMS2L2	0.194148323565724	0,40639794737074	0,0407072849232419	-0.0209709630367722	0.102385532883256	0.0312067529158376
8304	LOC390937	0.0642803831106768	0,205231097515543	0,0687960150925879	-0.00413302727724321	0.141725057462419	0.0368992097035477
1118	APOBEC3F	4.41883621071708e-05	0,00104799143226443	0,267524117644501	0.141997165117938	0.393051070171064	0.0635116709915967
129	NEIL3	1.07927583928239e-11	2,2183720060909e-09	0,627449429523176	0.459592378558556	0.795306480487797	0.0849290258379265
4853	C19orf54	0.0162789931185801	0,0889424072819189	0,185483715764391	0.0346785713386125	0.33628886019017	0.0763014358576378
3085	ASPHD2	0.00451490993590469	0,0388048093842829	0,212615979840378	0.0669442229696806	0.358287736711075	0.0737041448782226
2372	CHMP1B	0.00179363316324796	0,0200498243353793	-0,172487459716668	-0.279650944434307	-0.0653239749990279	0.0542204829059279
919	TRIM26	1.41627942715927e-05	0,000408625125257105	0,242910118314131	0.136085666152362	0.3497345704759	0.0540489458478658
165	UCHL1	5.96777644127383e-11	9,5900358994167e-09	0,673872426750012	0.485541926375765	0.862202927124259	0.0952877811235067
2016	AP1S1	0.000910804847610909	0,0119791619714302	0,20151582575766	0.0839088569669534	0.319122794548366	0.0595044726077748
1280	MID1IP1	9.56900336776812e-05	0,00198195837091219	-0,247128425895156	-0.36884160412395	-0.125415247666362	0.0615820521044906
293	NTMT1	8.26117933275586e-09	7,47594436887446e-07	0,209435061932932	0.14180364175619	0.277066482109674	0.0342188224959155
4564	MAK	0.0138824000254728	0,0806350172718699	-0,231819648162486	-0.415788177295167	-0.0478511190298055	0.0930807962744916
357	ANKRD39	2.90299142938176e-08	2,15610133753662e-06	0,384849796393015	0.255171476096509	0.51452811668952	0.0656120988173571
16132	TMEM126B	0.359722729724104	0,591222197130901	0,0658333899019352	-0.0757809871932233	0.207447766997094	0.0716512712586115
689	CASS4	1.81951303680027e-06	7,00208826861526e-05	-0,42211791973683	-0.589811716826489	-0.254424122647172	0.0848464258370025
3071	UTP4	0.00445205310022983	0,03842653030236	0,123568688547056	0.0390436013970735	0.208093775697039	0.0427663495174052
11313	LOC389276	0.145302837490685	0,340543242736352	0,0601098309838268	-0.0210292731131067	0.14124893508076	0.0410531760728188
4514	GNGT2	0.0133588425600178	0,0784691427733434	0,192626190598495	0.0406294365257674	0.344622944671222	0.0769043431880885
2363	COA4	0.00176479953629899	0,0197957520264414	0,185504966037422	0.0704356172732884	0.300574314801556	0.0582205372856354
2148	MARCO	0.00116354412558887	0,0143628363547434	0,328445525264348	0.132530125468214	0.524360925060482	0.0991254401034401
259	ZBED3	3.49000051766207e-09	3,57287118632471e-07	-0,321499704027044	-0.422489820486241	-0.220509587567847	0.0510970028416986
6767	ABCC10	0.0377899726298654	0,148057156419817	0,170870201032431	0.00977030447340863	0.331970097591453	0.081510173083121
12500	LOC392895	0.186783365353695	0,396204874588257	0,0620928929156396	-0.0304289367612646	0.154614722592544	0.0468123848122307
258	ATOX1	3.44029292808258e-09	3,53563437938409e-07	0,509529957654974	0.349547463426889	0.669512451883059	0.0809448117182564
7709	LOC442119	0.0524730526715573	0,180480346554202	0,0879412784970819	-0.000952611834408881	0.176835168828573	0.0449767910576973
424	CCNB2	9.21472397225278e-08	5,76246240859157e-06	0,519373148605878	0.336901078419174	0.701845218792582	0.0923236472613407
2945	APOL3	0.00384202695659473	0,0345912885412935	0,260880017420715	0.0853897404800218	0.436370294361408	0.0887911361420403
452	THOP1	1.45629402203821e-07	8,54283982175734e-06	0,363829455713777	0.23376807181735	0.493890839610203	0.0658059138414406
548	PHF19	5.4884348865939e-07	2,65558122295688e-05	0,372210944571154	0.231883889509418	0.512537999632891	0.0709999372478567
16221	IRS3L	0.36373051484417	0,59455733931898	0,0296066892755088	-0.0346157562515555	0.0938291348025732	0.0324940162131915
7102	VWCE	0.0423088362310653	0,157958151600492	-0,182332526325505	-0.35824789642236	-0.00641715622865011	0.0890062164585104
1640	NQO1	0.000334991183081409	0,00541603123134364	0,2288117056064	0.105725587385065	0.351897823827734	0.0622767054147349
654	MAPK1	1.30522479292571e-06	5,29174852972862e-05	-0,20141179454876	-0.280238021034412	-0.122585568063108	0.0398829515199646
622	CREB3	1.11189234611949e-06	4,73578247275496e-05	0,324784883965618	0.198572457402661	0.450997310528574	0.0638584937304302
742	GINS2	3.33429623279566e-06	0,000119149413224497	0,470473188625012	0.278211737254401	0.662734639995623	0.0972766867835269
306	PBX1	1.04773408494755e-08	9,07865008574651e-07	-0,462870985574396	-0.613518065455856	-0.312223905692937	0.0762214614526818
1781	RGS14	0.000518245452258185	0,00771548465279381	-0,151556152298942	-0.235916271869755	-0.0671960327281286	0.0426828824499619
453	DSCC1	1.47478783802691e-07	8,63222947578003e-06	0,405992176471039	0.260788077205538	0.551196275736541	0.073467528634778
738	LINC00926	3.11325157851864e-06	0,000111853476428756	-0,388271039198495	-0.546422517601153	-0.230119560795837	0.0800183901622138
271	MPP7	4.72529704024738e-09	4,62329339565163e-07	-0,475240426893919	-0.625961627315516	-0.324519226472322	0.0762589635131095
7693	LOC389767	0.0521433146773357	0,1797192237969	0,0952003656517425	-0.000894882644214681	0.1912956139477	0.048620393236561
506	RAD54L	3.14685319731615e-07	1,64898838985845e-05	0,484488612417649	0.305959644048607	0.66301758078669	0.0903285937665408
939	MEGF6	1.59516888662315e-05	0,000450435602010787	-0,410169362737913	-0.591717287105917	-0.228621438369909	0.0918560660446843
464	TCN2	1.71544924129181e-07	9,80283117087334e-06	0,653797364724429	0.418595361661098	0.88899936778776	0.119002906821638
263	TIMELESS	3.83187291098679e-09	3,86319810778764e-07	0,423911897373847	0.290359667427354	0.557464127320341	0.067572143813185
354	CISD1	2.83077712475153e-08	2,1202840526211e-06	0,396400109347224	0.262947448363041	0.529852770331408	0.0675217658581089
18743	SCGB3A2	0.503540682389134	0,712334418762563	-0,0449318375891249	-0.177358051777411	0.0874943765991609	0.0670024243949468
2285	KLC1	0.00150051265766095	0,0174118569443677	0,105745997875359	0.0411641752382955	0.170327820512422	0.032675846810627
578	C19orf33	7.53911124373478e-07	3,45846945722539e-05	-0,612493358778923	-0.846532476713505	-0.37845424084434	0.118414532960794
336	TMEM106C	1.98116561171773e-08	1,56341089865165e-06	0,391394906778398	0.261245038678548	0.521544774878248	0.0658506833471338
8039	SPANXN3	0.0588953385048268	0,19425424809746	0,0989415106522916	-0.00376701496551123	0.201650036270095	0.0519664498800725
329	ELL2	1.75473476055923e-08	1,4141882120434e-06	0,759478980521976	0.507976038622765	1.01098192242119	0.127250536859334
15828	PNPT1	0.343319940459012	0,575099270771364	0,103987641943069	-0.11218789459627	0.320163178482408	0.109376267620398
10425	NAXE	0.116078247255508	0,295234026472882	0,0884353606720514	-0.0221267520883997	0.198997473432503	0.0559400542149835
5435	MGC35030	0.0217839974926606	0,106260262344906	0,107034591730317	0.0158155111732347	0.1982536722874	0.0461532453061935
356	CENPF	2.86971187749743e-08	2,13737107954619e-06	0,464066762571625	0.307758702881766	0.620374822261484	0.0790856932359322
5374	UBA5	0.0211994585295483	0,104596881821915	0,211908671600988	0.0321337915488004	0.391683551653176	0.0909589757786253
189	PFKP	2.44772393719647e-10	3,43393651824151e-08	0,323961338302341	0.229888851280573	0.418033825324109	0.0475969560706372
18587	BLOC1S3	0.494214497333354	0,705014117221386	0,0406244756722805	-0.076529581994099	0.15777853333866	0.0592753175001449
411	IGHV4-31	7.24783522426102e-08	4,67582362460537e-06	0,554285831200993	0.361275737137155	0.74729592526483	0.0976554703631919
489	SCD	2.46708568261766e-07	1,33772549845822e-05	0,333694003642178	0.211923346701743	0.455464660582614	0.0616111340582011
702	CKAP2L	2.0889386143318e-06	7,89005802834869e-05	0,44591966168781	0.267645541434888	0.624193781940732	0.0901996507038914
1091	ACO2	3.9515273618776e-05	0,00096035516040499	0,25250138651352	0.134813366089477	0.370189406937563	0.0595454815271039
493	MRPL52	2.6136544402649e-07	1,40570076031691e-05	0,270671215813522	0.17167156642328	0.369670865203764	0.0500899052657709
206	TRAM2	5.41097903068823e-10	6,96466548537371e-08	0,652706271287411	0.458858298737525	0.846554243837297	0.0980794037230462
21518	LOC441460	0.67157174058052	0,827526940305442	-0,0191317811555947	-0.108133545833058	0.0698699835218683	0.04503137120827
211	CDKN2A	6.0212612101846e-10	7,51396416426108e-08	0,382818585057564	0.268772970264007	0.496864199851121	0.0577025684047416
241	PALM2-AKAP2	1.29070018978266e-09	1,42003798888329e-07	0,386206880204822	0.268536840593189	0.503876919816454	0.0595363839475085
3726	MTFP1	0.00787207154796344	0,0560193175239534	0,226397641338845	0.0603569358018327	0.392438346875857	0.0840100269226862
375	PAICS	4.17638920352677e-08	2,95298559284033e-06	0,482920516435062	0.318090534833681	0.647750498036443	0.083397448518497
1069	SGO2	3.45359215598183e-05	0,000856613620354147	0,408951384908018	0.219855480200663	0.598047289615372	0.0956750454297087
240	GOT1	1.27149649561379e-09	1,40473873254998e-07	0,478968413160984	0.333101206910147	0.62483561941182	0.0738030345308198
7453	SQLE	0.0479758883787469	0,170680354268412	0,142699013958952	0.00128830000946592	0.284109727908439	0.0715482257656661
15049	DDX19A	0.303344911614221	0,534458790224715	0,0767469192315959	-0.0701000726757268	0.223593911138919	0.0742987673037784
8870	NUS1	0.0756235457552506	0,226060689481451	0,165032056864866	-0.0172428467601133	0.347306960489846	0.0922238887828092
2073	ZDHHC24	0.00100430123926181	0,0128456571920052	0,237587781819003	0.0977294226208484	0.377446141017157	0.0707627956867515
2385	EIF4H	0.00183526977967736	0,0204034290180903	0,225868272452794	0.085225317469644	0.366511227435944	0.0711597701082207
5543	DDX39A	0.0231469406535702	0,110690608690873	0,154406307409245	0.0214515841343588	0.287361030684132	0.0672698290801451
5239	ALDH16A1	0.0198145179382057	0,10027500520772	0,193000923912246	0.0310868209976788	0.354915026826813	0.081922129281625
485	ALG10	2.28500289275833e-07	1,24921343714406e-05	0,414683543728792	0.263817414935539	0.565549672522044	0.0763322915344838
332	KIF18A	1.83468168857194e-08	1,46525858350858e-06	0,682403532680454	0.456080656401478	0.908726408959429	0.11451042000769
17	RTN1	1.95657077091594e-17	3,05167494063742e-14	-1,30679002495492	-1.57330898648653	-1.04027106342332	0.134848048623145
8980	LOC149329	0.0779661213412943	0,230208430664189	0,0897141814879136	-0.0101721168134726	0.1896004797893	0.0505385145309225
361	HIST1H1C	3.01920232286229e-08	2,21756647065633e-06	0,654177004042536	0.433443292794662	0.87491071529041	0.111682523660108
1025	COA7	2.71299609505018e-05	0,000701805770343956	0,210558452711714	0.114552037063014	0.306564868360413	0.0485754474320756
437	SMIM14	1.18435068622296e-07	7,1860545641194e-06	-0,299043605448519	-0.405104883787387	-0.192982327109652	0.0536628100915688
835	RPGR	7.20620278242409e-06	0,000228829301528113	-0,432021540859194	-0.615404026244127	-0.248639055474261	0.0927842813273471
13252	OR8I2	0.21840286898336	0,436928002286823	0,0510860677275008	-0.0305944235171549	0.132766558972156	0.0413270965473713
467	LRR1	1.74709844673555e-07	9,91955360068376e-06	0,367936302591065	0.235478092475135	0.500394512706994	0.0670186130682851
373	LOC730101	4.02143225367714e-08	2,85866692241956e-06	0,571510732029409	0.376706165151838	0.766315298906979	0.0985634026012909
613	NCAPG2	9.91067161415696e-07	4,2826021939146e-05	0,542687021371744	0.332856959366765	0.752517083376723	0.106165708590643
2620	ADRB2	0.00258987860437942	0,0262101645782903	-0,275614750617933	-0.453298843880873	-0.0979306573549923	0.0899011203937895
1285	FBXO5	9.72083593438392e-05	0,002005221775025	0,468107011681949	0.237322162211616	0.698891861152282	0.116768001886314
218	SSSCA1	6.68650939556456e-10	8,13269709281626e-08	0,44088029002662	0.309137034579073	0.572623545474166	0.0666568742961865
1140	FBLN5	5.11800011622265e-05	0,00119038397440038	-0,39805232845978	-0.586496747703705	-0.209607909215855	0.0953454195638982
295	NELL2	8.52206781177828e-09	7,63816168816985e-07	-0,712818691099375	-0.943239079218608	-0.482398302980143	0.11658359886406
6214	ETNK1	0.0310671136588768	0,132562684046527	0,1910518358919	0.0176318938709732	0.364471777912826	0.0877436285938999
397	CDC25C	6.03366650815938e-08	4,02051913651532e-06	0,345633141022382	0.226085168541447	0.465181113503317	0.0604865436712876
2762	CD164	0.00312312424034771	0,0299771075632135	0,20642961651814	0.0706874349614699	0.342171798074811	0.0686801726735499
1098	SLC25A37	4.04419435778325e-05	0,000976069744000434	-0,380704109414392	-0.558391219245757	-0.203016999583028	0.0899026466580493
10137	TUBA3D	0.108237137109917	0,283112132827213	0,119101599161425	-0.0265531499225959	0.264756348245446	0.0736955396111471
598	RRM1	8.86724203609805e-07	3,93168766868127e-05	0,454311988751331	0.279499100732372	0.62912487677029	0.0884484041513035
1275	DIRC2	9.39079877710618e-05	0,00195291787901938	-0,263048767760792	-0.392443955227423	-0.133653580294162	0.0654688448087477
774	FCGBP	4.33270566987436e-06	0,000148425957153383	-0,495953198599863	-0.701205724983842	-0.290700672215884	0.10384965669532
11422	LOC390606	0.148380378932472	0,344449811538653	0,0524591082148049	-0.0188979901184978	0.123816206548108	0.0361038682214539
645	GGH	1.22739148627641e-06	5,0456256214913e-05	0,945286152043029	0.576339286192383	1.31423301789368	0.186672515229974
10091	EIF2C4	0.106740153648633	0,280457317795656	0,0587881995548595	-0.0127983881426753	0.130374787252394	0.0362199807590709
1897	CASC7	0.000707225103694822	0,00988512051896057	-0,13075763898456	-0.205429754071628	-0.0560855238974928	0.0377811355266742
351	HRASLS	2.71248600826677e-08	2,0490474788944e-06	-0,52555614482211	-0.702227197533837	-0.348885092110383	0.0893885619599649
214	MPDU1	6.34782309900242e-10	7,86507147056305e-08	0,332057431285139	0.232982367142985	0.431132495427292	0.0501280621461454
841	PTGDR	7.5109052286846e-06	0,000236803391365722	-0,447208778571904	-0.637438916585806	-0.256978640558003	0.0962489226022459
249	CCDC51	2.00257188439135e-09	2,13245757086894e-07	0,352340177319303	0.24355128504487	0.461129069593735	0.0550428748137728
650	LINC00282	1.25062392552305e-06	5,10158359772981e-05	-0,464279849477223	-0.645639762630151	-0.282919936324294	0.0917609398092885
582	C2orf40	7.87703742884653e-07	3,58559317917047e-05	-0,409729661561595	-0.566585422201687	-0.252873900921503	0.0793628082447236
134	TOR3A	1.40836320855287e-11	2,786772423491e-09	0,470019388433107	0.343442671134841	0.596596105731373	0.0640428104278453
3756	MIR181A2HG	0.00806282148982603	0,056918453621602	-0,137021798537815	-0.237828003574033	-0.0362155935015971	0.0510039509388782
987	SMKR1	2.07839573764706e-05	0,000558345116349664	-0,328557938149783	-0.476124140691723	-0.180991735607843	0.074662659426387
89	NDUFA9	7.05457126565068e-13	2,08092330111463e-10	0,419874468398831	0.314571826505874	0.525177110291788	0.0532789700684891
849	ZFP3	7.92635859818427e-06	0,000247546994382634	-0,402416905899073	-0.574066020120247	-0.230767791677898	0.0868476597972638
355	PATJ	2.84746175988423e-08	2,12677319896705e-06	-0,21807622935828	-0.291509187194418	-0.144643271522143	0.0371541709900241
1473	LOC153682	0.000197003301547933	0,00354619317076948	-0,323959745760954	-0.491560555986379	-0.15635893553553	0.0847993781631054
270	CEP68	4.61177663829756e-09	4,52893546535037e-07	-0,346540985011515	-0.456360435491397	-0.236721534531632	0.0555642964874837
5120	SLC25A53	0.0186472914071238	0,0965689319648216	-0,111231606318731	-0.203630914214031	-0.0188322984234304	0.0467503936388142
781	AMIGO1	4.71229178349905e-06	0,000159982607733006	-0,330214252670743	-0.467437797659308	-0.192990707682178	0.0694296839538907
2947	LOC285778	0.00385286301875591	0,0346590903342142	0,134417737805597	0.0439683321914281	0.224867143419767	0.0457638202404139
160	ATP2B1	5.06508180957293e-11	8,39379026130164e-09	-0,519058567319911	-0.663498137775572	-0.37461899686425	0.0730807073087052
1647	FAM150B	0.000341049996493111	0,00549055291864895	-0,314019562817405	-0.483172678491002	-0.144866447143807	0.0855847832965722
7199	LOC105370580	0.0435888722737477	0,160544373987834	-0,0753062660420901	-0.148416655619389	-0.0021958764647917	0.0369909642147828
6659	WBSCR23	0.0366094488252629	0,145751598894851	0,0919709978356614	0.00580493647618129	0.178137059195142	0.0435966175355605
1974	ENPP5	0.000842221707439729	0,0113128209588472	-0,314522673881538	-0.496836222489489	-0.132209125273587	0.0922434416150461
4085	LOC399917	0.0101728488432344	0,0660164160058795	0,113979694455636	0.0274679526827634	0.200491436228509	0.0437715181464789
2013	ZNF767P	0.000908534663748785	0,0119671120761545	-0,156541688651682	-0.247881290014376	-0.0652020872889875	0.0462142240649349
2397	LOC286087	0.00186323704277525	0,0206106508924429	-0,315802509567958	-0.512737073780496	-0.118867945355421	0.0996410969707352
399	PRSS33	6.18745487193212e-08	4,10475046353616e-06	-0,526523603992316	-0.708805530228058	-0.344241677756574	0.0922274419459767
24	C1QC	1.88516110943721e-16	2,08271028403032e-13	1,16542432974538	0.917965985734599	1.41288267375616	0.125204130368832
735	NMT2	3.0670076187929e-06	0,000110641778248019	-0,393010655656564	-0.552978979186161	-0.233042332126966	0.0809376419055436
93	HEMGN	8.14490666929518e-13	2,30681684015714e-10	-0,770298226113993	-0.9641166190578	-0.576479833170186	0.0980644376128082
1441	ANGPT1	0.000178596055809025	0,00328624179026807	-0,246978519493299	-0.373870310180917	-0.120086728805681	0.0642022250956912
3642	LOC389108	0.00742015172121588	0,0540212308863369	0,127428317978342	0.0346826038966077	0.220174032060076	0.0469256614621734
287	CLIC4	7.17514262939776e-09	6,6288817706788e-07	0,472609096075004	0.32069327813645	0.624524914013558	0.0768633927067656
772	SVIL	4.30240716286507e-06	0,000147769852232341	-0,257033355227269	-0.363371406000146	-0.150695304454393	0.053802845991545
5726	LOC389892	0.0251177567827255	0,116303483778495	0,0999305313473533	0.0126548665760243	0.187206196118682	0.0441580329559627
367	C2orf47	3.31219300267757e-08	2,39299175656664e-06	0,347520606903533	0.229876972859187	0.465164240947879	0.0595230237753059
200	GMPPA	4.24654852362382e-10	5,62986170519427e-08	0,535317596795408	0.377434924999939	0.693200268590877	0.0798823846554083
197	NOG	3.26513467042989e-10	4,39467237494663e-08	-0,856363541870012	-1.10705539719042	-0.605671686549607	0.126840159144414
42	OLIG1	3.71626874874868e-15	2,34611585412074e-12	-1,15729894060863	-1.41725540629881	-0.897342474918453	0.13152768539935
549	MATN1-AS1	5.61530350327038e-07	2,70844582943201e-05	-0,305318564247639	-0.420536816081701	-0.190100312413577	0.0582958763470608
8850	FLYWCH1L	0.0750344899132111	0,224806056954033	0,0699015045648682	-0.00714606282668082	0.146949071956417	0.0389830203982641
9442	LOC400669	0.0883510810065942	0,248107277366008	0,072199297698943	-0.0109725291825366	0.155371124580423	0.0420816533688154
202	ANG	4.53882654945114e-10	5,95777158211371e-08	0,627286031849377	0.441926408578976	0.812645655119779	0.093784634863854
457	FADS3	1.59395163165818e-07	9,24506416392905e-06	-0,295535578445058	-0.401551709223417	-0.1895194476667	0.0536399672123991
7814	ZNF818P	0.0547591723859652	0,185803755453621	-0,143535043386312	-0.290036671515218	0.00296658474259323	0.0741240268976286
1298	ZNF204P	0.000100513710142517	0,00205325194486043	-0,301938842582954	-0.451126779816961	-0.152750905348946	0.0754831930100127
684	DNASE2	1.75712234468814e-06	6,81141797798333e-05	0,367746718597988	0.22188476148655	0.513608675709426	0.0738003786739879
638	RGL2	1.19176838908929e-06	4,9529371217402e-05	-0,315542997183075	-0.438539607232218	-0.192546387133932	0.0622314178213627
324	MXI1	1.5962455367239e-08	1,30631019772328e-06	-0,414314019613131	-0.551074319560703	-0.277553719665558	0.0691953002933316
3990	LOC388129	0.00956041182560896	0,0635324109162961	0,115536801934711	0.0285854289281243	0.202488174941299	0.0439939541549322
6705	LOC442050	0.0370914562132435	0,146678592318293	0,103477487155906	0.00627924998034329	0.200675724331469	0.0491784619653792
681	KLHDC1	1.71846749719806e-06	6,69092007168966e-05	-0,430766975092754	-0.601452495967863	-0.260081454217646	0.086360119692663
6691	SERHL	0.0369427891888779	0,146396361581691	0,0791890057894859	0.00486471260930384	0.153513298969668	0.0376051514047853
139	CDK5	1.96848730337645e-11	3,75499574453428e-09	0,372885393283822	0.271617364742959	0.474153421824685	0.0512376153582943
513	WLS	3.36275438935839e-07	1,73807860884674e-05	-0,622732660945315	-0.852819607612448	-0.392645714278182	0.116414890683271
3106	RBMY1A3P	0.00460976369887501	0,0393512336119705	0,144038128705495	0.0451140490888677	0.242962208322122	0.0500516699505488
607	MRTO4	9.49089516502279e-07	4,14581689127808e-05	0,326486958679182	0.200488405540718	0.452485511817647	0.0637502822404135
142	MRPL22	2.0507288888868e-11	3,82923073865025e-09	0,598055201343678	0.435467176898899	0.760643225788457	0.0822631069094528
734	DACH1	3.04703604006211e-06	0,000110071063490799	-0,319461178524733	-0.449452140395747	-0.189470216653718	0.0657702830831173
58	ZBTB18	2.94821910613094e-14	1,34779361377693e-11	-0,39509972740182	-0.487619256440043	-0.302580198363597	0.0468112207800924
2222	ATF5	0.00132837075392131	0,0158473211287215	0,220603041579014	0.0874046125765573	0.35380147058147	0.0673931345350824
154	LIG1	3.43654141116222e-11	5,88178530681716e-09	0,395191598980811	0.286325387266686	0.504057810694937	0.0550819953907978
250	ITM2C	2.15881957534852e-09	2,28964404161464e-07	0,872840406627572	0.60272024361506	1.14296056964008	0.136670114076232
103	EXOSC4	1.61625135920403e-12	4,13364221580655e-10	0,412332190995974	0.306935818375208	0.517728563616739	0.0533263941079211
653	RPH3A	1.25987969454628e-06	5,11572895878938e-05	-0,385407142264651	-0.536006558574412	-0.234807725954889	0.0761973455714067
414	POLR2D	7.7456843189568e-08	4,96079274679081e-06	0,35735323362974	0.232612161907069	0.482094305352411	0.0631140464014127
4705	LOC56251	0.0150619420346249	0,0848814863013982	0,122384618524418	0.0240626037123269	0.220706633336509	0.0497470489826079
60	MND1	3.19064521136049e-14	1,40999929632039e-11	1,04206256697193	0.797646463842364	1.2864786701015	0.123664876861631
715	CCR6	2.57216964764712e-06	9,53861233669418e-05	-0,477918089480706	-0.670840110820323	-0.284996068141089	0.0976109090496938
473	TNFRSF13B	1.9225667753613e-07	1,07773484246733e-05	0,482918511442621	0.308416555177056	0.657420467708187	0.088291084987372
1137	SLC16A10	4.95841563717411e-05	0,0011563095041308	-0,347719014122001	-0.512016985371026	-0.183421042872975	0.0831282723313687
144	MRPL17	2.24095592472323e-11	4,12631571833587e-09	0,431365758007819	0.313829683679401	0.548901832336237	0.0594686028150859
8373	LOC399978	0.0657609831104003	0,20824704014956	0,0649760425412328	-0.00428914962651548	0.134241234708981	0.0350454464764994
327	PCSK5	1.72500538678622e-08	1,39873143212956e-06	-0,419200723328367	-0.557939117986152	-0.280462328670582	0.0701961379452983
290	PLK1	7.56851460468763e-09	6,91997119804457e-07	0,434945188430399	0.29489281282563	0.574997564035167	0.0708609603114461
427	HDAC8	9.55700823656875e-08	5,93452162511992e-06	0,274819432724341	0.178134871427883	0.371503994020799	0.0489185622962375
236	MRPS7	1.10318029618096e-09	1,23944176073043e-07	0,422604511021372	0.294447219794351	0.550761802248394	0.0648425182939292
468	ZNF33B	1.77920049688926e-07	1,00802352938074e-05	-0,230361095863855	-0.31335054393097	-0.147371647796739	0.0419893769053103
272	AXL	4.87682853388763e-09	4,75401134470701e-07	0,492092927539005	0.335869837202869	0.648316017875141	0.0790427021051082
1718	NBPF1	0.000433688301576159	0,00669339075453542	-0,204995312102345	-0.317493844806962	-0.0924967793977267	0.0569198060843635
883	AEN	1.06912403751718e-05	0,000321039907755018	0,301077373222966	0.170642164711313	0.43151258173462	0.0659950543048467
273	SMURF2	5.20509161244634e-09	5,05542139575146e-07	-0,384893798902399	-0.507339430902708	-0.26244816690209	0.0619526447303507
262	OPN3	3.69684603585462e-09	3,74129284888111e-07	-0,448306130039681	-0.589384111559803	-0.30722814851956	0.0713798763223256
1483	HOTAIRM1	0.000201050528902791	0,00359464246382839	-0,14542200270204	-0.220765163409102	-0.0700788419949784	0.038120658057729
184	FOXO3	1.85683140455511e-10	2,67575460281407e-08	-0,314956253470746	-0.405715432141731	-0.22419707479976	0.0459205531497262
5303	LOC441503	0.0204811998269346	0,102405999134673	0,0998136206622509	0.015619549434207	0.184007691890295	0.0425988685589019
807	STXBP5	5.84820444068845e-06	0,000192150112447155	-0,377801447160734	-0.536489139043704	-0.219113755277764	0.080289692965774
243	PSMB6	1.44971938748693e-09	1,58186459091423e-07	0,455540104756424	0.316259967706758	0.594820241806089	0.0704702381593382
6495	OR10G2	0.0344246252154894	0,140534093547144	0,107468596016053	0.00798987853032447	0.206947313501781	0.0503322947658002
575	BEND2	7.24129049382179e-07	3,33917943380321e-05	-0,735416111725229	-1.01594160264624	-0.454890620804215	0.141934798268614
13286	LOC440427	0.219951275726502	0,438958909821481	0,0446209296761476	-0.0269639510798357	0.116205810432131	0.0362191171141879
4052	H2AFB3	0.00998309904465278	0,0653262268432795	0,103297853734468	0.025096599716091	0.181499107752846	0.0395667401811132
558	WDR83	6.16506263965877e-07	2,92950960377334e-05	0,237101159514296	0.147273944328891	0.3269283746997	0.0454490165029658
1203	HOXB-AS1	6.7287249350576e-05	0,00148306019661723	-0,178127705233606	-0.263898920777017	-0.092356489690194	0.0433968411763181
3379	LOC101927830	0.00596407331446618	0,046800060353084	-0,163783311715294	-0.279772217621696	-0.0477944058088916	0.0586857968135871
1764	LOXL1-AS1	0.000487591360360301	0,0073290730838738	-0,27603287771169	-0.428929763705698	-0.123135991717682	0.0773597743228585
4886	ROPN1L	0.0165675230610923	0,089907464994855	-0,167036221463573	-0.30321474208615	-0.0308577008409966	0.0689009429753601
749	GGTA1P	3.49034104033998e-06	0,000123559936828591	-0,691729869107745	-0.975028431058449	-0.408431307157042	0.143337862481749
4574	LOC391265	0.0139326069573034	0,0807574937879683	0,103331279212383	0.0212850346746587	0.185377523750107	0.0415121532411403
1034	GATSL3	2.81172275894618e-05	0,000721013819665938	-0,235844483408618	-0.343601387591652	-0.128087579225585	0.0545207296743512
1018	RAPH1	2.57174372502608e-05	0,000669840715806153	-0,265763182354138	-0.386570728782926	-0.144955635925351	0.0611238382487106
1295	LOC105369477	9.91052851054142e-05	0,00202917114638615	-0,226387408771604	-0.338141787584002	-0.114633029959206	0.05654329366039
8092	LOC388276	0.0597719163179333	0,195835329094944	0,0737207496938351	-0.00307434959274328	0.150515848980413	0.0388552815270812
138	WFS1	1.92440052027415e-11	3,69749853587458e-09	0,507411201708942	0.369687678795383	0.645134724622502	0.0696826530002681
10256	LOC441040	0.11172513663574	0,288799250886979	0,0707148961955643	-0.0166257550459616	0.15805554743709	0.0441909135384271
1849	AGPAT4-IT1	0.000611715695787022	0,00877211556181334	-0,204256496375323	-0.319499145132758	-0.0890138476178884	0.0583082202249233
13279	LOC387901	0.219557547560653	0,438396074272728	0,0554384135103541	-0.033424540027715	0.144301367048423	0.0449611382643666
1054	PDGFC	3.09426253525674e-05	0,000778303598691801	-0,353033834765886	-0.5152298078519	-0.190837861679872	0.0820647444350321
1879	HRH4	0.000661416511795416	0,00933340011189753	-0,234412838708134	-0.367529996493757	-0.101295680922511	0.0673520145151926
3286	LOC392439	0.00555555168015008	0,0448230646879849	0,127650936891866	0.0380258402173942	0.217276033566338	0.0453467525340787
297	INPP5A	8.90764494975726e-09	7,95239750312504e-07	-0,369624010855086	-0.489279680649816	-0.249968341060355	0.0605410342505836
51	CKS2	1.17672420223833e-14	6,11781220046064e-12	0,921680834136414	0.709858290905984	1.13350337736685	0.10717382525006
6306	LOC151443	0.0321525656321601	0,135192717687397	0,10858269187517	0.00938040155162882	0.207784982198711	0.0501924335597039
1662	LINC00963	0.000354614617229682	0,00565740467860711	-0,137416079005851	-0.211658956892394	-0.063173201119309	0.0375639584877324
732	LOC101928307	2.98137714156008e-06	0,000107993462989707	-0,338975124560031	-0.476764134131449	-0.201186114988614	0.0697157866578969
926	TRIM23	1.47401951165886e-05	0,000422069409844865	-0,368627310927545	-0.531088960702131	-0.206165661152958	0.082199166326866
944	LGR6	1.64158815958112e-05	0,00046108803020438	-0,362427119999351	-0.523095080979808	-0.201759159018893	0.0812916307716637
482	SENP6	2.18840278211091e-07	1,20384854289774e-05	-0,391403688796817	-0.533557791906629	-0.249249585687006	0.0719243512655604
965	RNF157-AS1	1.83166810579178e-05	0,000502782133456151	-0,339963660119577	-0.49158383995978	-0.188343480279373	0.0767138115271297
9507	LOC283332	0.0902913213261703	0,251822276739603	0,0756625738638573	-0.0120340674288017	0.163359215156516	0.0443710304180993
20151	SOS1-IT1	0.587120047528028	0,772541713076556	-0,0279629710284099	-0.129514519560011	0.0735885775031913	0.0513810652549809
3537	LOC441329	0.0068951775440628	0,0516894635512653	0,108834036973924	0.0303577220739281	0.187310351873919	0.0397059101033042
2259	HBZ	0.00142652182011204	0,0167437919700181	-0,303825774927053	-0.488497857279338	-0.119153692574768	0.0934367663646533
447	ZNF302	1.38606068529229e-07	8,22178950123606e-06	-0,351844761171899	-0.477383532299455	-0.226305990044344	0.0635176507360477
191	ANKRD36BP2	2.66134134815032e-10	3,69452700765476e-08	0,528473148087315	0.374654834343408	0.682291461831222	0.0778259803042532
4852	LOC440194	0.0162702274243283	0,0889128359761058	0,107141890994356	0.020038842153833	0.19424493983488	0.0440706961252297
4721	C9orf73	0.0151790951549395	0,0852438649487391	0,125307153179748	0.0245183760593244	0.226095930300172	0.0509951331030929
198	CCDC191	3.67951273855259e-10	4,92738789205666e-08	-0,379557859936067	-0.491046084734233	-0.2680696351379	0.0564086302606601
759	TSPYL1	3.86856522940035e-06	0,000135144936834717	-0,251372348596558	-0.354833209890638	-0.147911487302478	0.0523471019630332
304	RNASE1	1.02230687944568e-08	8,91660095674419e-07	0,519638788233079	0.35065355992725	0.688624016538908	0.0854998389316314
344	SLC35B1	2.33486317143889e-08	1,79967723810181e-06	0,477182471820631	0.317605692238762	0.636759251402499	0.0807395361610287
227	SRM	7.86467344887087e-10	9,18642363422076e-08	0,592078345043856	0.414313312787167	0.769843377300545	0.0899420723219444
9092	LOC441700	0.080492808101395	0,234709805170893	0,0732906627308865	-0.00900725563435459	0.155588581096128	0.0416394902393604
9987	LOC442040	0.103644916448206	0,275172219848222	0,0579183555253524	-0.0119787056876131	0.127815416738318	0.0353651472108984
929	ZXDB	1.49451651902005e-05	0,000426556571601901	-0,225895331981576	-0.325526600805995	-0.126264063157157	0.0504094797068604
787	CDC14A	4.9785802789577e-06	0,000167734505840614	-0,319797799010685	-0.453052727954277	-0.186542870067093	0.0674217212696458
10713	LOC338902	0.125623800805265	0,310922718038982	0,0694343605331137	-0.019650922801884	0.158519643868111	0.0450736283442256
643	RCC1	1.21875634680626e-06	5,02571143632473e-05	0,324927159854984	0.198147152389599	0.451707167320369	0.0641456672084013
1202	CEP126	6.71681637282798e-05	0,00148166710586967	-0,200584137481603	-0.297157709644767	-0.10401056531844	0.048862406186529
338	GTSF1	2.00333856763819e-08	1,57155390890316e-06	0,454776000849901	0.303492396116243	0.60605960558356	0.0765435178411877
3373	LOC440569	0.00594299043548281	0,0466995440569044	0,111056603436671	0.0324420145543421	0.189671192319	0.0397758712669898
4092	ZNF641	0.0102029169421008	0,0661081802907216	-0,203960861033498	-0.35883226179786	-0.0490894602691363	0.0783588006669119
3825	LOC442272	0.00848346546969903	0,0588068487968847	0,12411215787771	0.0321912262559016	0.216033089499518	0.0465083541733393
5546	LOC441697	0.0231525595247814	0,110690608690873	0,11075717978033	0.0153834671663662	0.206130892394295	0.0482553247319804
1446	SDHA	0.000181624149894419	0,00332958746439429	0,190053404714682	0.0922928876151534	0.287813921814211	0.0494629533580028
9264	LUNAR1	0.0841196751177843	0,240763513142061	-0,120660871552384	-0.257780947131875	0.016459204027108	0.0693773325270896
307	SORL1	1.12048352292046e-08	9,67740085023977e-07	-0,487406268615761	-0.646392777394012	-0.328419759837509	0.0804408824908749
584	CPA3	7.89736532768453e-07	3,58559317917047e-05	-0,66163478669854	-0.914954764132386	-0.408314809264695	0.128169884941423
4163	SMCR2	0.0107036116248427	0,0681734956119877	0,111197185693123	0.0261997212123147	0.196194650173932	0.0430053537552637
2299	KISS1R	0.00153612694574954	0,0177165750180727	-0,23724901728351	-0.38246576942723	-0.09203226513979	0.0734739304904938
1209	IL16	6.80560485651787e-05	0,00149256089967387	-0,210515707989405	-0.311954744114364	-0.109076671864446	0.0513241384292331
960	ZNF540	1.81116021993586e-05	0,000500238679495828	-0,267351784650691	-0.386513719398419	-0.148189849902962	0.0602912238534454
7472	LOC441316	0.0481750697439232	0,170952112861137	0,0957832264383297	0.000778990295034754	0.190787462581625	0.0480683842576682
346	NT5E	2.4477454062848e-08	1,87577946380467e-06	-0,516482038632362	-0.689483815459711	-0.343480261805013	0.0875320535523643
4919	OR11G2	0.016805976010294	0,0905896429991759	0,120155464157529	0.0219780510058635	0.218332877309194	0.0496738862641881
4530	LOC388509	0.0135410342499365	0,0792583936284917	0,107050250265058	0.0224102303370698	0.191690270193046	0.042824500955291
3729	ZNF534	0.00789394071309826	0,0561167069627389	0,11331598191582	0.0301797261165585	0.196452237715082	0.0420636558087284
2726	LOC441621	0.00301786971887287	0,0293539308862487	0,156603367257834	0.054003326517155	0.259203407998513	0.0519115608248953
394	CRIP2	5.6118640615055e-08	3,77661359367559e-06	-0,333387878063419	-0.44839670837098	-0.218379047755859	0.0581899173412694
409	CAV1	6.99068394195943e-08	4,53198006652944e-06	0,983248192687822	0.641322496520526	1.32517388885512	0.173000872573199
668	LRRC75A	1.51481333980251e-06	6,01276582408136e-05	-0,222868832233068	-0.310675635032089	-0.135062029434046	0.0444267677813285
362	PLCL1	3.09199331702337e-08	2,26475698344957e-06	-0,457807003940252	-0.61241037850183	-0.303203629378674	0.0782231900138554
3395	LOC441111	0.0060265312454324	0,04706729778281	0,111699904431969	0.03249471749494	0.190905091368999	0.0400746905132426
3161	ATP6V0E2-AS1	0.0049013253736735	0,0411046188682977	-0,165389469908381	-0.279793359159376	-0.0509855806573869	0.057883841103612
204	PRC1	4.80671966603809e-10	6,24755744828431e-08	0,804668157122339	0.566501833475292	1.04283448076939	0.120502735741541
5139	LOC440770	0.0188334345645549	0,0971630675486834	0,099830728495917	0.0167690342364645	0.182892422755369	0.0420259306199169
3326	LOC389192	0.00575074284881978	0,0458451433062106	0,154769572134676	0.0456494328554266	0.263889711413925	0.0552104726910687
222	GOSR2	7.19137937765445e-10	8,58916325218504e-08	0,284196514683587	0.199092829564404	0.369300199802771	0.0430590971952278
910	ZNF571	1.30931963443092e-05	0,000381501209966328	-0,417683673655538	-0.600594144562676	-0.234773202748399	0.0925454606787648
3735	LOC401951	0.00791542203825969	0,0561920790748208	0,109521714586048	0.0291407807856213	0.189902648386475	0.0406695719028925
1208	UST	6.80545104533138e-05	0,00149256089967387	-0,237229585664572	-0.351540800208902	-0.122918371120243	0.0578369513690931
2486	LOC152024	0.00209575875126469	0,0223458327841466	0,124449763489326	0.0459330172682307	0.202966509710421	0.0397263667519502
6990	LOC439955	0.0409762253631664	0,155413958307211	0,0905589975146051	0.0037639879935393	0.177354007035671	0.0439148404184187
368	CD70	3.35855783342911e-08	2,41989567808078e-06	0,479713975637688	0.317240239741081	0.642187711534296	0.0822052814263717
2132	CXCL6	0.00111548907635734	0,0138729797652978	-0,362549338166511	-0.577983060018786	-0.147115616314236	0.109000938741673
265	FAM27B	4.42500103695979e-09	4,42750575452788e-07	0,327164683871815	0.223621807518776	0.430707560224854	0.0523885983376055
3425	NAP1L3	0.00618407612884748	0,0478746798704791	-0,298662085716363	-0.511112978758358	-0.086211192674368	0.107491745391483
4718	LOC441576	0.015147851033668	0,0851187635723201	0,113851845183412	0.0223057082698666	0.205397982096957	0.0463187228812423
672	MAN1C1	1.55032928397123e-06	6,11503126249918e-05	-0,376842112903256	-0.525466928081915	-0.228217297724598	0.0751982755322316
8494	LOC283874	0.0680540293564574	0,212428919149751	0,0849097857604561	-0.00637790081382268	0.176197472334735	0.0461879572362175
3457	LOC151154	0.00637923116222203	0,0489283524056457	0,142062829930056	0.0406185193742884	0.243507140485823	0.0513268070825177
567	FKBP11	6.55130844192656e-07	3,06363215763109e-05	0,558777912889792	0.346536866571247	0.771018959208336	0.10738557125286
766	NUDC	4.16736042966754e-06	0,000144166792015332	0,219667190383989	0.128929000584775	0.310405380183203	0.0459099336111202
4274	LOC400623	0.0116507419587417	0,0722787606541965	0,128768726565224	0.0291556710577365	0.228381782072711	0.0504002644891775
6328	LOC285419	0.0324305182603214	0,135887356458979	0,0779171978505455	0.00661474848922673	0.149219647211864	0.03607621800404
217	PREB	6.58610680506904e-10	8,04749409845187e-08	0,508253512292431	0.356444748402987	0.660062276181876	0.0768092275939472
530	PDE3B	4.39815700730187e-07	2,20032326506809e-05	-0,415891165487454	-0.571249878571361	-0.260532452403547	0.0786053614180985
7110	LOC146443	0.0424758270436289	0,158395791044588	0,0757806930505915	0.00260707869455215	0.148954307406631	0.037022953451079
5604	LOC387705	0.0237344472855273	0,11229815663379	0,112812631992108	0.0152532602095708	0.210372003774644	0.0493611817867414
315	OGFOD3	1.328539626039e-08	1,11731137455915e-06	0,260823613579317	0.175260187035878	0.346387040122757	0.0432917081643531
13561	LOC400985	0.231878434122257	0,453377824699627	0,0529247404352872	-0.0342036106453686	0.140053091515943	0.0440834980575502
652	E2F2	1.25902151339975e-06	5,11572895878938e-05	0,404478256498405	0.24643150312334	0.562525009873469	0.0799654034421252
604	ANTXR2	9.39279958975223e-07	4,12334571394504e-05	-0,236090906735834	-0.327162482856009	-0.145019330615659	0.0460786138977342
3595	LOC392539	0.0071857983654749	0,0529990107539825	0,130329415509976	0.035860447277243	0.22479838374271	0.0477975598749863
758	AK5	3.84086608083789e-06	0,000134354306244613	-0,373501309054084	-0.527175142674617	-0.219827475433551	0.0777528790787726
5040	LOC442030	0.017915447403418	0,094241814753855	0,129427366538333	0.0226005430248916	0.236254190051775	0.05405014565798
1111	SH3BP5	4.37087955784985e-05	0,00104314915820332	-0,237473483404944	-0.34882703046919	-0.126119936340697	0.0563404886563715
621	PYCR1	1.09303604686496e-06	4,66696469929539e-05	0,399934389001716	0.244635414212895	0.555233363790537	0.0785751362045748
5605	LOC440056	0.0237460768975067	0,112333136295699	0,0928413215490841	0.0125461718130127	0.173136471285155	0.0406261685607257
7071	LOC387854	0.0418973817641024	0,157107775063665	0,0666888580478537	0.00247760797693107	0.130900108118776	0.0324883517553777
472	FAM129C	1.88343039583427e-07	1,05803298613444e-05	-0,383638769954186	-0.522154771893533	-0.245122768014839	0.0700836160296454
4329	LOC150371	0.012033639495313	0,0736624768461263	0,130476342485163	0.0290742355412858	0.231878449429041	0.0513054537248597
3183	LOC285147	0.00501410474994864	0,0417684534856702	-0,161295761022663	-0.273167085374432	-0.0494244366708941	0.0566024634758834
1355	YKT6	0.000126753499640635	0,0024803461571745	0,233211633059379	0.116188222862872	0.350235043255885	0.0592092150499902
215	TFPT	6.50598507332668e-10	8,02354391717474e-08	0,300454367488719	0.210744472996169	0.390164261981268	0.0453896568746538
826	SCARB2	6.77002987176632e-06	0,000217321237348528	0,326228495003316	0.188190517566282	0.464266472440351	0.0698417545464682
9802	REXO1L4P	0.0986777658143805	0,266908915712136	0,0716822416166811	-0.013563642515407	0.156928125748769	0.0431310442690725
4107	CABP3	0.0102721608723783	0,0663175908281253	0,128136981969006	0.030749176126592	0.225524787811421	0.049274376209747
13380	LOC442646	0.22349788106441	0,442903312139225	0,048384179294626	-0.0298391611728721	0.126607519762124	0.0395779150504278
891	MICU3	1.1607073045852e-05	0,000345411382503664	-0,372344068370535	-0.534355873091366	-0.210332263649703	0.0819715625296237
199	AIFM2	3.87023407298694e-10	5,15674655503763e-08	0,385700581027124	0.272245268472081	0.499155893582167	0.0574038988297739
6363	LOC150381	0.0327851979282274	0,136617872554919	0,10793636849554	0.00895829184399319	0.206914445147087	0.0500789903136048
856	ZNF354A	8.35895902428016e-06	0,000258922661832697	-0,347364353348417	-0.495936313381969	-0.198792393314866	0.0751715329202372
4256	LOC388847	0.0115004555054698	0,0716481620600403	0,120240183518252	0.0273963166981696	0.213084050338334	0.0469753228639631
699	SATB1	2.05816424968773e-06	7,80718527617599e-05	-0,372222371171847	-0.520931411415557	-0.223513330928137	0.0752408900824387
140	SRPRA	2.01983775860871e-11	3,82432443067639e-09	0,373514904734963	0.27200973632776	0.475020073142166	0.0513575987472544
5413	LOC201617	0.0216105586365972	0,105849452457122	0,116338579456751	0.0173234816864003	0.215353677227103	0.050097721534828
3894	NAP1L2	0.00894831465148691	0,0609308071351247	-0,316170464055544	-0.552002356378142	-0.0803385717329473	0.119321605862684
721	LYRM9	2.66388259806741e-06	9,79651138526454e-05	-0,213446232466925	-0.299750047746151	-0.127142417187699	0.0436663155681553
550	WBSCR22	5.61812259546523e-07	2,70844582943201e-05	0,264464303921583	0.164661148822985	0.364267459020181	0.0504964473602123
3781	LOC391025	0.00820850344642522	0,0575637315212813	0,143455868591232	0.0376684276024446	0.249243309580019	0.0535242592279219
3415	OR2M1P	0.00612416381830447	0,0475496935995148	0,121744130689434	0.0352461657074633	0.208242095671405	0.0437645476354177
3600	RESP18	0.00725368459969142	0,0534190416985793	0,135721847326395	0.0372261982433723	0.234217496409419	0.04983490105315
1346	MAP4K4	0.000121744805463747	0,00239826412843332	-0,230532321501715	-0.345897742303245	-0.115166900700186	0.0583703380212577
3317	OR1L6	0.00572198608839159	0,0457396626872786	0,126204511426038	0.0372782385144125	0.215130784337664	0.0449931753618964
4301	LOC145899	0.0117827042444036	0,0726385498815069	0,114378743455985	0.0257551764110322	0.203002310500937	0.0448400181711546
797	LAGE3	5.33444213610871e-06	0,000177468925017468	0,247683714398326	0.144124560871511	0.351242867925141	0.0523968339434633
692	LOC728392	1.88753870204487e-06	7,23238275790749e-05	-0,265798937175833	-0.371569358538032	-0.160028515813635	0.0535156479703191
8190	LOC387706	0.0620362708716776	0,200841480117525	0,0934714728734694	-0.00476612300663702	0.191709068753576	0.0497043363434037
533	LY6E	4.71788487051645e-07	2,34699282067061e-05	0,578932468440037	0.362040357882173	0.795824578997901	0.109738825719593
17868	ZNF410	0.451960712274344	0,670681569619109	0,026788939761889	-0.0434150948107506	0.0969929743345287	0.0355204635842381
3438	LOC388924	0.00623019417214448	0,0480493305626559	0,124024472973264	0.0357197552564763	0.212329190690052	0.0446786930276798
1055	TMEM51	3.09677652883217e-05	0,000778303598691801	0,309504281656692	0.167300584384483	0.451707978928901	0.0719494439493379
11331	LOC388171	0.145986866217831	0,341615193519177	0,060408642216193	-0.0212734272721499	0.142090711704536	0.0413278950762274
12855	ZNF234	0.201601061049145	0,415826692626843	-0,0765160707572919	-0.194404719483779	0.041372577969195	0.0596469915094621
10871	LOC401199	0.130982184210678	0,319473150064034	0,0712883495813923	-0.0214790279880564	0.164055727150841	0.0469366223297524
2444	SPRED1	0.00196149504510536	0,0212802950576794	-0,265075208614731	-0.43121549660024	-0.0989349206292217	0.0840604117012392
3991	LOC387765	0.00956593494582598	0,0635531859405101	0,126724057660794	0.0313458274425615	0.222102287879027	0.0482576104609829
13408	LOC402779	0.224702854152678	0,444361290114726	0,054079158763842	-0.0335801976085407	0.141738515136225	0.0443521657237697
12323	LOC391020	0.180884122365816	0,389202507873863	0,0423770387498469	-0.0199180282287329	0.104672105728427	0.0315188389322668
1178	HLA-DPB2	5.91022868334419e-05	0,00133030317095816	-0,354706307022071	-0.524124670534646	-0.185287943509497	0.08571898820748
2010	LOC196120	0.000902006714524633	0,0118968886372373	0,119978107369648	0.0500168866162046	0.189939328123091	0.0353976093996457
101	RNASEH2A	1.27477031803968e-12	3,3465876220616e-10	0,697372275803906	0.520093606353728	0.874650945254084	0.0896959919867816
3985	TSR2	0.00953670757449675	0,0634544043507607	0,103791337733361	0.0257057750679989	0.181876900398724	0.039508204934289
1186	PTGS2	6.20198272164449e-05	0,00138655625518047	-0,657987378952978	-0.97320510733837	-0.342769650567586	0.159487697685444
3895	FLJ25715	0.00895245237911891	0,0609433311507928	0,122482790090228	0.0311170919616997	0.213848488218756	0.0462274279958217
210	NUDT1	5.86062927095898e-10	7,39974214854655e-08	0,415748178730602	0.291989471451685	0.53950688600952	0.062617008864137
2784	LRRC6	0.00318932402828835	0,0303753328340753	-0,253079002165526	-0.419873102190343	-0.0862849021407085	0.0843912147223838
6742	C12orf34	0.0375698266293935	0,14773602749817	0,125127853797439	0.00729249242970731	0.242963215165171	0.0596200302144642
8465	C10orf129	0.0676572935731642	0,211877377621809	0,0813761450020381	-0.00598492072230619	0.168737210726382	0.0442012424589507
19037	LOC283403	0.519612969183839	0,723706357487198	0,0268974671015327	-0.0554573612940445	0.10925229549711	0.0416682844628326
5874	LOC153027	0.026787628272692	0,120918277775013	0,109353339234975	0.0127518412419115	0.205954837228038	0.0488765355514586
4356	LOC389316	0.0121791061135034	0,0741342971991604	0,116301230249211	0.0257591893186859	0.206843271179735	0.0458106900449948
1106	GALNT2	4.25824265740946e-05	0,00102086170037262	0,277148120302859	0.147394343079582	0.406901897526135	0.0656502770365415
7546	LOC284048	0.0493799722851806	0,173479511928457	0,0959111997989793	0.000263694582362833	0.191558705015596	0.0483938529551993
3211	LINC01088	0.00519978462247946	0,0429374927639498	-0,096435318144346	-0.163609438090958	-0.0292611981977337	0.0339874466744222
754	SEC11C	3.68368561132776e-06	0,000129539686981904	0,534134584786809	0.314811979272636	0.753457190300982	0.11096855999502
2865	C17orf46	0.00349050876288101	0,0323039580620558	0,132548582195425	0.0443284393104493	0.220768725080401	0.0446359015093318
393	TM6SF1	5.55954263735177e-08	3,75092297784687e-06	-0,566194087857809	-0.761447668852263	-0.370940506863354	0.0987905859773558
540	FMNL3	4.94268052902188e-07	2,42694767087065e-05	-0,353641499714348	-0.486386464675064	-0.220896534753632	0.0671636996731195
729	PCMTD2	2.90684484582957e-06	0,000105727011093513	-0,4018782961361	-0.56504112625933	-0.238715466012871	0.0825539358382133
6473	LOC440277	0.034119077543641	0,139760133024817	0,096159581795536	0.00730265582775658	0.185016507763315	0.0449580885523055
255	AMPD2	3.00455005882108e-09	3,1215046756796e-07	-0,366764480656517	-0.481434643298822	-0.252094318014211	0.0580185649034207
461	CTNNAL1	1.62151574876933e-07	9,32635359622966e-06	0,487032768440667	0.3122058664455	0.661859670435834	0.0884554946687447
345	ACOT13	2.43609441033483e-08	1,87226212434863e-06	0,434200915609288	0.288784233718478	0.579617597500098	0.0735750870314838
8880	IGKV1D-13	0.0757273233178758	0,226092970723121	0,0702741541853512	-0.00737020467117766	0.14791851304188	0.0392849732650508
1049	TBL1X	3.05717305173145e-05	0,00077198697014335	-0,24651634071182	-0.359695225043874	-0.133337456379766	0.0572640370869537
7118	LOC391445	0.042557210057145	0,158520190011441	0,093237262021393	0.00317170075683663	0.183302823285949	0.04556961018788
12447	NF1P1	0.184988416041713	0,394047501291283	0,0713974793813249	-0.034552971990142	0.177347930752792	0.0536067360313859
4938	LOC442123	0.0169688152473527	0,0911154589476622	0,111901715700656	0.0203299632333668	0.203473468167944	0.0463316833378526
532	RNF175	4.67847995037559e-07	2,33176496022949e-05	-0,399801658916168	-0.549531906182014	-0.250071411650322	0.0757575804274107
2866	MS4A2	0.00350031034132066	0,0323752278232419	-0,281857309920759	-0.469510423409255	-0.0942041964322623	0.0949450501628971
683	ELP6	1.7356928858209e-06	6,73819866289036e-05	0,196912321005588	0.118853157294683	0.274971484716492	0.0394948481079158
1538	NDE1	0.000240769470690793	0,00414878839915223	-0,179967542668204	-0.274428073336779	-0.0855070119996299	0.0477932908013886
18750	LOC92249	0.503827450316072	0,712479191740301	0,0228851819728718	-0.0446090266054244	0.090379390551168	0.0341493988564395
1039	YIF1B	2.92322158546421e-05	0,000745998270823709	0,204486619798005	0.110847336750248	0.298125902845761	0.0473777720012729
693	ZNF605	1.91457329578667e-06	7,32538397370615e-05	-0,236620619059347	-0.330841269059693	-0.142399969059	0.0476719206751242
7858	LOC440206	0.0555134439402925	0,187317251982292	0,0817498100690326	-0.00195203152585816	0.165451651663923	0.0423498198416034
697	STEAP1B	2.02089167568519e-06	7,67755702426145e-05	0,36077980800641	0.216763347842549	0.504796268170272	0.0728666302431425
14391	LOC388530	0.272291862625525	0,501665508313413	0,0509059990710162	-0.0403952756883549	0.142207273830387	0.0461948323202021
1474	SNX8	0.000197825265283553	0,00355857320827232	0,244597684861894	0.118017422177668	0.37117794754612	0.0640446042528534
4485	LOC391337	0.0131341679905239	0,0776482640510012	0,11064154500444	0.0235545690680357	0.197728520940845	0.0440625638717358
5997	SPAR	0.0285753263731862	0,126342300947979	0,0963886369718024	0.0102392464829364	0.182538027460668	0.0435881827346809
143	KIAA0226L	2.17163399546181e-11	4,02663464263425e-09	-0,651560139683918	-0.828951777127758	-0.474168502240078	0.0897531493215343
254	C11orf24	2.93808066889144e-09	3,06705546990774e-07	0,377706978227172	0.259697896860556	0.495716059593788	0.0597079256599579
527	PMVK	4.21176374900311e-07	2,11906861109711e-05	0,480934708695341	0.301598702881232	0.660270714509451	0.0907369227800105
1858	VPS41	0.000629045070404546	0,00897692682549867	-0,218824226527798	-0.342571581277825	-0.0950768717777716	0.0626112649337276
1563	LINC00920	0.000262986689312114	0,00446135129053788	-0,198508062314743	-0.30337614573654	-0.0936399788929462	0.0530591006771638
4287	LOC342853	0.0117266716930862	0,0725266904573787	0,0830751703733636	0.0187502181716585	0.147400122575069	0.0325458805344642
4711	LOC140103	0.0151285787804556	0,0851033810444975	0,105455899748754	0.020677226809177	0.19023457268833	0.0428946538927818
760	ZNF573	3.95836413443864e-06	0,000138100032927159	-0,302868260857034	-0.427662478175257	-0.17807404353881	0.0631409359698396
16134	LOC200292	0.359752138086385	0,591225234991974	0,0437661369963506	-0.0503850945170232	0.137917368509724	0.0476367976675421
5433	C12orf44	0.0217772110925299	0,106260262344906	0,0738687381393243	0.0109182024454046	0.136819273833244	0.0318504801659305
269	KIAA1147	4.60545903407032e-09	4,52893546535037e-07	-0,347191512055024	-0.457212315826717	-0.237170708283331	0.055666173285774
469	LOC101927402	1.78560508365754e-07	1,00949507021705e-05	0,515145792936048	0.329534403096626	0.700757182775469	0.093912018785605
7555	FAM22D	0.0494952758071989	0,173708436535788	0,0961077919136495	0.000214994981785385	0.192000588845514	0.0485179608571455
6169	LOC442121	0.0305472325644546	0,13129516476682	0,105509052888638	0.0100391593570725	0.200978946420204	0.0483039884704958
12792	LOC389318	0.198759141230074	0,4119839454124	0,0548939520384262	-0.0291458667307001	0.138933770807552	0.0425208229183185
283	NASP	6.24935008423382e-09	5,85517729623533e-07	0,339854630623885	0.231099626105268	0.448609635142503	0.0550257289502379
1763	LOC201651	0.000487266862836661	0,00732834989683157	0,179175491625174	0.0799339916643081	0.278416991586039	0.0502122720847004
3363	KIAA0889	0.00589735776770737	0,0464967116297238	0,0962835355282645	0.0281906129966318	0.164376458059897	0.0344523244262636
220	COPG1	7.01984698067552e-10	8,46051103148234e-08	0,362123747700876	0.253760866761134	0.470486628640619	0.0548273299352991
462	DPP3	1.64533140279839e-07	9,44284894917733e-06	0,275386865558407	0.176477280977013	0.374296450139801	0.0500443360362763
3409	LOC389120	0.00610635164466025	0,0474905396037812	0,126664208174407	0.0367028056800274	0.216625610668788	0.0455169099716382
4349	C21orf77	0.0121437720233185	0,0740134829346737	0,107202285445938	0.023778810700606	0.19062576019127	0.0422089772304486
6429	LOC389301	0.0335555481128162	0,138392496222013	0,0907596228051092	0.00716150958035749	0.174357736029861	0.0422973373907499
536	ANKRD16	4.77480179870012e-07	2,36201249426369e-05	0,352290834267296	0.220242451113669	0.484339217420923	0.0668112568418384
1900	LOC283688	0.00071366830594058	0,00995942901684972	0,137873300890107	0.059077392523103	0.216669209257111	0.039867611751589
494	BBS2	2.62507190979531e-07	1,40898343498426e-05	-0,348351415390074	-0.475785216962246	-0.220917613817903	0.0644764611563996
600	CARNS1	9.05399185520172e-07	4,0011099006779e-05	-0,358104909290668	-0.496023087734689	-0.220186730846647	0.0697811409963402
12145	LOC51039	0.173541286674903	0,378875851476744	0,0665017959670479	-0.0296036813267453	0.162607273260841	0.048625568704714
403	ALG14	6.32950855442477e-08	4,16443968537401e-06	0,549279530872507	0.358961712420409	0.739597349324605	0.0962932854345383
5169	C17orf73	0.0190905977439757	0,097910905332595	0,111973578052474	0.0186039617423454	0.205343194362602	0.0472413313024996
3609	HCRP1	0.00728902043502047	0,0535426755124467	-0,160083021846956	-0.2763300922423	-0.0438359514516124	0.0588164178296588
1622	LOC729083	0.000313741761997177	0,00512876869257407	-0,23655276010738	-0.363173413813058	-0.109932106401701	0.0640650405114726
5077	LOC440236	0.0182870580486732	0,0954992145542239	0,0984037498307306	0.0169162944984966	0.179891205162965	0.0412294280139407
416	ISG15	8.03830159486278e-08	5,12345112470641e-06	0,759389723232111	0.493945652373656	1.02483379409057	0.134304196474974
4015	OR2AI1P	0.00975081015362882	0,0643789874870492	0,116354435387613	0.0285522055748685	0.204156665200358	0.0444244540312214
747	NR3C2	3.39360233949676e-06	0,000120456982639567	-0,482804184436004	-0.680271100015535	-0.285337268856473	0.0999104456977767
751	CRELD2	3.54580542140979e-06	0,000125189122168683	0,420416087205826	0.248104054831294	0.592728119580357	0.0871830701517967
500	SLC2A5	2.82193831451606e-07	1,49647388818786e-05	0,510014505426789	0.322901115645361	0.697127895208217	0.0946719713234948
6734	LOC391609	0.0374686059458509	0,147531940400095	0,10354140570234	0.00608692871780364	0.200995882686876	0.0493081091695444
3833	LOC339274	0.00854228232945763	0,0590778717765032	0,112027707828188	0.0289809898165237	0.195074425839853	0.0420183532311327
4157	LOC401721	0.0106682367003764	0,0680320165795331	0,126288574182735	0.0298000603382062	0.222777088027264	0.0488193700429798
491	CDKN2C	2.48783303422573e-07	1,34348050717913e-05	0,372548725980502	0.236554076093128	0.508543375867875	0.0688079116589442
2504	LOC440054	0.00214872601393858	0,0227529833305037	0,103118900011555	0.0378969030394059	0.168340896983704	0.0329997496930666
1261	SLC25A4	8.90979758741312e-05	0,00187345981784504	0,326456540412652	0.166418871991599	0.486494208833705	0.0809727276767058
577	KIAA2026	7.41505457118024e-07	3,40745531984132e-05	-0,287202315846603	-0.396867022171232	-0.177537609521974	0.0554860020680103
6428	TTTY21	0.0335529857642784	0,138392496222013	0,098808528825509	0.00779795596663424	0.189819101684384	0.0460477486613596
7411	LOC440729	0.0472908715485578	0,169196796533533	0,101924809767163	0.00123520717069861	0.202614412363628	0.0509449547182151
301	LOC642361	9.80960230785795e-09	8,63375909813382e-07	-0,227889938682586	-0.301898024154264	-0.153881853210909	0.0374451628163322
2440	LOC388938	0.00195547936291081	0,021249809552287	0,165552240341891	0.061821158740381	0.2692833219434	0.0524838227462219
556	RABL2A	5.89014056523223e-07	2,80894023538008e-05	-0,314083707574743	-0.432847756829202	-0.195319658320284	0.0600899095378169
1276	RHOBTB3	9.47000136678913e-05	0,00196660465651722	-0,169837182566892	-0.25342685841021	-0.086247506723575	0.0422930684096036
5056	GMPPB	0.0179829261859345	0,0943072167365614	0,12212891244209	0.0212656495134423	0.222992175370738	0.051032819974719
7927	LOC391403	0.0570624978734699	0,190868188610452	0,0732502064824262	-0.00222820922657098	0.148728622191423	0.0381890917367916
2109	AKAP12	0.00107585607316502	0,0135259951540875	-0,186816465486344	-0.297465530347533	-0.0761674006251549	0.0559840485373416
642	LOC100130744	1.21243570635762e-06	5,00743500842246e-05	-0,216822286697301	-0.301402491428242	-0.132242081966359	0.0427942368324184
799	AUTS2	5.41284097034994e-06	0,000179626380887145	-0,302206249621162	-0.428653387376746	-0.175759111865578	0.0639772483065924
7794	C20orf66	0.0543126614339678	0,184770364116199	0,0935438265306583	-0.00175485472038139	0.188842507781698	0.0482173618312631
4675	LOC390613	0.0148179769232347	0,0840424937154159	0,102629235928521	0.0203825312448435	0.184875940612199	0.041613578142968
407	PARP2	6.80537681086754e-08	4,42802521093318e-06	0,451587577664516	0.294702457336559	0.608472697992473	0.0793776630850476
423	FAHD2A	9.16575663517577e-08	5,74539094992165e-06	0,257528173732358	0.167068469853007	0.347987877611709	0.0457690307551027
459	FOXRED1	1.60771758494705e-07	9,28728360890438e-06	0,429431567584448	0.2753323243476	0.583530810821297	0.077968119511558
9384	LOC286235	0.0869215322820182	0,245601494933686	0,0660059175832752	-0.00968562001284769	0.141697455179398	0.0382969229786388
682	ZBP1	1.73201890284281e-06	6,73379489866235e-05	0,581453792717859	0.350978484662537	0.811929100773181	0.116611386178589
3557	LOC441498	0.00701807843638211	0,0523149704078357	0,13608446634744	0.037739407764745	0.234429524930135	0.0497587082187125
752	FKBP1B	3.60997026919926e-06	0,000127285055435929	-0,447421878196255	-0.630960558258765	-0.263883198133744	0.0928633096537207
780	NPEPPS	4.69517083054929e-06	0,000159605710989762	-0,234958243087864	-0.332579836007655	-0.137336650168072	0.0493926632201588
6091	FLJ12120	0.0296698044828538	0,129140199179384	-0,161089349081721	-0.306064285760128	-0.0161144124033136	0.0733515814334625
615	ETFB	1.00326181880977e-06	4,32544506109613e-05	0,329115714716492	0.201795122441642	0.456436306991342	0.0644191817315436
3440	OR5BS1P	0.00623727708720317	0,0480758868798721	0,130317452905302	0.0375191514374241	0.22311575437318	0.0469522685987271
280	MRPS18B	6.01868504251959e-09	5,69947978222882e-07	0,263983925740579	0.179610363614741	0.348357487866418	0.0426896838508952
625	SNRPA	1.12748847999224e-06	4,78325712751909e-05	0,265176536782179	0.162064927141957	0.368288146422401	0.05217039444575
951	CHPF	1.69367516654684e-05	0,000472216582975704	0,385483926040935	0.214301971743455	0.556665880338416	0.086611295360966
2232	LINC01013	0.00135051132125575	0,0160405015281645	-0,168311329401071	-0.27009261201927	-0.0665300467828707	0.0514973016124319
13501	LOC441164	0.228944065717673	0,44959830411963	0,0503628098533546	-0.0320250733846038	0.132750693091313	0.0416850089051275
6092	LOC441872	0.0296784907438645	0,129140199179384	0,0989363640619363	0.00989218209928285	0.18798054602459	0.0450528326761631
2311	ZNF30	0.00159060312526028	0,018249607038631	-0,251666504909164	-0.406220288739686	-0.097112721078643	0.0781980990662006
5111	LOC284551	0.0185677903847125	0,0963265431521524	0,0841814569007563	0.0143006128615053	0.154062300940007	0.0353569419626976
235	HMGB3	1.09606743488284e-09	1,23669055471993e-07	0,567151369794289	0.395192506973845	0.739110232614734	0.0870043803320253
977	CTLA4	1.92455362146741e-05	0,000522308487955051	0,361674692187059	0.19992910946036	0.523420274913757	0.0818368647347535
5107	LOC442125	0.0185372582811722	0,096233106398087	0,116116014460052	0.0197511257798926	0.21248090314021	0.0487568206015434
840	ZNF529	7.47696682049235e-06	0,000236014018149232	-0,326861789199058	-0.465867540935456	-0.187856037462661	0.0703314100480009
4001	FLJ39739	0.00963004163244996	0,0638191836751839	0,101199794828376	0.0249630449866597	0.177436544670092	0.0385727788013584
2337	CA5B	0.00168163896329648	0,0190794424954241	-0,206354006559175	-0.33375924732549	-0.0789487657928609	0.0644620105187611
7276	LOC442373	0.0449836380991899	0,163911555643722	0,0870932902052251	0.00197435618370945	0.172212224226741	0.0430668125364227
821	RABL6	6.56339569721392e-06	0,000211891543259801	0,186547625220593	0.107736760475414	0.265358489965772	0.0398751790871353
522	CPQ	3.9452989576125e-07	2,00102039129691e-05	-0,329037261087771	-0.451403517554218	-0.206671004621325	0.0619124838510334
12789	C1orf20	0.198599657960403	0,411749935946523	0,062489813702232	-0.0331447068373936	0.158124334241858	0.0483872832224337
7250	LOC442651	0.0445582494308412	0,162951777157194	0,0761040737520967	0.00187516639855885	0.150332981105635	0.0375568899508333
7093	LOC400740	0.0421616218266409	0,157608262051795	0,0996962481856524	0.0035784983428524	0.195813998028452	0.0486317781288979
2111	LINC00853	0.00108139766852398	0,0135827850217496	-0,243367972757536	-0.387578294257737	-0.0991576512573351	0.0729647164084142
1953	TMOD4	0.000800432021225368	0,0108671044765953	-0,204556228084152	-0.322608936112551	-0.0865035200557523	0.059729999024553
465	LEF1-AS1	1.73507767618454e-07	9,89367410409312e-06	-0,428131462415029	-0.582218773795858	-0.274044151034201	0.0779620824645445
5637	LOC283692	0.0240904348652015	0,113296755300418	0,120165955746292	0.0159794437334398	0.224352467759143	0.0527142525133957
2524	SPEF2	0.00222237461997963	0,0233463799717749	-0,147699960760898	-0.241437219426178	-0.0539627020956188	0.0474273437869338
5847	LOC389526	0.0264911851360674	0,120118878243896	0,0820166772724937	0.00970806382091015	0.154325290724077	0.03658529722072
803	OFD1	5.65583620036251e-06	0,000186755288733016	-0,320952461141173	-0.455537022208357	-0.186367900073989	0.0680944625118549
3503	LOC440687	0.00665812417394949	0,0503968491214019	0,116514246424365	0.0328686932377903	0.200159799610941	0.0423213401342766
4498	LOC392533	0.0132077133747021	0,077857385533621	0,11547335324504	0.0245086081013304	0.206438098388749	0.0460245616508468
7269	LOC441749	0.0448450433520592	0,163580454598961	0,0710836185787669	0.00165698921473773	0.140510247942796	0.0351271273098952
3590	OR4K17	0.00717388812038424	0,0529848589169883	0,113897387140627	0.0313565704218243	0.19643820385943	0.0417623871949966
2761	LOC100128288	0.00311966890442291	0,0299594425935435	-0,149019923302481	-0.246999475018642	-0.0510403715863195	0.0495737762070192
11897	C1orf143	0.164357587926387	0,366305912740031	0,0524056883723741	-0.021703329231753	0.126514705976501	0.0374962304815594
1022	CREBBP	2.6475281845238e-05	0,000686880722237267	-0,229481853508261	-0.333970291615111	-0.12499341540141	0.0528670151700194
4393	LOC390358	0.0124569260375875	0,0751867502587372	0,131477809370233	0.0287864812382114	0.234169137502255	0.0519577486327562
19501	LOC283202	0.547492217340165	0,744410858046996	0,0301886078162458	-0.0687704534609289	0.12914766909342	0.0500693692865935
1002	FLJ10038	2.26602934690862e-05	0,000598727286178337	-0,222470523846921	-0.322875389424208	-0.122065658269634	0.050800889053295
770	CXCL5	4.27183641757829e-06	0,000147100964431284	-0,644127236699633	-0.910518485540838	-0.377735987858428	0.134783431055278
1785	NOP14	0.000523370814800444	0,00777432893805814	0,226237495270877	0.10020776524392	0.352267225297833	0.0637660565123495
806	TSHZ3	5.84465778093841e-06	0,000192150112447155	-0,312283748348049	-0.443448107148869	-0.181119389547229	0.066363975499354
4765	DKFZp547E087	0.0155670407774178	0,0866233129513606	0,0721566592074213	0.0138941857706554	0.130419132644187	0.0294785061661517
6246	C10orf127	0.0315232492232362	0,133819877226082	0,108958717994175	0.00978422040928241	0.208133215579067	0.0501783715336808
1081	CBFA2T3	3.71626767066128e-05	0,000911534109968398	-0,319843278885093	-0.468376628053299	-0.171309929716888	0.0751519973501686
1303	FN3KRP	0.00010302991133708	0,00209657567083858	0,216547328184824	0.109377081801805	0.323717574567843	0.0542239040410571
292	PRSS23	7.68708641136203e-09	6,98024302045426e-07	-0,429512126216702	-0.567885222313685	-0.291139030119718	0.0700113113280631
10679	LOC392591	0.124473545667894	0,309000243203193	0,0642022992496325	-0.017917464677951	0.146322063177216	0.041549351143314
135	ATP2A1-AS1	1.43376446781155e-11	2,81601961955728e-09	0,443909716135686	0.324310886342858	0.563508545928514	0.0605122754587279
171	BNIP3L	7.1950184923988e-11	1,11564862763716e-08	-0,673402543692368	-0.862535885224173	-0.484269202160563	0.0956939869815398
1146	CCNE1	5.17214816519515e-05	0,00119667983071684	0,277134826314387	0.145850255911383	0.40841939671739	0.0664247978133957
827	GOLGA2P5	6.79575860523209e-06	0,000217883360843687	-0,180185602554878	-0.256442679718499	-0.103928525391257	0.0385830636219088
83	TICRR	4.50309175473039e-13	1,43854792622502e-10	0,378573482124201	0.284582455675309	0.472564508573094	0.0475557402440828
187	METTL1	2.38674936399731e-10	3,38420638429885e-08	0,370932562298636	0.263296235066598	0.478568889530675	0.0544597225082672
443	TGFBR2	1.29052637390983e-07	7,72422275490276e-06	-0,32240978899682	-0.437132462386564	-0.207687115607076	0.058045133263822
1420	EHD4	0.000169623581293308	0,0031673022943606	0,202477850523342	0.0988243325093048	0.30613136853738	0.0524445786400814
5129	ZNF506	0.0187749200578171	0,0970592718528017	-0,134465388063303	-0.246287783643759	-0.022642992482848	0.0565777074536656
6431	LOC388180	0.0335807392632742	0,138453320100407	0,10624936338966	0.00836962025045351	0.204129106528867	0.0495232770164144
2324	LOC283713	0.00163458901096867	0,0186493664482936	-0,219391078252726	-0.354476247635438	-0.0843059088700135	0.0683477505108984
8547	LOC440869	0.0692211506111925	0,214726284375967	0,0955625343568366	-0.00761706614007569	0.198742134853749	0.0522047951288992
970	PVALB	1.86775105064371e-05	0,000510550712451732	-0,433107007053261	-0.626476643259329	-0.239737370847192	0.0978373844604065
3946	LOC442491	0.00924618486270342	0,0621139084870393	0,119797654974342	0.0300465551435571	0.209548754805128	0.0454105051453436
454	LOC100505564	1.51776989879493e-07	8,86424424373296e-06	-0,457865203593306	-0.621803009836623	-0.293927397349988	0.0829460430898809
1024	LRRN3	2.70344558933353e-05	0,000700018162120884	-0,53668006542355	-0.781335698945672	-0.292024431901427	0.123786069762265
5619	VTLGL1	0.0239177173826929	0,112863192098612	0,114922726260162	0.0154063339436205	0.214439118576704	0.0503513567394332
564	TRIM10	6.40790548086508e-07	3,01251088342443e-05	-0,291755613958083	-0.402469578117066	-0.181041649799101	0.0560168850140191
818	BCL2L11	6.44374209443362e-06	0,000208870197596464	0,338633969070006	0.195703797764964	0.481564140375048	0.0723170110640376
568	FCER1A	6.62677309293243e-07	3,09346634787154e-05	-0,626595275925256	-0.864711017091709	-0.388479534758804	0.120477143007863
13589	INCA1	0.233206610504093	0,455024696609957	0,0567591531997863	-0.0369490667710907	0.150467373170663	0.0474126513566008
496	SNRPC	2.72837821506321e-07	1,45852718492744e-05	0,289514946170769	0.183441338974011	0.395588553367527	0.0536690480058196
475	CD320	2.03804592414876e-07	1,13765868797483e-05	0,458415947450057	0.292389063805625	0.624442831094489	0.0840030335919602
1476	TMED3	0.000198707520054833	0,00356831124743379	0,175421954002437	0.0846116579022458	0.266232250102627	0.0459464165462339
314	EMC7	1.32298263504534e-08	1,11716192892444e-06	0,259180534930167	0.174168083048108	0.344192986812226	0.0430129367872587
21770	LOC441496	0.687192660383114	0,836931160739885	0,019302775062497	-0.0752527408242251	0.113858290949219	0.047841349563293
4220	MGC34800	0.0112160362481668	0,0704723225403183	0,116637573934872	0.0268943147946156	0.206380833075128	0.0454065380661847
658	TMEM43	1.37262209503148e-06	5,53116639054099e-05	-0,331033784194261	-0.460881025375627	-0.201186543012895	0.0656975661010516
1071	ALYREF	3.55196654957308e-05	0,000879368749411113	0,29559743488038	0.158689574891472	0.432505294869288	0.0692699598354312
5534	LOC440161	0.0230491647293707	0,110435237224298	0,125186671374989	0.0174702429333831	0.232903099816594	0.0545002505507766
946	PLCB1	1.65134962346574e-05	0,000462849210002051	-0,236493827651273	-0.341368178090924	-0.131619477211622	0.0530622715402177
534	SLC46A2	4.73137426106598e-07	2,34929566539634e-05	-0,659613244498797	-0.906760960748123	-0.412465528249471	0.125046965012793
9718	FLJ40176	0.0962876073461884	0,262710974288926	0,0652104544411754	-0.0117823885939603	0.142203297476311	0.0389553320393118
5910	LOC388438	0.0271876986251434	0,121976620819911	0,112886572783003	0.0128981744425475	0.212874971123458	0.0505901731106861
6273	OR2W3	0.0318458967795982	0,134553412435243	-0,207298463462049	-0.396345102860785	-0.0182518240633138	0.0956501191329309
2308	C12orf28	0.00156842078601008	0,0180184909623299	0,104620867895056	0.0404570121977004	0.168784723592412	0.032464372077705
14844	LOC442682	0.293500451204555	0,524236552437483	0,0386659002732488	-0.0338194828921833	0.111151283438681	0.0366747357013113
3846	C2orf15	0.00860924949227546	0,0593536792219667	-0,176636068765387	-0.307712857741401	-0.0455592797893726	0.0663196686330605
5346	LOC387981	0.0209326966371604	0,103821633246223	0,110565375967761	0.0169639857211136	0.204166766214409	0.0473585997432955
2129	ZNF37BP	0.00111146712429475	0,0138412784935038	-0,146273618605868	-0.233163866243527	-0.0593833709682089	0.0439630271369296
4307	LOC390342	0.0118276607832579	0,0728141225140662	0,145366595499816	0.0326715075345033	0.258061683465128	0.0570192552687629
11748	C1orf177	0.159160518917909	0,359222093897546	0,0671193385371765	-0.0266202237994682	0.160858900873821	0.0474285093534905
14539	LOC157381	0.280016558733405	0,510603781415681	0,0386931976637118	-0.0318340855089858	0.109220480836409	0.0356840145852156
404	RRBP1	6.37535159036219e-08	4,18421899550627e-06	0,460435534809231	0.300858823690067	0.620012245928395	0.0807395015216092
7059	ZFP2	0.0417431533158723	0,156795539052324	-0,146567621587922	-0.287582166853412	-0.00555307632243182	0.0713477800875968
879	SRPK2	1.03571392881974e-05	0,000312341022600541	-0,230639038690487	-0.330391781431571	-0.130886295949404	0.0504709407020807
9199	LOC441941	0.0828452394441408	0,238791338608696	0,0815972103018582	-0.0107447069799291	0.173939127583646	0.0467213562592707
675	MRPL16	1.6055586681153e-06	6,30687230890032e-05	0,275965839070502	0.16695416053723	0.384977517603775	0.0551555958452972
6814	LOC387883	0.0383353771923109	0,149164466536978	0,0817331372621908	0.0044516346641052	0.159014639860276	0.0391013823561692
450	IGK	1.42065746450941e-07	8,37082948254822e-06	0,61315422199641	0.394172910653207	0.832135533339612	0.110795878649207
864	CCDC58	9.06733190455914e-06	0,000278264242418271	0,338860443396463	0.193314915992742	0.484405970800185	0.0736402777627176
278	SAR1B	5.71305371158858e-09	5,4489791065745e-07	0,550239685338955	0.374669025789876	0.725810344888034	0.0888318065612171
1254	SNRNP25	8.56294312598994e-05	0,00181057764741326	0,341438785962955	0.174485904906819	0.508391667019091	0.0844715516414109
2536	LOC285771	0.00225557123775632	0,0235829934420776	0,128999748935016	0.0470074823665168	0.210992015503516	0.0414848425245715
1374	CLPTM1L	0.000137922628436147	0,00266158551163351	0,270945455949529	0.134206835072632	0.407684076826426	0.0691843315413909
8160	C6orf215	0.0613555332888923	0,19936788788664	0,0735295716994279	-0.0035449344413835	0.150604077840239	0.0389966503394492
436	STARD5	1.16643985907405e-07	7,09361304205239e-06	0,436069090605346	0.281498592531741	0.590639588678951	0.0782065558118334
949	FANCA	1.66497258368765e-05	0,000465192287212625	0,18460544874146	0.102704423329162	0.266506474153759	0.0414386781098633
9428	LOC440784	0.088092415264529	0,247734621731978	0,0791322734149779	-0.0119513160293785	0.170215862859334	0.0460846921644137
7662	LOC339926	0.0516748085746208	0,178825052121649	0,0873597261946698	-0.000642848280711608	0.175362300670051	0.0445258205030603
2469	LOC348761	0.00205837025279898	0,0221051791223025	0,12746862872571	0.0471918279839629	0.207745429467456	0.0406168846956503
4629	PPP1R12B	0.0144625296357857	0,082841644694936	-0,127847341376215	-0.229928824640637	-0.0257658581117915	0.0516491912607554
936	COX5A	1.55907327367289e-05	0,000441654143711931	0,279340263722008	0.155853649247312	0.402826878196704	0.0624793406716648
5995	LOC388002	0.0285487154603098	0,12626675403338	0,0892073172977753	0.00948995135966531	0.168924683235885	0.0403338328213343
6317	LOC339553	0.0323164655754847	0,135645256408735	0,102417077513705	0.00875740070374957	0.19607675432366	0.0473880904379829
25865	LOC441016	0.952389098384147	0,976231110149744	0,00195642842521346	-0.0626941713738423	0.0666070282242692	0.0327106453331457
616	PAPSS2	1.00787836823123e-06	4,33829463208621e-05	-0,351566052496009	-0.487598971586373	-0.215533133405646	0.0688272743613799
1714	RPARP-AS1	0.000427883394926956	0,00661921132817284	-0,198817120879514	-0.307809644355894	-0.0898245974031338	0.0551459041444576
740	DHRS7	3.23172300369505e-06	0,000115796128976992	-0,222177417062373	-0.312836198284639	-0.131518635840106	0.0458697560133097
524	ALG8	3.99059894050418e-07	2,01928875777611e-05	0,365955165959819	0.229795782414493	0.502114549505146	0.0688912603715082
2678	HYMAI	0.00280842338398848	0,0278046925490362	-0,235540571209982	-0.388682995007192	-0.0823981474127717	0.0774840067355724
1413	BMT2	0.000166959456293653	0,00313300069612613	-0,202277696888011	-0.305714465740072	-0.0988409280359496	0.0523349121406876
649	SLCO3A1	1.24931170568568e-06	5,10158359772981e-05	-0,306487928288233	-0.426204595413636	-0.18677126116283	0.0605718964862953
12071	LOC442329	0.170482207793339	0,374478977685393	0,0567231771872203	-0.0246642067646639	0.138110561139104	0.0411787958552167
2831	BCRL5	0.00336369390419385	0,0315041836346521	0,128383142240269	0.0432808075425234	0.213485476938014	0.0430584139354151
448	ZNF559	1.3980518265994e-07	8,27440718354531e-06	-0,383079792353743	-0.51980840269148	-0.246351182016005	0.0691792666046841
1700	MBNL1-AS1	0.000411487226982802	0,00641799048438176	-0,25674854397199	-0.397069273799918	-0.116427814144062	0.0709967369298336
5371	LOC401642	0.0211790052473076	0,104545388061771	0,0995851349460494	0.0151146925100276	0.184055577382071	0.0427387014543825
6853	LOC440114	0.0388142838849536	0,150176672582744	0,100557350061915	0.00523870741797625	0.195875992705854	0.0482274615062161
386	ITGB7	5.03695452911393e-08	3,45997019014134e-06	0,403014573970653	0.264529596961706	0.541499550979601	0.0700679186424915
4693	LOC440960	0.014948374139232	0,0844568805245551	0,116301600753021	0.0229739985631309	0.209629202942911	0.0472200738201192
10216	LOC399986	0.110441259473567	0,286611831861113	0,0646896699675965	-0.0149200226872957	0.144299362622489	0.0402793544005595
1206	SUV39H1	6.76683063218862e-05	0,00148774887406701	0,283227595327848	0.146800711877265	0.41965447877843	0.0690266047388409
629	C20orf194	1.15359860776663e-06	4,86160433984062e-05	-0,286473392283904	-0.397978510676499	-0.174968273891308	0.056417177750977
3391	LOC254312	0.00601988790413978	0,047051769613016	0,118556070900712	0.0345006152068165	0.202611526594608	0.042528734583513
2521	LOC389029	0.002209698083544	0,0232408348612333	0,159085667474909	0.0581808810296912	0.259990453920126	0.0510538292310557
3280	ZD77D08	0.00553889200668288	0,0447755248649989	0,117821351971582	0.035127635572417	0.200515068370748	0.0418397483831594
374	FBXO22	4.06445805706279e-08	2,88152688189893e-06	0,24311942019596	0.16021853634419	0.326020304047729	0.0419445669167505
7654	LOC389907	0.0514548345607429	0,17822470456698	0,0922760262319276	-0.000590348445558483	0.185142400909414	0.0469867109491942
1068	SESN1	3.39972964785862e-05	0,000844043367162653	-0,285507949899602	-0.41740287389821	-0.153613025900995	0.0667336125816371
6624	LOC392563	0.0360810296693683	0,144427611969097	0,0993864104503993	0.00653996481458052	0.192232856086218	0.0469766276426845
884	NAPSA	1.07757127274714e-05	0,000323053542424375	0,262382342980834	0.148663802330392	0.376100883631276	0.0575370818303506
11547	LOC441053	0.152679748403306	0,350593533291216	0,0671321291461252	-0.0251578932486277	0.159422151540878	0.0466950994998646
1945	CPNE2	0.000791304616764673	0,0107873737344552	-0,2063821481639	-0.325371567368289	-0.0873927289595124	0.0602039378147978
757	C1orf112	3.82244121184667e-06	0,000133886431614418	0,408068276748556	0.240211154107307	0.575925399389806	0.0849290621034646
1324	HINT2	0.000110960389049466	0,00222214102390226	0,274275673684452	0.137867644461255	0.41068370290765	0.0690170652458286
5276	TGM3	0.0202834176508881	0,101936091549147	-0,18474526109172	-0.34033064898862	-0.0291598731948192	0.0787200499041578
6364	C17orf66	0.0328042204904778	0,13667566095302	0,0761012647722853	0.00630837653638902	0.145894153008182	0.0353124398065309
7684	LOC389438	0.0520467055800885	0,179596355863619	0,096401590440168	-0.000865652270309117	0.193668833150645	0.0492133760355598
2037	DOCK5	0.000937869806605353	0,0122079616701723	-0,209443360691626	-0.331991162501998	-0.0868955588812551	0.0620043386114761
7671	LOC442743	0.0518279583724581	0,179139702840434	0,0909958562855919	-0.000730399873784621	0.182722112444968	0.0464098560924791
13059	LOC137829	0.209316293688877	0,424995905288351	0,0509009049979006	-0.0288763844319651	0.130678194427766	0.0403641517370449
7164	LOC439959	0.0431994950270683	0,159887578258336	0,090899434575111	0.00281669858317393	0.178982170567048	0.0445663790585194
4674	LOC153095	0.0148128476482962	0,0840313768495026	0,0994657510683788	0.0197584316915801	0.179173070445177	0.040328749658844
13299	FAM113B	0.220552539365133	0,439688263261224	0,0534318493856319	-0.0324006572633659	0.13926435603463	0.0434278520505117
8415	LOC442440	0.0665819378020289	0,209794424339964	0,0796962953220267	-0.00552153710203861	0.164914127746092	0.0431168512147935
1518	SOX8	0.000224837722984672	0,00392725443013082	-0,268139033043209	-0.408181168812708	-0.128096897273711	0.0708557793599806
6837	LOC440900	0.0385860306957386	0,14962916937699	0,0914082353451918	0.00486511450383155	0.177951356186552	0.0437873947134926
1777	VCPKMT	0.000512759136254507	0,00765098958795062	-0,182171302804382	-0.283485713262053	-0.0808568923467117	0.0512610827729088
6010	LOC441529	0.0286721790506074	0,126492642244761	0,0860229180882194	0.00909054287473338	0.162955293301705	0.0389247377142135
2637	FAM92A3	0.00265830063972672	0,0267291776497361	0,116978600465822	0.0413593591235923	0.192597841808051	0.0382603439348654
2470	OR1S2	0.00206108949583891	0,0221254202356959	0,157134971761767	0.0581619512139091	0.256107992309626	0.0500764321252038
4903	ZNF223	0.0166869526406225	0,0902310110865491	-0,20260321434642	-0.367963582661376	-0.0372428460314642	0.0836658032086482
7290	LOC440191	0.0451971939899507	0,164390068401035	0,0990899971105016	0.00214860996406586	0.196031384256937	0.0490485060139618
1269	C8orf88	9.15197811331437e-05	0,00191225137647384	-0,170731731204745	-0.254574855630837	-0.0868886067786533	0.0424213033637586
10730	AMH	0.12604987607718	0,311474332340653	0,0638652429213515	-0.0181678298608905	0.145898315703593	0.0415054888540606
2840	LOC392395	0.0033828019493653	0,0315827442561341	0,140603911610524	0.0473430660101487	0.233864757210898	0.0471862976273219
572	LOC100129550	6.92991645173073e-07	3,21235550205665e-05	-0,296854354747022	-0.409878035640284	-0.183830673853759	0.0571855102881836
1626	FOXO3B	0.00031870404545771	0,00519707119637834	-0,202581145888818	-0.311146124726112	-0.0940161670515239	0.0549295834746308
4946	LOC388648	0.0170540444483238	0,091424987575274	0,13175323973161	0.0238516170546111	0.239654862408609	0.0545939515059189
3070	LOC391030	0.00445117101805654	0,03842653030236	0,142924775741472	0.0451617132053582	0.240687838277585	0.0494642412481942
449	ATP5G1	1.41513179634453e-07	8,35684177729959e-06	0,429237520692131	0.275962963439702	0.582512077944561	0.0775508610355134
8662	DKFZp434O0320	0.0710115705037985	0,217371483711408	0,0682399836722287	-0.00591682050053302	0.14239678784499	0.0375204085944176
471	DNAJB11	1.85818349614632e-07	1,04606656900891e-05	0,578005058550289	0.36942137215434	0.786588744946237	0.105535091850418
14153	LOC286437	0.26029694811143	0,487654460480079	-0,056843016558993	-0.156255970949509	0.0425699378315233	0.0502990212418085
2022	IL4	0.00091717791265865	0,0120271871187656	-0,266844293270716	-0.42267279049652	-0.111015796044913	0.0788430536049686
832	CD200	6.95778542987924e-06	0,000221737596963039	-0,389812371482367	-0.554983520295962	-0.224641222668771	0.0835700656282024
7229	LOC388204	0.044148699083589	0,161931492073781	0,0989694141152163	0.00262702805860039	0.195311800171832	0.0487454351644389
3597	LOC441221	0.00721546677683425	0,0531882406415792	0,112003040571893	0.0307752748419955	0.193230806301791	0.0410980353508389
3828	NDUFS2	0.00849212654987799	0,0588215087434731	0,152344410437542	0.0394986627059079	0.265190158169176	0.0570954831490524
6392	LOC387941	0.033149137988155	0,137488625116102	0,108320413306214	0.00878026055275076	0.207860566059677	0.0503633785803366
7365	C1QTNF3	0.0465651392728601	0,167640823872354	-0,0956524252204595	-0.189830498674564	-0.00147435176635519	0.0476503786274407
6156	LOC132706	0.0303859499629078	0,130877755566358	0,111041130750936	0.0106646408750272	0.211417620626845	0.0507865320711982
863	AGO4	8.93592545992607e-06	0,000274549320475017	-0,203204358023452	-0.290417572196582	-0.115991143850323	0.044126435424387
13529	OR2G6	0.230368672494278	0,451491266995771	0,0601510160909756	-0.038552164545914	0.158854196727865	0.0499399038075724
2936	SPP1	0.00381355690195041	0,0344302394650275	-0,167689400441939	-0.2803979105999	-0.0549808902839782	0.0570260463671391
995	SLC26A11	2.17830705024232e-05	0,000580276166391109	-0,340517394547712	-0.493857884646373	-0.18717690444905	0.0775842204468041
2154	DKFZP547L112	0.0011741479628276	0,0144474550321889	0,172219674063939	0.0694071100146066	0.275032238113271	0.0520190892097206
1236	ITGB2-AS1	7.73258360684944e-05	0,00165828783579064	-0,247617635500416	-0.367904608047789	-0.127330662953044	0.0608604484633472
2594	SPACA6	0.00249544318640794	0,0255075852303803	-0,132912883351509	-0.21827046695463	-0.0475552997483882	0.043187559781569
3730	LOC401286	0.00789422277846562	0,0561167069627389	0,115033207612685	0.0306366869515175	0.199429728273853	0.0427012999613234
398	EBP	6.03494858130529e-08	4,02051913651532e-06	0,338336632556202	0.221311477716463	0.455361787395942	0.0592100977704322
590	DCTPP1	8.30137132307426e-07	3,73069255307312e-05	0,28398329526012	0.175021163283002	0.392945427237238	0.0551305272483948
561	GEMIN6	6.28836656436424e-07	2,9670318114811e-05	0,317732617562318	0.197256988597288	0.438208246527347	0.0609559011457198
6861	C21orf47	0.0390120787002674	0,150765962212154	0,0752568642330731	0.00384730118065596	0.14666642728549	0.0361304132933448
8181	LOC440371	0.061840807572691	0,200428922233211	0,0914691135358822	-0.0045911336223074	0.187529360694072	0.0486026840458137
7130	KRTAP10-5	0.0426997708493107	0,158791644329519	0,0792114967090073	0.0026411611172017	0.155781832300813	0.0387415599912203
5514	LOC340171	0.0226889641679455	0,109086459621707	0,110255972345415	0.0156414572800362	0.204870487410794	0.0478712008131498
2509	MIR646HG	0.00217875143868975	0,0230199913280302	-0,164965150237989	-0.269450344772274	-0.0604799557037043	0.0528653740506463
4986	LOC348817	0.0174415745269831	0,0927523763704285	0,148756192657327	0.0264972135846351	0.27101517173002	0.0618582057346624
6097	LOC341371	0.0296997125143263	0,129159894590349	0,115710890195156	0.011555623560089	0.219866156830222	0.0526984435885875
8859	LOC147151	0.0752392715066732	0,225191250028157	0,0700944542226842	-0.00722069112359598	0.147409599568964	0.0391184042555428
5296	LOC339875	0.0204422372184043	0,102346283958835	0,124682875066729	0.0195443836909258	0.229821366442533	0.0531959164020954
2584	ZC3H6	0.00243943990850684	0,0250316366772673	-0,183129456099117	-0.300461751386413	-0.0657971608118196	0.0593654986836293
381	DONSON	4.63249404439818e-08	3,22389972669863e-06	0,580011277200142	0.381306037252692	0.778716517147592	0.10053698882858
4997	LOC392473	0.0175395329945907	0,0930679842608712	0,102972108291705	0.0182668444101875	0.187677372173223	0.0428575118141335
723	BACH2	2.74271609314669e-06	0,000100585224356548	-0,49731387959308	-0.698671104530178	-0.295956654655983	0.101878788296718
3456	PCDHB18	0.00637276544423018	0,0488929038639361	0,0944520072446579	0.0270141467582591	0.161889867731057	0.034120888951582
5886	TEX264	0.0269180898356481	0,12125945497659	0,0955022035040981	0.0110631574660295	0.179941249542167	0.042722816119345
963	APBB1	1.82927631875113e-05	0,000502782133456151	-0,287006513507742	-0.414999127935069	-0.159013899080416	0.0647591983493938
12744	LOC441544	0.1971166921822	0,410097566176616	0,0427867515306425	-0.0224767392519625	0.108050242313248	0.0330207439192852
6343	SNX29P2	0.0325590920038551	0,136103472250074	-0,130070123193249	-0.249187665894908	-0.0109525804915897	0.0602687632346872
431	CBR1	1.03263950672673e-07	6,34338634877447e-06	0,41588393537385	0.269145268194432	0.562622602553267	0.074243959277769
6240	OR5D13	0.0314615376315929	0,13368632536886	0,0833767388087555	0.00751503544399003	0.159238442173521	0.0383830201242679
5273	LOC441119	0.0202629974147599	0,101891404599347	0,0966340366053049	0.0152660697089245	0.178002003501685	0.041168971593447
7343	LOC439962	0.0462038528462647	0,166837105675299	0,0757195994166552	0.00129192017334852	0.150147278659962	0.0376574606618343
1505	CCL4L2	0.000216169170080997	0,00380845551142699	0,150773962776536	0.0722514436679582	0.229296481885114	0.0397292876045886
2381	PPP1R13B	0.00182088947293588	0,0202775658861381	-0,17117567078647	-0.27768083764607	-0.0646705039268701	0.053887400118796
10714	LOC401175	0.125642319127247	0,310934276924757	0,0590714833636514	-0.0167218207378626	0.134864787465165	0.038348412803559
298	KIAA0101	9.09476678581855e-09	8,0805622412177e-07	0,744525445671041	0.503340763834947	0.985710127507135	0.122029905551522
5618	LOC338829	0.0239010805218897	0,112804761487701	0,114934186231898	0.015419852720884	0.214448519742912	0.0503503150653011
3295	INTS7	0.00558877800975213	0,0449731256232406	0,171218702964982	0.0509177437363104	0.291519662193654	0.0608675251706447
10620	LOC440755	0.122256388062364	0,305212214283753	0,0853941746035686	-0.0231826834403433	0.19397103264748	0.0549355938831302
5022	LOC442126	0.0177137835549242	0,0935134677834147	0,0978757588881446	0.0172363964086568	0.178515121367632	0.0408003265887106
353	TNFRSF17	2.76411632567702e-08	2,07621938740301e-06	0,989605431154569	0.656720569572751	1.32249029273639	0.168426568010514
266	MRPL28	4.482468334981e-09	4,46814465797072e-07	0,359335922338744	0.245564683445672	0.473107161231816	0.0575637450559
5351	GPR123	0.0209717626450622	0,103918199688623	0,106213114855229	0.0162683013328587	0.196157928377599	0.0455085166082116
62	HIST2H4B	4.27780380516424e-14	1,80177700981878e-11	0,380755042622603	0.290903164149558	0.470606921095648	0.0454614951506081
528	HRASLS2	4.23465394077762e-07	2,12655017499467e-05	0,439702672400271	0.275705144896779	0.603700199903764	0.0829762596844136
463	RALY-AS1	1.67973214866815e-07	9,61945959437061e-06	0,3479247675797	0.222861811333928	0.472987723825472	0.0632769072334254
7040	IGSF11-AS1	0.0415375966528133	0,156424280396806	-0,126135727824885	-0.247368571979593	-0.00490288367017765	0.0613390220693835
1578	OR7E47P	0.000277941534948645	0,0046702280096092	0,180812736833457	0.0849013028062333	0.276724170860681	0.0485273904899446
4916	LOC283761	0.0168002995092241	0,0905896429991759	0,125139751789558	0.0228951537345273	0.227384349844588	0.0517317208904996
7695	LOC401891	0.052181741889526	0,179804923482883	0,0874446304709081	-0.000836591708499534	0.175725852650316	0.0446668052154624
8584	LOC121792	0.0696872734778071	0,215249559137059	0,0839650373034936	-0.0068461085849718	0.174776183191959	0.0459468465054755
7776	LOC442481	0.0538204288473419	0,183519633601758	0,0962068664031335	-0.00160174291936294	0.19401547572563	0.0494872861198592
10550	DAB1-AS1	0.120018385090395	0,301638623760362	-0,0857837587527685	-0.194196344172758	0.0226288266672209	0.0548524784355431
8423	FAM66E	0.0667284345723989	0,210056327043471	0,0650098036534967	-0.00454187683825931	0.134561484145253	0.0351903982323661
13496	LOC402160	0.228795890392441	0,449500186710443	0,0468559808557444	-0.0297706068700209	0.12348256858151	0.0387700213451584
10875	CYCSP52	0.131109468495136	0,319665982266532	0,0656735028335445	-0.0198157460711796	0.151162751738269	0.0432541772143046
1479	LINC00938	0.000199284491237471	0,00357270337062985	-0,155144209103395	-0.2354739464683	-0.0748144717384892	0.0406436685323149
1251	ATAD3A	8.46011725015459e-05	0,00179188623408923	0,259152523761138	0.132533779850197	0.385771267672079	0.0640640742309044
169	PALD1	6.74122160896221e-11	1,05765379267238e-08	0,505032652587065	0.363433078207068	0.646632226967062	0.0716437816704697
274	HSP90B1	5.27209702575146e-09	5,10181214006569e-07	0,71558517538232	0.487843969192224	0.943326381572416	0.115228038820698
2787	LOC390146	0.00319485974617898	0,0303776039750797	0,138302459021228	0.0471358470601123	0.229469070982343	0.0461266982727687
12533	EP400NL	0.188479949706609	0,398729833065069	0,0554589927734659	-0.0274981860265242	0.138416171573456	0.0419730499330102
2738	NLRP12	0.00304036540807358	0,0294431295818374	-0,240951086520897	-0.398937697115657	-0.082964475926138	0.0799349735750858
2228	STAP1	0.00134474285019653	0,0159985196509387	0,303739470277828	0.120135139908786	0.48734380064687	0.0928965261111027
811	LOC100289090	6.21716388497969e-06	0,000203265228619281	-0,233870319499691	-0.33240435501922	-0.135336283980161	0.049854323071106
852	CCR3	8.09676010795218e-06	0,000251887633930497	-0,480877419713316	-0.686217583670801	-0.275537255755832	0.103893997839775
334	IRF4	1.93149504568899e-08	1,53334105198933e-06	0,414287616709478	0.276645065076376	0.55193016834258	0.0696416847363162
8005	C21orf124	0.0582849104628469	0,193001997542048	0,081756003429282	-0.00290511225456937	0.166417119113133	0.042835174573018
3421	LOC152742	0.00616931452022862	0,0478162451048997	0,152300885935209	0.0439947666231639	0.260607005247255	0.0547986107976901
954	TLE2	1.72398145068626e-05	0,00047915480256757	-0,212069428612607	-0.306334901422105	-0.117803955803108	0.0476945992429574
7746	MLST8	0.053304720643201	0,182465100420149	0,103967222645547	-0.00150019031390365	0.209434635604998	0.0533623377082945
4235	LOC441754	0.0113753901031187	0,0712105693801143	0,131904998823112	0.0302119761215832	0.233598021524641	0.0514526455869606
8659	LOC441169	0.0709920328511938	0,217364975367169	0,0927560252244653	-0.00803545497689878	0.193547505425829	0.0509965007550904
3458	HCG4	0.00640067292302115	0,0490786126529513	-0,146925074084912	-0.251885127768766	-0.0419650204010574	0.0531056339905856
3562	LOC441296	0.00705887604946842	0,052525964455861	0,147553270305111	0.0408415960317129	0.254264944578508	0.053991884698868
18536	BOP1	0.491202343737161	0,702645130782845	0,0261187486230983	-0.0486797694661301	0.100917266712327	0.0378450904441163
9023	C8orf50	0.0789193368557748	0,23191246999123	0,0766221569210366	-0.00896350419005662	0.16220781803213	0.0433029579757844
9917	OR10V2P	0.101931668083267	0,272533848868391	0,0685290285610737	-0.013758539052082	0.150816596174229	0.041634253168375
322	JAML	1.57929780732114e-08	1,29775355116149e-06	-0,421370890096388	-0.560410285970001	-0.282331494222775	0.070348432650164
2152	FBXL4	0.00117024960347246	0,0144187584740113	-0,199002533545011	-0.317768132334804	-0.0802369347552191	0.0600906935413817
6701	FLJ36116	0.0370346092297488	0,146541212315593	0,0710767165075174	0.00433345253446127	0.137819980480573	0.0337694506003801
7795	LOC150837	0.0543533399103137	0,184885029855288	0,0636056444810837	-0.00120429713623477	0.128415586098402	0.0327912659881764
9604	LOC401284	0.0930317747081629	0,256844804913259	0,0704345606724158	-0.0119018114969299	0.152770932841762	0.0416589463426554
6603	LOC440336	0.0357035193216994	0,143364893920077	0,0974412704016927	0.00660007422491049	0.188282466578475	0.0459620507623014
8555	LOC441591	0.069418017559318	0,215087792588037	0,0819487712160866	-0.00659523891905424	0.170492781351227	0.0447997655227841
768	H2AFX	4.1900803911062e-06	0,000144661434336173	0,319412968641675	0.187437778823882	0.451388158459468	0.0667742239100999
636	GSTZ1	1.17461976680797e-06	4,89701935800525e-05	0,291176131271017	0.17775021057832	0.404602051963714	0.0573890277104359
110	SGO1	2.57916460007997e-12	6,21695903373821e-10	0,329967987445542	0.244696543413992	0.415239431477092	0.0431439765668186
5596	PAN3-AS1	0.0236765354703329	0,11216704327539	-0,145756049206661	-0.271751461762757	-0.0197606366505637	0.0637486932300053
1171	PSEN2	5.75227857341011e-05	0,00130249074614833	0,214154237830792	0.112039256725889	0.316269218935694	0.0516661398425592
5855	C3orf62	0.0266034636641639	0,120476659104237	-0,158765518865366	-0.298844204525227	-0.0186868332055057	0.070874272158258
299	MMACHC	9.12133593694334e-09	8,0805622412177e-07	0,428939722963245	0.289973852433989	0.567905593492501	0.0703112317352504
10602	LOC442428	0.121533646681498	0,303942100620782	0,0592438400815539	-0.0159364378486397	0.134424118011747	0.0380382458177565
8782	LOC148915	0.0735987804918776	0,222188901142148	0,0889529845270177	-0.00860357801837659	0.186509547072412	0.0493597604239063
2565	ZNF585A	0.00234068312986795	0,0241961844789274	-0,149562805755388	-0.244983869431153	-0.0541417420796224	0.0482792824956135
1110	ABCB1	4.36110538360902e-05	0,00104175413735489	-0,394860663764528	-0.579989618959526	-0.20973170856953	0.0936679259450247
6356	LOC341651	0.0326976794125705	0,136403236253038	0,101033954460679	0.00843265664886171	0.193635252272497	0.0468525925440155
6247	OR10D4P	0.0315463173031379	0,133877374970408	0,0968251594528628	0.00868250489887258	0.184967814006853	0.0445966954799956
7022	LOC402695	0.0413030102944974	0,155959743372059	0,0989200401852582	0.00395617962479117	0.193883900745725	0.0480479558103822
7094	LOC442199	0.0421785836862337	0,157649442689666	0,101595206834999	0.00363846926018539	0.199551944409812	0.049562233154232
854	PIM2	8.18172963057033e-06	0,000254026418213785	0,438094996127303	0.250923007470441	0.625266984784164	0.0947016200357598
1918	LOC285205	0.00074373438186902	0,0102816043458066	0,140726094383109	0.0600184251177789	0.221433763648439	0.0408348871195096
8141	LOC440801	0.0608099953689121	0,198033143876042	0,0806941999127204	-0.00370998542235058	0.165098385247791	0.0427051779830344
1699	IGKC	0.000411289841365458	0,00641799048438176	0,339547042071084	0.153981420944896	0.525112663197272	0.0938888616277349
9660	LOC127309	0.0944225370966414	0,259173247527686	0,0737087871930169	-0.0128244759616303	0.160242050347664	0.0437824071140755
3892	SIRPB2	0.00892129980017539	0,060778074049756	-0,264728195997346	-0.462109398884331	-0.0673469931103605	0.0998670784669215
985	PITPNC1	2.03652837772428e-05	0,000548208628785374	-0,254530823442343	-0.368719136715765	-0.140342510168921	0.057774768189105
1212	CMTM2	6.9685341661928e-05	0,00152451058924589	-0,608336052096196	-0.901906277820882	-0.314765826371511	0.148534917911032
286	MRPL40	7.11051801626398e-09	6,59214633570767e-07	0,430784638998793	0.292353643163192	0.569215634834393	0.0700406063047636
8571	LOC390414	0.0695283703881477	0,215087792588037	0,0695128882291012	-0.00562447219662172	0.144650248654824	0.0380165312587008
4750	ANP32D	0.015450709341338	0,0862474859338059	-0,127815859601307	-0.230901429182469	-0.0247302900201441	0.0521572192062473
1824	TRMT13	0.00058157565570204	0,00845348476927552	-0,233903836074578	-0.365326527671389	-0.102481144477766	0.066494681672133
7859	LOC401254	0.0555915348040539	0,187556883233171	0,100778318377914	-0.00243979344530815	0.203996430201136	0.0522242803361539
1020	SLC39A7	2.63288657200007e-05	0,000684421445652762	0,336560939452886	0.18336549984272	0.489756379063051	0.0775108306391405
4320	NXF4	0.0119719935927364	0,0734808819702328	0,128461132114419	0.0286987683912091	0.22822349583763	0.0504758085383436
6544	LOC400712	0.0350868959375804	0,142143841043338	0,0821629449812722	0.00582599370901092	0.158499896253534	0.0386234767603352
2215	CKMT2-AS1	0.00131224224348957	0,0157083986844813	-0,191788208558411	-0.307457414514554	-0.0761190026022687	0.0585240412889908
16022	LOC441128	0.354154589479392	0,586058957693365	0,0389480064169814	-0.0438657835410082	0.121761796374971	0.0419005008527235
5500	LOC388746	0.022492979674224	0,1084366101931	0,0971111279251489	0.0138995988323607	0.180322657017937	0.0421017411167573
10747	LOC392347	0.126658420350829	0,312491673546315	0,0558167906944905	-0.0159943686061653	0.127627949995146	0.0363336051041569
23833	LOC400832	0.819931811895673	0,912144880797457	0,00865826739887192	-0.0663817811744936	0.0836983159722374	0.037967295311949
22634	LOC388337	0.741455698903878	0,868572254388691	0,0132888838076194	-0.0661669143586659	0.0927446819739048	0.0402014898787888
371	TTC39B	3.9250519820369e-08	2,8051955068385e-06	-0,397853622767944	-0.533348493058621	-0.262358752477268	0.0685550429588376
2141	CECR6	0.00115141808138994	0,0142596218720478	-0,286063493705316	-0.456536120436819	-0.115590866973813	0.0862524036800253
8502	FLJ35424	0.0681787734069231	0,21262763783634	0,0929234886160227	-0.00702558033889433	0.19287255757094	0.0505702739978317
349	SLC12A8	2.5004306759704e-08	1,89968250353453e-06	0,36113111642235	0.240076558917658	0.482185673927042	0.0612488160791156
6021	LOC347421	0.0288169806060668	0,126902880048142	0,125911319131956	0.013201913368953	0.238620724894959	0.057026499507852
3101	TRPC1	0.00459295497758452	0,0392719126832162	-0,211295394852433	-0.356349706793281	-0.0662410829115842	0.0733917421754511
850	LINC01094	7.93609931226316e-06	0,00024755961560548	-0,348409846507931	-0.497031854462804	-0.199787838553058	0.0751968551880754
12229	LOC389683	0.177344245770316	0,384518985738811	0,0563388349653598	-0.0258045401639222	0.138482210094642	0.0415612974770997
3274	LOC164036	0.00551058734174523	0,0446283516696319	0,135045941396768	0.0403214599751091	0.229770422818427	0.0479268394381593
680	STYXL1	1.66245477768209e-06	6,48235123974128e-05	0,300092702718937	0.181363606527355	0.418821798910518	0.0600722246710616
16737	WDR16	0.39293627596561	0,622484289386633	0,0438411557466602	-0.0572835465429689	0.144965858036289	0.0511650979464588
15249	LOC388887	0.312788244240149	0,543876994952295	0,0421268454953515	-0.0400730888022341	0.124326779792937	0.0415899141782668
14649	LOC440562	0.284715632512457	0,515221360646554	0,0510468825358649	-0.0429144097616733	0.145008174833403	0.0475406959400506
303	GPRC5D	1.01187729256447e-08	8,85476119219367e-07	0,733413615038729	0.494990310975451	0.971836919102007	0.120632757663674
5778	LOC440417	0.0256685618038759	0,117791955041497	0,105251349726143	0.0129767091165797	0.197525990335707	0.046687316925202
1537	IFI35	0.000240525062970076	0,00414878839915223	0,455792029373038	0.216575723750207	0.695008334995868	0.12103398507446
7082	C16orf3	0.0420526371204177	0,157445025875159	0,101730099006684	0.00370423104471662	0.199755966968651	0.0495972103947055
687	SLC27A2	1.77976395354013e-06	6,86905985853226e-05	0,500646222842545	0.301955700803913	0.699336744881177	0.100529542149092
8376	MGC2848	0.0657991579397765	0,208293299041687	0,0930613459448097	-0.00615727885771351	0.192279970747333	0.0502006981597283
6244	LOC441513	0.0315045670804788	0,133783407453378	0,113134597744068	0.0101707072455206	0.216098488242615	0.0520956544051741
497	DOLK	2.73552260279879e-07	1,45864408475867e-05	0,305133235940566	0.193325650502299	0.416940821378833	0.056570214107742
555	CREBL2	5.87702025659593e-07	2,8077331910566e-05	-0,351707567304211	-0.484685802573097	-0.218729332035326	0.0672817252187604
6461	LOC441566	0.0339753557489439	0,139429895942307	0,106112888220808	0.00813849745067313	0.204087278990942	0.0495711649725436
6666	FLJ39582	0.0366730968998867	0,145872661911265	0,0789321032471127	0.00495651617275313	0.152907690321472	0.0374287199132212
18414	AMDHD2	0.483721619764546	0,696528660152978	0,0239045402524099	-0.0433847076009384	0.0911937881057582	0.0340456968397246
6126	HSU79275	0.0300480954443047	0,130038231728729	0,0899397183570341	0.00880685572172474	0.171072580992343	0.0410500181402059
9309	LOC390906	0.0850609474022086	0,242280698288706	0,0859111345150961	-0.0120180307689815	0.183840299799174	0.0495482826661301
285	FAM98A	6.99448880786013e-09	6,50732879790917e-07	0,43191935138785	0.293197916717743	0.570640786057958	0.0701875568626247
516	HBP1	3.48369810896755e-07	1,79012122789292e-05	-0,31998632368459	-0.438384297036643	-0.201588350332536	0.0599046896164886
5601	LOC440857	0.0237224151012443	0,112283134289233	0,104177499551824	0.0140936010470804	0.194261398056568	0.045578888105827
9793	LOC441732	0.0982834876194708	0,266081346182345	0,0705674738544077	-0.0132535581307183	0.154388505839534	0.0424101254628075
2087	ZNF542P	0.00102738506007277	0,0130527622749543	-0,255096687567407	-0.405565687260196	-0.104627687874619	0.0761313599236846
8265	LOC401616	0.0635867322717465	0,203973708165735	0,0963901118646858	-0.0055212242318112	0.198301447961183	0.0515631035263529
11328	LOC285101	0.145920025259381	0,341549211666004	0,0693791876580525	-0.0244168154302805	0.163175190746385	0.0474570661405357
819	OAS2	6.52279604686944e-06	0,000211174526474656	0,484740588669417	0.280016106854876	0.689465070483957	0.103582487037425
1740	DSC1	0.00045816435244729	0,00698174011789649	-0,374639008784087	-0.581128902839417	-0.168149114728757	0.104475715775515
4608	PPBPL2	0.0142131957005993	0,0817844800350238	0,123689161706574	0.0251854232895683	0.222192900123579	0.0498389939360576
5992	VPRBP	0.0285069061983967	0,126130510939521	0,0651486689780528	0.00694614864385629	0.123351189312249	0.0294481722685411
3670	TMEM147	0.00759567712588237	0,0548772149844063	0,211550419804417	0.0571148296800821	0.365986009928753	0.0781382977276874
1097	SLC46A3	4.01726317105974e-05	0,000970991184873738	-0,240449639224299	-0.352630672967687	-0.12826860548091	0.0567591641731254
422	UBE2J1	9.06445255491827e-08	5,69535449037104e-06	0,519229937195665	0.336920221713166	0.701539652678164	0.0922415022052404
1834	LOC391849	0.000596477567911644	0,00862297192193674	0,170844681885162	0.0746532558714872	0.267036107898837	0.0486690553560619
16580	LOC346521	0.384606313422515	0,615015252440779	0,0309002885747755	-0.0391308398708584	0.10093141702041	0.0354329799257107
12849	RUNX1-IT1	0.20136136885451	0,415526242912082	-0,0782225795227465	-0.198676024268279	0.0422308652227862	0.0609446768084637
1199	CKAP4	6.65993550465401e-05	0,0014727955788649	0,310337843060734	0.161001919019394	0.459673767102073	0.0755580684788199
1939	MED27	0.000782668978653192	0,0107026652753942	0,141726116711262	0.0600907779833977	0.223361455439126	0.0413042511605185
6368	C15orf33	0.0328335888551788	0,136712093042567	0,123130716277815	0.0101875632986876	0.236073869256942	0.0571447663500472
6084	MLL	0.0295791549085885	0,128910468836493	0,0956795838074564	0.00961988212309965	0.181739285491813	0.0435428037485033
6022	LOC284072	0.0288348623401966	0,126960540509849	0,10345884698533	0.0108372271251456	0.196080466845514	0.046862874696364
913	THBD	1.32566727733204e-05	0,000384995266795828	-0,442494740659988	-0.636399344533979	-0.248590136785997	0.0981080569321937
2802	LOC388388	0.00324501436023164	0,0307071933481592	0,141083431527689	0.0479268092019968	0.234240053853381	0.0471335647743522
5019	OR13C2	0.0177025747173553	0,0935134677834147	0,103790625347443	0.018286631030915	0.18929461966397	0.0432616378092147
724	STARD10	2.74774050388905e-06	0,000100630303122401	-0,230903020716311	-0.324401305757092	-0.137404735675531	0.0473064325889052
1504	GCM1	0.000215324512443512	0,00379609670707428	-0,283316826214939	-0.430825653832653	-0.135807998597226	0.0746336299850017
430	IGLJ3	1.0223071050345e-07	6,30383090464877e-06	0,672325481790367	0.435194845614341	0.909456117966394	0.119978718862412
1044	LOC441112	2.99886938192434e-05	0,00076163813852226	0,168401700548907	0.0911725194084465	0.245630881689367	0.0390749097689231
677	OGFRL1	1.65164650243524e-06	6,46874549661305e-05	-0,361086320021356	-0.503904832755435	-0.218267807287278	0.0722605162453577
704	ERLEC1	2.11655327028806e-06	7,9716491422852e-05	0,414909258497719	0.248932340812878	0.580886176182559	0.0839777527935144
296	NDUFAF1	8.52685596718188e-09	7,63816168816985e-07	0,499302586271826	0.337898827370348	0.660706345173305	0.0816639154048488
510	SGSM2	3.17430303957795e-07	1,65032637440018e-05	-0,255903964833137	-0.350234947434505	-0.161572982231769	0.0477277446054809
6302	LOC440507	0.0321252622199266	0,135163650866607	0,0865406865103325	0.0074889414988993	0.165592431521766	0.0399970549704479
1175	NDUFS7	5.83716151997485e-05	0,00131721138469901	0,206007953853273	0.107688236343855	0.304327671362691	0.0497458866383575
7544	LOC440785	0.0493503743330242	0,173451862119077	0,0677712553132701	0.000195246042094269	0.135347264584446	0.034190786770258
1127	LOC100130705	4.74377853046674e-05	0,00111522207233204	-0,162489730539507	-0.239060272728715	-0.0859191883502985	0.0387416645213312
1391	SLC45A4	0.000152217555353633	0,00290037193753962	-0,310399642524236	-0.468111993986732	-0.15268729106174	0.079796209306344
11072	C14orf48	0.136984895503369	0,328048636585244	0,0356800047861264	-0.0114780277862044	0.0828380373584571	0.0238600984813288
5798	LOC441068	0.0259098752106191	0,11848919303373	0,1040726584723	0.0126801376430175	0.195465179301582	0.0462409992210535
10950	OR10H5	0.133401918874785	0,323027568855244	0,0690155142616694	-0.0213623175311507	0.15939334605449	0.045727606718922
5252	OR6C1	0.0199833435874546	0,100850454023652	0,126642853784147	0.0202504634627545	0.233035244105539	0.0538303396529276
289	MRPL46	7.55350833364147e-09	6,91997119804457e-07	0,326241330226038	0.22119840277243	0.431284257679646	0.0531475648388416
4595	ACCN1	0.0141095334203924	0,0814176884965623	0,0981820160560468	0.0200773255126345	0.176286706599459	0.0395178828837095
4326	LOC441235	0.0120198159098166	0,0736580830860152	0,125427992410031	0.0279653959995151	0.222890588820548	0.0493122172778121
5473	LOC402558	0.0221712675190229	0,107412965150172	0,0998681280408723	0.014503031452515	0.18523322462923	0.0431913610548167
124	CYAT1	6.17023098455927e-12	1,31938447222249e-09	0,472279526671783	0.347655483298464	0.596903570045102	0.0630548346873457
4589	C21orf110	0.0140633994230288	0,0812575802356957	0,0897520730273966	0.018388426952951	0.161115719101842	0.0361071811193841
7042	LOC441584	0.04154660409885	0,156431694742736	0,0913865266408997	0.00354824724509753	0.179224806036702	0.0444426936937994
369	WDR76	3.49414567890764e-08	2,51076619718797e-06	0,49105227538827	0.324505728538289	0.65759882223825	0.0842659626113694
1079	WDR5	3.68478006404601e-05	0,000905486037054495	0,252771634211832	0.135445008351566	0.370098260072098	0.0593626301778856
719	SUV39H2	2.63719424190499e-06	9,72534149153141e-05	0,39573171354556	0.235799041306158	0.555664385784962	0.0809196037633934
2543	SHC1	0.00227257461108225	0,0236885629028904	0,160291140528969	0.0583323854945591	0.26224989556338	0.051587095632613
1540	TMEM208	0.000242251366871244	0,00417097077440976	0,335300557296369	0.159230809632842	0.511370304959897	0.0890843253986673
3301	LOC388504	0.00562385900061485	0,04517316613187	0,126611865593054	0.0375851415400491	0.215638589646059	0.0450439996646744
11821	LOC387793	0.16171521432302	0,362695163135511	0,0669313555485863	-0.0271223718668643	0.160985082964037	0.0475874644521411
2251	CCDC67	0.00139491208235473	0,0164309612899315	0,18119678468097	0.0712923029666975	0.291101266395243	0.0556073189274769
384	PPM1A	4.88088916448025e-08	3,37022854677588e-06	-0,276807467187712	-0.371816911449586	-0.181798022925838	0.0480710193595886
3119	LOC153469	0.00469200064056268	0,0398872705945878	0,121349190648673	0.03783626535756	0.204862115939786	0.0422542356671375
2100	PIK3IP1-AS1	0.00105142307820348	0,0132693533736735	-0,239155219508416	-0.380512667505902	-0.0977977715109296	0.071521275301639
7215	LOC388589	0.043909704325602	0,161355949257344	0,0994271073334598	0.00275001768308437	0.196104196983835	0.0489147819389658
916	FMC1	1.35722479709441e-05	0,000392869164792121	0,251401797054988	0.141096314475946	0.361707279634031	0.0558102094978127
2546	ZNF566	0.00227531526689349	0,0236959875497568	-0,281393825071075	-0.460406064140441	-0.102381586001708	0.0905731096183249
2244	LOC442084	0.00137392763553623	0,0162291513824888	0,168458442818514	0.0664249307234295	0.270491954913599	0.0516249197472455
2984	LOC441348	0.00404705696086005	0,0359610306022803	0,127497005765661	0.0412286956185891	0.213765315912734	0.0436483513761911
930	APOBEC3B	1.51884956577118e-05	0,000433035443402395	0,811587678323235	0.453322567566925	1.16985278907955	0.181267969819531
3860	LOC151363	0.00866174199682983	0,0594989867994671	0,145949837361892	0.0375570492537587	0.254342625470025	0.0548424617791053
815	TBC1D4	6.38683403678398e-06	0,000207736898009261	-0,433217571043357	-0.615987771260141	-0.250447370826573	0.0924744892598283
11789	LOC440397	0.160667833510222	0,36136293201489	0,0606614672451513	-0.0243673466097277	0.14569028110003	0.0430212152980773
14333	LOC144817	0.269675930932696	0,498851444171799	0,0481886284760923	-0.03776648345376	0.134143740405945	0.0434898854712451
4487	LOC339442	0.013152509824261	0,0777175910439267	0,144029304226192	0.0306392788750145	0.25741932957737	0.0573708660879732
2065	SCML4	0.000983954411555689	0,0126341652408712	-0,241687009607922	-0.383700485181775	-0.0996735340340682	0.071853199296869
2759	RBM45	0.00311396371135482	0,0299207331090709	0,157574922974317	0.053990908000968	0.261158937947667	0.0524094128516649
4436	LOC442480	0.0127505306378933	0,0762128764345671	0,123482799755379	0.026708945321292	0.220256654189466	0.0489637410906299
3563	TCEAL6	0.00705942823029574	0,052525964455861	0,147764076005099	0.0408988850903518	0.254629266919846	0.0540695580448775
21665	LOC219797	0.679977092639876	0,832199058912823	0,0155845770563865	-0.0589374972917766	0.0901066514045497	0.0377052208497636
4682	LOC149194	0.0148682071524984	0,0842013055635402	0,132687100721584	0.0262975865964729	0.239076614846696	0.053828884411418
2832	GPALPP1	0.00336649300830926	0,031515174211246	-0,149495681808584	-0.248602042153021	-0.0503893214641471	0.0501438967861386
9737	LOC440578	0.0968312817523576	0,26364334317918	0,0706243518135495	-0.0128980070070914	0.15414671063419	0.0422590086598023
829	ZNF83	6.82459719998929e-06	0,000218280090178186	-0,433348489395277	-0.616786978516141	-0.249910000274412	0.0928126170017115
2808	ATG101	0.00327036499152116	0,0308809571759913	0,171155125931991	0.05804694167231	0.284263310191671	0.0572282656478701
1705	MPND	0.000416628426500179	0,00647912183498666	0,22448090891145	0.101676244363298	0.347285573459603	0.0621343009929697
8792	C21orf53	0.0738776392104974	0,222800910335116	0,0662157051333658	-0.00647545083676619	0.138906861103498	0.0367788485982475
6305	LOC387917	0.0321501235678426	0,135192717687397	0,132123617988493	0.0114158287265837	0.252831407250403	0.0610733650695702
2834	C12orf51	0.0033707506646992	0,031536857401023	0,105493535082138	0.0355482230199698	0.175438847144306	0.0353895602313529
1113	BTBD7	4.37926505736625e-05	0,00104327235396286	-0,218340869808509	-0.320734755587918	-0.1159469840291	0.0518072545718562
3495	LOC341370	0.00662463331796541	0,0502445220103541	0,112227017319977	0.031710102562492	0.192743932077462	0.0407383728865215
219	AHSA2	6.75521176200712e-10	8,17874154655794e-08	-0,411924072625357	-0.535051320142162	-0.288796825108552	0.0622975152107942
9608	LOC389069	0.0931018230113946	0,256931186214314	0,0975042408143343	-0.0165006137295065	0.211509095358175	0.0576819453312311
665	DNAJC9	1.44040276969026e-06	5,74319991553943e-05	0,321012117874017	0.194824076773207	0.447200158974826	0.0638461556514943
1214	FCRL1	6.98446947249474e-05	0,00152547947333771	-0,507539889153192	-0.75250332603162	-0.262576452274763	0.123941806081058
8010	LOC401132	0.0584091732519111	0,193348218323898	0,0790486535402259	-0.0028498324025001	0.160947139482952	0.0414373932387438
8852	LOC285813	0.0750512244449219	0,224806056954033	0,0457948996365134	-0.00468456592235067	0.0962743651953775	0.0255406121464454
3366	DHX38	0.00591744655031691	0,0466135161264566	0,131503070503523	0.03846383848032	0.224542302526726	0.0470741699263196
2625	ZSCAN26	0.00261787103481421	0,0264429906621329	-0,163132507508914	-0.268418920583755	-0.0578460944340722	0.0532707589286823
716	PDZK1IP1	2.58540519767423e-06	9,574304303957e-05	-0,663022987328437	-0.930730942036295	-0.395315032620578	0.135449632122956
4343	GCSAML	0.0121128343155271	0,0739516007083126	-0,153205947161382	-0.272385129365961	-0.0340267649568034	0.0602999503841456
3477	LOC347376	0.00647731584438763	0,0493948891613281	0,13605030076231	0.0387150025491658	0.233385598975453	0.049247809427015
3083	C15orf43	0.0045109210575098	0,0387956768861084	0,120679741269267	0.0380056378447494	0.203353844693785	0.0418298249940552
16631	LOC389846	0.38735770866531	0,617568976324978	0,0511786157176107	-0.0654859873319381	0.167843218767159	0.0590276728313007
543	MANEA	5.14053230583238e-07	2,50975330380072e-05	0,611000133453917	0.381276530544459	0.840723736363376	0.116231053119069
405	PHKA1	6.55667295587883e-08	4,29259712160808e-06	0,320768945338015	0.209483352437592	0.432054538238438	0.056306106538361
21302	C16orf55	0.65771633130186	0,818671886417652	0,0126494108902464	-0.0436609039027772	0.0689597256832699	0.0284907911375523
233	RFC4	1.06786968654125e-09	1,21521737075714e-07	0,585251497609996	0.407942217579991	0.76256077764	0.0897114797289411
728	PLA2G7	2.89515432570635e-06	0,000105446451849044	-0,562733886855435	-0.791160688187651	-0.334307085523219	0.115574922834238
703	LPGAT1	2.11333484623713e-06	7,97084970810489e-05	-0,327714827678163	-0.458801997025283	-0.196627658331043	0.0663249206900982
11902	LOC440978	0.164536046469955	0,366529512777969	0,0666660143631754	-0.027649252648907	0.160981281375258	0.0477197931391538
10031	PCANAP2	0.104986273364254	0,277494702547997	0,0840919495651643	-0.0177891715117065	0.185973070642035	0.0515478159220027
8652	LOC440280	0.0708558009706881	0,217123649180825	0,0865486160458702	-0.00745178984855825	0.180549021940299	0.0475604858723877
4305	GPR116	0.0118084966498726	0,0727299160676822	0,0934778484272402	0.0210261853924846	0.165929511461996	0.0366576746494637
5323	LOC389936	0.0206708957614132	0,102957763004989	0,108483742942002	0.0168364603049159	0.200131025579087	0.04636989861511
17066	LOC441766	0.409146804046232	0,635644171526193	0,0301836712110695	-0.0418829434435834	0.102250285865722	0.0364628554051445
5656	LOC114227	0.0242707252290974	0,11377975237792	0,11580014103201	0.015268834424827	0.216331447639193	0.0508648632112663
212	DERL3	6.03367656585194e-10	7,51396416426108e-08	0,539652588688024	0.378874903761941	0.700430273614106	0.0813471467464737
617	ZAK	1.01356055439927e-06	4,35568202591518e-05	-0,292079929094057	-0.405123389022623	-0.179036469165492	0.0571955176974085
5941	CSRP2BP	0.0276448266780048	0,123380336537165	0,0698695298962987	0.00779675783972993	0.131942301952868	0.0314063664977362
5648	SPAG9	0.024208177441288	0,113647277771911	-0,12559355708373	-0.234578096989635	-0.0166090171778262	0.0551418647736995
2453	CCDC94	0.00198199344789289	0,0214237897557603	0,142322315636279	0.0530275208133261	0.231617110459233	0.0451796328669528
6538	LOC343705	0.0350199334320765	0,142024095281662	0,107834427179257	0.00768363985079178	0.207985214507722	0.0506723355130352
12931	LOC285307	0.204599767822948	0,419515286189317	0,062480751202245	-0.0344283168881853	0.159389819292675	0.0490321538504586
6127	LOC286528	0.03005217776018	0,130038231728729	0,118111759774257	0.0115627624860289	0.224660757062485	0.0539095765813518
5793	LOC149134	0.0258768267525272	0,118437955071589	0,112306983643173	0.013705707683756	0.21090825960259	0.0498883440730464
7038	LOC387825	0.0415271199184356	0,156424280396806	0,0893058208320272	0.00347578559237116	0.175135856071683	0.0434266016151762
583	ZBTB32	7.88788116498372e-07	3,58559317917047e-05	0,511997284076239	0.315979097526211	0.708015470626266	0.0991774461337323
434	LOC100506098	1.09805282401664e-07	6,70849553659016e-06	0,439895098097772	0.284324550522809	0.595465645672736	0.0787125412884758
2904	SLC17A9	0.00363190772951434	0,0331611685427247	0,197667601737462	0.0655290078305222	0.329806195644402	0.0668568999134577
992	KLHDC7B	2.15503032914681e-05	0,000576014407029512	0,354162335905816	0.194773452773605	0.513551219038027	0.0806444679923928
8899	LOC399789	0.0760754415859179	0,226629037043153	0,0974846622727846	-0.0103533916287157	0.205322716174285	0.054561788220875
1799	MAGED1	0.000550872683430208	0,00811917131803889	0,37626998628961	0.165790383594683	0.586749588984537	0.106494350478025
10069	LOC392222	0.105973692371137	0,279038124650818	0,0718502883283277	-0.015448829315827	0.159149405972482	0.0441698991816038
1063	PKHD1L1	3.31914515735817e-05	0,000827912830172643	0,632072930969238	0.340486727951088	0.923659133987388	0.147531080927491
7441	LOC441540	0.0478089049913712	0,170360585384519	0,0918021351358663	0.000897807121671881	0.182706463150061	0.0459939929739628
3969	LOC402388	0.00941267150023468	0,0628815784400914	0,113481917052903	0.0282572508104792	0.198706583295327	0.043120308856475
11486	SCAND1	0.150751929205587	0,34800517176442	0,0933368400162501	-0.0343710342962055	0.221044714328706	0.0646151311181755
5091	LOC389394	0.0183878745144895	0,0957544178266069	0,122269695371468	0.0209296983894738	0.223609692353463	0.0512740285417815
3574	LOC440378	0.00709493921210849	0,0526363495268765	0,132672258401849	0.0366605727575439	0.228683944046154	0.048578113841323
18494	C6orf125	0.488860517291668	0,70086529037233	-0,0246935772085059	-0.0950295280575287	0.0456423736405168	0.0355872080002814
594	FER1L4	8.6399342299872e-07	3,85669791427795e-05	0,324325881062964	0.199669863269847	0.448981898856081	0.063071012478565
3546	LOC389666	0.00695147502099346	0,0519792329897466	0,108065958621373	0.0300634045945355	0.18606851264821	0.0394662058477712
6221	LOC441870	0.0311854433568548	0,132917863785083	0,115810419142192	0.0106129362686327	0.221007902015751	0.0532257637657203
4666	LOC400600	0.0147717035424418	0,0839416458267988	0,0885701582723695	0.0176239529919623	0.159516363552777	0.0358959725953516
2434	IDS	0.0019489284012737	0,0212308284962088	-0,16266513771327	-0.264553409828326	-0.0607768655982147	0.0515514340643641
1485	PDXK	0.000201518258988642	0,00359778019372734	0,242417693240489	0.116800246399566	0.368035140081413	0.0635574575338857
5142	MRM3	0.0188463537789216	0,0971822385157731	0,110776091975593	0.0185973645096581	0.202954819441527	0.0466387886697211
10030	UBR2	0.104984232873106	0,277494702547997	-0,103457506373873	-0.228800114662596	0.0218851019148498	0.0634184001015827
15640	C10orf137	0.333780720173413	0,565869296380949	0,0296334126476705	-0.0307617850969874	0.0900286103923285	0.0305575802759924
413	RNF11	7.54726499709245e-08	4,84541722513091e-06	-0,47441546923355	-0.639860560270073	-0.308970378197028	0.0837086695533602
6470	ZNF862	0.0340884921728062	0,139699593502621	-0,125754584137786	-0.241938827301847	-0.0095703409737239	0.058784629736646
6828	LOC440669	0.0384641804221262	0,14936698065212	0,0860713573320002	0.00463296944130753	0.167509745222693	0.0412046018300746
1121	GALE	4.51452803724469e-05	0,00106782079310921	0,212014181908344	0.112404934997822	0.311623428818866	0.0503983374898157
1405	COL18A1	0.000161681586894387	0,0030502081820835	-0,24028766417464	-0.362886990606979	-0.117688337742302	0.0620304080314092
9268	LOC92497	0.0842078098681915	0,240911747804823	0,0443612588947298	-0.00606574158361484	0.0947882593730745	0.0255140668916979
3548	GATB	0.00696668240477435	0,0520635805982502	0,139794091043044	0.0388621250919236	0.240726056994164	0.0510675809855742
22494	C15orf38	0.733163878750977	0,864214537297309	0,0130662886154158	-0.0625383249196262	0.0886709021504577	0.0382529428432375
1853	STAT5B	0.000619491048549045	0,00886443883015538	-0,189022438220379	-0.295781264580078	-0.0822636118606789	0.0540157417887718
1618	MRPL41	0.00031057622871843	0,00508957274689071	0,175496223381679	0.0816293007779866	0.269363145985372	0.0474929486090872
33	AUNIP	8.98353499460808e-16	7,21813425400101e-13	0,503816414526648	0.393694675989017	0.61393815306428	0.0557172422834424
7317	TGFA	0.045786703736695	0,165919700639397	-0,127478737795092	-0.252538976188207	-0.00241849940197658	0.0632755321075241
389	SLC38A5	5.36371541367824e-08	3,65601321834649e-06	0,56012189575621	0.367213326140374	0.753030465372046	0.0976041030097326
1636	CPPED1	0.00033260631864369	0,0053906213562576	-0,320237298421196	-0.492411068572005	-0.148063528270387	0.0871131149375032
3316	FAM22E	0.00570525274712867	0,0456196551839917	0,0895690001850269	0.0264792561744806	0.152658744195573	0.0319209140657976
648	SLC35F2	1.24676928182583e-06	5,10155671413765e-05	0,455620424086192	0.277667472482418	0.633573375689965	0.0900371520757722
694	GSAP	1.97101872394304e-06	7,53048436100142e-05	-0,308436437528239	-0.43141724739159	-0.185455627664889	0.0622234235525505
676	ST8SIA1	1.63268426718794e-06	6,40393836456927e-05	-0,427760570518098	-0.596862015041631	-0.258659125994564	0.0855586397392202
1166	DRAP1	5.65491547059149e-05	0,00128593553775929	0,302707618718253	0.158520012481403	0.446895224955104	0.0729532233839809
337	RAB37	1.99590137202231e-08	1,57036572341756e-06	-0,472176100752937	-0.629227902005384	-0.315124299500491	0.0794619970374272
8274	PTCHD3	0.063694993625398	0,204116984533926	0,0787568837180254	-0.00454562325160882	0.16205939068766	0.0421477723225299
10305	LOC441736	0.11328269573926	0,291478959488255	0,0606574834694449	-0.0145893758229503	0.13590434276184	0.0380719333524668
4646	LOC441071	0.0145625045196196	0,0831090846615826	0,135594003570868	0.0272146722021802	0.243973334939556	0.054835653201417
7635	LOC132969	0.0510941541779655	0,177440929669778	0,0986345164524084	-0.00047525885521861	0.197744291760035	0.0501456246223859
542	SS18	5.05459173854414e-07	2,47273985142985e-05	0,329586144061528	0.205755461046446	0.45341682707661	0.0626534257386223
1103	DCTN5	4.20013021692307e-05	0,00100950783076559	0,181605414066899	0.0966523129685736	0.266558515165225	0.042982907639146
1253	HVCN1	8.4919223796733e-05	0,00179699379008011	-0,357098393832509	-0.531614513535968	-0.182582274129049	0.0882982511265122
7749	LOC389232	0.0533936356564228	0,182698702984908	0,0679564710934573	-0.00100662017912721	0.136919562366042	0.034892595377403
1061	TMEM184B	3.25579891226803e-05	0,000813642866718067	0,291253735603707	0.157044546955754	0.425462924251659	0.0679045389208675
6487	LOC442130	0.0343345063641445	0,140339052912793	0,121983514104694	0.00912637533644584	0.234840652872941	0.0571012465628459
401	NFIA	6.21500545485972e-08	4,10949799590038e-06	-0,302745543201635	-0.407572746734929	-0.19791833966834	0.0530384170711616
15862	LOC442626	0.345257830023015	0,577118424647409	0,043704754502763	-0.047518005492646	0.134927514498172	0.0461551069563947
502	EME1	2.94448643469652e-07	1,55524019553742e-05	0,37154347742129	0.234999477424534	0.508087477418046	0.0690858610770098
5455	LOC256096	0.0219569985824253	0,106725906033548	0,108185200979824	0.0158624997634234	0.200507902196226	0.0467116336905474
12944	LOC440284	0.205062145840353	0,420057385426218	0,0645310878843119	-0.0356609179034873	0.164723093672111	0.0506931904224815
644	MLEC	1.22326367223558e-06	5,03646525921218e-05	0,359555006994738	0.21924098307066	0.499869030918815	0.0709933440078318
5756	LOC389850	0.0254586199337054	0,117275070803023	0,105842868712336	0.0131840753263311	0.198501662098341	0.0468816830295069
945	UBFD1	1.64593050917984e-05	0,000461818491543952	0,271091238650164	0.150896117531968	0.39128635976836	0.0608139752746614
13007	LOC442748	0.207268836396358	0,422507230660576	0,0465417538058896	-0.0260740398631173	0.119157547474897	0.0367407182558956
972	ZBTB4	1.88903427412971e-05	0,000515306005952152	-0,254383853273027	-0.368030114223198	-0.140737592322857	0.0575005111620549
3312	LOC441163	0.00569038636250961	0,0455310302268005	0,122690343593077	0.0362982197223348	0.209082467463819	0.0437109962211721
2611	ZNF516	0.00254817255388074	0,0258769801861922	-0,232813337906354	-0.382651425418148	-0.0829752503945603	0.07581214332472
3767	TARDBPL	0.00814698626541397	0,0573446617540354	0,0993015381744316	0.0261466189859216	0.172456457362942	0.0370134944360599
3866	LOC441735	0.00870626535893986	0,0597120087926255	0,11815329818666	0.0303444017043694	0.205962194668951	0.0444278271022177
1297	EDEM2	9.9846303656442e-05	0,00204119101114153	0,252742462416876	0.127917093100707	0.377567831733044	0.0631566976481438
4923	LOC143506	0.0168531423910738	0,0907700732275687	0,127061163082764	0.0231955996938354	0.230926726471694	0.0525518652093347
1469	SNORA72	0.000194291691340837	0,00350690551116562	-0,260606763629076	-0.39529919151376	-0.125914335744392	0.0681490388533186
1747	GYG1	0.000467297103824404	0,00709237705088957	0,244260859627158	0.109420459191888	0.379101260062429	0.0682239071087766
1238	FHL1	7.74403097009284e-05	0,00165828783579064	-0,354177977052466	-0.526245773312289	-0.182110180792643	0.0870594963419543
6365	LOC388300	0.0328211448616137	0,136693033386764	0,130847300676852	0.0108347039853111	0.250859897368392	0.0607216251370985
1123	C2	4.62452776340483e-05	0,00109189094965876	0,409458993469291	0.216805601437445	0.602112385501138	0.0974749932493781
14387	LOC391730	0.272050434277986	0,501384393193911	0,0483941633251002	-0.038358188919763	0.135146515569963	0.0438932575245696
1456	USP44	0.000184374169677464	0,00335761065178431	-0,247269124233177	-0.374595266676136	-0.119942981790217	0.064421989896992
2896	LOC441470	0.00361628593380386	0,0331097450051137	0,155420663512685	0.0515732129471918	0.259268114078179	0.0525427008373841
1691	RAB11FIP1	0.00040350683556612	0,00632701581610626	-0,248161242349256	-0.383581690040736	-0.112740794657775	0.068517388068479
8516	LOC401242	0.0684607790841468	0,213153770135237	0,0816847973801676	-0.00626667351415602	0.169636268274491	0.044499964113167
3053	LOC389442	0.00438096952519177	0,0380482826598296	0,139962600275941	0.044400566098052	0.235524634453831	0.0483506079916143
5849	LOC401476	0.0265450302724566	0,120310406158763	0,0800674048362636	0.00945174240220698	0.15068306727032	0.0357287309943766
5240	LOC339306	0.0198167462677146	0,10027500520772	0,111182858712844	0.0179065974271377	0.20445911999855	0.0471940973541149
3420	LOC442427	0.00616702124385235	0,0478124468657149	0,123048480022698	0.0355487068740808	0.210548253171315	0.0442714229271067
2986	SNORA70	0.00406902621041806	0,0361194569305918	-0,109046099225313	-0.182875156186686	-0.0352170422639404	0.0373545814741126
6242	LOC441570	0.0315020717971503	0,133783407453378	0,116248519737573	0.0104522252562825	0.222044814218864	0.053528738744804
4166	LOC441528	0.0107156879496758	0,068201264038803	0,114478423010758	0.0269590525679269	0.201997793453589	0.044281338382532
2752	LOC389055	0.00310009054451285	0,0298687866234587	0,139850025187507	0.0479618124644667	0.231738237910548	0.0464917997052198
7506	LOC441097	0.0487152282391493	0,172066595760974	0,103878531299795	0.000593424728023331	0.207163637871566	0.0522581770279989
239	WDR34	1.19028329789179e-09	1,32051722358162e-07	0,555807864810683	0.386873500123445	0.724742229497921	0.0854741039532513
837	HGD	7.32939667350841e-06	0,00023218512879101	-0,465450037958349	-0.663192658704758	-0.26770741721194	0.100049941602815
802	GPT2	5.56931497838884e-06	0,000184127664154589	0,406913153366383	0.236413801000629	0.577412505732137	0.0862659257934474
5362	OR10G3	0.0210996061701165	0,10433719835894	0,124737746803993	0.018998588027279	0.230476905580707	0.0534998303390959
4672	LOC387686	0.0148040048733415	0,0840171637878104	0,119689988610708	0.0237845605104268	0.215595416710989	0.0485243517285607
5177	GPR172B	0.0191489252663346	0,0980659919947086	0,129612035752021	0.0214810111982764	0.237743060305766	0.0547100197783296
5196	LOC441928	0.0193508638318207	0,0987467579870525	0,0943907102264487	0.015509263763267	0.17327215668963	0.0399108906435906
13468	OSBP	0.227334522642973	0,447562731502704	0,0697059837886342	-0.0439292835778146	0.183341251155083	0.0574949488436978
24421	TMED7	0.857154195875915	0,930587463001815	-0,00932692683232032	-0.111557866991324	0.0929040133266834	0.0517248105355405
3393	PRICKLE1	0.00602099393916512	0,047051769613016	0,234426624812451	0.0682159845635845	0.400637265061318	0.0840960071627233
12843	ZNF688	0.20110497243163	0,415191025774715	0,0542793954133316	-0.0292565864119393	0.137815377238603	0.0422659013610953
7611	FRG1	0.0508270150525135	0,177047763005658	0,0869902591261984	-0.000317151491584719	0.174297669743982	0.0441740950981143
2661	HAX1	0.00272931655949454	0,0271952443163384	0,159075798168025	0.0559592142022292	0.262192382133821	0.0521729112576608
1248	E2F1	8.16081164504375e-05	0,00173384551897704	0,281877982809465	0.144474699277131	0.419281266341798	0.0695206245449476
21546	BAG4	0.674243715043084	0,829739724513477	0,0293615014259996	-0.108419701175444	0.167142704027444	0.0697118366400051
13577	HIST1H4C	0.232682378209689	0,454413586081601	0,0697780527557902	-0.0452942958975212	0.184850401409102	0.0582220551108565
455	CNKSR1	1.5429885408608e-07	8,99172333207126e-06	0,531289320332676	0.340941266008717	0.721637374656636	0.0963085835892944
19730	NXT1	0.561613299879613	0,754747929361781	0,0399597227303196	-0.0957912130706114	0.175710658531251	0.0686846019747482
1299	ITGA5	0.000101867268879904	0,00207929994946162	-0,267125451820719	-0.399228265324617	-0.13502263831682	0.0668387964453167
17993	NELFE	0.458796434654832	0,676095562989656	-0,0183329283385704	-0.0671123923921622	0.0304465357150214	0.0246804786522843
5657	ACAT1	0.0242761848213722	0,113785229015146	0,158124596869287	0.0208441612810013	0.295405032457572	0.0694584683462402
3802	PSMB2	0.00832363997850593	0,0580487411967609	0,138372921088318	0.0361468267446262	0.240599015432009	0.0517223587447369
22342	HSPB11	0.725006204171158	0,860421605209841	0,0294443768168137	-0.135667700282174	0.194556453915801	0.0835401776780246
16091	CLIC1	0.357147478239141	0,588499275423857	0,0586809570188349	-0.0668713099308352	0.184233223968505	0.0635244790880203
1642	SPCS3	0.000335456846943133	0,00541695389567429	0,422069841327728	0.194999181455351	0.649140501200106	0.114888768916838
1104	TBL2	4.20326850901454e-05	0,00100950783076559	0,182659047225042	0.0972092454547992	0.268108848995285	0.0432342185251442
17248	MDP1	0.419366791401808	0,644684048818353	0,0326203025924549	-0.0469921262651707	0.11223273145008	0.0402807388108736
10716	PSME2	0.125670922490145	0,310934276924757	0,0628500559488527	-0.0177975986601731	0.143497710557879	0.0408045220781448
1416	VAMP5	0.000168267305335757	0,00314995770555232	0,286059743691027	0.139700567223093	0.432418920158961	0.074051951993859
858	YARS	8.68322922327927e-06	0,000268340119877914	0,238517502290368	0.13630010983502	0.340734894745716	0.0517179559335608
8399	MTHFD1L	0.0662929261256114	0,209271993877823	0,110203028439794	-0.00750838222056853	0.227914439100157	0.0595573160611515
3360	MSH6	0.00589157412525938	0,0464841093205665	0,178800165400932	0.0523655858152542	0.30523474498661	0.0639708943695352
994	TARS	2.17551137615929e-05	0,000580276166391109	0,212509089285058	0.116819710549922	0.308198468020193	0.0484150392986729
1583	PACSIN1	0.000283512330691174	0,00474092285821134	0,2572989424682	0.120614296853051	0.393983588083349	0.0691570221946981
947	ZW10	1.66019039874418e-05	0,000464835780598754	0,286259487976358	0.159279200957144	0.413239774995573	0.0642470007377601
25444	HARS	0.924078331736268	0,962964401568487	-0,00401544763056986	-0.0871497213622162	0.0791188261010765	0.0420626529609436
1052	DENND5B	3.0854344207863e-05	0,000777172241364595	0,508079064177204	0.274688675107722	0.741469453246686	0.118086301824662
2178	PCCB	0.00123742920413897	0,0150644790393686	0,177227865303458	0.0709168750711283	0.283538855535787	0.0537891544287888
1587	POLA2	0.000283758045482987	0,00474092285821134	0,21441659574215	0.100504952233999	0.328328239250302	0.0576347842354479
670	VPS25	1.52789226637767e-06	6,04657663328417e-05	0,257208374451098	0.155833130957361	0.358583617944836	0.0512918618820511
4565	TNFRSF10C	0.0138826646745648	0,0806350172718699	-0,247721535612542	-0.444310117689905	-0.0511329535351794	0.099466043700534
3530	C19orf12	0.00684510461309761	0,0514158495230264	0,157113415428138	0.043928643028419	0.270298187827856	0.0572670162162066
573	EAF2	6.98609722555708e-07	3,23274638631145e-05	0,528719221662671	0.327346646893489	0.730091796431853	0.101886554704374
1463	FZD1	0.000189077364785599	0,00342678491270687	-0,247161150118674	-0.374658326410334	-0.119663973827013	0.0645085262567815
4702	LBHD1	0.0150371269407671	0,0847957083867375	0,0688326121426468	0.0135473626800183	0.124117861605275	0.0279721486412711
15189	DDX52	0.31022793003394	0,541537244955986	0,0602884995946433	-0.0567263216835345	0.177303320872821	0.0592048693971715
340	ALG5	2.11371961808849e-08	1,64839046098871e-06	0,376944928804226	0.251320982231154	0.502568875377298	0.0635607461411643
1860	CENPO	0.000634173837579845	0,00903729544368344	0,230087868773385	0.099883188626008	0.360292548920762	0.0658784160743198
3269	ROMO1	0.00548691762857214	0,0445046255495841	0,246002552159119	0.0735397172330951	0.418465387085144	0.087259370275733
557	KCTD15	5.98534269603175e-07	2,84921654551673e-05	-0,36721595648107	-0.50616456470695	-0.228267348255191	0.0703024976927954
13216	OLIG2	0.216773175332189	0,434898197722542	-0,111860204601915	-0.290075446353744	0.0663550371499141	0.0901698605121068
1972	PSMC1	0.0008389688790573	0,0112749937665242	0,150162639909376	0.0631497451737125	0.23717553464504	0.0440250817154864
1066	KPNA2	3.34215967714416e-05	0,000831307353090782	0,427845687558603	0.230393236905713	0.625298138211493	0.0999031270172602
396	BFSP2	6.01558144118202e-08	4,02051913651532e-06	0,73652636672929	0.481803698857748	0.991249034600832	0.128879590799719
2992	TMEM41A	0.00408126031019355	0,0361588144057463	0,18036937175393	0.0582097888414433	0.302528954666416	0.0618079152106135
1507	PNOC	0.000216881989461934	0,00381594290018792	0,346582371712362	0.166040819865329	0.527123923559395	0.0913468813703144
3242	TRIB1	0.00536113926820933	0,0438397709960761	0,248786828185751	0.0748563384836194	0.422717317887883	0.0880019455186846
1475	OTULIN	0.000198226737338971	0,00356337758680869	0,1620964206859	0.078198787237697	0.245994054134104	0.0424488827720747
9909	SUCLG1	0.101797198469783	0,272394057667404	0,0811952696268736	-0.0162629013736816	0.178653440627429	0.0493099781954812
3356	SEPHS1	0.00587282624271257	0,046399877182814	0,210967634483651	0.0618445175086262	0.360090751458676	0.0754503965238459
18242	BSCL2	0.473861462151675	0,68876420726629	0,0341995916205383	-0.0599310604130713	0.128330243654148	0.0476263852650926
12760	TWISTNB	0.197619505984847	0,410648996958324	0,104147855660562	-0.0548903390497111	0.263186050370836	0.080467033527313
2351	TCF4	0.00172085521998307	0,0193999845018752	0,206144803732227	0.0785849210862719	0.333704686378181	0.0645402531908211
1326	GTPBP8	0.00011162535188029	0,00223208612753084	0,190430191812798	0.0956841770181893	0.285176206607407	0.0479377344728159
10292	ATP1B3	0.112834876327135	0,290677051408797	0,100182472216324	-0.023940220708522	0.224305165141169	0.0628011711983974
19756	PTTG2	0.563445129090014	0,756213180695572	0,039969357566886	-0.0964531457129912	0.176391860846763	0.0690243885457833
12551	ACOT2	0.189312819193064	0,399938602573827	0,0448148905886518	-0.0223476556697903	0.111977436847094	0.0339815908461684
24512	HIST1H4K	0.862945841797923	0,933416327945188	0,0103735683441222	-0.108185990023791	0.128933126712035	0.059986445240742
1195	ACADM	6.45776083836305e-05	0,00143286634836147	0,290035533731772	0.150738774528238	0.429332292935306	0.0704786483114723
1145	DERL2	5.17021654326718e-05	0,00119667983071684	0,235394960027471	0.123885986506042	0.346903933548899	0.0564191282936227
13737	CD9	0.240327841567997	0,463878046092701	-0,0917782623558234	-0.245632844105379	0.0620763193937322	0.0778443304800196
1296	MRPS14	9.96669500431928e-05	0,00203909658981116	0,230946561617296	0.116899296263106	0.344993826971485	0.0577034035231104
953	COPB2	1.70584068119865e-05	0,000474610342728039	0,261015568565389	0.145060779927301	0.376970357203477	0.0586685348258093
6694	PARP11	0.0369692953169555	0,146427302573655	0,156379948108767	0.00958577105357949	0.303174125163954	0.0742720450784332
22674	MRPS24	0.743504963183624	0,869400460712199	-0,0160501508387082	-0.112811216686287	0.0807109150088705	0.0489572705718892
1757	EIF2AK3	0.000476216171192364	0,00718432050083316	0,207413843792373	0.0927418581455114	0.322085829439234	0.0580194872715912
1882	MRPS17	0.000674359889498883	0,00950087803935328	0,2704278647067	0.116609765260229	0.424245964153171	0.0778258718782301
20083	SYVN1	0.582385383890679	0,768906460880413	0,0282822271693582	-0.073140588916869	0.129705043255585	0.0513159317314469
1358	PRIM2	0.000130162967686279	0,00253998126170123	0,289493464554561	0.143967560622222	0.4350193684869	0.0736303490626811
9413	MRPL44	0.0877026718127197	0,247045186775126	0,158385123300781	-0.0236948807679338	0.340465127369496	0.0921252773193366
4414	WDR41	0.0126216897642246	0,075818782079387	0,143211998307626	0.0311421080909896	0.255281888524263	0.0567029299464368
15060	VEZT	0.304067680221948	0,535348907110554	0,0640551517414597	-0.0586915089844507	0.18680181246737	0.0621049533540733
1471	MRPS15	0.000194988287493026	0,00351469370691883	0,221420622603312	0.106952146036468	0.335889099170156	0.0579165197297707
16311	C3orf37	0.369243096113493	0,60023791879402	0,0390835344761115	-0.0466795396023838	0.124846608554607	0.0433927219172208
1308	TESC	0.000105250330326259	0,00213357225428193	-0,234072528163317	-0.350079165911295	-0.118065890415339	0.0586947684237919
4106	PSMG3	0.0102669642206652	0,0663001841965267	0,132482112668005	0.0317989241389504	0.233165301197059	0.0509417094539042
2938	BMP6	0.00381848498286089	0,0344612421104685	0,208113483810602	0.0682146851203367	0.348012282500867	0.0707832564696058
1990	CDC27	0.000862874059050337	0,0114970380279998	0,178280975104479	0.0747230611918769	0.281838889017082	0.0523962067477221
3304	CNP	0.005635309969447	0,0452240447457286	0,194081112471849	0.0575800589696063	0.330582165974092	0.0690641318501397
20989	FAHD2B	0.638726750931467	0,806891219255222	-0,0160806552094096	-0.0836355971326954	0.0514742867138761	0.0341801275258413
5555	PIN1	0.023265188939372	0,111035780385212	0,104943062844236	0.0145006735711998	0.195385452117272	0.0457602702494306
21679	UBE2D4	0.681026241614075	0,832944822011957	0,0202133264491798	-0.0767791627207646	0.117205815619124	0.0490743616157968
1822	FAM65A	0.000578315828511399	0,00841605059987911	-0,187649294036349	-0.293034589438156	-0.0822639986345425	0.0533207894734433
2060	LOC283483	0.000974819266623275	0,012547248958503	0,188013839873715	0.0776294286050183	0.298398251142411	0.0558501442916411
10618	E2F5	0.122181543959367	0,305108649282598	0,137199753792527	-0.0372115457153685	0.311611053300422	0.088245216255196
18634	C2orf49	0.49662056525702	0,706631013852018	0,0357607917492775	-0.0679452858018946	0.13946686930045	0.0524711716861386
25149	FAM136A	0.905402199279111	0,954545797306013	-0,0044275583446681	-0.0779342744247182	0.069079157735382	0.0371914897428975
7326	ST7L	0.0459993415957589	0,166485468524645	0,0941840522422815	0.00169506107974085	0.186673043404822	0.0467957698233528
209	FARSA	5.71792725308903e-10	7,25410723041415e-08	0,341003524392504	0.239566964771381	0.442440084013627	0.0513228854162851
11716	RANGRF	0.158168878608689	0,357959014707186	0,0714896034265466	-0.0281144312834177	0.171093638136511	0.0503957003225755
17644	IGFBP5	0.440589188344879	0,662107363917733	-0,0527187260575035	-0.187456078277511	0.0820186261625039	0.0681717687893773
11976	EBNA1BP2	0.167233383007554	0,370256609088619	0,0736158408610533	-0.0312017804114302	0.178433462133537	0.0530335688263525
9752	UTP14A	0.0971933714557252	0,264246626048311	0,0771158277352598	-0.0141833663754668	0.168415021845986	0.0461937795943173
1266	KNTC1	8.97369864369534e-05	0,00187796483242188	0,313682379199089	0.159835639477265	0.467529118920914	0.0778403627242896
1986	LMAN2	0.000855440301942267	0,0114209464279956	0,212324682289332	0.0890843357634388	0.335565028815225	0.0623547388341683
12039	RING1	0.169181637446468	0,372609944089467	0,0623506283081999	-0.026837214676229	0.151538471292629	0.0451255194686461
2445	SMC4	0.00196584957605563	0,0213188145231554	0,30280126137219	0.112973874214372	0.492628648530008	0.0960451466055512
7451	KTI12	0.0479749534841563	0,170680354268412	0,124513991245697	0.00112464758688273	0.247903334904511	0.062430125487746
18018	PPAPDC1B	0.460173648878456	0,677151938403095	0,0232829373464538	-0.0388579974220121	0.0854238721149196	0.0314408541328199
14511	PSMD11	0.278459935186199	0,508811603711809	0,0607430346715827	-0.0496158245893624	0.171101893932528	0.0558372159867887
1608	TXNDC17	0.000299816034882541	0,00494379487867574	0,22668457138581	0.105759399643657	0.347609743127964	0.0611833520029474
1289	TMEM110	9.77605884350763e-05	0,00201095578150198	0,272208235236776	0.137955068453146	0.406461402020407	0.0679267901173459
1532	MRPL13	0.000236136047337317	0,00408691076706851	0,3148493110629	0.149826230893148	0.479872391232652	0.0834951487533586
2861	DYRK4	0.00346653424309379	0,0321269330498538	0,199920592512231	0.0669603995170874	0.332880785507375	0.0672725965421634
924	RFC5	1.46235497890171e-05	0,000419635738804967	0,346427387159481	0.193815365077631	0.499039409241331	0.0772156444551115
931	ETFDH	1.53003964239371e-05	0,000435627522465163	0,330172533977342	0.184363908638375	0.47598115931631	0.0737733949074072
4063	ANAPC11	0.0100488060167423	0,0655659819747701	0,145270859996614	0.0351949267308366	0.255346793262392	0.0556940666283571
2646	GARS	0.00268821257513658	0,0269380031858452	0,234975210958158	0.0829008804131475	0.387049541503169	0.0769435938134338
5978	DRG1	0.0283382024528038	0,125692110745415	0,11653895837728	0.012538025082236	0.220539891672324	0.0526203570253653
3581	NDUFB7	0.00713895630733861	0,0528593762884901	0,180699589386271	0.0498288788531817	0.311570299919361	0.0662154010952762
3519	RBM28	0.00677466848955068	0,0510458468316102	0,172105418094448	0.0482816693941989	0.295929166794696	0.0626499172497012
3572	GALR2	0.00708455789579627	0,0525887605282861	0,250680355418788	0.0693028043545416	0.432057906483034	0.091769863894499
3708	NOP16	0.00777490641387299	0,0555964518780589	0,13076186497837	0.0350151695419882	0.226508560414752	0.0484440392815342
3709	HIST2H2AC	0.0077791953352287	0,0556121230287379	-0,145693489309006	-0.252381071445159	-0.0390059071728526	0.0539796950307261
1041	HDDC3	2.96689875536085e-05	0,000755689918332306	0,225042993105234	0.121902067076009	0.328183919134459	0.0521852273785628
12859	ZNHIT2	0.201940366594233	0,416396984232528	0,0639599844891961	-0.0346580399230407	0.162578008901433	0.0498968181274522
7440	NFX1	0.0478039980611053	0,170360585384519	0,114951732164633	0.00112674683345124	0.228776717495814	0.057590938626886
1343	RHBDD1	0.000119462386614778	0,00235855933067076	0,226849601472968	0.113471175243818	0.340228027702119	0.0573649973911941
4319	MAT2A	0.0119640352399244	0,0734490378297282	0,159934634260274	0.0357419319366803	0.284127336583868	0.0628365931839561
1745	POLDIP3	0.000462799258988244	0,00703216180634573	0,145121135222048	0.0650707917144886	0.225171478729608	0.0405023062958576
22822	TXNDC5	0.753608718241678	0,875552603180302	0,0195587109774	-0.103363953948533	0.142481375903333	0.0621940045149591
3118	ZSCAN18	0.00468483795507544	0,0398391527834591	-0,177633982198739	-0.29986055891037	-0.0554074054871075	0.0618418114220975
1464	CHAC1	0.000189534001104608	0,00343271450771085	0,309697502160621	0.149913910958873	0.469481093362369	0.0808441746573408
526	CD2BP2	4.17765134200427e-07	2,105901622305e-05	0,274759942123053	0.172338808015608	0.377181076230498	0.051821041147651
3305	RPS6KB2	0.00564045996976495	0,0452516780932882	0,171192672387141	0.0507762128304397	0.291609131943842	0.060925963766385
13703	MAGT1	0.238367269872456	0,46123536164841	0,0916127775138659	-0.0613218132408933	0.244547368268625	0.0773788514398558
3329	MRPS33	0.00575621370451824	0,0458474035371887	0,234354274175279	0.0691039433057306	0.399604605044828	0.0836101286153532
1084	C16orf58	3.7784239754726e-05	0,000924215052672104	0,177644336549308	0.095066294536979	0.260222378561637	0.04178122172055
8040	SLC25A46	0.0589101424546706	0,194278908853929	0,143250296568354	-0.00546279413360731	0.291963387270316	0.0752429394540411
6745	DNAJC15	0.0375863924882903	0,147736969342752	0,155301064095697	0.00903811858615025	0.301564009605244	0.0740032629366862
4510	GOLGA3	0.0133412089823879	0,0784242206914553	0,138473137009065	0.0292285506222818	0.247717723395848	0.0552734380032224
6537	AAMDC	0.0349946519562124	0,141943276215232	0,101954789286391	0.00727802826352406	0.196631550309258	0.0479026948046231
2205	IMPAD1	0.00127824855081556	0,0153708663604874	0,176057474880688	0.0701328324989226	0.281982117262454	0.0535936777038352
3128	CBX5	0.00475775583805152	0,0403298900402609	0,217750019756714	0.0676504264670137	0.367849613046413	0.0759444549007957
1255	DSN1	8.63905644288758e-05	0,00182521578950728	0,317935822792553	0.162386267681869	0.473485377903238	0.0787019199322033
1624	KDELR2	0.000316842057968225	0,00517089731723888	0,281423762954883	0.130673049755885	0.43217447615388	0.0762738958106803
7373	RPLP0P6	0.0467045022351279	0,167960108065159	0,0808418818248975	0.00119478407789961	0.160488979571895	0.0402982798970797
1816	MCTS1	0.000574631247705966	0,00839005921416503	0,191756076890268	0.0841206920163778	0.299391461764158	0.0544592457123324
13149	BTLA	0.21405744040063	0,431632972047818	0,137205206078898	-0.0800928953555069	0.354503307513303	0.109944241038434
3637	PTGDR2	0.00739850120803933	0,0539376572810456	-0,178361976046505	-0.308129934797558	-0.0485940172954527	0.0656574523284462
15001	NUDT18	0.301097539947811	0,532183617669142	0,0978706470311156	-0.0885226572491472	0.284263951311378	0.0943076365530305
23040	LOC338598	0.768247100289785	0,88410459133912	0,00731467393428102	-0.0416555021754996	0.0562848500440616	0.024776971406414
3122	LPAR2	0.00470422701525459	0,0399527800478781	-0,198538700956819	-0.335215114810962	-0.061862287102676	0.0691528572493524
1030	EXOSC3	2.76220174329539e-05	0,000711065817703662	0,216726613080038	0.117805749838378	0.315647476321698	0.0500500425920844
2093	LGALS1	0.00103576473992131	0,0131181339642573	0,216301656081306	0.0886234957769692	0.343979816385644	0.0646000970058237
14143	CWF19L1	0.259835439047648	0,487134035660637	0,0491045600745482	-0.0366910930244644	0.134900213173561	0.0434092056124805
830	COQ5	6.84341172124181e-06	0,000218618146733405	0,317723792133385	0.183211037682888	0.452236546583883	0.0680581312051339
1373	CCDC167	0.000137344568773841	0,00265236069995513	0,339720300339746	0.168321977560968	0.511118623118525	0.0867207692509999
570	POMP	6.88648079181707e-07	3,20342172271982e-05	0,328829422521543	0.203665096371823	0.453993748671263	0.0633281963937085
19962	TMEM183A	0.574941303362475	0,763659803903018	-0,0161788626662621	-0.0730704545821932	0.040712729249669	0.0287848943611388
11120	FARS2	0.138914357104555	0,331211683499141	0,0693962648562909	-0.0227781987512244	0.161570728463806	0.046636631326078
8525	EED	0.0686584534576568	0,213545911252759	0,127044113374942	-0.00984542085155288	0.263933647601436	0.0692606877247837
7588	EIF4EBP3	0.0503018269955467	0,175771341959267	0,0936063040062811	-0.000124812440164324	0.187337420452726	0.0474242360672458
1482	PPAT	0.000200640921605576	0,003589739565703	0,260865124778991	0.125730506226055	0.395999743331927	0.0683727698343731
21713	BRP44L	0.683843568223789	0,834958045216833	0,0119408526629102	-0.0458971528971097	0.06977885822293	0.0292637422163243
24863	LOC440392	0.884726748542345	0,943485227880127	0,00414267045077082	-0.0522330935192263	0.060518434420768	0.0285239058313368
2981	GPR157	0.00403383314518337	0,035879599411116	-0,180415847136996	-0.302445503193135	-0.0583861910808567	0.0617421773623889
20215	NDUFS8	0.59070396238171	0,77476817710291	-0,0197847654764247	-0.0923311308555261	0.0527615999026767	0.0367055902884174
5390	ALG2	0.0213726801783888	0,105138518539885	0,126835287925326	0.019086718093812	0.234583857756841	0.054516512822265
2028	CCL28	0.000930421422035867	0,0121573614424683	-0,200736569794268	-0.318107708273805	-0.0833654313147322	0.0593851518019128
10880	ICOS	0.131449639137629	0,320300192050686	0,166498523617217	-0.0504305964864929	0.383427643720928	0.109757551085357
14837	C1orf122	0.293375235348089	0,524182677880639	0,0672709358595741	-0.0588063057202856	0.193348177439434	0.0637900954781297
731	MCM3	2.95397314177184e-06	0,00010714719268684	0,40171511752485	0.238494463669862	0.564935771379839	0.0825831923584512
1725	COPA	0.000439690631183732	0,00675849106425313	0,199804560108635	0.090035889188185	0.309573231029086	0.0555386040397119
11205	G6PC3	0.141803496301721	0,335541866780377	0,120085410747174	-0.0405907214135519	0.2807615429079	0.0812957650655533
12140	MRPL20	0.173359754745382	0,37861783666548	0,0506967585983996	-0.0225368540309156	0.123930371227715	0.0370533102032797
5243	FANCB	0.0199039297916886	0,100658534889686	0,113717747014901	0.0182461490610635	0.209189344968738	0.0483048508407228
1272	SLC44A1	9.33827560820149e-05	0,00194573132037631	0,309143491628761	0.157129649200394	0.461157334057129	0.0769129892198718
13262	LOC388853	0.219043916870435	0,437939183819906	0,0527866080921021	-0.0317310017152679	0.137304217899472	0.0427625662779149
961	FAM46C	1.81417076472585e-05	0,000500548780714941	0,604818936539092	0.335219080831669	0.874418792246516	0.136406859167942
20057	TNFRSF13C	0.58052938503456	0,767449600847153	0,0453226790852844	-0.116411598171805	0.207056956342373	0.0818311446144781
15040	LOC144871	0.302845680002214	0,533906463115606	0,0345935471943242	-0.0315289344599833	0.100716028848632	0.0334553593108826
17420	YWHAH	0.428027714326581	0,651501426255413	0,0380164553036385	-0.0565196347207979	0.132552545328075	0.0478315208456401
20250	SLC12A2	0.592835965590678	0,776209680514432	0,0486910869654542	-0.130879541291806	0.228261715222715	0.0908556324524492
18644	NDUFB4	0.497207388218497	0,707115098616898	0,0510654792628225	-0.0972264948576249	0.19935745338327	0.0750298711269933
1591	CLN6	0.00028922413049418	0,00482009919550798	0,172270469110784	0.0806193347990356	0.263921603422532	0.0463718474100821
882	MIS18A	1.06032371402933e-05	0,000318758313803716	0,352787324547375	0.200016356236019	0.505558292858731	0.0772960649578844
1917	PIGF	0.000742151476102245	0,0102650737552692	0,22249538072911	0.0949153689629872	0.350075392495233	0.0645504377291354
1793	HABP4	0.000542362503486114	0,00802049179025896	-0,171082469180378	-0.266662411072569	-0.0755025272881862	0.0483596685864593
1798	OR51A9P	0.000550390269378145	0,00811657285459483	0,148799212289513	0.0655691663945224	0.232029258184504	0.0421111098859788
9905	ST7	0.101613521056718	0,27201236858343	0,0654657950000631	-0.0130698260047878	0.144001416004914	0.0397359166456727
3742	SMPD3	0.00795613134878432	0,0563754202867494	-0,138482539280241	-0.240186503370569	-0.0367785751899139	0.0514581814967519
1009	DTYMK	2.35562692330321e-05	0,000619023269290234	0,255436933053881	0.139901007680995	0.370972858426767	0.0584566065876541
12577	ELMOD2	0.190468466718532	0,401516473650693	0,115773181068323	-0.0581880993011607	0.289734461437807	0.0880175243780061
21942	GARNL3	0.698718139095354	0,844340144841552	0,025624905989674	-0.104967171957773	0.156216983937121	0.0660744240321779
21846	PFDN6	0.692209508488305	0,840150833908606	0,0209734951006523	-0.0835343798399705	0.125481370041275	0.0528768494388104
21466	MAPK1IP1L	0.668809526346555	0,826119658580029	0,0247153158043314	-0.0892418236006912	0.138672455209354	0.0576578033590336
881	PMM2	1.03878169901825e-05	0,000312636739494539	0,275467673597729	0.156307783922678	0.394627563272779	0.0602901891275922
2711	CYTH3	0.00296549839706042	0,0290041276274648	-0,132072680488474	-0.218439745392373	-0.0457056155845753	0.0436983173755097
15354	ZCCHC10	0.318497417963752	0,550016870998364	0,0711971120331703	-0.0693805594874979	0.211774783553838	0.0711267392594119
7946	B4GALT1	0.0574305043925912	0,191639796623402	0,114367572305422	-0.00365555551026542	0.23239070012111	0.0597150326073828
23879	CASC5	0.822054462855994	0,912800958274077	0,00833868992806753	-0.0648088205767455	0.0814862004328806	0.0370097459352641
877	NDUFA8	1.00400789495752e-05	0,00030354925125198	0,305650133779588	0.173669901838157	0.437630365721019	0.0667767750251484
2875	ADSL	0.00352821531496079	0,0325393492438906	0,143316930223629	0.0478169576032463	0.238816902844012	0.0483192072992352
13472	AP3B1	0.227437963728629	0,447633432917503	0,0627095301288624	-0.0395429288510778	0.164961989108803	0.0517356982074543
11826	CD1A	0.161962197682981	0,363099438309904	-0,106033058865346	-0.25512187872779	0.0430557609970982	0.0754330435419855
547	POLR3K	5.42488129694475e-07	2,62962938918629e-05	0,229233478894192	0.142852395282669	0.315614562505714	0.0437054102868599
21282	TRIP11	0.656191673273834	0,817479478891994	0,0232376813508138	-0.079717159351515	0.126192522053143	0.0520910755663797
17131	GBA	0.413250337250658	0,639592724820113	-0,0440287162986999	-0.150080185262855	0.062022752665455	0.0536578469361121
2249	FBXO18	0.00138944568838495	0,0163811260238003	0,191527173479316	0.0753994543550685	0.307654892603563	0.0587560308091046
12531	COG4	0.18840764349975	0,398661612592441	0,0645778087346877	-0.0320036617239725	0.161159279193348	0.048866402411522
19392	ATP6V1F	0.540292797331026	0,738751212934827	-0,0169023564675215	-0.0713259761387331	0.0375212632036901	0.027536198060718
12164	PCBD2	0.174369731399893	0,380071870097176	0,0763441843452177	-0.0341989725048563	0.186887341195292	0.0559304632744007
1737	MLH1	0.000452220730990177	0,00690307005308263	0,210250983567093	0.0944866561668955	0.326015310967291	0.058572168975814
17310	SHPK	0.422761204656449	0,647553085273366	0,0368906707579391	-0.0538058398598956	0.127587181375774	0.0458888455945493
1623	TMED4	0.000315978538024462	0,00516215091541504	0,164868462358121	0.0765712960865834	0.253165628629658	0.0446748722951868
3848	TXN2	0.00862083045422907	0,0594026298061029	0,1439019850845	0.0370972202046653	0.250706749964335	0.054038984862215
1521	RNASEH1	0.000226820477421648	0,00395407295123932	0,246788956339295	0.117815577593472	0.375762335085118	0.0652554262866051
2365	RHEBL1	0.00176618681401136	0,0197957520264414	0,266244900046217	0.10107968341956	0.431410116672874	0.0835670641763429
7314	HNRNPC	0.0457261745903943	0,16576832366206	0,106858753099914	0.00205698018975327	0.211660526010074	0.0530255501821222
5283	SIGLEC11	0.0203262748568901	0,102016123004058	0,268238980920398	0.042259680080043	0.494218281760752	0.114336584430714
3769	DERL1	0.00816208158606434	0,0574155298453564	0,185834555974623	0.0488980173804129	0.322771094568833	0.0692844700749279
415	AQP3	7.88520175774175e-08	5,03797890618126e-06	0,526118119978503	0.3423449752694	0.709891264687606	0.0929819394873445
22386	NME2	0.727819793963862	0,862059013963463	-0,0164528042947684	-0.109707679440337	0.0768020708508003	0.0471832768134354
1080	RPP25	3.71231513321013e-05	0,000911407738491357	0,21080447005819	0.112914268080421	0.308694672035958	0.0495285687748802
3652	LOC387710	0.00752646309590583	0,0546451722310906	0,152469837927718	0.0412952733221716	0.263644402533265	0.0562499306144418
419	HIRIP3	8.50629958547886e-08	5,38292442742176e-06	0,316450018933667	0.205602409124599	0.427297628742735	0.0560845044247262
15703	PRICKLE4	0.337020625897234	0,569069725254101	-0,0380682205284725	-0.116177775683875	0.0400413346269301	0.0395203441848883
9205	ST14	0.0829652091780846	0,238967044631979	0,119087546702053	-0.0157345418282536	0.25390963523236	0.0682146420094504
11863	TARS2	0.16325486614321	0,364891071043346	0,057134381137387	-0.0234491135997389	0.137717875874513	0.040772059721711
1008	SEC24A	2.35201936288796e-05	0,000618688426656491	0,50417842687639	0.276154742687139	0.73220211106564	0.115370961510874
793	NT5DC2	5.18855984274475e-06	0,00017348633572557	0,347619995409074	0.202475999696935	0.492763991121214	0.0734371186150194
439	COMTD1	1.21314222503547e-07	7,32721323389877e-06	0,332556189589219	0.214501422201803	0.450610956976636	0.0597310409787287
8174	ABCF1	0.06173837062288	0,200251059640247	0,111471375281079	-0.00554852030339301	0.228491270865551	0.0592074367953708
5450	RABGGTA	0.0219101961908817	0,106596119633253	0,130477796171296	0.0191711976129742	0.241784394729617	0.0563167345700829
14123	GTF3C3	0.258661182895247	0,485562943575603	0,0529430678143413	-0.0393304951983889	0.145216630827071	0.0466867717038438
3187	HMGB2	0.00505996673452015	0,0420975895719491	0,217940783649044	0.0666190602730164	0.369262507025071	0.0765628043659063
5560	LOC440291	0.0232982997208414	0,111082230807416	0,116957863174495	0.0161362242263894	0.217779502122601	0.0510117598875877
25843	MXD4	0.951136659543561	0,97586923065424	-0,00259958653336809	-0.0862989620664139	0.0810997889996777	0.0423485721118897
24113	TCERG1	0.837869188139787	0,921323727280348	-0,0102926643235414	-0.109532114151453	0.0889467855043704	0.0502112347985476
26266	CHD8	0.982308092334323	0,99162031022023	-0,00116587332628946	-0.10489874247724	0.102566995824661	0.0524847271755073
980	TRPM4	1.97694831967893e-05	0,000534885558125375	0,374664376364976	0.206859310801776	0.542469441928176	0.0849027232818227
6731	SLC41A2	0.0374078537585622	0,147358378013412	0,134519489603091	0.00794902899988778	0.261089950206295	0.0640396447877155
1968	IGLL1	0.000833169206626632	0,0112253462976144	0,202796174035656	0.0853547555830589	0.320237592488253	0.0594207106873671
6656	TCEB3	0.0365613429031217	0,145640760735933	0,0801393763164796	0.00507769845865018	0.155201054174309	0.0379782388740367
20054	WDR43	0.580447316405345	0,767449600847153	0,04869326323048	-0.125031255062794	0.222417781523754	0.0878977321359031
1586	RNF144A	0.000283733415243772	0,00474092285821134	-0,230205357279167	-0.352504198655621	-0.107906515902713	0.0618783744830507
24934	PDSS2	0.889586713036511	0,945993089603076	-0,0106505002776288	-0.162012420774813	0.140711420219556	0.0765831425186484
16591	BACE1	0.385178279363636	0,61550806777011	-0,0603473035047227	-0.19728103479906	0.0765864277896144	0.0692830496922745
23007	AFF4	0.766276638329441	0,883114924384106	-0,0221192196158254	-0.168916882693636	0.124678443461985	0.074273808867942
3351	GORASP2	0.0058529876373617	0,0463121358414341	0,18927204489943	0.0555396827388291	0.323004407060032	0.0676632835858564
934	ASCC2	1.54778005806274e-05	0,000439393878367598	-0,282635509517037	-0.407529412894141	-0.157741606139933	0.063191373171147
2063	ATIC	0.000980603056657634	0,0126033398193297	0,203675837528435	0.0840335708983151	0.323318104158555	0.0605342527796418
1628	PAQR4	0.000322134287812858	0,00524655444800855	0,310365469691333	0.143903314333169	0.476827625049498	0.0842232638558048
1938	STRA13	0.00078134232223	0,0106900369834512	0,188418626730205	0.0799037849730899	0.29693346848732	0.0549042160959389
3921	KDM6B	0.00908144470991342	0,0613992838475813	-0,198122162518681	-0.3461945212032	-0.0500498038341625	0.0749187544063956
1584	PHPT1	0.00028368848064417	0,00474092285821134	0,222004087078099	0.104063640296261	0.339944533859937	0.0596731992758678
9558	DHX36	0.0917910489619203	0,254623482034408	0,100950914834941	-0.0166055179399748	0.218507347609856	0.0594789033834487
8832	NUP155	0.0747221187847484	0,224327103665942	0,127871527101381	-0.012919424641677	0.268662478844438	0.0712346506126374
2895	CAPRIN1	0.00361398929454607	0,0331001472003071	0,118331549642207	0.0392714925620526	0.197391606722362	0.04000126054832
2915	MCAT	0.00369019330708713	0,0335489154959886	0,173297394104792	0.0572453885399275	0.289349399669656	0.0587177227439732
1243	LSM2	7.91396695632519e-05	0,00168816439136736	0,284715323683548	0.146201992466939	0.423228654900158	0.0700822647496184
685	SERTAD2	1.77781706834445e-06	6,86905985853226e-05	-0,330962105705789	-0.462303869025803	-0.199620342385776	0.0664537351663312
3041	FRMD4A	0.00433117410329661	0,0377642490460078	-0,155520652826428	-0.261566124392901	-0.0494751812599558	0.0536548124901964
3125	COPS6	0.00472607474295278	0,0400897865523376	0,12852167682878	0.0399980413104298	0.21704531234713	0.044789456772893
466	APITD1-CORT	1.74345787304854e-07	9,91955360068376e-06	0,511726007655197	0.327517991176887	0.695934024133507	0.0932019673950846
3494	RAB30	0.00662411853589008	0,0502445220103541	0,256749249429931	0.072547112031872	0.44095138682799	0.0931989928131072
15601	CERS6	0.331701462040802	0,563727895929381	0,0666894925104508	-0.0686436855405239	0.202022670561425	0.0684732330835628
4190	DTNBP1	0.0109275026759281	0,0691510103704616	0,115786966393334	0.0270243596675824	0.204549573119086	0.0449103667479658
3662	GAL3ST4	0.00756600261028836	0,0547822389983058	-0,188135232598671	-0.325408056412922	-0.0508624087844195	0.0694546170897697
2476	PSMA3	0.00207698753510333	0,0222420535110117	0,182244711899759	0.0673679299889941	0.297121493810525	0.0581231060775255
122	KCNN3	4.96385156813828e-12	1,07882396991137e-09	0,473409969594799	0.349143855775773	0.597676083413825	0.062873736495819
11007	ZNF511	0.135046870106392	0,3253173217835	0,0715473913465515	-0.0225458145718657	0.165640597264969	0.0476074390125139
3444	CYC1	0.00627514946798066	0,0483117271032251	0,22664748508545	0.0651323553124308	0.38816261485847	0.0817202646590047
2684	PARD6A	0.00282146795489441	0,0278730338390556	0,19124873291296	0.0668429066928337	0.315654559133085	0.0629444254424833
5238	POMC	0.0198122525812685	0,10027500520772	0,206474769696789	0.0332603103243151	0.379689229069263	0.0876396625045436
16235	ABCA1	0.364728371453258	0,595616057528589	0,0849948094841834	-0.0997598659101871	0.269749484878554	0.0934785551758172
1325	NAT14	0.00011153313352658	0,00223192530977907	0,198404226117964	0.0996962614501794	0.297112190785748	0.0499423243379054
1556	PRADC1	0.000256458334851531	0,00437017528829585	0,246478021079663	0.116508892529176	0.37644714963015	0.0657592362868549
13350	TRAPPC2L	0.222393031808943	0,44170421261529	0,0634304817700396	-0.0388725916439571	0.165733555184036	0.0517613071083199
3276	LOC145758	0.00551920631527642	0,044670865521842	0,0783526969468182	0.0233838896028855	0.133321504290751	0.0278120414505367
1393	DNAJC1	0.000153844821709268	0,0029283527980052	0,314427689652546	0.154551494262582	0.474303885042509	0.0808910287123148
8158	PPFIBP2	0.061297157568309	0,199227032719259	0,132364676222916	-0.0063498210027548	0.271079173448586	0.070184046790248
7160	GTPBP4	0.0431838433202485	0,159887578258336	0,119590296228343	0.00371454545052269	0.235466047006164	0.05862854479597
1515	CHST12	0.000220540028904078	0,00385981443326181	0,265195561007556	0.126883508789815	0.403507613225297	0.069980425540617
11482	SUGP1	0.150613777307082	0,347807377224985	0,0598747911294604	-0.0220208123641613	0.141770394623082	0.041435934833553
2795	IFI44	0.00321856510039848	0,0305258826829776	0,395029955855708	0.134424812457451	0.655635099253966	0.131855890652053
11919	TMED10P1	0.165189833419948	0,367481200866676	0,0573800252217839	-0.0239245391476235	0.138684589591191	0.0411368924235788
2062	POU2AF1	0.000979800799293878	0,0125991358842275	0,315344568876392	0.130119812963417	0.500569324789367	0.0937163973175743
1287	PCNA	9.73505830624742e-05	0,00200563380722728	0,400820015545816	0.203189899839223	0.598450131252408	0.09999301850439
2031	MRPL53	0.000931665603768243	0,0121573614424683	0,215882365276574	0.0896406379817198	0.342124092571428	0.0638733187413674
1682	SUCLA2	0.000385078772143481	0,00607037077490154	0,304557420257064	0.13896415014367	0.470150690370459	0.0837836423029465
956	ECH1	1.78443798547607e-05	0,000494920221599353	0,219817109224971	0.121922253112127	0.317711965337815	0.0495309235830683
6965	CYP27A1	0.0405721889098229	0,154453925189369	-0,164799794237371	-0.322428643910947	-0.00717094456379549	0.0797539607052397
207	SRPRB	5.46283925482083e-10	6,99744844645287e-08	0,564686647348376	0.396933554188454	0.732439740508297	0.0848764273022642
1932	SRR	0.000774853893387226	0,0106341878794836	0,249558762668311	0.105934216508392	0.393183308828231	0.0726683372648269
17949	RAB1A	0.455948383121202	0,673524117151539	0,0416637716835724	-0.0684924797942228	0.151820023161368	0.0557347044655197
4110	ZFP36L2	0.0103393206339325	0,0666886688745793	-0,231790828525636	-0.408117433010376	-0.0554642240408957	0.0892142847866112
6821	PIGT	0.0384216240032793	0,149342510428003	0,0898559457231995	0.00485562623473909	0.17485626521166	0.0430067982761655
2924	FBXO6	0.0037147010428994	0,0336851224871674	0,293610425857658	0.0968437995117907	0.490377052203525	0.0995561270553482
1726	TIMD4	0.000440029486469849	0,00675978090020165	0,410230869667185	0.184844462893642	0.635617276440728	0.114036603493184
242	C1QA	1.30580637953102e-09	1,43072132864731e-07	0,730742826196521	0.508021405264513	0.953464247128529	0.112688226108423
4160	LOC340477	0.0106869209008501	0,068113438941014	0,127206348968958	0.0299928959812552	0.224419801956661	0.0491861605642463
1946	F2RL1	0.000793712620576432	0,0108115257118907	-0,286587438199572	-0.45186215898932	-0.121312717409824	0.0836224689498871
3466	HIST1H1D	0.00643187983552656	0,0492002302884497	0,258039746827351	0.0735903833675478	0.442489110287155	0.0933240794178406
20145	C20orf96	0.586794827584237	0,772319290016924	0,0260269766237924	-0.0684114863094676	0.120465439557053	0.0477821254005197
3450	PAOX	0.00630371389299732	0,0484472388037171	0,176582518008987	0.0506743183421102	0.302490717675863	0.0637045669589942
1407	TIMM44	0.000163063166864804	0,0030729352305759	0,207924496403332	0.101774755983322	0.314074236823343	0.0537075684042634
4068	MPV17L2	0.0100865289716797	0,0657290790647028	0,159911666336478	0.0386794984947309	0.281143834178226	0.0613386798817867
16455	GOLGA5	0.377747515317913	0,608671404421629	0,0547500541603738	-0.0675540693946333	0.177054177715381	0.0618810470563878
22383	SERTAD1	0.72742400230054	0,861709664522129	0,0307897917205795	-0.143463451224254	0.205043034665413	0.0881652458884406
1738	FKBP2	0.00045601485670063	0,00695593486285661	0,321780501375338	0.144490721117298	0.499070281633378	0.0897016136159152
3722	SEC24D	0.00785266659865051	0,0559412828756632	0,267462974505245	0.0713677194257534	0.463558229584736	0.0992164397601095
695	PTRH2	2.0041802661186e-06	7,64616399368844e-05	0,27549416816975	0.165564061823369	0.38542427451613	0.05562028397738
2544	RNF130	0.0022728155393156	0,0236885629028904	-0,153085502381427	-0.250461908882198	-0.0557090958806567	0.0492686085939368
12814	SRSF9	0.199744161697384	0,413305789533293	0,0476535430271494	-0.0254626006855832	0.120769686739882	0.0369938755796267
4502	LOC441869	0.0132817192354907	0,0782240749731307	0,0817021163535898	0.0172879001565964	0.146116332550583	0.0325910445839853
2320	GEMIN4	0.00161918104076481	0,0185054246964995	0,183205026594434	0.070503026954293	0.295907026234576	0.0570227523027376
12289	ANAPC1	0.179621365354718	0,387554764617165	-0,0427795189193789	-0.105483094256173	0.0199240564174155	0.0317255279972208
21413	OTX1	0.665525662367971	0,824098115055655	0,0201786933555425	-0.0718888087883929	0.112246195499478	0.046582513057874
11189	VKORC1L1	0.141270356356964	0,334758509292567	0,0864036312155029	-0.0290498815729804	0.201857144003986	0.0584149090809368
25926	TMEM179B	0.95601660373741	0,977735873181263	0,00199627170079853	-0.0694178542709021	0.0734103976724992	0.0361327219499517
17941	NSMAF	0.45570631884743	0,673363842543091	-0,0464623687038436	-0.16923968760613	0.0763149501984428	0.0621204651782035
2348	NUDT21	0.00170838730050004	0,0192921163853316	0,207117553221404	0.0790458772941221	0.335189229148686	0.0647992003399802
3927	POLR2F	0.00910988722940901	0,0614968608366258	0,127761008810317	0.0322349895672417	0.223287028053393	0.0483323858596767
1791	MT1F	0.00053321679530045	0,0078940498757071	0,301549505722556	0.133312569703488	0.469786441741624	0.0851212326437726
4685	TAP1	0.0148916903885072	0,0842797377287305	0,185517283993525	0.036732531321081	0.334302036665969	0.0752791975755063
22786	FAM82B	0.750698054329649	0,873552133351648	-0,0116217932129655	-0.0837806679694023	0.0605370815434712	0.0365095353659991
13872	CPT1A	0.246517162017638	0,471193955514538	0,0808588760749247	-0.0564908863755028	0.218208638525352	0.0694935449952834
2958	OR4C50P	0.00388935507414956	0,0348635056764962	0,120585308355671	0.0393579624785216	0.201812654232821	0.0410978229219616
8389	SRSF2	0.0660596830494478	0,208786919028736	0,0727108269882153	-0.00488638345282014	0.150308037429251	0.0392611180324308
2456	UCHL5	0.00199974860798109	0,0215893055132811	0,20130255640912	0.074890999068993	0.327714113749246	0.0639592460242554
7104	LMO4	0.0423330063904044	0,158003894206303	0,103790595794979	0.00364098441785034	0.203940207172108	0.0506717405281903
7818	ARFGEF2	0.054838343014755	0,185970108616754	0,121494466744659	-0.00255208265992055	0.245541016149238	0.0627626455900721
1597	MRPL23	0.000291472086024928	0,00483931268688225	0,214399667990004	0.100269086352165	0.328530249627843	0.0577455582658878
15069	SLC25A33	0.304341031753993	0,535496350931389	0,0694563385899849	-0.0637159599685548	0.202628637148525	0.0673799135644183
12405	RPS27L	0.183544070699006	0,392315278886268	0,141836740220974	-0.0679462972095773	0.351619777651526	0.106141916016702
2526	GYS1	0.00222733270928004	0,0233799393454316	0,184437004279345	0.0673583183096496	0.30151569024904	0.0592371824040119
8107	UFSP2	0.0600834897686267	0,196510883337256	0,133765231125292	-0.00575030305893068	0.273280765309516	0.0705893397949749
3003	ACY3	0.00414047824336128	0,0365583685057357	0,149920966883847	0.0482173496757937	0.251624584091901	0.0514580059880472
1611	WEE1	0.00030419939772106	0,00500673310401856	0,285414842883076	0.132994100367036	0.437835585399116	0.0771188645635694
2613	CHCHD3	0.00255610276425244	0,02593764439118	0,149701993249589	0.0533231223582078	0.246080864140971	0.0487638950471587
795	BCCIP	5.21230886522863e-06	0,000173841974291242	0,22699933311913	0.13219742247149	0.321801243766769	0.0479660155627014
1197	NME7	6.51248679608268e-05	0,00144259471510553	0,204404112861468	0.10618205322456	0.302626172498377	0.0496964756191006
4985	ZNF706	0.0174376501987894	0,0927501093321769	0,127457896802938	0.0227071811334336	0.232208612472442	0.0529997172386385
6976	SPA17	0.0407614342459239	0,154928794941831	0,198784160909954	0.00846801576835224	0.389100306051556	0.0962924388056387
2475	TEX30	0.00207685306737063	0,0222420535110117	0,198846300163633	0.0735056250618657	0.3241869752654	0.0634174219854775
10903	NENF	0.132009426181187	0,320991320943145	0,0668989799205501	-0.0203904093455687	0.154188369186669	0.0441649770072606
5883	SDSL	0.0268880496375694	0,121185532248058	0,217985060429567	0.0252903894904095	0.410679731368724	0.0974958787431087
385	WDR4	4.95142110129204e-08	3,41005014287684e-06	0,325755016054053	0.213887323940259	0.437622708167846	0.0566006257071922
6859	RPS19BP1	0.0389301591109139	0,150493245199866	0,152061868115263	0.0078350748426935	0.296288661387832	0.0729730504734595
1078	EXOSC9	3.66958091798051e-05	0,000902587551393813	0,23720785223874	0.127132208540352	0.347283495937129	0.0556939201187161
1310	PGAM5	0.000105464233544737	0,00213464439117459	0,169773197385387	0.085622101521698	0.253924293249077	0.0425771247250345
1004	MAGED2	2.26710237723194e-05	0,000598727286178337	0,195588265591425	0.107313480856101	0.283863050326749	0.04466354812348
2529	LDOC1	0.00223457190754628	0,0234281036491062	-0,182419014062013	-0.298254738746577	-0.0665832893774487	0.0586082931765782
4744	IL28B	0.0154001034963257	0,0860595588448871	0,102552290513289	0.0198837258617839	0.185220855164794	0.041827022594075
974	AURKAIP1	1.89910211917685e-05	0,000516988631313902	0,241720711101236	0.133699901698614	0.349741520503857	0.0546542552729739
2897	SEL1L3	0.00361795707492425	0,0331098558793587	0,268372927544374	0.0890449816090267	0.447700873479722	0.0907328448002789
6133	RNGTT	0.0301390388568194	0,130289138072245	0,17038873453155	0.0165981097067055	0.324179359356395	0.0778119708068328
2468	LPCAT2	0.00205783683315365	0,0221051791223025	-0,23136389551621	-0.377067768685908	-0.0856600223465129	0.0737203944547042
5650	AIM2	0.0242534777440405	0,113775322045963	0,324866584517257	0.0428701436926648	0.606863025341849	0.14267904071568
16376	KCNA3	0.373736100587559	0,605130233700483	0,0983072586236783	-0.119455225925592	0.316069743172949	0.11017920051934
6421	TSPAN31	0.0334424336809643	0,138097824178597	0,0833373374106639	0.00662565178934439	0.160049023031983	0.0388130775130628
25724	SRD5A1	0.94383213908068	0,972854500378021	0,00407041130271724	-0.10991864670612	0.118059469311554	0.0576739529095736
6146	OXCT2	0.0303041776815	0,130704372035053	0,149730489046577	0.0144483437796726	0.285012634313481	0.0684474125141437
23248	TRMT10C	0.782388634092774	0,892314297514025	0,013681521055829	-0.0840370603777712	0.111400102489429	0.0494417355703991
1159	TSPAN5	5.471353197543e-05	0,00125170776559838	-0,33349157054882	-0.492019582053425	-0.174963559044215	0.0802089010127282
2292	WDYHV1	0.00151689010586735	0,0175481418660876	0,196505496288394	0.0763710346643306	0.316639957912457	0.0607832839708709
2149	MANF	0.00116596466976845	0,014386018249842	0,415815360845794	0.167737640349383	0.663893081342206	0.1255175103624
12880	LAS1L	0.202652684221388	0,417178565035797	0,0948186534591202	-0.0516116967929094	0.24124900371115	0.0740879631123298
1172	LSM12	5.76218250205237e-05	0,00130362004301978	0,209526687238892	0.10960762376396	0.309445750713824	0.0505550924122488
22853	WDFY1	0.755539005910452	0,876607742603406	0,0262548028279478	-0.140098309403997	0.192607915059893	0.0841680923486747
2884	LOC441813	0.00356836781913732	0,0328069600292739	0,178267760122127	0.0593299153503382	0.297205604893916	0.0601778431926557
13966	CCRL2	0.251583401438218	0,477640977311639	0,153861232879751	-0.110318561324863	0.418041027084365	0.133664522514403
3030	OAS1	0.00427280204230933	0,0373905432844329	0,36801088591194	0.117463071596088	0.618558700227791	0.126767280095681
6175	DBF4	0.0306446508241313	0,131573457612557	0,173471553512215	0.0164124515769463	0.330530655447484	0.0794656908940539
22548	SYNPO2L	0.735792612280498	0,865244860502812	0,0195529638643303	-0.0947556131786036	0.133861540907264	0.0578356168977504
1496	MBTPS2	0.00021042176726929	0,00372789880469876	0,201292359340464	0.0966626459530658	0.305922072727863	0.0529384948718429
6762	HIST1H3C	0.0377330113139663	0,147936078076786	0,149764348598131	0.00860608650590275	0.290922610690359	0.0714204951151827
23421	C17orf42	0.793868232377351	0,898684758707828	-0,00990190288281186	-0.0846635503749593	0.0648597446093356	0.0378264353809292
14792	TP53I11	0.291342596918761	0,522238301602281	-0,0636913504987939	-0.182556220832162	0.0551735198345737	0.0601409210143465
2845	DCXR	0.00340640211828104	0,0317448336605256	0,179633160828318	0.060394152987622	0.298872168669013	0.060330219788775
23971	C6orf72	0.828669086631142	0,916614276918974	0,00640215474038379	-0.0519627335199764	0.064767043000744	0.0295303240144294
21445	GPR165P	0.667474671403957	0,825221467875131	0,0162281236127435	-0.0582767276086833	0.0907329748341704	0.0376965066291384
1926	C19orf52	0.000764785767323666	0,0105287095641677	0,23742938782019	0.100937851153704	0.373920924486676	0.0690593167078193
3540	APOBEC3H	0.00690266492648069	0,0517017402614789	-0,140860277666532	-0.242443477664719	-0.0392770776683442	0.0513970796446538
14629	ARSB	0.283968009488989	0,514690803992107	0,0577887802431666	-0.0484165729258487	0.163994133412182	0.0537357062547141
3045	RPN1	0.0043374843156636	0,0377695883841774	0,215123820757056	0.0684120375957061	0.361835603918406	0.0742303570284028
783	CEP128	4.76914797828427e-06	0,000161358687014232	0,443865630728107	0.259304498466857	0.628426762989357	0.0933806300087834
1189	OTOF	6.28763375175821e-05	0,00140215819115113	0,290412825133484	0.151167523366747	0.429658126900222	0.070452612884577
3952	TADA2A	0.00930204456419301	0,0624058815002065	0,112883482470804	0.0282436466836623	0.197523318257946	0.0428244077873092
8877	MPZL3	0.0756963124716378	0,226084411551773	-0,092854799740713	-0.195437026028526	0.00972742654709981	0.0519025474166466
517	CNOT9	3.58625594325183e-07	1,8392567956542e-05	0,211454277692871	0.133121851257581	0.28978670412816	0.0396331082336979
1273	ILVBL	9.34499475565017e-05	0,00194573132037631	0,17966726572726	0.0913160866723314	0.268018444782188	0.0447022006263463
20341	ITPR3	0.59861462929028	0,780309075051953	0,0263035563990024	-0.0722407297801556	0.12484784257816	0.0498595094992688
4141	METTL6	0.0105684482416892	0,0676584483658151	0,104219973725194	0.0246967708061226	0.183743176644266	0.0402355940165543
1839	MT1G	0.000601536891631139	0,0086730563793364	0,2523256000847	0.11015885655275	0.39449234361665	0.0719307468189929
1605	MRPL2	0.000295916803144662	0,0048886193366858	0,234534648253775	0.109544402654742	0.359524893852807	0.0632401185232692
10098	TCEB1	0.106947175601386	0,280783748597953	0,105347096304274	-0.0230108700961532	0.233705062704701	0.0649440519911389
8108	LOC401051	0.0601081893514596	0,196567419912919	0,0613076279251393	-0.00264173456023119	0.12525699041051	0.0323558469997409
14199	NDUFB8	0.262983661058679	0,491091751036754	0,062960878396135	-0.0477763097356136	0.173698066527883	0.0560286354252874
7370	CENPC1	0.0466299370181869	0,167760214387683	0,0606750829116798	0.000917321423815814	0.120432844399544	0.0302350627528251
3335	DLD	0.0057863687298566	0,0460046677277804	0,222900599965307	0.0656268168149764	0.380174383115637	0.0795743110941356
2774	BIK	0.0031551241092436	0,0301579364659676	0,312406531762413	0.106751387203802	0.518061676321023	0.10405336556045
7304	POLE4	0.0454465390118723	0,164980145386062	0,124753193701987	0.00256176430932202	0.246944623094652	0.0618240282694477
1827	THOC6	0.000583719515443195	0,00847044098754297	0,209236547296104	0.0916381181157657	0.326834976476441	0.059500151902833
9200	VOPP1	0.0828776495889644	0,238849782699786	0,14647611736789	-0.0193056019701487	0.312257836705928	0.0838789901538527
20091	DOT1L	0.58311501417448	0,769563217402634	0,0440947380155469	-0.114339980614455	0.202529456645549	0.0801616985096931
15531	KIAA1486	0.328155794212051	0,560237646225776	0,0416606491384434	-0.0422618459228389	0.125583144199726	0.0424614617645414
8710	BNIP1	0.071959964015044	0,219060671166348	0,121860127229257	-0.0110149607177603	0.254735215176274	0.0672295367553403
521	SH3BGRL2	3.94003770555067e-07	2,00102039129691e-05	-0,561619635474641	-0.77046995596203	-0.352769314987252	0.105669998150219
7609	VARS	0.0508127170389125	0,177045684475561	0,158696176814934	-0.00056860835991146	0.317960961989779	0.0805816793364086
14206	DOK4	0.263281976292353	0,491406560706162	-0,0538690515630061	-0.148674786309233	0.0409366831832213	0.047967950405271
14616	GNA11	0.283488243337401	0,514197703136642	-0,0510620464427006	-0.144811046235125	0.0426869533497238	0.0474332843326835
2697	TPM2	0.00287662019293718	0,0282771349593543	-0,115758285598134	-0.191212470151635	-0.0403041010446331	0.0381768317309152
1065	PDCD2L	3.33667053512406e-05	0,000830721307406708	0,288555173083856	0.155398647896556	0.421711698271155	0.0673719328627088
2951	DEFB1	0.0038574005497366	0,0346590903342142	0,484162484774719	0.158327659280403	0.809997310269035	0.164859528713725
1333	MRPS16	0.000116299321968778	0,00231333572543298	0,297613605874834	0.149134492649376	0.446092719100293	0.0751245561092054
505	LAMC1	3.10618431235815e-07	1,63090053548864e-05	0,489005059679035	0.308906330300602	0.669103789057469	0.0911228307232837
666	MRPL15	1.44297389919559e-06	5,74481275332897e-05	0,357047539557218	0.216682961126324	0.497412117988111	0.0710189225878849
8510	AFG3L2	0.0682690626734051	0,212709071302625	0,0708206202396527	-0.00537968744670637	0.147020927926012	0.0385543405127305
14493	EPSTI1	0.277924098531671	0,508456739952559	0,136794480621912	-0.111457722728067	0.385046683971892	0.125605791782178
820	NDUFS6	6.53918320289201e-06	0,000211446881249612	0,34745978207601	0.200695655861033	0.494223908290987	0.0742568405423712
5164	LOC442371	0.0190687553438262	0,0979008654533667	0,112890618661992	0.0187737979097462	0.207007439414238	0.0476193871840139
13182	EFHA1	0.215393851721377	0,433255043118821	0,0403237056940002	-0.0237261789615075	0.104373590349508	0.0324067072402598
1975	OGDH	0.000844999096711091	0,0113443802781238	0,150285018960363	0.0631472713871026	0.237422766533624	0.0440882523109975
17204	DDT	0.416986556512435	0,642664412109232	-0,0263747410886743	-0.0904153093810627	0.037665827203714	0.0324019935291614
17418	PEX3	0.427807804854382	0,651241471220228	0,0694358962566811	-0.103149035846841	0.242020828360203	0.0873211466162729
1697	ECE2	0.000405909040659077	0,00634217926521828	0,196024726493101	0.0890054347336389	0.303044018252562	0.0541475269746734
2466	ATPAF1	0.00205342508622209	0,0220788994976394	0,165065918817183	0.0611361604339104	0.268995677200455	0.0525843453363351
5736	CMTM4	0.0252058091594282	0,116515346907643	-0,110362190436123	-0.206807764113431	-0.0139166167588145	0.0487976440174694
6997	HSPC047	0.041054237595963	0,155556183403106	0,0771834648064422	0.00317907693853443	0.15118785267435	0.0374432919751355
7307	EDEM1	0.0455046031286528	0,165123108246371	0,174210305607574	0.00353081362529309	0.344889797589855	0.08635706931145
10229	CYP4F2	0.110661220976325	0,286824260878454	-0,113105622671709	-0.252384605750016	0.0261733604065984	0.0704696542954926
4651	ACTL6A	0.0145975749226754	0,0832196729896233	0,211186226468508	0.0423253117722193	0.380047141164797	0.0854369411641799
2658	ECI1	0.00271583647892533	0,0270919504284068	0,198852862522279	0.0700187905509947	0.327686934493564	0.0651849425709305
9376	LOC285927	0.0867523462316836	0,245290346862538	0,081915952030229	-0.0119693472280223	0.17580125128848	0.0475022464691466
20980	LRWD1	0.638310423510941	0,806674543781747	0,0206758614596101	-0.0660758254014415	0.107427548320662	0.0438929208666896
6902	RPL26L1	0.0396665659933031	0,152384670720434	0,174489864677599	0.00836045943886721	0.340619269916331	0.0840549054619901
4098	NFU1	0.0102352545760687	0,0662124039825675	0,143108508983119	0.0343959864441516	0.251821031522087	0.0550042347495083
3017	MPG	0.00419196424324206	0,0368412104440051	0,183626025873687	0.0588824077196479	0.308369644027727	0.0631153347949254
559	NTHL1	6.24292214695644e-07	2,96120001299732e-05	0,322591925586932	0.200311248750626	0.444872602423238	0.0618691839444904
13593	TOMM40L	0.233381027502839	0,455241517269019	0,100466818896053	-0.0654640893999973	0.266397727192104	0.0839544738633362
1712	RAB5B	0.000424414954615664	0,00657322577198267	-0,154285369161216	-0.238811353714284	-0.0697593846081482	0.0427668035678569
8769	MTF2	0.0733239354124202	0,221672139825806	0,0928188119535555	-0.00887922859699609	0.194516852504107	0.0514551844200144
11087	TEX10	0.137552187130565	0,328952734038686	0,0702395546412156	-0.0227307270249989	0.16320983630743	0.0470392837739862
3297	IL10	0.00560886201493332	0,0451073631561896	0,28334797054873	0.0841770046869416	0.482518936410519	0.100772627712886
7622	C3orf14	0.05092000719143	0,177137757895666	0,169854340422539	-0.000688636730456188	0.340397317575534	0.0862879982095985
2266	SUGT1	0.00145162318384272	0,0169857849601014	0,18951071119563	0.0741328689581438	0.304888553433117	0.058376622776347
6018	NDUFA11	0.0287703222831743	0,1267605675205	0,166735662804995	0.0175266645495532	0.315944661060436	0.0754938490534929
6044	UQCRFS1	0.0290895130989125	0,12760279328496	0,179710418707723	0.0185647868168184	0.340856050598628	0.0815333133513484
17648	LOC391429	0.440829484267535	0,662257484032021	0,0420885843364149	-0.0655371798774864	0.149714348550316	0.0544543780390589
1401	C4A	0.000160591462056026	0,00303931664269489	0,26521651616951	0.129961530280564	0.400471502058457	0.0684336709435691
10998	LOC442133	0.134908860254738	0,325236263458301	0,0373825537579415	-0.0117623685692413	0.0865274760851243	0.0248653860778713
5800	LOC284260	0.0259542313975147	0,118651111293983	0,112372393715462	0.0136614393096066	0.211083348121316	0.0499438370270679
1418	REXO2	0.00016880413781397	0,00315435933833532	0,209053211947271	0.102069769346116	0.316036654548425	0.0541293887190886
20369	HIST1H4F	0.600308896335854	0,781441915967655	0,0262538498150631	-0.0725622112495636	0.12506991087969	0.049997016837432
3997	KIF20B	0.00959525591233548	0,0636522918477797	0,153314597530738	0.0378751058351434	0.268754089226332	0.0584078149627367
5018	MAPK6	0.0176821002661791	0,0934318231482144	0,165460974956157	0.0291772375050458	0.301744712407268	0.0689541785272646
5934	PPIAL4A	0.0275363099252986	0,123040993877535	-0,0895355287649973	-0.169023251204112	-0.0100478063258822	0.0402176422976263
19787	KPNA3	0.564641617380669	0,75663175240554	0,0380766037027053	-0.0922856765398311	0.168438883945242	0.0659581554863785
7183	SNX12	0.0434452529601202	0,160371833807265	0,0878858385267841	0.00262186188943699	0.173149815164131	0.0431401983608296
1495	EIF2S2	0.000208873361834772	0,00370453323682206	0,173889259450672	0.083551206781791	0.264227312119554	0.0457074800562325
507	SLC35C1	3.1640815451943e-07	1,65032637440018e-05	0,255720188205094	0.16146921993905	0.349971156471138	0.0476872605179009
17382	TDP1	0.426342751950641	0,650355429062895	0,0639183259064916	-0.0944487354972307	0.222285387310214	0.08012746663033
9654	HSPA14	0.094294155586921	0,258981721088379	0,111360521333894	-0.019324005271902	0.24204504793969	0.0661211993951935
25068	FUBP1	0.900211647163773	0,952174558183638	0,00564046133321175	-0.0831081784064433	0.0943891010728668	0.0449033000056617
7382	IFT27	0.0468432306732472	0,168253625210126	0,0841764453554551	0.00119097720093279	0.167161913509977	0.0419873632270196
661	VIMP	1.41867125973534e-06	5,68886228471989e-05	0,354534581814919	0.215263902950301	0.493805260679537	0.070465452691956
1342	OGFOD1	0.000119239767829204	0,00235591836362991	0,171817487025386	0.08595460054277	0.257680373508002	0.0434432230442203
1181	EPRS	6.05996755427026e-05	0,00136054224980081	0,30033162052656	0.156661117773072	0.444002123280048	0.0726915894827121
1042	NEFH	2.97305131473213e-05	0,00075636966018742	0,303527891577142	0.164399364142552	0.442656419011733	0.0703935296931645
10117	TUBA1B	0.107428980838675	0,281547961224972	0,126697099463339	-0.0278881975240373	0.281282396450716	0.0782140434766224
893	CTPS1	1.17255010177378e-05	0,000348154153958922	0,356969136947884	0.201563516049194	0.512374757846574	0.0786290949162792
18152	LOC440871	0.467690491173949	0,683165126348461	-0,0444712837830047	-0.165179896220973	0.0762373286549635	0.0610737815640835
13868	HEXIM2	0.246440589431365	0,471176315210376	0,0629207462593286	-0.0439412687530133	0.169782761271671	0.0540679511639281
4522	PINX1	0.0134680523242371	0,0789706783231195	0,128198851472071	0.0269185191710426	0.2294791837731	0.0512438405740896
5583	PRO1546	0.0235774766738733	0,111955656123543	0,12965566522625	0.0176588471788985	0.241652483273602	0.0566659583201774
10335	NDUFV3	0.114019832145462	0,292524029931003	0,0889671889692874	-0.0216258950952905	0.199560273033865	0.0559557244693654
4563	MR1	0.0138738450036759	0,0806191102942068	0,154120420604531	0.031824038040264	0.276416803168799	0.0618771304213774
1924	DHCR7	0.000760133111207502	0,0104755350538809	0,18695900870357	0.0795373467753955	0.294380670631744	0.054351110358622
3334	ERO1A	0.00578339538023979	0,0459948195881998	0,154494460781542	0.0454933606555538	0.26349556090753	0.0551502435897892
2695	ESR1	0.0028762818331204	0,0282771349593543	0,123402823832666	0.0429667378644215	0.203838909800911	0.0406974767174874
19856	LOC442207	0.568433185684423	0,759065568010801	0,0197182180895702	-0.0484543645842016	0.087890800763342	0.0344926293061069
1043	PELI2	2.9752726968715e-05	0,00075636966018742	-0,312231135666524	-0.455355167437056	-0.169107103895992	0.0724150967886941
13695	PWP2	0.238045615571697	0,46086210694483	0,0450773203748075	-0.0301211028601363	0.120275743609751	0.0380474266239669
7595	LOC442537	0.0504770559725786	0,176221084807495	0,123307010905162	-0.00025968470665455	0.246873706516978	0.0625198585583102
14497	MSR1	0.27811496451008	0,508610770757382	0,0812696328186898	-0.0662758861726015	0.228815151809981	0.0746521943681879
474	FCRL5	1.98843970770976e-07	1,11230968037815e-05	0,484033979389809	0.308898176933413	0.659169781846205	0.0886117860792173
16126	THUMPD2	0.359411594688563	0,590938717878567	-0,059916415482165	-0.188719093365469	0.0688862624011392	0.0651690584046477
6187	ANUBL1	0.0307679133984906	0,131853833662458	0,109380354082327	0.0102743478479271	0.208486360316726	0.0501437176204716
6293	LOC196752	0.0320190761489129	0,134909550943656	0,099311021159772	0.00865094725504223	0.189971095064502	0.0458704100594857
9892	UBE3A	0.10129084745559	0,27150493533006	0,0667809644843287	-0.0132560821619773	0.146818011130635	0.0404955786102079
23616	PIGH	0.805578373874784	0,904457100759166	0,0138499884347345	-0.0971614302777311	0.1248614071472	0.0561673852480767
1242	TMEM187	7.87942665958155e-05	0,00168214974137524	0,225880469910202	0.11602090984131	0.335740029979094	0.0555845903524228
2400	ATG16L2	0.00186900062062806	0,0206485631066471	-0,247764701448653	-0.402317702932841	-0.093211699964466	0.0781977032299123
1971	TRIM69	0.000838667495043689	0,0112749937665242	0,234897171194726	0.0987884274153248	0.371005914974128	0.0688656386537194
1868	SPHK2	0.000645473411635806	0,00916155881615489	0,165619375880885	0.0717592704128089	0.259479481348961	0.047489499408213
1138	CHPT1	4.97646990338309e-05	0,00115949999550266	-0,276775128008995	-0.407580923104998	-0.145969332912991	0.0661825564527553
1964	CHST7	0.000825105951179873	0,0111393504559747	-0,255547709623378	-0.403414010310398	-0.107681408936357	0.0748144972131882
8664	RSAD2	0.0710455364411959	0,217405936363399	0,346746250034248	-0.0301108476261508	0.723603347694647	0.190674779525062
678	RACGAP1	1.65855510516134e-06	6,47767506531442e-05	0,542741116372468	0.328033097611008	0.757449135133928	0.10863376169313
17218	HSPA4L	0.417655657304015	0,643172247265417	0,05255960316565	-0.0752443772615188	0.180363583592819	0.0646637570093892
1748	CMSS1	0.000467795550651633	0,00709269566891113	0,241311693348837	0.108088045762349	0.374535340935325	0.0674058941407261
6007	LOC346910	0.0286444787735365	0,126429310496346	0,115956735590959	0.0122721505416749	0.219641320640243	0.052460297330622
1550	PIGU	0.000252078026520766	0,00431216056335362	0,227376498209178	0.107631162921267	0.347121833497088	0.0605864014421512
8401	WARS	0.0663075155932193	0,209271993877823	0,174555717010587	-0.0119030169817695	0.361014451002944	0.094340741398356
7653	FBXO31	0.05145448199184	0,17822470456698	0,117722610481171	-0.000752964955715585	0.236198185918058	0.0599439532007707
8116	SLC3A2	0.0602651872737024	0,196873996511512	0,134633490443032	-0.00588839713157985	0.275155378017644	0.0710985147900272
22865	FGF8	0.756780446142861	0,877587296281564	0,0198199644844905	-0.106423628704965	0.146063557673946	0.063874262810204
321	STT3A	1.54776254351087e-08	1,27847114770065e-06	0,612029512408336	0.410216512549454	0.813842512267218	0.102109392372543
2749	ACAT2	0.00308259131113459	0,0297325968041956	0,194936641051193	0.0669316799538049	0.322941602148581	0.0647654452758988
1689	TARBP2	0.000402475375922478	0,00631831533012699	0,181182496416674	0.0823317533151418	0.280033239518206	0.0500145645757697
24849	HCFC2	0.883474753415746	0,942703400421573	0,0103327207675082	-0.128759083384832	0.149424524919849	0.0703749491654525
10231	ACLY	0.110720774951964	0,286947644204019	0,0734920708514463	-0.0170217789857512	0.164005920688644	0.0457964264672671
15595	PRELID3B	0.331345342306544	0,563361446056942	0,0493120186662578	-0.0506830884840829	0.149307125816599	0.0505935675030267
21268	VPS36	0.655363871198182	0,817047820425982	0,0258547621051139	-0.0884007983156596	0.140110322525887	0.0578087925847565
20881	CHPF2	0.63192929811769	0,802396368990686	0,0302933830687281	-0.0944345840812316	0.155021350218688	0.0631074160061569
1149	ZCCHC14	5.23713149348894e-05	0,00120855127545569	-0,298223307211096	-0.439605957048969	-0.156840657373223	0.0715340264356609
2706	UBR1	0.002921538963958	0,0286269791682729	0,194021785098262	0.0673454078861158	0.320698162310408	0.0640932344008169
2204	TSFM	0.00127736674796517	0,0153672319974122	0,149925004340196	0.0597286523089451	0.240121356371446	0.0456357851405561
11367	IFI44L	0.147214706948294	0,343383319452939	0,276931068353134	-0.0986722339738879	0.652534370680157	0.190040408697909
4074	C10orf10	0.0101175690799471	0,065831491385671	0,180420568227926	0.0435823258348945	0.317258810620957	0.0692347360866224
8638	UBIAD1	0.0705707099980496	0,216622178235504	0,0961887606166456	-0.00817490585523951	0.200552427088531	0.0528038856598264
1380	PDIA6	0.000142956943945463	0,00274674157153184	0,38493477630062	0.190192797924253	0.579676754676987	0.0985317352962516
[truncated: 5,388 more rows]
