# Supplementary material for: Network meta-analysis of transcriptome expression changes in different manifestations of dengue virus infection
Source: BMC Genomics. 2022 Feb 27;23:165. doi: 10.1186/s12864-022-08390-2 (PMC8882220; doi:10.1186/s12864-022-08390-2)
Supplement: Supplementary file 6 — Additional file 6: Supplementary Table T1. Results from differentially expression analysis. [file 12864_2022_8390_MOESM6_ESM.zip › DiffAnalysis_DHF_vs_DF.csv]

	gnames	p	q	logfc	lower	upper	std
3979	IFI27	0.0483224348858736	0,322007881628283	0,302583940492152	0.00225168999111958	0.602916190993184	0.152342015526667
5520	GRAMD1C	0.0886286413943702	0,425722541045602	-0,096381792166999	-0.207453937647194	0.0146903533131965	0.0563407841918262
5308	TIGD3	0.0831091747555778	0,415154440211783	0,0960160822151862	-0.0126896045774241	0.204721769007797	0.0551404099878375
457	CACNA2D3	0.0022791819126086	0,12806218020744	-0,297725810507235	-0.487709710615864	-0.107741910398606	0.0963683727334704
23436	CNTNAP3B	0.845355999976214	0,956410048882918	0,0141765856884882	-0.128934194258122	0.157287365635098	0.0725922195311653
13676	STAP2	0.393984564177016	0,763794717458092	0,0491349959637166	-0.0642670056097893	0.162536997537223	0.0575225919149391
14260	KCTD14	0.418797056520735	0,778565653074045	-0,073163997483096	-0.251209238160238	0.104881243194046	0.0903125481011006
20279	LOC283588	0.692514981573715	0,905195680842754	-0,0227661430569718	-0.136105984473985	0.0905736983600411	0.0574910614898523
10749	LINC00877	0.27111570587157	0,668678101523148	-0,0550462474904918	-0.15339424150047	0.0433017465194865	0.0498865226944156
16966	RNF141	0.539395752980512	0,842872165413269	-0,0239369741953821	-0.100700924334341	0.0528269759435769	0.0389381255740877
16114	CNTNAP3	0.500998419830483	0,824374649485247	-0,044027475684744	-0.172788381151119	0.0847334297816306	0.065313318256904
19160	CD1C	0.640296756700217	0,886089170350013	0,0413089582233335	-0.132715183696592	0.215333100143259	0.0882728660879831
1129	RPGRIP1	0.00609950605332393	0,143116210251847	-0,142789396947774	-0.244386848597807	-0.0411919452977415	0.051534793652425
23644	MCM10	0.856157977692533	0,960117948676937	0,0180448705853578	-0.177965053188543	0.214054794359259	0.0994250427688978
5101	CENPA	0.0771473663635863	0,400886025316244	0,136871060128479	-0.0150369778861486	0.288779098143107	0.0770545842054694
23929	DTL	0.870933173603887	0,96488134448579	-0,0191479672804286	-0.251201001222553	0.212905066661695	0.117707728160548
4427	CDCA3	0.0595726289064437	0,356803310470828	0,165168174053244	-0.00672549733626221	0.33706184544275	0.0871921956835132
10158	HJURP	0.248667790957777	0,648984583165665	0,111325304941126	-0.0783915311783105	0.301042141060562	0.0962329058752814
19678	CEP55	0.664260246677433	0,895035391562655	0,0562797504731802	-0.198981772200976	0.311541273147336	0.129480116723107
25026	CYP51A1	0.925086650617477	0,980127568973164	0,00286465310364139	-0.0571239835004165	0.0628532897076992	0.0304289326028526
23011	UCK2	0.824428440685852	0,949828695796117	-0,00968203615883827	-0.0956103455650714	0.0762462732473949	0.0435867004755775
16583	CDCA5	0.521825779086331	0,834361124794914	0,0609790584529668	-0.126384237876496	0.24834235478243	0.0950390847167858
18300	CDC6	0.599876723969138	0,86908452050053	0,0609714926509431	-0.167816533930754	0.289759519232641	0.116051569685503
19383	CDC45	0.650443705849272	0,889750138369449	0,0415933709138714	-0.139098658897157	0.222285400724899	0.0916551185065687
17139	RAD51	0.547479736075233	0,846856097136288	-0,043213168173618	-0.184604221679681	0.0981778853324448	0.0717198969894789
25631	TIPIN	0.954148173632474	0,987009893929468	0,00416049182193536	-0.138317382696446	0.146638366340316	0.0722711814527926
10497	BIRC5	0.261692985579897	0,661025961003237	0,111241026753498	-0.0836172955093428	0.306099349016339	0.0988408987251401
7771	FAM64A	0.160370204326034	0,54719031883989	-0,0838025326115303	-0.201068545742757	0.0334634805196962	0.0594825922403769
11466	LDLR	0.300257090461581	0,694244988451859	0,0442675798976907	-0.0397701377272644	0.128305297522646	0.0426277073537347
15219	CDCA2	0.45981209249159	0,800998984390728	0,0788641573304368	-0.131086811503474	0.288815126164347	0.106496567386873
20309	CCNA2	0.693664747276737	0,90561800566033	0,04435925140099	-0.177354249106867	0.266072751908847	0.112463052104767
12144	TPX2	0.32850780119245	0,717181830608798	0,113969358953019	-0.115433707268441	0.34337242517448	0.116363545433009
20480	CDT1	0.701988463847521	0,908679325193493	-0,036591717579068	-0.224860730781385	0.151677295623249	0.0954985050210554
21130	POLE2	0.733727698421406	0,920586669798455	0,0346770451395773	-0.166021620903892	0.235375711183047	0.101803383577917
15562	USP18	0.474996803520749	0,809313728656513	0,0764564995659805	-0.134155428310563	0.287068427442524	0.106831835519307
8666	TRIP13	0.191757755793036	0,58645412683901	0,150650966277327	-0.0761254171570015	0.377427349711655	0.11503117387027
15828	TTK	0.486673777057171	0,815246751779602	0,0836697618957513	-0.153036953987037	0.32037647777854	0.120068284795003
12285	KIF2C	0.334008595879858	0,720898487566499	0,0864419262282217	-0.0895478108190682	0.262431663275512	0.0892699042778961
14842	POC1A	0.444807757891684	0,794519845745977	0,0441408037922936	-0.0695289757534106	0.157810583337998	0.0576584209373976
18600	UBE2S	0.613826446166762	0,874838329880823	0,0385944522225205	-0.111958189266167	0.189147093711208	0.0763670661708424
11992	MELK	0.321728970102857	0,711359751507971	0,10058545387122	-0.0990543010196646	0.300225208762106	0.101266256249835
15416	C16orf59	0.468749570340384	0,806167936660128	0,0363947521784208	-0.0624553328788522	0.135244837235694	0.050141205839483
20550	CDC25A	0.705342223472621	0,909907310897761	0,0281741425273352	-0.118518313722874	0.174866598777545	0.0744090067264938
6680	ESPL1	0.123942627006114	0,491728663795771	0,1094757136186	-0.0302448429806196	0.249196270217819	0.0708725458798494
18946	MCM4	0.630124710095289	0,881861959684186	-0,0331144468087522	-0.168481800182162	0.102252906564658	0.0686644055542247
17924	KIF23	0.582713265776443	0,861957141995347	-0,0288294818671775	-0.132112802081924	0.0744538383475692	0.0523899419577871
7049	LOC200772	0.136096072989697	0,511839759071843	-0,111689386551655	-0.258846383000559	0.0354676098972496	0.0746446423934734
10555	DHCR24	0.263670086209203	0,662305721431292	-0,0643515987836205	-0.177544148508529	0.048840950941288	0.0574163485237685
17733	PPM1F	0.574246318900751	0,858490824360181	0,0230306432152101	-0.0576580659516205	0.103719352382041	0.0409289397466083
18767	FBRSL1	0.621101800120795	0,877423468958524	-0,0161162657171632	-0.0802986171415453	0.0480660857072189	0.0325561732412004
19633	NCAPH	0.662546501911311	0,894790429286324	0,0436914778601076	-0.153402175570952	0.240785131291167	0.0999747591579371
8815	TK1	0.197207904224562	0,593189742542741	0,123424117012281	-0.064660280808044	0.311508514832607	0.0954048598019923
22374	MKI67	0.795111355216002	0,942257879653582	0,0281986762315069	-0.185605828267609	0.242003180730623	0.108451253868801
19752	LOC284454	0.667883992465482	0,896539693460562	0,0186863684429835	-0.0670523655809645	0.104425102466932	0.0434905393214444
22153	PBK	0.784465359241946	0,938929219532352	0,0357241515417591	-0.221444766827034	0.292893069910552	0.130447633545037
20658	CENPN	0.710452943730131	0,911831829334521	-0,0243071232457081	-0.153208587134902	0.104594340643486	0.0653846158061875
4949	IL1RAP	0.0729734828205108	0,390965298311807	-0,0893783305715852	-0.187153717603889	0.00839705646071873	0.0495960707002058
24091	FEN1	0.878002892956049	0,966318624109802	0,0126779031056111	-0.149945519718117	0.17530132592934	0.0824899089707551
6139	HSDL2	0.106741758528214	0,461029113434694	-0,0672718239896883	-0.149135933895185	0.0145922859158087	0.0415251558282354
23138	TMCC1	0.830658186668917	0,951726874876664	0,00777933099472848	-0.0638439418930378	0.0794026038824947	0.0363305430307135
7712	SEMA4C	0.158481558276564	0,544846502620133	0,058351564323955	-0.0229300176511215	0.139633146299032	0.0412296714809075
19026	KIF18B	0.633921178759182	0,883383746777794	0,0449961507686939	-0.141004274688198	0.230996576225585	0.0943477753576219
22718	BARD1	0.811794655866455	0,947447897582393	0,0128546275467226	-0.0934396484323788	0.119148903525824	0.0539172340452609
3121	SKA3	0.0312000906400786	0,265043654017259	0,142154916813807	0.012961283694432	0.271348549933183	0.065532817170931
2284	MRPS18A	0.0179388396186823	0,208163365238279	0,10910964763805	0.0189502452837811	0.199269049992319	0.0457329009802157
1703	MICALCL	0.0111706144590177	0,173921809971141	-0,170044011898557	-0.300983703863322	-0.0391043199337925	0.0664184966918317
4312	MDS2	0.0562310922931234	0,345721489644393	-0,0940792821151121	-0.190680907569493	0.0025223433392691	0.049000686074578
92	SIGLEC17P	0.000389355542193857	0,111758234292349	-0,205193553826083	-0.317375992048905	-0.0930111156032607	0.0569039745716612
18957	CENPU	0.630651814009348	0,882077504303706	0,035180341563419	-0.108854080911012	0.17921476403785	0.0730607325332809
20674	ORC1	0.711115455686898	0,912026037899685	-0,0356625258807134	-0.225236385615004	0.153911333853577	0.0961603818268335
20390	NCAPG	0.697430200448898	0,906837213542799	0,0455414628696987	-0.185064842498984	0.276147768238381	0.116973882406619
15809	TYMS	0.485786353486441	0,814670429592729	0,0657463187128442	-0.119875255743598	0.251367893169286	0.0941556051031903
9255	ACP2	0.214212156310491	0,613544386126967	-0,0738862036187318	-0.190801564156595	0.0430291569191312	0.059304725485363
4907	CYBRD1	0.0716243667146145	0,386930585370593	-0,164290103471028	-0.343160412631538	0.0145802056894827	0.0907310599175778
2266	PKMYT1	0.0175661677517055	0,205545868462697	0,125351896471273	0.0221142899458416	0.228589502996704	0.0523667539200194
22232	CIT	0.789079883031135	0,941081577561911	-0,00916593466793127	-0.0766291008962415	0.0582972315603789	0.0342203499620365
11577	SIGLECP3	0.304654382292374	0,69756540387737	0,0464969879445949	-0.0425816201593488	0.135575596048539	0.0451846735614503
17753	NDC80	0.575181574518792	0,858969679491599	0,0493704004333891	-0.124024398106023	0.222765198972801	0.0879536348403038
1637	ADGRE3	0.0102776511176111	0,166440281266531	-0,148639608081803	-0.26178219153593	-0.0354970246276752	0.0573910033855543
24171	RBBP8	0.882273703912333	0,967832826909747	-0,00821756911887623	-0.11748073157247	0.101045593334718	0.0554231866981628
12759	HRAS	0.354766531158473	0,737254845494703	-0,0471869329963271	-0.147489569428893	0.0531157034362385	0.0508780051802096
6955	CD38	0.132475022588734	0,505043166634116	0,176421613517105	-0.0538604953445473	0.406703722378757	0.116809435367631
11671	RMI2	0.308216049651757	0,700213858710157	0,0654014170004651	-0.0608225305420062	0.191625364542936	0.0640264591773712
19600	AKAP2	0.661234877995191	0,894515569888216	0,0183289662280405	-0.0640121358418981	0.100670068297979	0.0417671076918805
26326	PI3	0.990322256075282	0,997430944261077	0,000939846018934863	-0.151631235655833	0.153510927693703	0.0773909097495942
5309	LINC00467	0.0832099195265947	0,415579396543164	0,0944073268605	-0.0125121926136642	0.201326846334664	0.0542343856467752
22546	KIF4A	0.802646014515974	0,943809194235299	0,0255545816907692	-0.175766015962693	0.226875179344231	0.102118855242475
11632	UHRF1	0.306603538170525	0,698744610051586	-0,0998533417184293	-0.291926141407704	0.0922194579708454	0.0974279564838585
9100	SPC24	0.207793344033437	0,60545500187325	0,0772072258764671	-0.0432508043063773	0.197665256059312	0.0611017267503329
17506	OIP5	0.562689961443487	0,852165810314572	-0,0606173282262398	-0.266735042831803	0.145500386379324	0.104552168561245
20420	SESN3	0.698449422914369	0,906923920106488	0,025793478012009	-0.105280331208466	0.156867287232484	0.0664865269916668
13768	LINC00494	0.397685396452416	0,765757970903862	-0,0319380471203191	-0.106230749086886	0.0423546548462473	0.0376845974337671
13324	CDCA8	0.379698260107442	0,755582797702954	0,0756178733029568	-0.0937233978745759	0.244959144480489	0.0858975035814361
4542	EPT1	0.0623825839148601	0,364042372800709	0,0791524130246613	-0.00413141040865547	0.162436236457978	0.0422452983368661
9963	WDR37	0.240874677312244	0,641051095948424	-0,0494330807963752	-0.132290806992648	0.0334246453998979	0.0420291626678087
24453	CBX7	0.896542775295395	0,972143773236716	0,00775055649978144	-0.109615130272113	0.125116243271676	0.0595331511906359
18284	TRAIP	0.599183245375907	0,868913256040299	0,0329122878971458	-0.0903524504961265	0.156177026290418	0.0625254152987938
22867	YBX3	0.818290740904227	0,948718612155844	0,00977573803287922	-0.0740038411890865	0.093555317254845	0.0424967679540178
24819	USP30-AS1	0.912526900820094	0,974817263793589	-0,00714991519561921	-0.135308490387951	0.121008659996712	0.0650077892708981
18749	HAVCR2	0.620222911762004	0,8771246736023	-0,0269062456785215	-0.133789857805357	0.0799773664483142	0.0542161718263976
11666	RRM2	0.307952248881681	0,699913615553895	0,148404251805677	-0.13785763270051	0.434666136311864	0.145204893518369
4031	SULF2	0.0492538755610662	0,3239804938348	-0,154829237089082	-0.309148004721472	-0.000510469456692059	0.0782774146149477
5037	CENPW	0.0755922559605293	0,397770164476782	0,143071686203821	-0.0148744124695852	0.301017784877227	0.0801173599449913
23364	SKA1	0.842181909525017	0,955683279749533	0,0232059115952663	-0.20628192250883	0.252693745699362	0.116406543512873
20193	C15orf29	0.688445896381664	0,903914739246893	0,00922375354607029	-0.0360636528619523	0.0545111599540928	0.0229718079182766
16020	MAP7	0.496224240929169	0,821309971800056	-0,0401734578073277	-0.156362671927855	0.0760157563131997	0.0589363913867111
14000	RRP7A	0.407114930056267	0,770902662932146	0,0395291079642827	-0.0542860508575242	0.13334426678609	0.0475872649641378
25135	C1QB	0.929902098126	0,980926860076662	-0,00937754673625668	-0.21928154417556	0.200526450703047	0.106472741384455
24177	MTFR2	0.882673206114816	0,968006925319282	0,00913218563108845	-0.112708487294779	0.130972858556956	0.0618030652908129
13452	NOV	0.38467640842648	0,758113499217989	-0,0579239032077828	-0.189007095365311	0.0731592889497456	0.0664912864390453
9576	CDK1	0.226046772725783	0,625901230035938	0,114235660577044	-0.0712423958531352	0.299713717007222	0.0940828063100242
18763	DLGAP5	0.62087563365891	0,877392603872834	0,0718381215701779	-0.214068795379383	0.357745038519739	0.145024838020057
11419	IL13RA1	0.298233566549699	0,692500483147847	-0,0750590642659646	-0.216954477232916	0.0668363487009865	0.0719757307758721
20090	VPS37C	0.684027858920765	0,902722484409958	0,0174670010912213	-0.0670271190227076	0.10196112120515	0.0428592152086043
16803	BUB1B	0.532108243393428	0,839662564635884	0,0803389328033716	-0.172734998979488	0.333412864586232	0.128370472304394
22398	VRK2	0.795995284351579	0,942305641316733	0,0129615113393899	-0.0857492172443902	0.11167223992317	0.0500705179729179
14263	CENPM	0.418884424031099	0,778565653074045	0,0708501579514633	-0.101596766297977	0.243297082200904	0.0874728303993577
22534	LOC401054	0.802337386546895	0,943809194235299	-0,0103373092922845	-0.0916454215378864	0.0709708029533174	0.0412431288264891
3532	SIL1	0.0392695357901136	0,294799473803755	0,135335720989422	0.00671984250089355	0.26395159947795	0.0652397540556769
21422	TCF19	0.748799598251764	0,926823888882715	0,0323025466262081	-0.166303044523459	0.230908137775875	0.100741681921041
25967	RAD51AP1	0.971128958324903	0,991532918431691	-0,00321689641637872	-0.178233602225791	0.171799809393034	0.0887763391023236
15152	CREM	0.457569196437656	0,800334042056281	-0,0336679156714227	-0.12285121687787	0.0555153855350242	0.0452377786083458
18824	CHEK1	0.623973167626311	0,878866289497682	0,0426763350075849	-0.128689546139688	0.214042216154858	0.0869244767517536
8682	GOLGA8B	0.192139996352919	0,586732781209163	0,0485563449231238	-0.0245991523852569	0.121711842231505	0.0371077561208368
1263	HAGH	0.00703829105572985	0,147621382528309	0,137587600853047	0.0379400343568456	0.237235167349248	0.0505457242671534
21604	PSAT1	0.757500105961348	0,929643168459553	-0,0237703522963533	-0.175341887787466	0.127801183194759	0.0768838950018404
12550	PTTG3P	0.346467358481865	0,731699371712403	0,0754687755234222	-0.0822053258590752	0.23314287690592	0.0799793906944506
5626	CAMK1D	0.0917238305535636	0,432259112268609	-0,0851171155411101	-0.184162514510526	0.0139282834283061	0.0502402778338714
9316	SUMF1	0.216759306740381	0,616807141301146	0,0573754492258443	-0.0339209672283203	0.148671865680009	0.0463096456334169
7660	SPAG5	0.156971776974185	0,543355961680222	0,129290227272169	-0.0501499938830895	0.308730448427428	0.0910201448953249
9341	NR1H3	0.21734755195673	0,616954323962392	-0,0612720770793952	-0.158894134319348	0.0363499801605579	0.049518294938302
12945	SLCO4A1	0.363097575347392	0,743581883686616	0,0599958950028026	-0.069768824754509	0.189760614760114	0.0658224979804958
4420	BAK1	0.0592184472676901	0,355173943144345	0,0974751003240648	-0.00382675528725736	0.198776955935387	0.0513848540563817
22261	DDB2	0.790370018066002	0,941382085676818	0,0117765604755501	-0.0754477554450293	0.0990008763961294	0.0442440932271112
3814	CDK5R1	0.0446156462126448	0,310168814716381	-0,120248825035153	-0.237578642264337	-0.00291900780596971	0.0595149565464594
8647	WDHD1	0.191300362802219	0,58645412683901	-0,107021825857802	-0.267956319409759	0.0539126676941551	0.0816332081372134
12657	EZR	0.350638768837383	0,734549020757148	-0,0514841102978884	-0.159984861731959	0.057016641136182	0.0550364575634123
1498	IFI27L1	0.009070579691291	0,160551682586503	0,209519564685149	0.0527086401748248	0.366330489195473	0.0795415485904358
15403	ORC6	0.468193715408484	0,805957044994869	0,0488749636008119	-0.0837060306856766	0.1814559578873	0.0672510389957729
8879	PRDX4	0.199735078271678	0,596460817701718	0,112680700756564	-0.0600053979495309	0.285366799462659	0.0875941504331817
21874	CHAF1A	0.769989048832302	0,933357393699757	0,0129994900213714	-0.0745352714457529	0.100534251488496	0.0444015651609214
20899	LAG3	0.722196655507837	0,916226867762966	-0,0292604831019053	-0.191294461298207	0.132773495094396	0.0821909161638428
2680	ISOC2	0.0237651195957411	0,235123935104879	0,145826229215231	0.0196043541367906	0.272048104293672	0.0640254079304704
2766	FRY	0.0249104519638762	0,23879270926326	-0,139663318729042	-0.261539329777939	-0.0177873076801449	0.0618209903750429
6242	RGS16	0.109863871381611	0,466683843268731	0,117139022251431	-0.0266838794051618	0.260961923908023	0.0729534396679239
21873	POLQ	0.769932573554073	0,933331604616936	0,0207267851191563	-0.118806059352371	0.160259629590684	0.0707773298521879
10032	TIMM10	0.243566778214567	0,643631361123656	0,0780944686855955	-0.0535572479718621	0.209746185343053	0.0667796676170607
25463	FAM72A	0.946586356967255	0,985694429367583	-0,005253585546758	-0.159664097296688	0.149156926203172	0.0783239513546935
9315	MRPL12	0.216758631090445	0,616807141301146	0,0648353115917221	-0.0383311638602836	0.168001787043728	0.0523306730426773
26405	TOP2A	0.994736485682525	0,998833499753023	-0,000677305048521527	-0.202842180731472	0.201487570634429	0.102547111004094
21996	KIF14	0.776012468145818	0,935301655779995	-0,0340384889518808	-0.269584935113314	0.201507957209552	0.119479743845401
24725	LGALS3BP	0.908056774630452	0,973689623590094	-0,0125719368369612	-0.22691591053842	0.201772036864497	0.108724896894024
19556	CCNJL	0.659355358246941	0,893904226814194	0,0291988273785441	-0.101201652017215	0.159599306774303	0.0661449838425701
18413	AKIP1	0.605086225793519	0,871304034999934	-0,0252388054813514	-0.121314725242314	0.0708371142796112	0.0487340245196646
1574	TTC9	0.00976982028892214	0,164578643558304	-0,148609016338839	-0.260948751797908	-0.0362692808797699	0.056983762799421
15302	TUBG1	0.463713235965043	0,803513034349308	0,0664870166120842	-0.112064154474933	0.245038187699101	0.0905691787434243
9883	UBE2T	0.237346379797166	0,636625768618893	0,119535649951101	-0.079320881108344	0.318392181010546	0.100868969921474
14905	FAM210B	0.447387747292478	0,795790021275051	-0,0366534850322918	-0.131579952146859	0.0582729820822753	0.0481509704766432
15704	GAR1	0.481830573180423	0,813140381992612	-0,0426714953931101	-0.162059547279365	0.0767165564931444	0.0605589856694121
3312	SDF2L1	0.0348482634466842	0,27898602212827	0,189185201364564	0.0135918835099967	0.364778519219131	0.0890688226467624
11541	TROAP	0.303323209154589	0,696873311735026	0,0749258169030951	-0.0682209389877213	0.218072572793911	0.0726104681469624
20855	SLC1A4	0.719773740233735	0,915081513597571	0,0273797862161571	-0.12287128395154	0.177630856383854	0.0762140956430751
5231	ZNF593	0.0807946097728816	0,409533373757973	0,115060500604505	-0.0142168394323184	0.244337840641328	0.0655752770815674
24926	TRIP6	0.918905688899876	0,977484728443402	0,00578252930615957	-0.106051153035756	0.117616211648075	0.0567270699144511
2394	CSTF2	0.0193326058890308	0,214063119303989	-0,111359770362291	-0.204487820293894	-0.018231720430689	0.0472387324537416
24422	PARPBP	0.894594880187525	0,97126292884171	0,00950424815203049	-0.131742390249619	0.15075088655368	0.0716466431579567
24024	UCHL3	0.87520247093473	0,96586232103552	-0,00746510654838151	-0.101056314423939	0.0861261013271757	0.0474736669789935
15091	GALM	0.454886841573442	0,799188198503454	-0,0527464639976083	-0.191636383975735	0.0861434559805186	0.0704512096536652
2283	NHS	0.0179350207019453	0,208163365238279	-0,118611203579353	-0.216618617376403	-0.0206037897823041	0.0497137651034492
22864	KIF15	0.818218441799272	0,948718612155844	-0,0264892406246954	-0.2534142010963	0.200435719846909	0.115106538821193
17448	RPL39L	0.560282341166654	0,851415012170596	-0,0368721492257869	-0.161479428979799	0.0877351305282253	0.0632064126158713
12390	AURKA	0.339478313234334	0,72635240998044	0,0674680699423031	-0.0714595143227918	0.206395654207398	0.0704703146727916
25381	NEK2	0.942100051748765	0,984161545666481	-0,006673464121235	-0.187594501358177	0.174247573115707	0.091771281365456
19311	MARCH9	0.646399525082578	0,887474636672572	0,0170500571403114	-0.0561112227924295	0.0902113370730523	0.0371106893278054
21380	KIT	0.747218019471246	0,926581121875404	0,027277570515216	-0.139346664905842	0.193901805936274	0.084519300931841
12270	ACOT7	0.33339842884808	0,720441963222801	-0,0468801205840266	-0.142204109144504	0.048443867976451	0.0483526112201333
2223	ELK4	0.0168373385800344	0,200766530889124	-0,0803409995039227	-0.146070599021856	-0.014611399985989	0.0333410070134584
19319	CDC20	0.646708013971141	0,887474636672572	0,0528971873823653	-0.174295849057354	0.280090223822085	0.115242519000574
22028	HSPBP1	0.777456171604782	0,93582033730256	0,0145680129527783	-0.0869146728167315	0.116050698722288	0.0514765792398089
5362	DIAPH3	0.0844948755324681	0,417825741280006	0,109165807761572	-0.0149862240885713	0.233317839611714	0.0629754904184581
11849	MYL6B	0.315172407069068	0,705223761024296	0,0791673553991221	-0.0758426791457773	0.234177389944021	0.0786280562611343
12356	DCAF12	0.33812588236061	0,72549451802678	0,0536194868965474	-0.0564822455787451	0.16372121937184	0.0558485471016916
10284	TTC25	0.253622742985156	0,653775880725963	-0,0899215257801315	-0.244778320766304	0.0649352692060409	0.0785503262697799
6532	CCNF	0.119091878847721	0,483423326339147	-0,138526508502091	-0.313023407997731	0.0359703909935487	0.0885126699779072
16375	ALDH5A1	0.512282740613458	0,829506984266616	-0,0378917351806607	-0.15169333700095	0.075909866639629	0.0577252871196614
14747	C6orf106	0.440714299093834	0,792342658235653	0,0306016254489778	-0.0474975530297665	0.108700803927722	0.039615413398262
84	MBNL3	0.000340716125801772	0,104745646535265	-0,158483143059126	-0.244255629718976	-0.0727106563992758	0.0435076601753458
22834	LOC122423	0.816742539352323	0,948376285602354	0,0104826522415164	-0.0785826648692982	0.0995479693523309	0.0451779317723875
19619	HSPA1L	0.662112179744073	0,89467733035104	0,0220878249297976	-0.0774144656028059	0.121590115462401	0.0504720337691629
19648	PSMC3	0.663283246293795	0,894878209008781	0,0278700080197833	-0.0981458310333422	0.153885847072909	0.0639208971983887
17449	ARHGEF40	0.560322221275646	0,851415012170596	-0,0291554476213273	-0.127694611493717	0.0693837162510625	0.0499834926405308
25284	DEPDC1B	0.936860330506877	0,982363847593609	0,0094938946339077	-0.226491520992288	0.245479310260104	0.119702408886885
13397	PDIA5	0.382752948091348	0,75726546100559	0,0488327673448716	-0.0612301082942109	0.158895642983954	0.055828837167992
10726	CDKN3	0.269818371921814	0,666999266409371	0,135178236201389	-0.105681990395537	0.376038462798314	0.122175132103767
15320	KIF20A	0.464642957778894	0,804128702982938	0,0751249749326539	-0.127044276776982	0.27729422664229	0.102549330721504
22662	NET1	0.80895849948202	0,946490349122182	0,0224067752118643	-0.160069727216519	0.204883277640247	0.0925602832190712
9711	PPP2R1B	0.231522406877188	0,632001918166223	-0,0493019355162258	-0.13030135824169	0.0316974872092388	0.0410865476281955
19226	SAPCD2	0.643291046836577	0,886986795191051	0,0213226100213636	-0.0693156514326174	0.111960871475345	0.0459757998373372
24506	ANKRD30B	0.899306779866691	0,972801758957224	-0,00531912967123823	-0.0880894471318277	0.0774511877893513	0.0419848250285892
9441	RECQL4	0.220807280864353	0,62013611398351	0,0709358676942493	-0.0429379575566757	0.184809692945174	0.0577619220896749
20598	KIAA0355	0.707608907388962	0,910749551058148	0,0199978625093105	-0.0849705811795676	0.124966306198189	0.0532447123197186
255	MICAL2	0.00111219101156297	0,115211558521964	-0,175663836370013	-0.280394972130681	-0.0709327006093438	0.0531243390730108
12626	SEC61A1	0.348758791407561	0,732298953339796	0,0765286307072392	-0.0841231425801712	0.23718040399465	0.0814897997125125
19010	C12orf4	0.633272833666622	0,883237088972018	0,019580940268175	-0.0612062024896747	0.100368083026025	0.0409788696879528
107	SLC14A1	0.000466964834828843	0,111758234292349	-0,242885572770938	-0.377558529700357	-0.108212615841519	0.0683121764690177
25012	FAM83D	0.924220395720172	0,979757867924211	-0,00862793763356882	-0.187233841834422	0.169977966567284	0.0905969418386762
21857	BCL11A	0.769288732923551	0,933233781098411	-0,0178582990563277	-0.137735159448147	0.102018561335491	0.060806931312346
21595	NRAS	0.756827807979147	0,929256278238809	-0,0157629283688937	-0.115988197229774	0.0844623404919869	0.0508387608706584
22143	SPC25	0.783746228428198	0,938492130550227	0,0295647351762099	-0.18253832082637	0.241667791178789	0.107588202721797
9847	AARS	0.236139719102181	0,635765418379895	-0,0804097947026745	-0.213832514835588	0.0530129254302385	0.0676780001754374
7755	AURKB	0.160081260720296	0,54710915750152	-0,115789677590292	-0.277703237133243	0.0461238819526599	0.0821298344107918
26125	LGMN	0.979909506154868	0,994423022219085	0,00179210136901095	-0.138336278181759	0.141920480919781	0.0710794120099887
24523	GM2A	0.900051123346129	0,972801758957224	-0,00658461470096743	-0.109814149830744	0.0966449204288093	0.0523626597453842
15327	ZWINT	0.465119021104199	0,804568938824806	0,0783458410385936	-0.132716331640617	0.289408013717804	0.107060219918932
3438	SSBP2	0.0373893698618491	0,288278819052333	-0,0981009182604639	-0.190419642118337	-0.00578219440259038	0.0468282058949573
13610	IER5L	0.39132394547374	0,762377253066585	0,0319145347074961	-0.0413295707329413	0.105158640147934	0.0371527021478021
22615	IGLV6-57	0.806271274148025	0,945314297326327	-0,021916472112126	-0.197874757595918	0.154041813371666	0.0892539506313371
20629	SPATS2L	0.708790291440134	0,910955128780738	0,0320164499279238	-0.136752175459298	0.200785075315146	0.0856070318997127
4816	GART	0.0696047746407305	0,383048482654996	-0,0574595059377414	-0.119567463325595	0.00464845145011237	0.0315039473547229
15270	DDR1	0.462015018288272	0,802210922697597	0,0249136638086143	-0.0417382768369915	0.0915656044542201	0.0338088598869287
3794	GAS6	0.0441498379889175	0,308438137493131	0,136991787776833	0.00362085443504509	0.27036272111862	0.0676517315874835
25439	TNNT1	0.945052186829171	0,9849836269864	-0,00634698457331367	-0.187677626077564	0.174983656930937	0.0919790510590073
5652	TTLL3	0.0925741751885343	0,434289500198865	0,0518225188938206	-0.00863894367196299	0.112283981459604	0.0306687711812353
9332	GINS3	0.217118920168424	0,616807141301146	-0,0973048673806395	-0.25225901126723	0.0576492765059508	0.0785997060073013
7647	FAM111B	0.156743793069296	0,543184138722615	-0,118063503079064	-0.281831799495994	0.0457047933378656	0.0830706403121963
26386	TMPO	0.99352335592656	0,998363081433286	0,000465940656345236	-0.112559483124042	0.113491364436732	0.0573315747334322
23047	NUSAP1	0.825674116690594	0,949828695796117	-0,0208989894118621	-0.207725446449959	0.165927467626235	0.0947667757006072
22832	FAM212B	0.81669689760263	0,948376285602354	-0,00675430281263854	-0.064127340475376	0.0506187348500989	0.0291021832648597
19211	PHGDH	0.642939021129646	0,886986795191051	0,0406544196438495	-0.131976400887631	0.21328524017533	0.087566110858606
16206	EXO1	0.504784983222932	0,825890030245344	-0,0573916165212928	-0.226733085561066	0.111949852518481	0.0858976039460574
8106	HIST1H2AM	0.172000493423692	0,562619427970539	-0,101436926186454	-0.247349140418932	0.0444752880460241	0.0740132329080593
6217	LOC391014	0.109082103968567	0,465226312807873	0,0587470344960049	-0.0132226207106703	0.13071668970268	0.0365062437106018
6093	DCPS	0.105529607630765	0,458995916085807	0,137858528243898	-0.0293190593843433	0.305036115872139	0.084799986041075
4029	APOO	0.0492090157985204	0,323833718363057	0,0972658361184702	0.000340027212627159	0.194191645024313	0.0491651264911956
12044	SPATS2	0.324089395005589	0,713368341912535	0,0977035650410259	-0.0971668032253324	0.292573933307384	0.0988470089995174
23279	KIF11	0.838454501178433	0,954881606399003	0,0269225641231706	-0.23309343161027	0.286938559856611	0.131891799142861
12903	DPEP3	0.361294416872044	0,742441406135182	-0,0573474137007653	-0.180917761915527	0.0662229345139968	0.0626804343355201
14035	GRWD1	0.408209033901563	0,771148410653584	-0,0511079263559178	-0.172687117538941	0.070471264827105	0.0616704299988589
20940	MECR	0.724378829114009	0,917235179272109	-0,0182545058494054	-0.120176387226991	0.0836673755281804	0.0516993589913445
11415	C9orf78	0.298156014947703	0,692500483147847	-0,0429423393483958	-0.124109624613958	0.0382249459171665	0.0411716950529134
23656	CAT	0.856722478231744	0,960194958847057	0,0094895975744656	-0.0940004749666049	0.112979670115536	0.0524948160299337
2367	LRRCC1	0.0190713261145073	0,213438907994849	-0,133445060917804	-0.244797607285081	-0.0220925145505272	0.0564830161240353
725	OAZ2	0.00359541293730012	0,13132183970654	0,170306612195976	0.0563063696727282	0.284306854719223	0.0578260466118695
15175	BLVRA	0.458074123252964	0,800334042056281	-0,0531053162747892	-0.19393480721731	0.0877241746677312	0.0714350472184948
25800	WHSC1	0.962939478353839	0,989625591804342	-0,00237796340281306	-0.103149209489516	0.0983932826838901	0.0511157050578867
8932	CKS1B	0.201729543994722	0,598828924703162	0,0926374750625093	-0.0499645758067727	0.235239525931791	0.0723341692789268
2869	DPAGT1	0.0265930144889008	0,245769877718091	0,11896111317649	0.0139496652838981	0.223972561069081	0.0532665259846144
21917	FANCI	0.77187492660633	0,933758084785797	-0,0213162982382013	-0.166075118826725	0.123442522350322	0.0734281798139525
22521	QPRT	0.80203187500578	0,943809194235299	0,0155433462046561	-0.10652015926835	0.137606851677663	0.0619160959736631
23449	LOC391764	0.845984746924405	0,956568290076385	0,00741609651153903	-0.0677579786493009	0.082590171672379	0.038131669530163
21113	SLC6A8	0.732828755256795	0,92013117568086	0,0229688379560861	-0.109501695022653	0.155439370934825	0.0671950080559314
18839	CASP7	0.62474446698866	0,879273046723797	-0,0253410910152104	-0.127324530710557	0.0766423486801361	0.0517305841367774
16674	GINS1	0.52648297627155	0,837213393057464	0,0603790653161754	-0.127236913463234	0.247995044095585	0.0951672566119082
6486	FABP5	0.117450035672578	0,480139946940859	0,150909430579693	-0.0383344697904232	0.340153330949808	0.0959930116076965
21282	PLK4	0.741281301178634	0,923553881249482	-0,0342727109127295	-0.238649318177486	0.170103896352027	0.103669000666007
24477	ALPL	0.897781697002722	0,972517792625093	-0,0108182519805614	-0.176634449266021	0.154997945304898	0.0841094276731612
5450	LOC440090	0.0867850440856838	0,422147614958413	0,073756997143717	-0.0107456403680623	0.158259634655496	0.0428635356155983
7448	ATP5G3	0.149495050739141	0,532204789251925	-0,0838000889741463	-0.197997898244711	0.030397720296418	0.0579262613455089
7596	IFI16	0.15482308581902	0,540239477549109	-0,1225287565562	-0.291699584239275	0.0466420711268756	0.085811046980669
9662	GPR155	0.229530547809366	0,629810256679	-0,0669440201590924	-0.176457563482682	0.0425695231644967	0.0555501911284921
7190	LOC440271	0.1402762385722	0,517305210812501	0,0616478568313703	-0.0204472970642745	0.143743010727015	0.0416423517240332
39	TCP11L2	0.000123417254017361	0,0816465363778015	-0,192292492671178	-0.289170038886921	-0.0954149464554361	0.0491406454856678
19081	NME1	0.636483795409171	0,884442512048353	0,0408548869362661	-0.129311872169217	0.211021646041749	0.0863162281590566
4882	PCED1A	0.0710888561603117	0,385964142398862	-0,0556435563052827	-0.116109904200136	0.00482279158957113	0.0306712492397049
14075	OLFM1	0.4103676818727	0,77306565434136	-0,0388225156647361	-0.131603589277837	0.0539585579483652	0.0470627304705637
14696	EIF4G1	0.438189565899568	0,79053994315228	-0,0460543157466522	-0.162942926011166	0.0708342945178615	0.0592911565444613
22547	HEY1	0.802652903520896	0,943809194235299	0,0134551384952514	-0.0925490654897798	0.119459342480283	0.0537700964929308
9624	SPAG4	0.228203140387578	0,628601686557635	0,0999802625283957	-0.0631098068489171	0.263070331905708	0.0827266130756023
17089	SEMG1	0.545625068169607	0,846582519896842	-0,032053360434347	-0.136445921767352	0.0723392008986579	0.0529525989064784
7843	KCTD9	0.163080374016102	0,55132935318589	-0,0791136921183676	-0.190539579486441	0.0323121952497057	0.0565202179758625
24666	PHB	0.90508985349077	0,972936733370135	-0,0042487787678883	-0.074413101953885	0.0659155444181084	0.0355904981712327
8208	LOC282997	0.175491403355309	0,566698636820066	0,0416994283029148	-0.0187740236426776	0.102172880248507	0.0306748527335226
9760	BUB1	0.232939380495186	0,63266594374809	0,0995095836688245	-0.0644758491602446	0.263495016497894	0.0831807816593688
15796	AVIL	0.485240650846013	0,814500302859007	0,0360042674177256	-0.0655193803388443	0.137527915174295	0.0514973570006331
20819	LOC197387	0.717905299796473	0,914252179770611	-0,0168293988090334	-0.108544554289551	0.0748857566714837	0.0465220488873059
19842	E2F8	0.672509043724791	0,898678424269873	-0,0543271476566954	-0.307341006082509	0.198686710769118	0.128340000397775
11969	FKBP8	0.320557463813463	0,710132939511569	0,0454552908399312	-0.0445446876135132	0.135455269293376	0.0456520340126016
11648	LOC440088	0.307518561729809	0,699913615553895	-0,0423849483828428	-0.124069233812256	0.03929933704657	0.0414339407719702
352	ZNF439	0.00173543254099204	0,12806218020744	-0,211270783417132	-0.342523709498647	-0.0800178573356171	0.0665773831137787
22846	IL15RA	0.8173448544199	0,948536693713101	-0,0134280689843446	-0.127902034500455	0.101045896531766	0.0580663402047608
20909	CHAF1B	0.722683112214307	0,916424916511091	0,021137333829444	-0.0961278357144555	0.138402503373344	0.0594821643349706
18197	BORA	0.595135364033954	0,867143555243192	-0,0379798872750348	-0.178661499701671	0.102701725151602	0.0713600365890161
19800	MCM2	0.670552001998385	0,897948281842665	0,0407109914464486	-0.147692745800407	0.229114728693304	0.0955668431114555
9684	LOC286052	0.230201890750696	0,630297721319156	-0,0817031756183075	-0.215554576122193	0.052148224885578	0.0678954461261194
5213	PDIA4	0.0803269355632621	0,40856871215421	0,156209927683642	-0.0190284594483597	0.331448314815644	0.0888887858323419
23199	STIL	0.834234482682665	0,953477620084093	0,0216929228784597	-0.182405928595404	0.225791774352323	0.103528110445466
12075	PTTG1	0.325577618466747	0,714855702958377	0,100797436877356	-0.100864472284739	0.302459346039452	0.10229198377949
1490	JAZF1	0.00897198365380319	0,159310292711806	-0,169304356305338	-0.295832756062376	-0.0427759565483002	0.0641808910238387
24641	KNL1	0.904284505165705	0,972801758957224	-0,00737836527832196	-0.12819453213867	0.113437801582026	0.0612833897691858
19951	RANBP1	0.677358670341318	0,900213780968375	-0,0240603724733827	-0.137903166965432	0.089782422018667	0.0577461818941332
7905	TPI1	0.165173692562272	0,553974799094099	-0,0896624023413612	-0.216576732800192	0.0372519281174695	0.0643766524209802
2642	CALR	0.0230234180875909	0,23104119077149	0,151756432204672	0.0211118609349447	0.282401003474399	0.0662687982114632
12752	ADA	0.354529467161216	0,737166626551102	0,0588088214141062	-0.066136119647421	0.183753762475633	0.0633776896068251
11891	GPR146	0.316986169685958	0,706737950567402	-0,0673946211834872	-0.199850292799096	0.0650610504321213	0.0671874697046256
18814	SCO1	0.623344122099273	0,878474226141031	-0,0306711605998605	-0.153607399556978	0.0922650783572571	0.0623587856207633
1970	RBL2	0.0139637914457824	0,187860317594001	-0,153621055779909	-0.275780466333183	-0.031461645226635	0.0619647433407136
26013	LOC107985971	0.973821530363506	0,992614380409348	-0,00169640508312841	-0.103486888743534	0.100094078577278	0.0516327081636782
18882	MASTL	0.626685520594795	0,879993048408858	-0,0312403558908716	-0.157673634711935	0.0951929229301915	0.064132641410016
22222	NUF2	0.788160540471157	0,940422857105244	0,030642527195927	-0.193890089611745	0.255175144003599	0.113893034593832
26196	FAM207A	0.983545007466909	0,995522059588681	0,000910092931933037	-0.0859774291714925	0.0877976150353585	0.0440732562662569
23274	GFPT1	0.838131357923985	0,954836583851869	-0,013833204326119	-0.147162731366828	0.11949632271459	0.0676307284506198
14794	HELLS	0.44269595895463	0,79329940805262	-0,0711525137215716	-0.253533600744562	0.111228573301419	0.0925118842371253
17707	RFC3	0.572535185778415	0,857331589253666	-0,0370904419657658	-0.166459064802135	0.0922781808706036	0.0656215798200932
23404	MRPL27	0.844004748108505	0,956120034675452	0,0106534638422982	-0.095948245285298	0.117255172969894	0.0540731779553913
20022	RB1	0.680448588229074	0,901065287782656	-0,0207415185599055	-0.11988677576405	0.0784037386442391	0.0502909304185342
2781	LOC100289361	0.0251195106752678	0,23947400001999	0,0958263157046739	0.0120822730813119	0.179570358328036	0.0424787421940563
8052	DUSP5	0.17049586545281	0,561400305357419	0,148310046543901	-0.0642751498260902	0.360895242913892	0.107832765985368
8558	CENPE	0.188035127623692	0,582582824830275	0,146171860376885	-0.0720130011203599	0.36435672187413	0.11067316780814
23368	GMDS	0.842255586693837	0,955683279749533	0,0109135311760702	-0.0970636146962804	0.118890677048421	0.0547708612896845
14310	ARNTL2	0.421131001261833	0,780313661667191	0,0512010466398644	-0.0740253255875274	0.176427418867256	0.0635204441427376
8882	CCNB1	0.199994324209188	0,597033270255193	-0,15891946031482	-0.402608647278592	0.0847697266489526	0.12361010794606
7204	POLD1	0.140758580677981	0,518026393846785	-0,082360229933071	-0.1921716802179	0.0274512203517576	0.0557013029283037
20321	PSMG1	0.694138696471185	0,905717609218713	-0,0273440313894278	-0.164236325021598	0.109548262242742	0.0694379237900772
20301	HMMR	0.69317399951256	0,905349913653295	-0,0467050891469219	-0.279749946325938	0.186339768032094	0.118210825482605
26351	AIFM1	0.991573297588517	0,997737592516929	-0,000727018747215192	-0.136270985798586	0.134816948304156	0.0687539919493763
2958	BRICD5	0.0285307838272095	0,255745007835856	-0,0704327540201061	-0.133397251011908	-0.00746825702830384	0.0319384227379901
7212	CAMK2G	0.140963253099953	0,518253002765566	-0,0625499621363452	-0.145991446607455	0.0208915223347652	0.0423252711011212
13189	ACOX2	0.373050516598377	0,749974331194716	0,0592106849705077	-0.0715501892071906	0.189971559148206	0.0663277922734808
25474	C1orf106	0.947529807651937	0,986223136644026	0,00503316894276873	-0.145562878128546	0.155629216014084	0.0763890834331628
18149	ADAMTS5	0.592076325608328	0,864994206300871	0,0330152759683497	-0.0882672862554091	0.154297838192109	0.0615199664590876
19838	ESCO2	0.672225937975248	0,898481235276424	-0,0286020104548721	-0.161685852545977	0.104481831636233	0.0675061060021657
17695	AMPD3	0.571940641839575	0,857012320546071	-0,0331147716860849	-0.148437818825272	0.082208275453102	0.0584970325649398
1542	C8orf71	0.00946172790901876	0,162405612324965	0,110452576157594	0.0273176315934218	0.193587520721765	0.0421697802832538
8620	HPS5	0.190230750764429	0,585147141127476	-0,0730812179449335	-0.182711616059193	0.0365491801693261	0.0556094651302185
18453	SIGLEC1	0.606755115987065	0,871805869468198	0,0578638709211715	-0.16342823744041	0.279155979282753	0.112249303069212
11310	PCK2	0.293712809545073	0,688576051731884	0,0396292889286615	-0.0345880934290513	0.113846671286374	0.0376463919430071
1753	CD1E	0.0116887431190449	0,176412043707147	-0,119357330940649	-0.211855555462105	-0.0268591064191926	0.0469192566989683
10077	TMEM97	0.245093759656822	0,64490037087433	0,0750920563002673	-0.051910010423351	0.202094123023886	0.0644211561976816
22172	LMNB2	0.785422521321579	0,939239693205946	-0,0205752604049647	-0.169368737893887	0.128218217083958	0.0754747391266471
17142	RUVBL2	0.54754877272525	0,846856097136288	0,0294587929319543	-0.0669453497891205	0.125862935653029	0.0489005139566206
24814	PTPA	0.912317951431789	0,97481533744974	0,00414783398515826	-0.0700220761746796	0.0783177441449961	0.037622311910664
7568	PXMP2	0.153955634469017	0,53928704764155	0,0890690106767188	-0.0336453978273846	0.211783419180822	0.062246263245091
23687	CCND2	0.858398818242242	0,96085652767991	0,0108964675442373	-0.109358616559722	0.131151551648197	0.0609987833779545
11027	PIR	0.28136217483978	0,676483967440725	0,0936260463044597	-0.0772682082302861	0.264520300839205	0.0866852465371877
18923	MCM6	0.62864698038474	0,880863218564783	-0,0341055621468973	-0.172924286371289	0.104713162077494	0.070415095967563
23416	DHFR	0.844500809224414	0,956226023759803	-0,0164139221315321	-0.181187287007113	0.148359442744049	0.0835804562060199
7290	IGF1R	0.144011220104275	0,52373190014727	-0,0758534299618894	-0.177821309585039	0.0261144496612597	0.0517226913688302
24089	DMTN	0.877984036708644	0,966318624109802	-0,0101848597480215	-0.140808886605009	0.120439167108966	0.0662583771619776
25194	IDE	0.933324098198897	0,982143715834117	0,00481355832532631	-0.108475415405188	0.118102532055841	0.0574652591130731
21697	BLM	0.761686452450989	0,930719763120113	0,0197765877255239	-0.10861557768524	0.148168753136288	0.0651262767281192
6832	RCC2	0.128861347282496	0,500111039694872	-0,0897689742826072	-0.205842665215567	0.026304716650353	0.058877792833926
21498	CYB5R2	0.752252119913858	0,927779558209992	-0,0161304401906449	-0.116735426266711	0.0844745458854208	0.0510313705081348
26295	PRIM1	0.988738499270153	0,997010888311394	0,00109797822939851	-0.152075405747166	0.154271362205963	0.0776964245468196
22648	BMS1P20	0.80806477277574	0,946012676836572	0,0133279849948202	-0.0946971133525873	0.121353083342228	0.0547951849401998
19059	LARP4	0.635351260078565	0,883822356674549	0,0230246372809339	-0.0725551779048277	0.118604452466696	0.048482377982298
10542	CABIN1	0.263181950844714	0,6619492910878	0,0474106180693107	-0.0358977774253094	0.130719013563931	0.042257762390721
26062	NUP37	0.976299220847415	0,993247921653017	-0,00150662381409559	-0.10136355887834	0.0983503112501492	0.0506519254146843
14935	EZH2	0.448435720246251	0,796089645566597	0,0698620033490076	-0.111487737749325	0.25121174444734	0.0919887392315341
13393	GMNN	0.382667434643462	0,75726546100559	0,0904007899807446	-0.113314465159802	0.294116045121291	0.103333533144931
10933	LOC389939	0.277797311021233	0,673686005670851	0,0434050577452092	-0.0352347097771065	0.122044825267525	0.0398896244572872
16145	DPEP2	0.502270462366289	0,824824624583707	-0,0452203895403578	-0.177864311250261	0.0874235321695455	0.0672829586131265
18002	GTSE1	0.586316535581525	0,863580876621716	-0,0378217920777585	-0.174627332854823	0.0989837486993057	0.0693939188429647
3487	CSRP1	0.0383784099069404	0,291672422538142	0,074977129227887	0.0040509755956097	0.145903282860164	0.0359769328131413
23632	WDR18	0.855407862834158	0,959758602612844	0,00923869988705218	-0.0905889926799939	0.109066392454098	0.0506370923058361
19349	RFX2	0.647803596128127	0,887615655479929	-0,0196315363228979	-0.104230399236597	0.0649673265908008	0.042912345464187
7943	VDAC1	0.166636749190782	0,556171920247138	-0,0817227117532818	-0.197800960018256	0.0343555365116923	0.0588801045175473
4569	FANCL	0.0629972872831509	0,365512485570105	0,0957458019019648	-0.00523552576488712	0.196727129568817	0.0512222678772026
18096	HPDL	0.590024984353519	0,864337756981507	-0,0412584620362363	-0.191986500927005	0.109469576854533	0.0764560356162038
5494	CMC2	0.0879621890532996	0,42432337415612	-0,101265111710309	-0.2177189931662	0.0151887697455825	0.0590706425543635
2402	CALU	0.0194452623758975	0,214650762654838	0,173100760903988	0.0282036024414354	0.31799791936654	0.0734983510010897
25717	MPV17	0.958632774532681	0,98837920506801	-0,0027622215590077	-0.107621382114352	0.102096938996337	0.0531892790027911
16451	TTTY1	0.515612087784701	0,831040940223169	-0,0320049343389964	-0.128890686819719	0.0648808181417262	0.0491448080720866
14872	CCHCR1	0.445728064819439	0,794556555701079	-0,0308927272058986	-0.110607802015005	0.0488223476032079	0.040435068641543
5268	SDC1	0.0818392216938263	0,411766055001549	0,199454410037161	-0.0254204821732478	0.424329302247569	0.114066652061257
16169	LOC285014	0.503233602218528	0,825105554263118	-0,0342743082646931	-0.13503752547469	0.0664889089453033	0.0511116324507728
23479	SCLT1	0.847432228043084	0,956958163782138	0,00627462049739446	-0.0579398579104788	0.0704890989052677	0.0325724694911359
10791	VIPR1	0.272727792767593	0,669964285706582	-0,0512798859496248	-0.143208244710528	0.0406484728112786	0.0466301951732834
20865	ATAD2	0.720557068245378	0,915675565038399	-0,0313150447666921	-0.203664540294798	0.141034450761414	0.0874234101730799
10017	MYDGF	0.24301602006133	0,643190977923599	0,0967547312007987	-0.0661633530445503	0.259672815446148	0.082639374487005
21037	BRCA2	0.729177564296204	0,919032739105578	-0,0231281765477617	-0.154646769943681	0.108390416848158	0.0667121415157434
24857	NOC4L	0.914525252635616	0,975519715950977	0,00468948809531214	-0.0813402765576515	0.0907192527482758	0.0436381631365035
17488	COMMD4	0.562108356645242	0,852165810314572	-0,0333831083184763	-0.14672708698932	0.0799608703523672	0.057493160090939
8382	B9D1	0.181970052695615	0,575578766560287	0,0830808267184023	-0.0392231552675273	0.205384808704332	0.062038076468946
5942	ZFP36L1	0.101123035979933	0,451191557028306	-0,0797979410352866	-0.175330407613812	0.0157345255432387	0.0484583606406814
12586	TBC1D7	0.347496062455118	0,731968564716887	0,0365849092360408	-0.0400141675775231	0.113183986049605	0.0388544944134136
8898	FDXR	0.200746272147738	0,598200427736262	0,0673510599313037	-0.0360993207236161	0.170801440586223	0.0524746825213739
23005	LYST	0.824308229994534	0,949828695796117	-0,0145329326205407	-0.143423344298656	0.114357479057574	0.0653790096279999
21908	ADCY3	0.771676246460648	0,933758084785797	-0,0139171893701444	-0.108344114780984	0.0805097360406948	0.0478975804732101
25784	DHDDS	0.962397706111239	0,989561801477848	0,00235540843165198	-0.0960208358640866	0.100731652727391	0.0499008525090284
4553	LOC442683	0.0625433761708482	0,364229654990125	0,058516557979236	-0.00309240775573352	0.120125523714205	0.0312508363617991
17365	TPPP3	0.556963712631667	0,850430148347668	0,035384445451702	-0.0831896491717334	0.153958540075137	0.0601461099633779
26246	CCNE2	0.986180255008474	0,996227550061437	0,00144179383177997	-0.16245921708994	0.1653428047535	0.0831379590737199
25731	TXNDC11	0.959293959864144	0,988522768092875	0,00507363035700354	-0.190662252690738	0.200809513404745	0.0992860369961579
9380	IDH2	0.218628045064223	0,617928891673976	0,0820284490684882	-0.049029268343373	0.213086166480349	0.0664783645031111
13251	VARS2	0.376236647667178	0,752745273571217	-0,0524154868653849	-0.168946049199857	0.0641150754690873	0.0591095385423098
4576	MYBL2	0.0632163414426054	0,366249677992719	0,181861784007284	-0.0101052085631427	0.37382877657771	0.0973742863578047
18848	DEPDC1	0.625096909865833	0,879273046723797	0,0458313431951591	-0.138801684919935	0.230464371310253	0.0936541699698297
4204	LOC391040	0.0534284537114409	0,336911432169249	0,0900936384297137	-0.0013427032822087	0.181529980141636	0.0463806220129244
15081	PLPPR2	0.454440095286451	0,798899709028669	0,0350983254503801	-0.057229600373102	0.127426251273862	0.0468328735454853
13071	GPS1	0.367995829988929	0,746453975439511	-0,0402203186433384	-0.128107693836039	0.047667056549362	0.0445804266903343
24278	STMN1	0.887756192112191	0,969351848578549	0,00709558933461108	-0.0918909112933517	0.106082089962574	0.050210401947971
4387	SEMA3C	0.0580999634924775	0,351155808525881	-0,105873691612262	-0.21541337893643	0.0036659957119064	0.0555634525405966
606	TSPAN2	0.00294358751198369	0,128794097162125	-0,187413885700214	-0.31019829532181	-0.0646294760786186	0.0622817709579994
21071	MRPL4	0.7305539312048	0,919282659345112	-0,0181996905515976	-0.122242793343726	0.0858434122405313	0.0527753378285514
379	LOC101928893	0.00189117159510903	0,12806218020744	-0,163472881665602	-0.265878408130952	-0.0610673552002527	0.0519446855167062
25007	LOC440096	0.924038564326939	0,979729820453585	-0,00368407748624415	-0.0797646135237878	0.0723964585512995	0.0385914672266233
5016	GAPT	0.0746324322336898	0,394513345429881	-0,144227422803324	-0.302921797986545	0.0144669523798975	0.0804969194211591
9239	MCPH1	0.213366717049656	0,612341000386583	-0,0631608464488222	-0.162919710989293	0.0365980180916481	0.0506021796373638
10684	HARBI1	0.268141605649597	0,665454457014473	-0,0716832630310193	-0.198960455210769	0.0555939291487308	0.0645607121942151
24256	FLJ33297	0.886629876849654	0,969164649944634	0,00537904591591454	-0.0689103981970257	0.0796684900288548	0.0376829449039876
15909	BAG1	0.490575285659862	0,817605474580408	0,0320231910128615	-0.0593899702957529	0.123436352321476	0.0463688638705512
10303	PTGES3L-AARSD1	0.254396593547279	0,654695300194711	-0,0451441426853845	-0.123015541310325	0.0327272559395561	0.0394998732191207
3360	MPZL1	0.0358547095299109	0,282910909097488	0,079945358099597	0.00533099641150074	0.154559719787693	0.0378477577011371
13883	GNA12	0.402768366742811	0,769243192695068	-0,0376350695186562	-0.126131066839844	0.050860927802532	0.0448891471876944
15451	LOC442072	0.470457356898825	0,807310712463225	0,0290019661839758	-0.0500727114800375	0.108076643847989	0.0401102304276706
21278	MRRF	0.741152799261371	0,923511470016394	-0,0143953139896318	-0.100193902495688	0.0714032745164248	0.0435209002048578
6769	STOML2	0.126618857634612	0,495923955774794	0,0994051866865149	-0.0283698790592803	0.22718025243231	0.0648132560432431
20441	ANKH	0.69974902632655	0,907675434576637	-0,017754339352403	-0.108386691369286	0.0728780126644804	0.0459728023052487
10054	EPHB2	0.244320733657343	0,644319572359398	0,0548578930343497	-0.0377700550002195	0.147485841068919	0.0469850582950869
4698	E2F7	0.0664223525627156	0,374779498217514	0,132333153126626	-0.00904919230983106	0.273715498563083	0.0717154798652011
11103	NINJ2	0.284524482777066	0,679471013314772	0,0554793083398385	-0.0464555576866445	0.157414174366322	0.0517059453888447
13838	LOC389081	0.400573343953668	0,767538821717842	0,0319888634544461	-0.0428800021394117	0.106857729048304	0.037976853520512
623	KIFC1	0.00304785583137643	0,128800939647764	0,210497233134182	0.0720811054020883	0.348913360866275	0.0702108809324532
16730	EPHX2	0.528531180324292	0,837628003970479	-0,0359920603724649	-0.148386943823944	0.0764028230790144	0.0570117363397319
16062	IKBKE	0.498216286960823	0,822415762468524	-0,0321639168782689	-0.125620276861623	0.0612924431050854	0.0474052660674915
12987	LOC401061	0.364893962607921	0,744982854634899	0,0363266905267464	-0.042539431581573	0.115192812635066	0.0400044416765435
17462	GPN2	0.560908105531915	0,851705326891463	-0,0212703662232289	-0.0932672619428814	0.0507265294964236	0.036520061323076
7594	GLDC	0.154740133975418	0,540239477549109	0,176656171622823	-0.0671970591082871	0.420509402353933	0.123693318317604
11536	KCNH8	0.303097025836565	0,696655481974386	-0,0689328909839793	-0.200568334728963	0.0627025527610044	0.0667714132644874
25468	DDRGK1	0.947035743420848	0,985946942459858	-0,00379880688724646	-0.116400021975173	0.10880240820068	0.0571163970190658
15256	TYW1	0.461355878931573	0,801838694931218	-0,035670346849489	-0.130959314706737	0.0596186210077587	0.0483348471454916
20018	LOC388353	0.680370246425059	0,901065287782656	0,0166128039677839	-0.0627764277472247	0.0960020356827925	0.0402697863795897
20446	MBOAT2	0.700267206610628	0,908127994878255	-0,0215838551352751	-0.131965394576773	0.0887976843062226	0.0559904777705392
9528	LOC391012	0.224067612573314	0,623546677936757	0,054051916398891	-0.0333340754011669	0.141437908198949	0.0443261024995111
15526	AOC3	0.473678618623864	0,808900809550824	-0,0468163629067448	-0.17539512815861	0.0817624023451201	0.0652209285540314
15826	psiTPTE22	0.486628820823495	0,815246751779602	0,0273857763377428	-0.0500822062577972	0.104853758933283	0.0392952424779594
8143	KLHL3	0.173276551547026	0,564194887800952	-0,062480103160575	-0.152623484098922	0.027663277777772	0.0457247741979968
7570	RPS6KA5	0.15398242254129	0,53928704764155	-0,0651313430956328	-0.154871610456007	0.0246089242647415	0.0455202968737931
14522	LOC283070	0.430045037903959	0,78508960282594	0,0313321336983128	-0.0467918623265017	0.109456129723127	0.0396280019730237
18624	C1orf63	0.61465421324029	0,875083573027615	0,0171820315564764	-0.0500000756563175	0.0843641387692703	0.0340777841975065
9745	ARAP3	0.232439826028468	0,632441455838361	-0,0593088987090748	-0.156941352529221	0.0383235551110712	0.0495235685510376
14338	STMN3	0.422382769546261	0,781049211223493	-0,0360165412040429	-0.124343219705975	0.0523101372978888	0.0448032610727363
11374	ABCC13	0.296294918350124	0,69072092140439	-0,0493305122895117	-0.142212912260763	0.0435518876817392	0.0471141277534087
2841	PINLYP	0.0259709483371017	0,242386376331662	0,111543451057964	0.013491777242596	0.209595124873331	0.0497362157739536
8380	LOC101928595	0.181889268345458	0,575512404556065	-0,0583720613512942	-0.144286109765021	0.0275419870624324	0.043579466659235
3282	IFI27L2	0.0343027910275092	0,277068077676445	0,122353174643526	0.0091362397525689	0.235570109534482	0.0574287177759502
17415	SNCA	0.558939529796004	0,850937707879396	-0,0559795180006227	-0.244512648587333	0.132553612586087	0.0956324772288581
18626	C5AR2	0.614753552018983	0,875131022859622	-0,0172971059935099	-0.0849481583197517	0.0503539463327319	0.0343156542352226
15705	STRADB	0.481865878998094	0,813140381992612	-0,0461820759191905	-0.175402596359917	0.0830384445215356	0.0655464556287385
23492	NRG1	0.848226030694048	0,957320899175785	0,00833013778829627	-0.0773719511808683	0.0940322267574608	0.0434719513026903
6837	NPRL3	0.129111860243285	0,500661615209316	-0,0563436876158825	-0.129245564499728	0.0165581892679631	0.036979108442847
12906	LOH12CR1	0.361410881442688	0,742458141669623	0,0266662452671158	-0.0308072823671958	0.0841397729014275	0.0291531562948433
17538	ZWILCH	0.564325892824106	0,853139477926818	-0,0452333976454694	-0.199687914950913	0.109221119659974	0.0783462729502266
24913	PES1	0.918032540742448	0,977065500653716	0,00398501586740034	-0.0722610353490449	0.0802310670838456	0.0386754239642433
12549	CCDC12	0.346420327446425	0,731699371712403	-0,0425600141777681	-0.131470376608051	0.0463503482525146	0.0450993317941696
17091	MTHFD2	0.545759334356437	0,846650052935911	0,0402671763197252	-0.0909203262076938	0.171454678847144	0.0665441973467582
21149	NUS1P3	0.734565983982652	0,920942695413496	0,0223362520093718	-0.107362678796616	0.152035182815359	0.0657891268675786
7668	LOC389050	0.157182484080789	0,543468972017712	0,0660844644168679	-0.0256801198428815	0.157849048676617	0.0465471213856496
21036	LARP1	0.729174713728516	0,919032739105578	-0,0146183925092973	-0.0977451079249367	0.0685083229063421	0.0421656060892689
6787	DSC2	0.127057201876411	0,496378622035219	-0,0914471147516621	-0.209129406863527	0.0262351773602029	0.0596937476485159
11011	POLR2J	0.28084601227322	0,676245302629174	-0,082001136343542	-0.231515662004508	0.0675133893174236	0.0758404871661519
21605	SLAMF7	0.757570072091446	0,929643168459553	-0,0256391763349584	-0.189175981781264	0.137897629111347	0.082953217687812
5115	BCL2L12	0.0774670716379987	0,401571731081434	0,121635221102917	-0.0135100756507737	0.256780517856607	0.0685517684566345
17043	AVEN	0.543385769371722	0,845383657506965	0,0447656642141436	-0.100219038488436	0.189750366916723	0.0735427573742025
6931	RBKS	0.131740639935552	0,503982551996993	0,0785511124251485	-0.0237855788533276	0.180887803703625	0.0519097692162092
5673	SNRPA1	0.0931533401732003	0,435388826845127	-0,0777222491586966	-0.168562986460385	0.0131184881429917	0.0460785046873283
22928	DHX37	0.820744902606021	0,949134346689082	0,0100390607614757	-0.0771960973399588	0.0972742188629101	0.0442495928685298
25584	MAD2L1	0.951824931261899	0,986418873665155	0,0057516761154913	-0.181707373341219	0.193210725572202	0.095087655006435
19086	SLC25A19	0.636709491638686	0,884490349685686	0,0235684686475089	-0.0746635242619173	0.121800461556935	0.0498276817226854
24783	HIST1H4J	0.911035907395692	0,974692209884588	-0,0101840997088117	-0.189656990618001	0.169288791200378	0.0910367164628215
19946	LOC283888	0.67726194955865	0,900207427934385	-0,0207386325905142	-0.11883327953003	0.0773560143490018	0.0497580136738971
2413	LOC348120	0.0196365336722481	0,215774011736286	0,0857712684754233	0.0138606924933392	0.157681844457507	0.0364762760726443
11839	COX19	0.314711204736845	0,704781670970388	-0,0396233340502643	-0.117131914998895	0.0378852468983664	0.0393158357872913
3184	CLEC10A	0.032469887508939	0,270395435709647	-0,153153194514231	-0.293390951990275	-0.0129154370381865	0.0711348934095475
24856	NLRP1	0.914479493052202	0,975515922042128	0,00474035149149394	-0.0821758023655884	0.0916565053485762	0.0440877795785314
9494	SLC35E2	0.222887180396463	0,622482998547737	0,0348853495812986	-0.0213698334374056	0.0911405326000028	0.0285351571487707
19688	SHCBP1	0.664723288182404	0,895222368252563	-0,0585325781229749	-0.324402709350792	0.207337553104842	0.134861279772702
25574	LTBP2	0.951549400233385	0,986418873665155	-0,00260118700126705	-0.0868965516772587	0.0816941776747246	0.0427583975176579
9713	FOXM1	0.231549099327999	0,632001918166223	0,102644994307173	-0.0660027964996339	0.27129278511398	0.085545739169761
5367	KMT5B	0.0846651528069698	0,418226337189329	-0,0509140302593501	-0.10884945365417	0.00702139313547009	0.0293874505839238
24928	UBE2SP2	0.919223735335152	0,977675417373621	-0,00344327489134357	-0.0702990655441018	0.0634125157614146	0.0339122617723503
9264	NSDHL	0.214607253044331	0,614164197651202	-0,074948699273573	-0.193647978618007	0.0437505800708614	0.0602096092801457
11038	B4GALT2	0.281624766155997	0,676506674635466	0,0569954817786111	-0.0470944893931462	0.161085452950368	0.052799111577142
23855	FAM225B	0.867258664799039	0,963964095457829	-0,0102692395852724	-0.131245325932634	0.110706846762089	0.0613645081203886
17399	PMS2L2	0.558515913994945	0,850874571328191	0,0182522275882659	-0.0431531161062474	0.0796575712827791	0.0311475501113315
6575	LOC390937	0.120970013638609	0,487820388482931	0,06161971682027	-0.0163972627534703	0.13963669639401	0.0395737184193129
18733	APOBEC3F	0.619531870520931	0,876837045762789	0,0234746193546384	-0.0695929762035425	0.116542214912819	0.047208067278493
16657	NEIL3	0.52544589658773	0,83641699874069	0,0534471857685239	-0.112213270167714	0.219107641704762	0.0840304286612282
15918	C19orf54	0.491047862661783	0,817950375579669	-0,0416651807385014	-0.160732143859512	0.0774017823825094	0.0603961150167313
26209	ASPHD2	0.984436428657139	0,995927627137463	-0,00101814618449005	-0.103789838175855	0.101753545806875	0.0521304211283714
12702	CHMP1B	0.352627362406561	0,736043397547203	-0,04377302595956	-0.136405455844145	0.0488594039250247	0.0469873316908461
23362	TRIM26	0.84213445944068	0,955683279749533	0,00809160056466602	-0.0719034580374548	0.0880866591667868	0.0405770890048954
4745	UCHL1	0.0678544490477363	0,37916980326675	0,148170846736965	-0.0109704051949781	0.307312098668909	0.0807235953924503
22266	AP1S1	0.790671556384654	0,941398341224737	-0,0125885329719248	-0.105964347230888	0.080787281287039	0.0473644096560497
4670	MID1IP1	0.0657378920025784	0,373107765896402	0,101927463033263	-0.00669293789502282	0.210547863961549	0.0550971491643813
22509	NTMT1	0.801261772440432	0,943809194235299	0,00710763757359128	-0.048488454515741	0.0627037296629236	0.0282008366073425
17626	MAK	0.568735508995035	0,8555243838023	-0,0414579826390219	-0.184640062992984	0.10172409771494	0.0726283863022855
19334	ANKRD39	0.647273210303334	0,887483363020897	0,0264386390839537	-0.0873104580246597	0.140187736192567	0.0576986543701379
4156	TMEM126B	0.052156730390081	0,332756425960779	-0,112294950419576	-0.225647803072762	0.00105790223360978	0.0574976613736135
3552	CASS4	0.0396400752952431	0,29572335991264	-0,124031009210376	-0.2421275514943	-0.00593446692645233	0.0599038739537609
21809	UTP4	0.766710282157476	0,932080065104489	0,0109196221271932	-0.0615460904623961	0.0833853347167825	0.0367578663099195
6699	LOC389276	0.124512367541899	0,492826604772869	0,0612596318037254	-0.017043333876343	0.139562597483794	0.0397187834257448
13951	GNGT2	0.405445355170695	0,770515217992625	-0,0549734117080244	-0.184978772629828	0.0750319492137788	0.0659445619944542
6024	COA4	0.103614763246211	0,456066641346828	-0,0724325998396698	-0.159783242297754	0.0149180426184139	0.0443081717245281
20172	MARCO	0.687442999423045	0,903572441252204	0,0315521728167945	-0.122839961690765	0.185944307324354	0.0783146295914197
5263	ZBED3	0.0817172403902746	0,411664666184926	-0,075636772097537	-0.160879150721405	0.00960560652633065	0.043238765554426
11205	ABCC10	0.289132735785707	0,684190494364839	-0,0728981650917487	-0.20812796601945	0.0623316358359523	0.0685946327716313
6692	LOC392895	0.124213349415251	0,492157346046828	0,0687932140790773	-0.0190690774880004	0.156655505646155	0.0445677031480649
10909	ATOX1	0.277020108457604	0,673263015729436	0,0666362150600209	-0.0538972603754069	0.187169690495449	0.0611399959732395
8975	LOC442119	0.203427793922605	0,600944921947037	0,0614822952371122	-0.0335189374981248	0.156483527972349	0.0481888949596981
12407	CCNB2	0.3402551166701	0,727141014622367	0,0696418154698184	-0.073993224574888	0.213276855514525	0.0728581478151607
12916	APOL3	0.361697080423119	0,742458141669623	-0,0696878249526946	-0.219975128574431	0.0805994786690416	0.0762324748794327
23949	THOP1	0.871510474558317	0,96488134448579	-0,00898116214628313	-0.118316684955103	0.100354360662537	0.0554598911224829
22275	PHF19	0.790901292633237	0,941398341224737	0,0157625184302613	-0.101287965505363	0.132813002365886	0.0593732661456666
15343	IRS3L	0.465622140774394	0,804568938824806	0,0226743308621835	-0.038478875623299	0.0838275373476661	0.0310196547869068
1976	VWCE	0.014020192231038	0,188130261642698	0,165803336712889	0.0338777410471998	0.297728932378579	0.0669185913591993
11270	NQO1	0.292193574562474	0,687438196868411	-0,0548114298174071	-0.157138343679374	0.0475154840445598	0.0519048096711215
8679	MAPK1	0.191975834514891	0,58645412683901	-0,0444007284645052	-0.111270527494819	0.0224690705658089	0.0339193674510363
24394	CREB3	0.893193026274264	0,970826755450332	0,00801361634367162	-0.109507687938925	0.125534920626268	0.059612087386106
26264	GINS2	0.986948708435065	0,996369882710363	0,00120733672943032	-0.144122834228345	0.146537507687205	0.0737179943998936
7415	PBX1	0.148204330487151	0,529916995156313	-0,0879046734721938	-0.20731412086947	0.0315047739250824	0.0605698384341979
25625	RGS14	0.953919948954384	0,987009893929468	-0,00212159577491546	-0.0744163319999431	0.0701731404501121	0.0366711394134863
9223	DSCC1	0.212865643662904	0,611949000344405	0,0750259286719736	-0.0433429786962919	0.193394836040239	0.0600420297656609
13116	LINC00926	0.369844462514119	0,74766894812152	-0,0524520354214848	-0.167511776939886	0.0626077060969164	0.0583634721201222
47	MPP7	0.000153524717683549	0,0857652162857649	-0,216941286482926	-0.327849957362053	-0.106032615603799	0.0562578625269945
5513	LOC389767	0.0883219420256125	0,424788008853458	0,0771692575535943	-0.0116758225241659	0.166014337631355	0.0450662176509332
20130	RAD54L	0.686030152373063	0,903365779915687	-0,0303424950391843	-0.178109660452953	0.117424670374585	0.0749541475157646
7149	MEGF6	0.139370386390055	0,516613885906979	-0,108941547972298	-0.253683571758344	0.0358004758137477	0.0734196597208236
12009	TCN2	0.322617451408482	0,712315906744599	0,0963700049857236	-0.0952553739516607	0.287995383923108	0.097201004569711
6573	TIMELESS	0.120893543399032	0,487664675237117	-0,0953908825171294	-0.216140688828947	0.0253589237946879	0.0612497287164758
11140	CISD1	0.286631894104271	0,682186622686545	0,05387098502165	-0.0455439469128098	0.15328591695611	0.0504277215619571
13471	SCGB3A2	0.385361872092806	0,758376233658567	0,0429298952634333	-0.0543619688142346	0.140221759341101	0.0493508061262555
21599	KLC1	0.757054511551341	0,929344890071666	-0,00841518638832725	-0.0619729483107022	0.0451425755340477	0.0271669039363587
8090	C19orf33	0.171637933461323	0,562199101964551	-0,118722279796507	-0.289353620418116	0.0519090608251013	0.0865518847840944
12438	TMEM106C	0.341664373358954	0,728340184534696	0,057924273300055	-0.0618935142222593	0.177742060822369	0.060776966897974
15477	SPANXN3	0.471687346168432	0,808088775838727	0,0325201851252042	-0.0563935594234012	0.12143392967381	0.0451010473565881
13857	ELL2	0.401690369875552	0,768623811593438	0,0978268468577892	-0.131678293289203	0.327331987004781	0.116415321915629
8530	PNPT1	0.187127264002143	0,581475181149209	-0,104220238625638	-0.259464529792265	0.0510240525409884	0.078746881748057
19071	NAXE	0.636122090587263	0,884407489125161	-0,0195029334060253	-0.100648501614125	0.0616426348020742	0.0411606791853211
7240	MGC35030	0.142224365187111	0,520804210502249	0,072036610778359	-0.0243664799383538	0.168439701495072	0.0488999803327271
25149	CENPF	0.930821901410463	0,981278726680398	0,00636009854100733	-0.137900073408164	0.150620270490178	0.0731752428129083
9825	UBA5	0.235129984012512	0,634494781470697	-0,0940482201448617	-0.249763766209332	0.0616673259196088	0.0789859234122292
6481	PFKP	0.117343312247327	0,480055298297983	0,0657367380114404	-0.0166745136818032	0.148147989704684	0.0418026907336114
13871	BLOC1S3	0.402366581052403	0,769140645707193	-0,0450516387204669	-0.150896552210492	0.0607932747695577	0.0536892971947434
23446	IGHV4-31	0.845822747053978	0,956527029429641	0,0155315429517602	-0.141738106678849	0.172801192582369	0.0797742345882941
22725	SCD	0.812067900245574	0,947466757050909	0,0140683746405845	-0.102434709207736	0.130571458488905	0.0590956002191461
24245	CKAP2L	0.88598583710802	0,968933734407065	0,0100267295164108	-0.127663783243767	0.147717242276589	0.0698428164068038
22104	ACO2	0.781458448622845	0,937403671970446	-0,0134954686045757	-0.109274829736848	0.0822838925276966	0.0485835966547213
14648	MRPL52	0.435965166432289	0,789122700586706	0,0349276280874826	-0.0532910804877621	0.123146336662727	0.0447484938733419
11273	TRAM2	0.292269498440318	0,687438196868411	0,0998117848127946	-0.0865552409143781	0.286178810539967	0.0945337314911176
12424	LOC441460	0.340963479522716	0,727593520445927	-0,0419826785247625	-0.128698626791828	0.0447332697423031	0.043986226305275
15179	CDKN2A	0.458242946662956	0,800425539360565	0,0408240684393068	-0.0674776158520496	0.149125752730663	0.0549354817617939
15511	PALM2-AKAP2	0.473138311386529	0,808752712810718	0,0310794245837365	-0.0541743228567146	0.116333172024188	0.0432445323291549
16958	MTFP1	0.539063663841157	0,842863135201572	0,0439096098118924	-0.0967896612471374	0.184608880870922	0.0713689938410119
23872	PAICS	0.868424840694377	0,964572916010866	0,0119866240363116	-0.130484296599927	0.154457544672551	0.0722676541312364
22475	SGO2	0.799638108035658	0,943311326458739	-0,020305156976253	-0.177817593190648	0.137207279238142	0.0798973868553423
11134	GOT1	0.286301613102672	0,68177710211794	0,0690772586100263	-0.0583121497166976	0.19646666693675	0.0646176332673802
12883	SQLE	0.360484743216269	0,741927576370362	-0,0548863893210669	-0.172954172453446	0.0631813938113123	0.059889286019552
11550	DDX19A	0.303677350980988	0,697086277913657	-0,0608698701756695	-0.177247976359	0.0555082360076609	0.0590322059304919
19105	NUS1	0.637398415499263	0,884577032543085	-0,039097532666217	-0.202387594958444	0.124192529626009	0.0828280584704881
24057	ZDHHC24	0.876601140814335	0,96607937625858	0,00972449411067283	-0.113586323418111	0.133035311639457	0.0625487887072966
3401	EIF4H	0.0366617846465332	0,285811264690525	-0,126777936655798	-0.245620475028984	-0.0079353982826119	0.0602822766981338
11288	DDX39A	0.29275103128973	0,687586646125339	-0,0609926656396734	-0.174991217848107	0.05300588656876	0.0578251892082267
18425	ALDH16A1	0.605649608299661	0,871576627629064	-0,0363348041970608	-0.174865896049335	0.102196287655213	0.0702691959011332
25038	ALG10	0.925570292812369	0,980169994165667	0,00589004342530304	-0.118257081050162	0.130037167900768	0.0629730011774653
25870	KIF18A	0.966288646061521	0,990380496726758	0,0043478586641657	-0.198219462992916	0.206915180321247	0.102751249689625
26	RTN1	5.00579180573593e-05	0,0510494498958031	-0,366794538828361	-0.541375168813346	-0.192213908843375	0.0885551418452695
16516	LOC149329	0.518580035946299	0,832506666320246	0,0290173990494527	-0.0594494351866956	0.117484233285601	0.0448743543602622
20577	HIST1H1C	0.706239363196428	0,910012211001909	0,0359066574649644	-0.151645289938056	0.223458604867985	0.0951347770199902
19248	COA7	0.643977592576206	0,887027473384678	-0,0186995403475534	-0.0983524415037761	0.0609533608086693	0.0404035313704801
2553	SMIM14	0.0216336842781241	0,224683563899123	-0,0966912992263574	-0.179061743752031	-0.0143208547006837	0.0417819915041908
175	RPGR	0.000743542580265366	0,112657322947064	-0,222119104522612	-0.350013801068406	-0.0942244079768185	0.064873938161665
8622	OR8I2	0.190343133181587	0,585357014185778	0,0499057422346641	-0.0249777873250993	0.124789271794428	0.0379842917430737
9790	LRR1	0.233735818276673	0,633044455730949	0,071252740048264	-0.0463681489102678	0.188873629006796	0.0596626012094543
15881	LOC730101	0.489372285243747	0,817058506595174	0,0584398913915242	-0.107919916152482	0.22479969893553	0.0843851712282068
16340	NCAPG2	0.510952291400433	0,828993746995455	0,0567082024420071	-0.113069159515756	0.226485564399771	0.0861187084247459
10768	ADRB2	0.271616832300349	0,668826180204659	-0,0793473100548815	-0.221261364898277	0.0625667447885145	0.0719851867734417
9134	FBXO5	0.20948813480007	0,608121074471628	-0,120193669671781	-0.308421083051763	0.0680337437082008	0.0954774037215128
3750	SSSCA1	0.0429335202655372	0,303568610624192	0,110527661766283	0.00354890604018816	0.217506417492377	0.0542644329360566
7604	FBLN5	0.15495246070643	0,540269019885775	-0,110774772571405	-0.263765508818856	0.0422159636760465	0.0776037774097301
6466	NELL2	0.116830119381392	0,479082990318219	-0,130633257250729	-0.294171732570864	0.0329052180694054	0.0829540647228686
8707	ETNK1	0.193057541164976	0,587863812008448	-0,0954166894640039	-0.239470495983155	0.0486371170551467	0.0730705649919554
13802	CDC25C	0.399230244448469	0,766960580463061	-0,0461299090684435	-0.153787637588269	0.0615278194513819	0.0546088384526542
21167	CD164	0.735532064545183	0,921248195244485	-0,019315884146907	-0.131902445272518	0.093270676978704	0.0571089638707746
21087	SLC25A37	0.731753274428444	0,920107545994291	-0,0265120722161205	-0.178780208688521	0.12575606425628	0.0772372423274448
17713	TUBA3D	0.573105800544627	0,857895348130796	-0,0403152120008876	-0.181140968414953	0.100510544413178	0.0714331528978184
19817	RRM1	0.671288021635529	0,898133498308547	-0,0338406427477065	-0.190822277103253	0.12314099160784	0.0796281402962818
15286	DIRC2	0.462951775795965	0,802985418447767	-0,0373717029187417	-0.137562597588765	0.0628191917512815	0.0508213247361487
8076	FCGBP	0.171161841470662	0,561955946829444	-0,108697929468982	-0.264747612852913	0.0473517539149493	0.0791554128780605
17853	LOC390606	0.579407522000136	0,860475756045425	0,0220541786490896	-0.0562679593822929	0.100376316680472	0.0397285085040097
14391	GGH	0.424417433073053	0,781746644326556	0,113464410153515	-0.166020569657188	0.392949389964217	0.141767342876971
18093	EIF2C4	0.589954855265481	0,864337756981507	0,0164083421411385	-0.0435243452222084	0.0763410295044854	0.0304005526333926
1069	CASC7	0.00570498751395367	0,141445754150936	-0,0905494624421398	-0.154457673612055	-0.0266412512722243	0.0324171169832302
5135	HRASLS	0.0780238027218052	0,402882401006556	-0,129401506360343	-0.273447464552339	0.0146444518316529	0.073066583967689
9000	MPDU1	0.204260640468993	0,601529289121851	0,0601243981681615	-0.0329505558759395	0.153199352212262	0.04721179983327
913	PTGDR	0.00474834365144718	0,137295348732559	-0,21953140892049	-0.371154812598855	-0.0679080052421253	0.0769102048775683
3335	CCDC51	0.0353977259478808	0,281187540359617	0,105615886612545	0.00728939546035402	0.203942377764736	0.0498756154785258
797	LINC00282	0.00401050456030502	0,133104102140109	-0,202542380942372	-0.339769988434461	-0.0653147734502826	0.0696080100501073
63	C2orf40	0.000222645930847282	0,0937056643875506	-0,224923087705384	-0.342923963458002	-0.106922211952765	0.0598553475894656
240	TOR3A	0.00104819635632405	0,115085519995471	0,185900212758294	0.0756479037437485	0.29615252177284	0.0559249262898827
76	MIR181A2HG	0.000287216658143425	0,100204075454322	-0,167393339829855	-0.256844946673732	-0.077941732985979	0.0453738752863249
57	SMKR1	0.000205752878975179	0,0937056643875506	-0,245877894519109	-0.374153499526999	-0.11760228951122	0.0650671520531137
4477	NDUFA9	0.0607629541171929	0,359478779512044	0,0963005020166312	-0.00439167556993576	0.196992679603198	0.0510755979609787
1015	ZFP3	0.00531597349460357	0,138869987398437	-0,196932541536149	-0.334757630101907	-0.0591074529703917	0.0699110793037418
1252	PATJ	0.00698324426175186	0,147621382528309	-0,0817393694358524	-0.140880557213215	-0.0225981816584895	0.0299990684703825
33	LOC153682	8.50516261806551e-05	0,0683376929751536	-0,2895622321658	-0.43196424624185	-0.14716021808975	0.072232701626986
5834	CEP68	0.0980699478483093	0,445719003633514	-0,076299392784071	-0.166818156644538	0.0142193710763957	0.0459151852872308
9	SLC25A53	1.34180170929934e-05	0,0359883504268419	-0,186991013240982	-0.269649710821072	-0.104332315660892	0.0419282064085781
335	AMIGO1	0.00162778281999832	0,12806218020744	-0,181968372711617	-0.294328170216026	-0.0696085752072089	0.0569939391704819
3628	LOC285778	0.0408322544447489	0,298249046627843	0,0984278112138107	0.00414235168095474	0.192713270746667	0.0478258226218829
619	ATP2B1	0.00302379018466917	0,128800939647764	-0,172600073833393	-0.286000909205886	-0.0591992384608998	0.057522000365372
714	FAM150B	0.00357588385213962	0,13132183970654	-0,198304040503431	-0.330966169841427	-0.0656419111654348	0.0672921943404152
1862	LOC105370580	0.0126966225602283	0,180185126114213	-0,0853401207480161	-0.152263816962369	-0.0184164245336628	0.0339467065251252
5553	WBSCR23	0.0896386914667368	0,428015469879439	0,0828776597135727	-0.0129363482883227	0.178691667715468	0.0486011711041561
1	ENPP5	3.22281246349333e-09	8,54528724695255e-05	-0,455023488460383	-0.600033906431919	-0.310013070488848	0.0735558013143586
994	LOC399917	0.00518558016055267	0,138246633807016	0,128098703325634	0.038710266886991	0.217487139764278	0.0453418324176726
5918	ZNF767P	0.100530763281917	0,450383591967587	-0,0704871496564582	-0.154725402226486	0.0137511029135698	0.0427294276906781
5	LOC286087	6.10120738101123e-07	0,00323547027415026	-0,51648163170645	-0.714291401089779	-0.318671862323121	0.1003380053539
5201	PRSS33	0.0800034930794109	0,407862453182192	-0,132956052937634	-0.281947131998236	0.0160350261229686	0.0755749715247683
5871	C1QC	0.098965852748466	0,446954948910548	0,17260917689833	-0.0327170749703539	0.377935428767014	0.104150703089757
874	NMT2	0.00451052270975117	0,136829540945164	-0,163588959394611	-0.275908357280722	-0.0512695615084997	0.0569734466683692
65	HEMGN	0.00023451739969772	0,0943696901596551	-0,277051064617045	-0.422939780516848	-0.131162348717243	0.0740013134976218
4543	ANGPT1	0.0623900720685312	0,364042372800709	-0,0946478567220352	-0.194238789423894	0.00494307597982371	0.0505169970613252
1757	LOC389108	0.011709627620974	0,176412043707147	0,124334480852877	0.027954740316574	0.220714221389179	0.0488881360717772
6163	CLIC4	0.107577805025166	0,462821897847615	0,114066402829672	-0.0250757512103976	0.253208556869742	0.0705791541062398
2711	SVIL	0.0241471256465938	0,236171536893927	-0,106793223992763	-0.199483753146926	-0.0141026948386009	0.0470168022515778
6215	LOC389892	0.109043152183459	0,465188192104	0,0777965996878207	-0.0174996962742574	0.173092895649899	0.0483385642896145
1080	C2orf47	0.00579303482595644	0,14167530179978	0,132760908365639	0.0388876439831587	0.226634172748119	0.047616738715996
5952	GMPPA	0.101320711330149	0,451364022331806	0,112655963708028	-0.0222920872355321	0.247604014651588	0.0684517165167602
4463	NOG	0.0604950348206955	0,359405298738683	-0,17956981186673	-0.367131815762439	0.00799219202897983	0.0951398781250592
3685	OLIG1	0.0417921264137174	0,300527772577159	-0,223950759792216	-0.439503243309733	-0.00839827627469883	0.109337907387753
258	MATN1-AS1	0.00113375663043037	0,116233641820867	-0,145151417012446	-0.231839625080278	-0.0584632089446138	0.0439721552294738
8900	FLYWCH1L	0.200859052148908	0,598314825625429	0,0563492413681201	-0.030224248401258	0.142922731137498	0.0439139649526217
3488	LOC400669	0.0383792815362999	0,291672422538142	0,0877789438183274	0.00474227331607581	0.170815614320579	0.042119931262238
192	ANG	0.000840896410959418	0,11396899713879	0,261022297245445	0.109153539442511	0.412891055048379	0.0770346595166963
6527	FADS3	0.118886625473905	0,482959839810109	-0,0677521536754533	-0.153049383688381	0.0175450763374743	0.043266588644187
2521	ZNF818P	0.0211278406418743	0,222206377590177	-0,147235285141169	-0.2721704022683	-0.0223001680140385	0.0633727064657743
30	ZNF204P	7.06497833527335e-05	0,060927585299594	-0,221621376170639	-0.329347793522907	-0.113894958818371	0.054643680515606
6331	DNASE2	0.112174861400308	0,469723310275178	0,100132301781202	-0.0236128236274061	0.22387742718981	0.06276908918339
11696	RGL2	0.309231621243203	0,70083309339496	-0,0612154364867134	-0.179609384774939	0.0571785118015123	0.0600547316456987
5911	MXI1	0.100357957909394	0,450176155298185	-0,0844993135630374	-0.185431676460366	0.016433049334291	0.0511974307454375
5610	LOC388129	0.0912707807608209	0,431380391373067	0,0837431552635303	-0.0135664329258805	0.181052743452941	0.0493597965923204
1465	LOC442050	0.00875212247153515	0,158353893369315	0,128350502411699	0.032743638981655	0.223957365841743	0.0484960980674489
17	KLHDC1	2.52400900804433e-05	0,0375929719999286	-0,263258106108969	-0.383689567588654	-0.142826644629284	0.061088249909992
1450	SERHL	0.00860357413084897	0,157326736606524	0,0957038042263971	0.0245759109631693	0.166831697489625	0.0360792642209049
7105	CDK5	0.137894100718973	0,514604092971648	0,0653970885393041	-0.0211647462478636	0.151958923326472	0.0439080530218254
653	WLS	0.00319636777897455	0,128800939647764	-0,2569896344092	-0.42683673731337	-0.0871425315050301	0.0861540841671864
2260	RBMY1A3P	0.0174815345671926	0,205098623473059	0,113393565397797	0.0200756279244259	0.206711502871167	0.0473350519491942
23868	MRTO4	0.868337267126811	0,964572916010866	0,00951139859106426	-0.103463533514526	0.122486330696655	0.0573059630866877
3644	MRPL22	0.0410336418194377	0,298523820487738	0,149778116454037	0.00615878183518165	0.293397451072893	0.0728501813173077
1994	DACH1	0.0141689441047187	0,188385885966294	-0,13992546242009	-0.25143539871756	-0.0284155261226195	0.0565628513703309
1554	ZBTB18	0.00956660331660315	0,163175341943819	-0,0936077542665296	-0.164168779607813	-0.0230467289252465	0.0357917233336962
1930	ATF5	0.0133871574027081	0,183917346390055	0,129955124501668	0.0272553139887406	0.232654935014595	0.0520939596118811
5255	LIG1	0.0814971844524438	0,411207963036451	0,082259145650906	-0.0103792770958313	0.174897568397643	0.0469903715398719
6581	ITM2C	0.121264035291192	0,488575580572245	0,188312705947161	-0.0503004104668177	0.42692582236114	0.121035296825307
784	EXOSC4	0.00396345721392945	0,133104102140109	0,131456281715693	0.0425086623593216	0.220403901072064	0.0451182301815494
4987	RPH3A	0.0737640657823699	0,392190536238126	-0,105615933902049	-0.221474977995049	0.0102431101909524	0.0587689143096541
2894	POLR2D	0.0270852232786666	0,248156425443623	0,122460521742004	0.0140060249482181	0.230915018535789	0.0550129951310006
1653	LOC56251	0.0104756283639876	0,167966023682926	0,124072153633764	0.0293817048958522	0.218762602371676	0.0480312513484409
12929	MND1	0.36222913683558	0,742859154093509	0,0976430034127601	-0.113165833262394	0.308451840087914	0.106931716511792
5841	CCR6	0.0982812356145396	0,446143975743797	-0,136411630258686	-0.298347744062099	0.0255244835447261	0.0821412749453718
4533	TNFRSF13B	0.0619820636114706	0,362553367892818	0,15031406577796	-0.00760157297024364	0.308229704526164	0.080101909301944
818	SLC16A10	0.0041569237912155	0,134687390058941	-0,191726503732957	-0.32215002581565	-0.0613029816502637	0.0661566721290092
1120	MRPL17	0.00603191617098356	0,142800229708597	0,137428381549998	0.0397780193190838	0.235078743780911	0.049532652501851
13372	LOC399978	0.381524504976729	0,756515274413548	0,0406243768484355	-0.0507013779247794	0.13195013162165	0.0463245273474147
1145	PCSK5	0.0061873121559806	0,143116210251847	-0,155023971443463	-0.265519277832082	-0.0445286650548449	0.0560481854792377
6496	PLK1	0.118022018812493	0,481735503204009	0,0975992986569681	-0.0249844060958519	0.220183003409788	0.0621799644281168
8452	HDAC8	0.184193576845101	0,577773714463499	0,0552663186542993	-0.026507659298159	0.137040296606758	0.0414794368507817
1510	MRPS7	0.00921412052393083	0,161796295160282	0,145283117577726	0.0363205264440119	0.254245708711439	0.0552707234159024
4013	ZNF33B	0.0489392754572747	0,323355317405841	-0,0649937946458287	-0.12968255906856	-0.000305030223097594	0.0328130486740875
13400	AXL	0.382799901774872	0,75726546100559	0,0615042280937005	-0.0771322211799006	0.200140677367302	0.0703226379203932
9666	NBPF1	0.229619740838665	0,629810256679	-0,0569144830708218	-0.150038625719954	0.0362096595783103	0.0472367505044646
4991	AEN	0.0738719802188528	0,392323744996654	0,0979743053720799	-0.00954250164536873	0.205491112389529	0.0545373567331009
89	SMURF2	0.000351588253503245	0,104745646535265	-0,183280783892327	-0.282708995523647	-0.0838525722610069	0.0504344576210446
328	OPN3	0.00159616748366197	0,12806218020744	-0,162906665705382	-0.263309640352854	-0.0625036910579087	0.0509289012323912
6586	HOTAIRM1	0.121465395304859	0,488996309484175	-0,0499581534834094	-0.113295124663932	0.0133788176971136	0.0321273583869147
8677	FOXO3	0.191962687023856	0,58645412683901	-0,0505078331024593	-0.126572988807803	0.0255573226028845	0.038583665630881
845	LOC441503	0.00430903706632118	0,135065972666679	0,137919407053787	0.0437166016131746	0.232122212494398	0.0477838967515078
159	STXBP5	0.000674181192260648	0,111758234292349	-0,194641129231049	-0.305803852953603	-0.0834784055084947	0.0563867295472809
4213	PSMB6	0.0536683468413384	0,337767912769544	0,117462487480761	-0.00187140142824981	0.236796376389771	0.0605315117730639
3115	OR10G2	0.0311071710270097	0,264773084101621	0,104852447901151	0.00961324090518573	0.200091654897116	0.0483096062002068
2511	BEND2	0.0210071094624967	0,221772584978585	-0,25166543653895	-0.465010913587043	-0.0383199594908563	0.108218414515204
6995	LOC440427	0.13373309461018	0,506923946188552	0,057202293132336	-0.0177073992128259	0.132111985477498	0.0379975626836828
1609	H2AFB3	0.0100785385618968	0,165982109403426	0,110079253852421	0.0265125607645399	0.193645946940302	0.0423887825388983
2734	WDR83	0.0244976694744926	0,23758012832524	0,0886448533997925	0.0115140126088641	0.165775694190721	0.0391242290022266
106	HOXB-AS1	0.00046358064075112	0,111758234292349	-0,128528507461763	-0.199753167419716	-0.0573038475038091	0.0361283486375328
8000	LOC101927830	0.168921916111302	0,559735551466782	-0,0713156911010349	-0.173160442604419	0.0305290604023493	0.0516602352526399
15	LOXL1-AS1	2.20234726060396e-05	0,0375929719999286	-0,240116379526609	-0.349132542639333	-0.131100216413885	0.0552978975313848
5124	ROPN1L	0.0776604099700496	0,401857389870883	-0,0998720001000205	-0.210909717399471	0.01116571719943	0.0563233206712191
1304	GGTA1P	0.00736628403018539	0,149675397791976	-0,283975787436109	-0.490832695029024	-0.0771188798431943	0.104927120466571
3229	LOC391265	0.0333434219462415	0,273800196006378	0,0990457148326871	0.00789345185812676	0.190197977807247	0.0462365245097565
55	GATSL3	0.000197179466870503	0,0937056643875506	-0,168995670738507	-0.256898155268231	-0.0810931862087837	0.0445880908251434
7711	RAPH1	0.158411555921325	0,54471305994734	-0,0691195984724233	-0.165384387461456	0.0271451905166098	0.0488298274806428
36	LOC105369477	0.000114420309013335	0,0816465363778015	-0,175103367771996	-0.262881617795636	-0.0873251177483553	0.0445250735000873
4851	LOC388276	0.0703024401670996	0,384137156569573	0,0752817995683264	-0.00629495355454175	0.156858552691194	0.0413793955531803
7227	WFS1	0.141746025277167	0,520006349661988	0,0954259781968111	-0.0321240167547469	0.222975973148369	0.0646990900208692
3531	LOC441040	0.0392664087288582	0,294799473803755	0,0971926306629279	0.00482740348873306	0.189557857837123	0.0468517944670312
5397	AGPAT4-IT1	0.0852875377802065	0,418919921008687	-0,0844067172277508	-0.180647013287619	0.0118335788321178	0.0488174035661652
1710	LOC387901	0.0112718949598312	0,174690155902045	0,108261579358212	0.0247908611673913	0.191732297549033	0.0423400997576329
203	PDGFC	0.000880807127702092	0,11396899713879	-0,2207116075557	-0.349638315681959	-0.0917848994294415	0.0653974208177987
4212	HRH4	0.0536199052677802	0,337543159585753	-0,124376254857209	-0.250708247837717	0.00195573812329944	0.064081264679516
1073	LOC392439	0.00573574256645566	0,14167530179978	0,130685846305817	0.0383904153175567	0.222981277294078	0.0468163907046195
3046	INPP5A	0.030125306795469	0,262236542902777	-0,120874014947213	-0.230013566193138	-0.0117344637012869	0.0553604855380762
8988	CKS2	0.2039485761767	0,601529289121851	0,109821510938677	-0.0600688580958816	0.279711879973237	0.0861760306930641
3156	LOC151443	0.0319374738666586	0,268321330663641	0,0998583447308615	0.00870613892575658	0.191010550535966	0.0462364955108392
1246	LINC00963	0.00695366865443223	0,147621382528309	-0,0818476065605455	-0.14103556434001	-0.0226596487810806	0.0300227923174703
1640	LOC101928307	0.0103078785030755	0,166654511286005	-0,11620002479249	-0.204685693376849	-0.0277143562081301	0.0448839079881622
14	TRIM23	1.98101318461615e-05	0,0375189747072123	-0,265707967546303	-0.385643539586616	-0.145772395505989	0.0608367124991869
200	LGR6	0.000865220206618496	0,11396899713879	-0,216058009318209	-0.34207285763197	-0.0900431610044471	0.0639203946508558
201	SENP6	0.000872995919837	0,11396899713879	-0,183485685076878	-0.290585131333028	-0.0763862388207271	0.054325652597192
4	RNF157-AS1	5.04123694652833e-07	0,00323547027415026	-0,27205427620763	-0.37544081216393	-0.16866774025133	0.0524422976208107
3176	LOC283332	0.0323641416374744	0,270135836747207	0,0920563993609502	0.00781516085747362	0.176297637864427	0.0427309422903225
1201	SOS1-IT1	0.00654946554102695	0,144595402847901	-0,124094778044064	-0.213166307333351	-0.0350232487547771	0.0451810828685077
2055	LOC441329	0.0148209335513836	0,191229709544981	0,110559758691975	0.0218568251276739	0.199262692256276	0.0449941145507023
15347	HBZ	0.465854001230782	0,804568938824806	-0,0545361125249786	-0.201697871005896	0.0926256459559387	0.0746470579101343
2261	ZNF302	0.017516724966795	0,205232802157985	-0,110849375572321	-0.202102438315807	-0.0195963128288345	0.0462876546828804
3705	ANKRD36BP2	0.0420900560227984	0,301219388783941	0,1337695134265	0.00482734265581067	0.26271168419719	0.0654052641660041
3820	LOC440194	0.0448100099222113	0,311030736410323	0,0934367731983148	0.00218434406264358	0.184689202333986	0.0462873332885198
1725	C9orf73	0.0114478197651197	0,175761830023313	0,135335301926977	0.0307628866303983	0.239907717223556	0.0530438289201236
881	CCDC191	0.00458024876874453	0,137295348732559	-0,108521023809749	-0.183162250544219	-0.0338797970752781	0.0378613848600755
1144	TSPYL1	0.00618592647441933	0,143116210251847	-0,11463780227756	-0.196345114652685	-0.0329304899024341	0.0414456210737541
13025	RNASE1	0.366302338047571	0,745660456650335	0,0740678694050187	-0.0872092766215323	0.23534501543157	0.0818070168724318
7720	SLC35B1	0.158737861806579	0,545093027923684	0,100439190674111	-0.0395554603284402	0.240433841676662	0.0710115788800632
5046	SRM	0.075704526638202	0,397770164476782	0,138737153518124	-0.0144830122522983	0.291957319288546	0.0777201543752154
2214	LOC441700	0.0167658042143048	0,200692375332378	0,104901336725702	0.0191349871263388	0.190667686325066	0.0435045471824441
2877	LOC442040	0.0267819986783241	0,246828187332556	0,0844428803502751	0.00980798231769858	0.159077778382852	0.0378581746580389
451	ZXDB	0.00224849532801369	0,12806218020744	-0,124392136982726	-0.203660812010148	-0.0451234619553034	0.0402086346093703
34	CDC14A	8.87804788752771e-05	0,0692357175699404	-0,214884964677281	-0.320850910853334	-0.108919018501229	0.0537506904127655
1219	LOC338902	0.00672963487441571	0,146324853737692	0,115202732955917	0.0322344668196628	0.198170999092171	0.0420852334934518
2588	RCC1	0.0220969170731237	0,226390941342301	0,130647884575635	0.0189541313635641	0.242341637787705	0.0566560915708467
70	CEP126	0.000262212092205447	0,0993221946403916	-0,13466423679292	-0.206148641668282	-0.0631798319175572	0.0362601029335661
5062	GTSF1	0.0761809594755632	0,399039537829822	0,112292767108746	-0.0119256686412548	0.236511202858747	0.0630091734609097
2645	LOC440569	0.0230560264740307	0,231126858963676	0,0850976812264573	0.0118208595991647	0.15837450285375	0.0371692972681648
2035	ZNF641	0.0146458987192899	0,190814192807313	-0,147828047863736	-0.266220008838217	-0.0294360868892553	0.06005372359085
2264	LOC442272	0.0175239322679871	0,205232802157985	0,122630433211484	0.0216724670082704	0.223588399414698	0.0512104178928924
920	LOC441697	0.00480461728392996	0,137295348732559	0,135592065200329	0.0418149977746134	0.229369132626044	0.0475679432960681
6319	SDHA	0.111896844601542	0,469316174789272	0,0682575900471095	-0.0160304971061748	0.152545677200394	0.0427547060310613
6058	LUNAR1	0.104611701569671	0,457830201902244	-0,0937888240120317	-0.207222454840967	0.0196448068169041	0.0575386356948321
10719	SORL1	0.269640825378304	0,666977098918418	-0,0719392372963427	-0.200072732370256	0.0561942577775704	0.0649950675076404
286	CPA3	0.00132498679357294	0,122453907880792	-0,307598658532103	-0.493917718685687	-0.12127959837852	0.0945094011964381
2372	SMCR2	0.0191336858225488	0,213844186511837	0,100713456243322	0.0166293683344321	0.184797544152213	0.0426512284458035
11373	KISS1R	0.296280150677718	0,69072092140439	-0,0612565347243705	-0.176590417954844	0.0540773485061035	0.0585025291174558
726	IL16	0.00360659962398467	0,13132183970654	-0,114378035652041	-0.190966731045347	-0.0377893402587346	0.0388492284904783
9174	ZNF540	0.211300994409949	0,61062858020989	-0,064402387774084	-0.165661923409558	0.0368571478613904	0.0513633874626112
3201	LOC441316	0.0327914563814903	0,271623075899787	0,0959831435721233	0.00792983594036255	0.184036451203884	0.04466459508106
8200	NT5E	0.175179919753689	0,566450679545007	-0,0878232211149865	-0.215094155831143	0.0394477136011695	0.064557538127446
2818	OR11G2	0.0255630898816511	0,240512956967231	0,106626319492947	0.0131578518021171	0.200094787183778	0.0474114076408896
1012	LOC388509	0.00528520996245585	0,138475634540036	0,115735297239672	0.034792490914401	0.196678103564944	0.0410578292454612
2658	ZNF534	0.0232769629421517	0,232161253579091	0,0906971039634378	0.012471567938002	0.168922639988874	0.0396795076249323
5261	LOC441621	0.0817159338405324	0,411664666184926	0,0862839696641777	-0.0109573442444618	0.183525283572817	0.0493251648086076
14285	CRIP2	0.419718652639147	0,779044915018288	-0,0385595392999791	-0.13258094083887	0.0554618622389122	0.0476918805395744
18193	CAV1	0.594964520297832	0,867093484255154	0,0867008494215316	-0.234299412302824	0.407701111145887	0.162825759718095
12181	LRRC75A	0.329754810737213	0,7177361420267	-0,0332324397887594	-0.1002973964267	0.0338325168491813	0.034018360160749
226	PLCL1	0.00100278457852079	0,114981121414921	-0,210003280697264	-0.334065472231234	-0.0859410891632943	0.06292991937233
3725	LOC441111	0.0424633261959182	0,302259085660341	0,10372541235365	0.00356008509525103	0.203890739612049	0.0508083557958763
168	ATP6V0E2-AS1	0.000708409604195157	0,111806432471634	-0,153214650783247	-0.241078404598259	-0.0653508969682345	0.0445684448659364
10552	PRC1	0.263638595594591	0,662305721431292	0,109620047269057	-0.0831856042233594	0.302425698761473	0.0977996918555565
3319	LOC440770	0.0350619996172877	0,280105128006142	0,088725686190683	0.00627667027343366	0.171174702107932	0.0418218464452948
7237	LOC389192	0.14211123390355	0,520571524855313	0,0752538079423838	-0.0254259900733186	0.175933605958086	0.0510693184862513
9577	GOSR2	0.226135823706913	0,626082423054067	0,0524011910076074	-0.0326960741078774	0.137498456123092	0.0431651574610217
783	ZNF571	0.00396232629789808	0,133104102140109	-0,204136523237946	-0.342257572132694	-0.0660154743431971	0.0700612036841877
1386	LOC401951	0.00814240074940793	0,155768943629546	0,111566614947701	0.0292448274907361	0.193888402404666	0.0417573104521083
4894	UST	0.0713530454861663	0,386533899123177	-0,0936856662831936	-0.195587250777314	0.008215918210927	0.0516890634998319
1291	LOC152024	0.00724015141873726	0,148700708650518	0,114925563751418	0.031393366845143	0.198457760657694	0.0423712845251984
4921	LOC439955	0.0720825795699041	0,388378266249617	0,0777030474176908	-0.00703346465353659	0.162439559488918	0.0429821673033617
2253	CD70	0.0173721419441857	0,204448443697329	0,166177930194033	0.0295556858208296	0.302800174567237	0.0693009426688898
13922	CXCL6	0.404125079262154	0,769672207774458	-0,0693846878429932	-0.23300970628342	0.0942403305974338	0.0829979632830574
9919	FAM27B	0.238882632055647	0,638569713575511	0,0585699749571375	-0.0391860867849511	0.156326036699226	0.0495862680444566
7422	NAP1L3	0.148528912865507	0,530617640073959	-0,114379694279947	-0.269877689814796	0.0411183012549025	0.0788755720060579
5353	LOC441576	0.0842471239887679	0,417301044752883	0,0797413922191072	-0.0108740181173956	0.17035680255561	0.0459642087235362
2707	MAN1C1	0.0240868207935127	0,235885193840571	-0,135912742776039	-0.253826490529345	-0.017998995022732	0.0598111523523511
3157	LOC283874	0.0319480401299363	0,268325082054248	0,100348523959493	0.00874316749311009	0.191953880425877	0.0464663538925523
9055	LOC151154	0.205774361530654	0,602444602432171	0,0653233855993952	-0.0361396301928322	0.166786401391623	0.0514666017432877
13617	FKBP11	0.391836667819975	0,762974630856235	0,0803052522618307	-0.104195916854474	0.264806421378135	0.0935872851593993
6492	NUDC	0.117763746720777	0,48097747139578	0,0610466839061145	-0.0155731184326645	0.137666486244893	0.0388650073312866
6186	LOC400623	0.108215021630426	0,463841141049262	0,0950438990824928	-0.0211051642537268	0.211192962418712	0.0589160251043814
2477	LOC285419	0.0204712025480327	0,219133603375489	0,0769421902078241	0.0119933271882615	0.141891053227387	0.0329449823722196
6775	PREB	0.126877391954403	0,496240360092841	0,102490079346049	-0.0293405347071761	0.234320693399274	0.0668704124165228
4018	PDE3B	0.0490836952826749	0,32364108808582	-0,131054437062426	-0.261577866015789	-0.000531008109063424	0.0662073493840071
5310	LOC146443	0.0832428569118661	0,415665602828273	0,0617164323485111	-0.0081870557166772	0.131619920413699	0.0354581908750372
4859	LOC387705	0.0704881199259409	0,384645503156271	0,0858538981293447	-0.00724097711908062	0.17894877337777	0.0472219047634379
6691	OGFOD3	0.124210032311792	0,492157346046828	0,0611595328457775	-0.0169523730586351	0.13927143875019	0.0396218693205799
8129	LOC400985	0.172862449228979	0,563787649776144	0,0586452275953337	-0.0258835131769848	0.143173968367652	0.0428767763625235
11224	E2F2	0.290205523013045	0,685357314784743	0,0699072495865238	-0.0600638062753856	0.199878305448433	0.0659271609262764
4042	ANTXR2	0.0495410914547419	0,324983186522138	-0,0720091460351601	-0.143872441253878	-0.000145850816442389	0.0364522931444877
1255	LOC392539	0.00700078065184772	0,147621382528309	0,135903612923765	0.0375417830724778	0.234265442775051	0.0498935408549626
13	AK5	1.76446749217026e-05	0,0359883504268419	-0,266790347360595	-0.386459489357423	-0.147121205363768	0.0607015672067524
1299	LOC442030	0.00732197385783114	0,149455070700841	0,141030658715374	0.0383781759446225	0.243683141486125	0.0520699528539607
11481	SH3BP5	0.300962173970383	0,694952037162629	-0,0492817609928766	-0.142975343664315	0.0444118216785617	0.0475255960765767
2630	PYCR1	0.0227763493757435	0,22962543866838	0,138546342356056	0.0194925884978359	0.257600096214276	0.0603894146849695
1747	LOC440056	0.011648058260243	0,176412043707147	0,104157917685182	0.023478616624882	0.184837218745481	0.0409241675321398
5031	LOC387854	0.0754456633696074	0,3975371067426	0,0658045542974116	-0.0068046482891969	0.13841375688402	0.0368306508853933
8827	FAM129C	0.197775129508554	0,593870881718414	-0,0697973143771455	-0.176295767699216	0.0367011389449247	0.0540208019701203
2238	LOC150371	0.0170739933575732	0,202211980318771	0,116912971556443	0.0210540704877455	0.21277187262514	0.0486239428853029
3453	LOC285147	0.0376336670952357	0,288982532009897	-0,100905764283984	-0.195986988853123	-0.00582453971484458	0.0482294704129903
16198	YKT6	0.504403205052177	0,82567298320524	0,0351467756663514	-0.0684654161184925	0.138758967451195	0.0525567603988784
2317	TFPT	0.0182764885072499	0,209098607240879	0,0920077854084183	0.015754370036957	0.16826120077988	0.0386791593946405
6060	SCARB2	0.104670070797722	0,457868627111356	0,0990068883695828	-0.0207580416562746	0.21877181839544	0.0607501552001544
7546	REXO1L4P	0.153028023095744	0,537647174564743	0,0624847972287062	-0.0234084140502986	0.148378008507711	0.0435688971280041
546	CABP3	0.00269437860021741	0,12806218020744	0,151016290449824	0.0529887087543742	0.249043872145274	0.0497239951679399
6421	LOC442646	0.115215644306269	0,475773681479631	0,059199556903817	-0.0145824539984609	0.132981567806095	0.037425551973563
2250	MICU3	0.0172896183942477	0,203748547432657	-0,129396658160961	-0.235699889588688	-0.0230934267332333	0.0539217766512958
5860	AIFM2	0.0987635665728993	0,446734834658456	0,0758113483884856	-0.0143151880053293	0.1659378847823	0.0457162298879523
6956	LOC150381	0.13250872675127	0,505085612525185	0,0714923589812219	-0.0218343714612944	0.164819089423738	0.0473395121383343
2660	ZNF354A	0.0233160130156797	0,232415069590506	-0,132231049499474	-0.246311940996142	-0.0181501580028057	0.0578669553958597
5961	LOC388847	0.101618076029504	0,451963332381491	0,0724979427095554	-0.014421797717273	0.159417683136384	0.0440895988479007
3418	SATB1	0.0369790392459772	0,286812219877084	-0,130306038733213	-0.252663855012812	-0.00794822245361426	0.0620653836422127
2893	SRPRA	0.0270755065249626	0,248153147428062	0,0969195474281496	0.0110903641452791	0.18274873071102	0.0435364192507033
4206	LOC201617	0.0534547385143879	0,336983450239894	0,0969173413020814	-0.00145532989964473	0.195290012503808	0.0498990400751569
4259	NAP1L2	0.0548269689059347	0,341332960915909	-0,190295466644971	-0.38456323675607	0.00397230346612742	0.0985413441321188
2431	LYRM9	0.0198626932397274	0,216511498795013	-0,081416966841318	-0.149804284508928	-0.013029649173708	0.0346891211069266
3474	WBSCR22	0.0380248668627562	0,29022145793494	0,0913827992758566	0.00509719843180965	0.177668400119903	0.0437679347508715
2365	LOC391025	0.0190373873336796	0,213369431970481	0,120407637984025	0.0199629421117146	0.220852333856336	0.0509500641127394
2166	OR2M1P	0.0162667807182637	0,198725099056991	0,0960276172190629	0.0178830716656019	0.174172162772524	0.0396384256175271
576	RESP18	0.00278873285001883	0,12806218020744	0,149825542320155	0.052222011690039	0.247429072950272	0.0495088974091365
644	MAP4K4	0.00313697085155482	0,128800939647764	-0,130388323783923	-0.216390736746168	-0.0443859108216791	0.0436242891296817
224	OR1L6	0.00100037799734811	0,114981121414921	0,15610586571723	0.0639037258662373	0.248308005568222	0.046769069246939
678	LOC145899	0.00329760507709385	0,128800939647764	0,130023901430988	0.0438015563758867	0.216246246486089	0.0437358485717626
3410	LAGE3	0.0368481028971656	0,286518313289837	0,0897094056290405	0.0055310006064881	0.173887810651593	0.0426990703248223
12131	LOC728392	0.327841652556975	0,716513957437083	-0,042609638889609	-0.128258083764617	0.0430388059853991	0.0434447406071647
2767	LOC387706	0.0249241267943376	0,238837449205588	0,11605196463158	0.0147705155977424	0.217333413665418	0.0513745029231326
5709	LY6E	0.0940543646341281	0,436828074667001	0,139025983262759	-0.0239157107930848	0.301967677318603	0.0826513504440027
7946	ZNF410	0.166761316593835	0,556403750167086	0,0460072922411133	-0.0193603624005222	0.111374946882749	0.0331574123050219
668	LOC388924	0.00325338455586215	0,128800939647764	0,144891806518699	0.0489495726756443	0.240834040361753	0.0486662130137485
14617	TMEM51	0.43487679930008	0,788735250791934	0,0454818877910928	-0.0691219132422052	0.160085688824391	0.05813219861438
4980	LOC388171	0.073610297887086	0,391923102103632	0,078112968012379	-0.00752970060526717	0.163755636630025	0.0434418106298238
9276	ZNF234	0.215068974221176	0,6147298901371	-0,0666673640641353	-0.172357916253276	0.0390231881250054	0.0536109982053517
8341	LOC401199	0.180342375584787	0,573285947563916	0,0621140958486194	-0.0289826837889175	0.153210875486156	0.0462083808675862
4777	SPRED1	0.0687419497665899	0,381433863150651	-0,117246255118091	-0.243581998499605	0.00908948826342292	0.0640831670514634
2808	LOC387765	0.0254832380706334	0,240501272139777	0,111564865025372	0.0138209709824193	0.209308759068325	0.0495800960405924
3236	LOC402779	0.0335173397310744	0,274587186708536	0,0858723907518781	0.00676495770209992	0.164979823801656	0.040126845431482
10554	LOC391020	0.263667950318488	0,662305721431292	0,0396975018755762	-0.030128910840362	0.109523914591514	0.0354190947938385
4578	HLA-DPB2	0.063318721316349	0,36670908591239	-0,12948275022209	-0.26621368846723	0.00724818802304886	0.0693560770858511
6716	LOC196120	0.12522349599999	0,49431923924251	0,0618693409662835	-0.017363059914504	0.141101741847071	0.0401902347318992
9495	RNASEH2A	0.222932980858356	0,622512988756883	0,1014999222281	-0.0621924017853508	0.265192246241552	0.0830321036946635
4913	TSR2	0.0717351488010406	0,387096273486973	0,0619862357752968	-0.00552762835828342	0.129500099908877	0.034246066218146
8886	PTGS2	0.200292252311927	0,597653507770735	-0,180955091202561	-0.458618536751175	0.0967083543460527	0.140843378832568
2152	FLJ25715	0.0161238455308746	0,198663459224507	0,107624556695163	0.020161814559321	0.195087298831005	0.0443650337192726
19143	NUDT1	0.639532990926702	0,885818171364024	0,0269878977149161	-0.0864458774196003	0.140421672849433	0.0575387088931082
4305	LRRC6	0.0561363059833403	0,345576568310098	-0,120298825019928	-0.243774966953388	0.00317731691353114	0.0626326486756552
2257	C12orf34	0.0174333715838378	0,204805426471183	0,136340206467675	0.0241868736616499	0.248493539273701	0.0568892109961539
5128	C10orf129	0.0778689332557187	0,402469818890715	0,0795556644847684	-0.00895692200157991	0.168068250971117	0.0448975619578437
7940	LOC283403	0.166596580602218	0,556171920247138	0,0569944386324809	-0.0239522755957556	0.137941152860717	0.0410598115094812
4241	LOC153027	0.0545294589540603	0,340811226797897	0,0910503014384399	-0.00178541857014096	0.183886021447021	0.0470904495783676
10174	LOC389316	0.24923904286156	0,64955379427209	0,0545118403381143	-0.038497960924236	0.147521641600465	0.0471787514141524
9975	GALNT2	0.241493106932816	0,641923782488584	0,0690863466869815	-0.0468661884919131	0.185038881865876	0.058816337190264
2625	LOC284048	0.0227232010258404	0,229393777716876	0,105953127183988	0.0149429979762404	0.196963256391736	0.0461644278751977
1156	LINC01088	0.00627371159010998	0,143116210251847	-0,0757494835192317	-0.12983268899915	-0.0216662780393133	0.0274334325241748
14381	SEC11C	0.424166730938589	0,781746644326556	0,0827637218980687	-0.120989017299451	0.286516461095588	0.103352546743303
583	C17orf46	0.00283485902487167	0,128268213293911	0,135658971985399	0.0471325548115799	0.224185389159218	0.0449045775041325
1767	TM6SF1	0.0117793245933754	0,176605309680592	-0,196229044881232	-0.34846704047709	-0.043991049285374	0.0772219535202169
24	FMNL3	4.54185171983733e-05	0,0501779993131195	-0,210754507640625	-0.310485635189585	-0.111023380091665	0.0505881101886641
1987	PCMTD2	0.0141057758935676	0,188198488324035	-0,163288733866428	-0.293330988306344	-0.0332464794265117	0.0659632760449761
2594	LOC440277	0.0222160866381721	0,22708540370514	0,105487690302926	0.0152222736523733	0.195753106953479	0.0457866761959763
12567	AMPD2	0.34681692969627	0,731699371712403	-0,0434476442621025	-0.134287155287221	0.0473918667630165	0.0460778826647388
12336	CTNNAL1	0.33685882391234	0,723978157567612	0,0678617495534136	-0.0711191201227512	0.206842619229578	0.070497343428135
6322	ACOT13	0.111924360170898	0,469316174789272	0,0877239912250927	-0.0206106039794205	0.196058586429606	0.0549521756560886
18259	IGKV1D-13	0.59799336630243	0,868335003951631	0,0180190996908716	-0.0492475496414218	0.085285749023165	0.0341206677601608
3998	TBL1X	0.048695279898258	0,322768380032287	-0,0900068941095407	-0.179493671627804	-0.000520116591276862	0.0453917154330779
1761	LOC391445	0.0117280132684185	0,176412043707147	0,110018324775675	0.024716995931909	0.195319653619442	0.0432686677554055
4839	NF1P1	0.0700522267123305	0,383801334077691	0,0895694520621933	-0.00740241470813729	0.186541318832524	0.0491884891100791
2344	LOC442123	0.018711818144168	0,21161221024285	0,112791794861846	0.0189608126613945	0.206622777062297	0.047595291292949
4004	RNF175	0.0487884527539617	0,323005328550486	-0,133604268432415	-0.266491898150078	-0.000716638714751694	0.0674065782678261
326	MS4A2	0.00158804512539556	0,12806218020744	-0,249840957719106	-0.403749174176913	-0.0959327412612992	0.0780691646074695
6417	ELP6	0.115113997047802	0,475517177888766	0,0544975101882313	-0.0134051035059809	0.122400123882444	0.0344432574671809
4804	NDE1	0.0692909948967073	0,382441867128683	-0,0699706667344255	-0.145516167851062	0.005574834382211	0.0383200734682368
11699	LOC92249	0.309259512928483	0,70083309339496	0,0374944109573933	-0.0350259886262094	0.110014810540996	0.0367856060111244
289	YIF1B	0.00134140981372365	0,122667252196814	0,137428425366665	0.054090857603403	0.220765993129926	0.0422725598764886
1464	ZNF605	0.00874133119127051	0,158317210749001	-0,105518893765273	-0.184105930435426	-0.0269318570951204	0.0398628769991453
2272	LOC440206	0.0177591707129295	0,207209833479456	0,102023088786951	0.0178536513202504	0.186192526253651	0.0426945215774582
9285	STEAP1B	0.215287631200234	0,614762380979692	0,0855295385970261	-0.0501288887026371	0.221187965896689	0.0688120513315884
4592	LOC388530	0.0635823632649884	0,367135531788146	0,0767362285067452	-0.00437701179084442	0.157849468804335	0.0411442810161714
2496	SNX8	0.0207511371277973	0,220391575906827	0,123156080568958	0.0189639360120738	0.227348225125842	0.0528509385101385
3970	LOC391337	0.0482385238200218	0,322007881628283	0,0841847061925609	0.000658030719404762	0.167711381665717	0.0423684838061662
1461	SPAR	0.00872141903881075	0,158181107297908	0,126020236971955	0.0321927397550588	0.219847734188851	0.0475935235526614
7161	KIAA0226L	0.139551863170018	0,516619734100886	-0,10461330117674	-0.243668826213134	0.0344422238596544	0.0705352119821391
4701	C11orf24	0.0664488055060695	0,374779498217514	0,0947863571806653	-0.00649161049072061	0.196064324852051	0.0513727370196312
8005	PMVK	0.169017804663574	0,559735551466782	0,101218482259842	-0.0433626255581386	0.245799590077822	0.0733380359096459
10	VPS41	1.5410112571122e-05	0,0359883504268419	-0,193038546340705	-0.278998999027345	-0.107078093654066	0.0436030049920406
3991	LINC00920	0.0485539769489567	0,322577975144472	-0,0854804878187981	-0.170413196822816	-0.000547778814780547	0.0430816872055086
3952	LOC342853	0.048079807426858	0,322007881628283	0,066068987015631	0.000563337335275249	0.131574636695987	0.0332274095906822
5068	LOC140103	0.076540333208672	0,400361721721228	0,0740516738765935	-0.00796533117693214	0.156068678930119	0.0416027111190044
427	ZNF573	0.00212623327494618	0,12806218020744	-0,161054301166984	-0.263114334828377	-0.0589942675055906	0.0517694360387802
6694	LOC200292	0.124266271286332	0,492219925777877	0,0682585606470059	-0.0189332057678667	0.155450327061879	0.0442275826549183
4398	C12orf44	0.0586012781981181	0,353299884361778	0,0567533756450882	-0.00208322076043953	0.115589972050616	0.0298445660370941
5276	KIAA1147	0.0821334077931265	0,412594480775175	-0,0765964626991586	-0.16303888083394	0.00984595543562262	0.0438474795286969
9628	LOC101927402	0.228403021683053	0,628969843791123	0,0984178940970908	-0.0621928361118383	0.25902862430602	0.0814689808184749
7656	FAM22D	0.156858053079987	0,543184138722615	0,0660835409580018	-0.0256076758547809	0.157774757770784	0.0465099061191362
1595	LOC442121	0.00997281278264485	0,165786288985472	0,115028141760271	0.0278300935018236	0.202226190018719	0.0442307690883095
3226	LOC389318	0.0332926470604552	0,273560542551141	0,108194440975486	0.00865153546583634	0.207737346485136	0.0504926355109122
13373	NASP	0.381734911512358	0,756875882655363	0,0417061337106389	-0.05209299000482	0.135505257426098	0.0475791312375195
5980	LOC201651	0.102288312476759	0,453381389155795	0,078590393517391	-0.0158194636864846	0.173000250721267	0.0478889227115281
5676	KIAA0889	0.0932575112990566	0,435493541370674	0,0561443372995241	-0.00949745144327069	0.121786126042319	0.033296465441758
12767	COPG1	0.355167727804393	0,737626090916697	0,0421930309228694	-0.0475693145576399	0.131955376403379	0.0455314958886001
15112	DPP3	0.456038301860807	0,800010543299945	0,0319557725646691	-0.0524044372002071	0.116315982329545	0.0427912898611249
676	LOC389120	0.00329395162407107	0,128800939647764	0,148911038744233	0.0501759119458568	0.247646165542609	0.0500828938439096
3013	C21orf77	0.029491741100514	0,259533194583514	0,0877683823524579	0.00883026603631121	0.166706498668605	0.0400409603744468
6287	LOC389301	0.111084314842742	0,468437605914367	0,0686920921088233	-0.0159389949719101	0.153323179189557	0.0429286910099835
8511	ANKRD16	0.186235416818902	0,580194110792289	0,0802320576814838	-0.0390372570084725	0.19950137237144	0.0604987568269489
667	LOC283688	0.00325212459024586	0,128800939647764	0,120839680196346	0.0408272436388412	0.20085211675385	0.0405859038848973
4564	BBS2	0.0627972360110107	0,364826624196308	-0,0946768303234408	-0.194454227414105	0.00510056676722363	0.0506115801797455
170	CARNS1	0.000721966916475791	0,112605604649151	-0,172367365683024	-0.271371010344886	-0.0733637210211627	0.0502190981724825
4762	LOC51039	0.0683720939113331	0,380698460743175	0,0878400579319377	-0.00668233383531698	0.182362449699192	0.0479460052998048
6175	ALG14	0.107876919706965	0,463215631745779	0,144183869748893	-0.031847067417054	0.320214806914839	0.0892908028297687
5314	C17orf73	0.0833438929131792	0,41578937305269	0,0847549313952949	-0.0112749324902624	0.180784795280852	0.048710662909733
9965	HCRP1	0.240930264531129	0,641070342603402	-0,0603398443649746	-0.161491036720918	0.0408113479909687	0.0513084308818743
4165	LOC729083	0.0525177410782874	0,334335631378341	-0,0968893871566887	-0.194842854512624	0.00106408019924618	0.0496864010439578
4504	LOC440236	0.0611990772379504	0,360278315489399	0,0975666215515368	-0.00462319002495555	0.199756433128029	0.0518352652300311
10624	ISG15	0.265915659129652	0,663662810789037	0,1109689921258	-0.0851444690564713	0.307082453308072	0.0994775615957878
2605	OR2AI1P	0.0224096116141493	0,228079914994509	0,10256975358728	0.0146727367777859	0.190466770396775	0.0445853173517031
2718	NR3C2	0.0243199185442487	0,237152100514652	-0,179486969946505	-0.335463672566149	-0.0235102673268619	0.0791183937543808
9350	CRELD2	0.217748818146585	0,617498386433872	0,101365289307239	-0.0602769447825121	0.26300752339699	0.0819922059465317
9309	SLC2A5	0.216483484087937	0,61653222738286	0,110181418609146	-0.0650348191972007	0.285397656415493	0.0888775506988949
2368	LOC391609	0.0190763466018842	0,213438907994849	0,107026322919349	0.0177149669896899	0.196337678849009	0.045302733719225
469	LOC339274	0.00234386295555468	0,12806218020744	0,134591127384858	0.0484634634845198	0.220718791285196	0.043687822034736
2164	LOC401721	0.016252778260118	0,198725099056991	0,118863863249575	0.0221486821477784	0.215579044351372	0.0490582866025695
6209	CDKN2C	0.108872181438874	0,464869316759238	0,0941777444205073	-0.0211284410999345	0.209483929940949	0.0584884795940871
5545	LOC440054	0.0892780132853998	0,426839530858368	0,0610325901666305	-0.00944661726424748	0.131511797597509	0.035750221612331
7490	SLC25A4	0.151119394104208	0,534970725590529	0,094386307436697	-0.0347536039226385	0.223526218796032	0.0655055670797787
56	KIAA2026	0.000201263065389759	0,0937056643875506	-0,164475015154339	-0.250149259587116	-0.078800770721562	0.0434578273023952
2571	TTTY21	0.021846618514232	0,225306530495862	0,101979962119723	0.0149616261731386	0.188998298066307	0.0441396109267783
2141	LOC440729	0.0160099472416479	0,198262597535124	0,107145281042169	0.0201669179072504	0.194123644177087	0.0441193349201711
277	LOC642361	0.00127307396628854	0,121861213776681	-0,0975511319866751	-0.156424318113469	-0.0386779458598811	0.0298631259882014
485	LOC388938	0.002425492786517	0,12806218020744	0,153303152105947	0.0548600165307759	0.251746287681118	0.0499347827723049
48	RABL2A	0.000156177872751634	0,0857652162857649	-0,176690231374225	-0.267126421419344	-0.0862540413291064	0.0458733001369053
2603	RHOBTB3	0.0223512257095896	0,227676815094033	-0,0967412387677908	-0.179607021105869	-0.0138754564297127	0.0420332491050058
14967	GMPPB	0.449760185425011	0,796736636650163	0,0317190517885874	-0.0508593015288188	0.114297405105994	0.0418874521875687
13374	LOC391403	0.381849062400857	0,756900419012826	0,0371949550763448	-0.0464784070390401	0.12086831719173	0.0424428898637597
561	AKAP12	0.00273199442148652	0,12806218020744	-0,134069030945531	-0.221221200969273	-0.0469168609217897	0.0442074975857243
482	LOC100130744	0.00240746264880562	0,12806218020744	-0,103575466072968	-0.170035684738353	-0.0371152474075823	0.0337116098818465
2226	AUTS2	0.0168680894930987	0,200905326011388	-0,129725120466941	-0.235887661629659	-0.0235625793042224	0.0538504122257281
2595	C20orf66	0.0222265006595341	0,227085937253112	0,0964548435027229	0.0139122842228709	0.178997402782575	0.0418692958430011
611	LOC390613	0.00297611810430396	0,128800939647764	0,123028747809955	0.0423327932926706	0.203724702327239	0.0409326149139919
12527	PARP2	0.34525951561992	0,730785986801483	0,0680770292648148	-0.0737972773195396	0.209951335849169	0.071965024670018
21754	FAHD2A	0.764348587840382	0,931530262971508	0,0122752540327312	-0.0683457140166216	0.0928962220820841	0.0408945784072803
7783	FOXRED1	0.160886599973653	0,548105897250598	0,0909811326415829	-0.03648797180022	0.218450237083386	0.0646580587187945
3703	LOC286235	0.0420515943828578	0,301106677035235	0,0763664668848189	0.00276975455094342	0.149963179218694	0.0373315602116475
5000	ZBP1	0.0740725888016742	0,392806938415278	0,130268498598746	-0.0127879588975587	0.27332495609505	0.072564664742913
2201	LOC441498	0.0166050135346086	0,199998117770742	0,114953038871123	0.0211091360358447	0.208796941706401	0.0476018452196356
6839	FKBP1B	0.129162004473138	0,500764811903093	-0,116641155836216	-0.267580499287853	0.0342981876154197	0.0765632187863055
5305	NPEPPS	0.0830173879503758	0,414884736576142	-0,0712657239705619	-0.151925795735878	0.00939434779475409	0.0409144135694865
700	FLJ12120	0.00346310131937473	0,131177330690316	-0,165757100914522	-0.276259024624098	-0.0552551772049468	0.0560515420818347
15802	ETFB	0.485494215162649	0,814577154161169	0,038173302421859	-0.0695291503675105	0.145875755211229	0.0546315246122456
685	OR5BS1P	0.00334697428974253	0,129532544526189	0,156011714756222	0.0523902149914066	0.259633214521037	0.0525614818246558
17953	MRPS18B	0.584338286788815	0,863016190843058	0,0215078256187569	-0.0558788533048765	0.0988945045423903	0.0392540016014725
11172	SNRPA	0.287687758872795	0,682782037818848	0,0532822175589238	-0.0452624189720386	0.151826854089886	0.0499862686189208
3908	CHPF	0.0469173807024496	0,318325063798733	0,141342911566755	0.00194435266198473	0.280741470471526	0.0707092141774251
4216	LINC01013	0.0537200157457123	0,337851524117408	-0,0809878705331208	-0.163283953665919	0.00130821259967753	0.0417442720636409
4389	LOC441164	0.0582649415576143	0,351992464206002	0,087034701254506	-0.00307332618077884	0.177142728689791	0.0457068413123229
2118	LOC441872	0.0157232368989897	0,196837406221299	0,0977829155887796	0.0186243070124067	0.176941524165152	0.0401528039585935
7996	ZNF30	0.168772297171503	0,559654509692647	-0,0809993772673035	-0.19663243760419	0.0346336830695833	0.0586542851919843
1665	LOC284551	0.0106207453080524	0,169134571677484	0,0873478830585437	0.020558143374408	0.154137622742679	0.0338787577524834
9072	HMGB3	0.206503475921072	0,603505595155722	0,0931879624394711	-0.0517892110018976	0.23816513588084	0.0735389381945225
24419	CTLA4	0.894312085528228	0,971051911742344	0,0103122562566719	-0.142530030714265	0.163154543227609	0.0775284772648076
1470	LOC442125	0.00878112210873455	0,158388743342243	0,120291454073752	0.0306484832068513	0.209934424940653	0.0454709437194293
3374	ZNF529	0.0360867225216616	0,283535494872407	-0,114869006824713	-0.222213766461842	-0.00752424718758386	0.0544500865693399
2213	FLJ39739	0.01673932374147	0,200561757345267	0,101290286848258	0.0184966574359773	0.184083916260538	0.0419966498982146
8873	CA5B	0.199443388617805	0,595992499628208	-0,0710119137849409	-0.17976864609669	0.0377448185268077	0.0551663025693241
7713	LOC442373	0.158503428632433	0,544846502620133	0,0661980251384952	-0.026018255802454	0.158414306079444	0.0467762422433194
8411	RABL6	0.18292479873074	0,576610839662062	0,0444622831479443	-0.0211346635054043	0.110059229801293	0.0332737195186171
9095	CPQ	0.207601156162225	0,60522755971868	-0,0645208290247191	-0.165142939456319	0.0361012814068804	0.0510400567508951
6542	C1orf20	0.119411990377528	0,483981798358325	0,0762198335799458	-0.0198753057917223	0.172314972951614	0.0487437735700168
9737	LOC442651	0.232335904708927	0,632441455838361	0,0466321339809792	-0.0301150878558579	0.123379355817816	0.0389296402274181
3216	LOC400740	0.0330505890630489	0,272492652054335	0,10754197334453	0.00873695470596519	0.206346991983095	0.0501183461264581
507	LINC00853	0.00252227868183519	0,12806218020744	-0,176531991837595	-0.290345258943001	-0.0627187247321881	0.0577312042765549
415	TMOD4	0.00206415504437325	0,12806218020744	-0,150654006026533	-0.245843352270035	-0.0554646597830315	0.0482843145856259
1382	LEF1-AS1	0.00812650181009803	0,155677073558424	-0,152017223606052	-0.264157857440162	-0.039876589771942	0.0568827695068582
2619	LOC283692	0.0226293182131317	0,229101325857651	0,117193124520427	0.01659881189798	0.217787437142874	0.0510259564527537
1922	SPEF2	0.0132732504355731	0,183111464775869	-0,0991118923800487	-0.177339217559555	-0.0208845672005427	0.0396804151642881
3805	LOC389526	0.0444306286850684	0,309613172032743	0,0686687573640273	0.00172565308402861	0.135611861644026	0.0339565511682928
1803	OFD1	0.0120521681898161	0,177078076960171	-0,126535352236934	-0.225024283327736	-0.0280464211461317	0.0499580123160575
1548	LOC440687	0.00948157223756537	0,162405612324965	0,115225722926138	0.0284736776913081	0.201977768160968	0.0440045363096599
3693	LOC392533	0.0418872296041951	0,300527772577159	0,0974648230839787	0.0036109596180374	0.19131868654992	0.0476068976991766
3213	LOC441749	0.0329948866435574	0,272284525264944	0,0801555836667388	0.00653567275218706	0.153775494581291	0.0373433275743989
1903	OR4K17	0.0129893787639715	0,180984434012982	0,10064783364299	0.0214583801511548	0.179837287134824	0.0401684498860035
8	LOC100128288	1.14810889583841e-05	0,0359883504268419	-0,184287250486207	-0.265089270442536	-0.103485230529877	0.0409864160716597
7857	C1orf143	0.16359595710662	0,551767939387153	0,0599878117672355	-0.024604688228959	0.14458031176343	0.0429091179064552
8216	CREBBP	0.175669602292747	0,566881925607012	-0,0628929385677567	-0.154139508600416	0.0283536314649025	0.0462843612881417
1352	LOC390358	0.00791956486393628	0,154921043777172	0,133748195621955	0.0354135072711544	0.232082883972756	0.0498797734660738
4780	LOC283202	0.0687751300311117	0,381433863150651	0,078005453304204	-0.00605749784858087	0.162068404456989	0.0426405069331406
3061	FLJ10038	0.0303120047371303	0,262327431941985	-0,0940229927844113	-0.179015325444217	-0.00903066012460567	0.043111931003438
1533	CXCL5	0.00938419074528731	0,162310383308084	-0,276573741028862	-0.48451377062012	-0.0686337114376025	0.105476528623749
26025	NOP14	0.974615099613201	0,992965201392661	0,00219288986045764	-0.133503380766068	0.137889160486983	0.0688312471677959
6244	TSHZ3	0.109955353033444	0,466922835631288	-0,0920165270967019	-0.205023374369853	0.0209903201764488	0.0573221518940632
9104	DKFZp547E087	0.208133610824175	0,606179996814915	0,0340111719049388	-0.0190926329418754	0.0871149767517529	0.0269366365050784
5157	C10orf127	0.0789512074206872	0,405931988512608	0,0815808519604582	-0.00951718412897785	0.172678888049894	0.0462090181964591
4955	CBFA2T3	0.0731511432712814	0,391333551720179	-0,0974714196110102	-0.204166800989543	0.00922396176752242	0.0541206927310532
9789	FN3KRP	0.2337100624978	0,633039361234974	0,0610365217939574	-0.0397143147108587	0.161787358298773	0.0511053524006694
243	PRSS23	0.00106561146352948	0,115085519995471	-0,199018197825017	-0.317222694348064	-0.0808137013019708	0.0599586331957177
6788	LOC392591	0.12708147130036	0,496400296336039	0,0716958778973658	-0.0205746875600437	0.163966443354775	0.0468037777898204
2221	ATP2A1-AS1	0.0168107775075697	0,200692375332378	0,125379770783312	0.0228276961597494	0.227931845406875	0.0520190213289832
5917	BNIP3L	0.100522740735372	0,450383591967587	-0,125821558168868	-0.276185655260352	0.0245425389226159	0.0762714279786792
13692	CCNE1	0.394686352406309	0,764322862551365	0,048088011777352	-0.0630627165184551	0.159238740073159	0.0563806449277148
2154	GOLGA2P5	0.016191099466445	0,198725099056991	-0,0757089194380838	-0.137274392584901	-0.0141434462912667	0.031228774966366
15708	TICRR	0.481970356794273	0,813140381992612	0,0276386891700416	-0.0497146654100343	0.104992043750118	0.0392370979966975
14163	METTL1	0.414841664090295	0,776528758530716	0,0375789329979125	-0.0530954508623146	0.12825331685814	0.0459941227452634
8153	TGFBR2	0.173685631076937	0,564743328574953	-0,0739337522024739	-0.180703887237416	0.0328363828324683	0.0541586111452975
7862	EHD4	0.163669176070364	0,551767939387153	0,0637355312676619	-0.0261575546993623	0.153628617234686	0.0455978133393348
1606	ZNF506	0.0100697023861186	0,165982109403426	-0,114220877285604	-0.200921293139306	-0.0275204614319027	0.0439783475671311
2647	LOC388180	0.0230858221697767	0,231189447354956	0,105022477817646	0.0145687066981882	0.195476248937104	0.0458822180479705
5811	LOC283713	0.0972053590824973	0,443538133896475	-0,0983432754474514	-0.214711560620799	0.0180250097258961	0.059027224272835
3274	LOC440869	0.0341127345405023	0,276267304930183	0,101698192355781	0.00769458213430785	0.195701802577255	0.0476828559837707
6399	PVALB	0.11450372278942	0,474459479568914	-0,121412672705721	-0.27243428218717	0.0296089367757284	0.0766049478139746
1274	LOC442491	0.00716140590680025	0,148414451923913	0,125541613244761	0.0344193674621297	0.216663859027393	0.0462212984409235
20	LOC100505564	2.85361950787087e-05	0,0378318606255981	-0,240736432742201	-0.351628152097275	-0.129844713387127	0.0562492639521288
20034	LRRN3	0.680969504520836	0,901263173224017	-0,0378040241664864	-0.218821145639095	0.143213097306122	0.0918200196081768
2182	VTLGL1	0.0163804319543872	0,199050024413646	0,12097172419254	0.0224224458265596	0.21952100255852	0.0499886231662635
21780	TRIM10	0.765181575069174	0,931533033193716	-0,0144541418552416	-0.109732613618419	0.0808243299079359	0.0483295230548449
5052	BCL2L11	0.0759027710000555	0,398369353338573	0,113027729963622	-0.0118843261644514	0.237939786091696	0.0633610088906036
4192	FCER1A	0.0531205972268213	0,335995380598561	-0,187089580084697	-0.376720007895742	0.00254084772634819	0.0961890756977477
4674	INCA1	0.0657947197891809	0,373244971161774	0,0831826389803816	-0.00548088541184642	0.17184616337261	0.0449741244474289
7174	SNRPC	0.140014192765171	0,517056510396683	0,0676913454648402	-0.0223919228074918	0.157774613737172	0.0456942823521024
19673	CD320	0.66405637778416	0,894953650071744	0,0332165155318546	-0.117342336856037	0.183775367919746	0.07637021661806
3856	TMED3	0.045775537756088	0,314711182738075	0,0803120691850366	0.001521620342967	0.159102518027106	0.0399660567948575
6485	EMC7	0.117439176277666	0,480139946940859	0,0582255735889835	-0.0147884615030089	0.131239608680976	0.0370360001268351
17810	LOC441496	0.577762046953892	0,860036428750597	0,0270268209851389	-0.0685397046064554	0.122593346576733	0.0484756369028515
902	MGC34800	0.00468966788315749	0,137295348732559	0,138756007848751	0.0430592358180462	0.234452779879455	0.048541703750538
1179	TMEM43	0.00641580197288001	0,144223859921345	-0,14311291790182	-0.245573725820747	-0.0406521099828939	0.0519727267545191
17271	ALYREF	0.552960109523656	0,848802903024162	0,0430129359041186	-0.0996721910217534	0.18569806282999	0.0723763091885828
1528	LOC440161	0.00934616657982675	0,162084518433996	0,135517870430727	0.0336852480087442	0.237350492852711	0.0516540828374263
884	PLCB1	0.0045917120557993	0,137295348732559	-0,135819711804198	-0.229263927769247	-0.0423754958391478	0.0473991060756091
5365	SLC46A2	0.0846252732020479	0,418177528648176	-0,151354071609148	-0.323558670902126	0.0208505276838305	0.0873499122904358
5526	FLJ40176	0.08883578683694	0,42625423235278	0,073881107462012	-0.0113165266895592	0.159078741613583	0.0432160691470906
1647	LOC388438	0.0103772228052394	0,167062576005417	0,128751655095672	0.0306175562512128	0.226885753940132	0.0497780254532029
23859	OR2W3	0.867630661671552	0,964215893131364	0,0112271268715216	-0.12140847786453	0.143862731607573	0.0672787398701926
4954	C12orf28	0.0731073613452956	0,391288188548751	0,0595214623260799	-0.00562264930086747	0.124665573953027	0.0330440212410995
11897	LOC442682	0.317136510338503	0,70680630172526	0,0357555660040281	-0.0345393995965345	0.106050531604591	0.0356567658754671
12555	C2orf15	0.346555008108434	0,731699371712403	-0,0543642651113891	-0.167966188706533	0.0592376584837549	0.0576240013495693
2691	LOC387981	0.0238857267543211	0,235203894828276	0,101392459892272	0.0135544194128362	0.189230500371708	0.044555401906477
43	ZNF37BP	0.00014052846706167	0,0846200407816212	-0,135002857640121	-0.203609842045724	-0.066395873234518	0.0348005459490946
1079	LOC390342	0.00579025212630895	0,14167530179978	0,144826606935121	0.0424278002361751	0.247225413634066	0.0519412769491744
3285	C1orf177	0.0343324775117667	0,277115872518872	0,107328990629898	0.0079977981207113	0.206660183139085	0.0503852451618906
7283	LOC157381	0.143738180860181	0,523303290609324	0,0479839113172681	-0.0164755123377484	0.112443334972285	0.0326967167292571
5985	RRBP1	0.102360184889822	0,45346278912439	0,118467980451378	-0.0238764226397534	0.26081238354251	0.0722034787461788
2866	ZFP2	0.026572152028119	0,245769877718091	-0,131221839237444	-0.24704013430847	-0.0154035441664181	0.0587482445742926
2764	SRPK2	0.0248793030526508	0,238666686121938	-0,0941693576128709	-0.176327537943642	-0.0120111772820998	0.0416743215645768
4144	LOC441941	0.0518627985364648	0,331796362349574	0,0959619832777688	-0.000781714901053054	0.192705681456591	0.0490727517457024
3185	MRPL16	0.0324888408643256	0,270468325123263	0,107703308779603	0.00907173976278311	0.206334877796423	0.0500303646828241
2217	LOC387883	0.0167890037999387	0,200692375332378	0,1058712136264	0.0192932737636348	0.192449153489165	0.0439162222399917
15925	IGK	0.491588353649809	0,818471516231833	0,0641545724275048	-0.119409607945462	0.247718752800471	0.0931120023569437
20877	CCDC58	0.721229318967513	0,915949989992151	0,0239415012371268	-0.108157760099905	0.156040762574158	0.0670066823928991
5850	SAR1B	0.0984611221807323	0,446272932414037	0,136354635729712	-0.0256009483885607	0.298310219847984	0.0821511511641387
7324	SNRNP25	0.14516002912984	0,52552132337216	0,111993933860483	-0.0389902346836339	0.2629781024046	0.0765859560878218
1247	LOC285771	0.00695371425034875	0,147621382528309	0,109717433031674	0.03037539225951	0.189059473803838	0.0402458490124387
7931	CLPTM1L	0.166139028263678	0,555437691894015	0,0879848027576999	-0.0368407065797601	0.21281031209516	0.0633171084686627
3246	C6orf215	0.033667781618481	0,27479389002475	0,0885758477670452	0.00690792478811462	0.170243770745976	0.0414256410016949
755	STARD5	0.00378710767433753	0,13233492509269	0,19702722554523	0.0643845960891215	0.329669855001339	0.0672823031239231
6452	FANCA	0.116331187039491	0,478072136446389	0,0561660113346296	-0.0140511710666341	0.126383193735893	0.0356173107409101
3515	LOC440784	0.0389656273203958	0,29387137510801	0,0926369989197289	0.00473750523679499	0.180536492602663	0.0445865737332317
10463	LOC339926	0.260709259323172	0,660448645184079	0,0515500009946805	-0.0385622937849104	0.141662295774271	0.0457090059011456
1164	LOC348761	0.00629193326283183	0,143116210251847	0,111916363423188	0.0319824792718603	0.191850247574516	0.0405460585740409
9791	PPP1R12B	0.233794950551696	0,633109575637741	-0,0505616236374696	-0.134037119416066	0.0329138721411265	0.0423425231648754
8546	COX5A	0.187547008565083	0,581887307758387	0,0754318546402121	-0.0370372858906211	0.187900995171045	0.0570494028677755
1055	LOC388002	0.00562327489643647	0,141254848075821	0,119521753865327	0.0353113633096801	0.203732144420973	0.0427152948247591
4263	LOC339553	0.0549089142947838	0,341408548824001	0,0884491937487167	-0.00187710716055128	0.178775494657985	0.0458175594283665
24934	LOC441016	0.91941633058379	0,977675417373621	-0,00391602497451527	-0.0801332428480289	0.0723011928989983	0.0386607983968284
12641	PAPSS2	0.349796130035216	0,733711287705384	-0,049954659670972	-0.155047804174292	0.0551384848323483	0.0533079661773321
59	RPARP-AS1	0.000212810710266104	0,0937056643875506	-0,174285630645839	-0.265428027919208	-0.0831432333724696	0.0462315201827101
8537	DHRS7	0.18722877133917	0,581475181149209	-0,0503891694874338	-0.125465176559011	0.0246868375841435	0.0380819249877365
9506	ALG8	0.223289738197808	0,622820051369124	0,0724536840864987	-0.044485230953022	0.189392599126019	0.0593166733872326
3996	HYMAI	0.0486896987856248	0,322768380032287	-0,115680758748718	-0.23069016605755	-0.000671351439885726	0.0583379403468183
5591	BMT2	0.0909062779456052	0,431080629454782	-0,0684881684493031	-0.147981198333319	0.0110048614347131	0.0403224374759945
13448	SLCO3A1	0.384540629756452	0,758113499217989	-0,0436094561467732	-0.142270473181393	0.0550515608878462	0.0500453020409577
1499	LOC442329	0.00908666242855851	0,160729055565863	0,110607779717502	0.0278059425527594	0.193409616882244	0.0420008132391508
1804	BCRL5	0.0120560250868114	0,177078076960171	0,100785384186343	0.0223353853547333	0.179235383017952	0.039793365248435
7111	ZNF559	0.138076347253529	0,514756635524838	-0,0838620197476188	-0.194916313892019	0.0271922743967813	0.0563317291920039
4604	MBNL1-AS1	0.0638459040687976	0,367696382794129	-0,100799923599781	-0.207456267442906	0.00585642024334448	0.0541008911385995
3624	LOC401642	0.0407914131875358	0,298249046627843	0,0895763603960246	0.00378740476322287	0.175365316028826	0.043516013978605
2126	LOC440114	0.0158206082354124	0,197311113528674	0,126034284049314	0.0239087786750565	0.228159789423572	0.0518026462340926
4896	ITGB7	0.0713796520321694	0,386533899123177	0,0971885167555305	-0.00853311961459396	0.202910153125655	0.0536267654989879
4735	LOC440960	0.0676014078189018	0,378553606825381	0,0874411942817627	-0.00638690223060076	0.181269290794126	0.0475938275422571
13382	LOC399986	0.382107496344134	0,757095605125275	0,0419640350753053	-0.0524891586766157	0.136417228827226	0.0479109049564058
10737	SUV39H1	0.270434781894634	0,667838152364368	0,0690545242958355	-0.054145544536794	0.192254593128465	0.0624926119911401
4761	C20orf194	0.0683709758826579	0,380698460743175	-0,084930028755377	-0.17632064132009	0.00646058380933628	0.0463574261342183
980	LOC254312	0.00511164040530192	0,137996064934653	0,119704543510542	0.0363146544964197	0.203094432524665	0.0422990995664411
3772	LOC389029	0.0435396776035935	0,306059000970117	0,097850972544128	0.00286417090258712	0.192837774185669	0.0481815748603872
1162	ZD77D08	0.00628823766149686	0,143116210251847	0,120500426294066	0.0344417646290765	0.206559087959055	0.0436528209997444
26330	FBXO22	0.990719517183662	0,997648580048847	-0,00043038431968035	-0.0732882386796174	0.0724274700402567	0.0369567782401811
1911	LOC389907	0.0130995203324236	0,181722386839114	0,115751909593472	0.0245665364404319	0.206937282746511	0.0462533194803785
10575	SESN1	0.264301013677474	0,662435284233598	-0,0594666766045805	-0.164205483322344	0.0452721301131833	0.0531282301272114
8660	LOC392563	0.191668511986583	0,58645412683901	0,0609758451278298	-0.0307931820185452	0.152744872274205	0.0465493750174263
3104	NAPSA	0.0309194792938524	0,264120487589077	0,109979925929416	0.010196080396249	0.209763771462582	0.0506148511196001
1708	LOC441053	0.0112215269045589	0,174203036226217	0,116533013058367	0.0267413938873564	0.206324632229378	0.0455463448200934
12195	CPNE2	0.330405440809114	0,718209663575764	-0,0470563676696418	-0.142146935456503	0.0480342001172194	0.0482342097129385
25773	C1orf112	0.9619350991788	0,989561801477848	-0,00385637012614167	-0.162963025493547	0.155250285241264	0.0807060464600156
10318	HINT2	0.255021676171713	0,655293031466902	0,0778462367217399	-0.0566119991819907	0.21230447262547	0.0682032603144096
11526	TGM3	0.302627873552247	0,696136852639714	-0,0602464031267083	-0.175182114532574	0.0546893082791578	0.0583005584726598
3825	C17orf66	0.0449931163707616	0,311876742673018	0,0923879320520266	0.00208189651595728	0.182693967588096	0.0458072799202772
2753	LOC389438	0.0247423279899766	0,238259999376284	0,113716618269855	0.014599686146093	0.212833550393617	0.0502765626647274
4577	DOCK5	0.0632217528256713	0,366249677992719	-0,0952438331919886	-0.195781998794183	0.00529433241020627	0.0509974761606214
2183	LOC442743	0.0164513484175467	0,199820203065163	0,122467976181425	0.0226330826871427	0.222302869675707	0.0506407449397672
24621	LOC137829	0.903716068692463	0,972801758957224	-0,00534052891798628	-0.0922695942996835	0.0815885364637109	0.0440943288841091
4203	LOC439959	0.0533927438316259	0,336832881916622	0,0837105343388556	-0.001234744435196	0.168655813112907	0.0430880631578031
3965	LOC153095	0.0482073063444523	0,322007881628283	0,086232136131462	0.000686069890032559	0.171778202372892	0.0433928095629288
6651	FAM113B	0.123039803674746	0,490423273731456	0,0777552147232328	-0.021241615551889	0.176752044998355	0.0502156416092636
2469	LOC442440	0.0203901187491214	0,218898183081335	0,104579740149636	0.0163588934701543	0.192800586829118	0.0447495784159056
5311	SOX8	0.0832925032383381	0,41578937305269	-0,0984714183039765	-0.210023750403379	0.0130809137954262	0.0565843564264994
5351	LOC440900	0.0842161988259413	0,417286124372416	0,0795211041817583	-0.0108349075512826	0.169877115914799	0.0458326300935014
4248	VCPKMT	0.054616020368963	0,340811226797897	-0,0728360321485388	-0.147127149588418	0.00145508529134034	0.0376837936906166
552	LOC441529	0.00270370221446206	0,12806218020744	0,119303081999425	0.0418333969000718	0.196772767098778	0.0392961060644105
1941	FAM92A3	0.0135971642055293	0,185743847969917	0,0974547174061765	0.0202627297737385	0.174646705038615	0.0391552454284117
1094	OR1S2	0.00585716738007283	0,141958677406427	0,142963547672462	0.0417416702533759	0.244185425091549	0.0513442855227559
2517	ZNF223	0.0210604816388503	0,221822197848721	-0,157615855973508	-0.291288472628886	-0.023943239318131	0.0678047589229306
4330	LOC440191	0.0565682471770826	0,346387970538184	0,0894384624966274	-0.00252465675819094	0.181401581751446	0.0466478272580657
1126	C8orf88	0.0060804246475943	0,143116210251847	-0,104630705594741	-0.17904907137708	-0.0302123398124024	0.0377483397689362
12484	AMH	0.343574241777988	0,729617396194429	0,0325038160875768	-0.0349982811144545	0.100005913289608	0.0342400975016138
639	LOC392395	0.00312525881211684	0,128800939647764	0,152177963138724	0.0518434247341063	0.252512501543341	0.0508941872942301
11900	LOC100129550	0.317405860753768	0,707228268729928	-0,0464289519196471	-0.137758592059242	0.0449006882199481	0.0463264981798659
12222	FOXO3B	0.33134454664805	0,718779293102267	-0,045791146734855	-0.138505270166805	0.0469229766970953	0.0470287703296884
6733	LOC388648	0.125700145481249	0,494814966184191	0,0784239663853764	-0.0221364156043045	0.178984348375057	0.0510087453108432
2981	LOC391030	0.0289152681105556	0,257057074136569	0,117535454516842	0.0122063389379898	0.222864570095694	0.0534276613122787
4737	ATP5G1	0.067656930019293	0,378704559734337	0,131831413751333	-0.00965810703915454	0.273320934541821	0.0717698440216333
3219	DKFZp434O0320	0.0331822584752405	0,273323262960858	0,0877660003199675	0.00706917951257249	0.168462821127363	0.0409330543352705
8599	DNAJB11	0.189526401954095	0,584365083295017	0,130686740625829	-0.0650459078864182	0.326419389138077	0.0992843962943831
25201	LOC286437	0.933627711264482	0,982143715834117	0,00391848655478071	-0.0887274792040175	0.0965644523135789	0.0469941976946008
83	IL4	0.00033965082443428	0,104745646535265	-0,218286243323375	-0.336396894353837	-0.100175592292912	0.0599110305441061
332	CD200	0.00160837397193956	0,12806218020744	-0,174907297532859	-0.282784311495151	-0.0670302835705663	0.0547200698845945
7462	LOC388204	0.150304967135933	0,533978716530798	0,0619455414376858	-0.022638993156314	0.146530076031686	0.0429050774964666
1902	LOC441221	0.0129875931248478	0,180984434012982	0,0986301513875306	0.0210297572130927	0.176230545561969	0.039362407581856
24309	NDUFS2	0.888907061908791	0,969525893505957	-0,00749247361208543	-0.113105723525988	0.0981207763018171	0.0535717870170929
3315	LOC387941	0.0349012300863316	0,279157199317973	0,107258737893489	0.00767661136779586	0.206840864419183	0.0505125301729911
6708	C1QTNF3	0.124935656462461	0,49370952166918	-0,0558908934123814	-0.127412178791867	0.0156303919671038	0.0362788103828072
5211	LOC132706	0.0802956419732419	0,408566291867302	0,0848601547139809	-0.010327177686342	0.180047487114304	0.0482832930738557
2457	AGO4	0.0202264015074683	0,218275553915556	-0,0758900411036274	-0.1398243364815	-0.0119557457257553	0.0324303480658293
4842	OR2G6	0.0701575293180877	0,38410006712937	0,0876631072391807	-0.00728081622269168	0.182607030701053	0.048159825120551
17061	SPP1	0.54452920942749	0,846159320907969	-0,0296248838051274	-0.125845439442461	0.0665956718322058	0.0488073903366457
21453	SLC26A11	0.750215118029914	0,927194941559135	-0,0192419470759106	-0.138241039965807	0.0997571458139853	0.0603616881851637
1440	DKFZP547L112	0.00856752043224554	0,157326736606524	0,136730818079202	0.0351674346173175	0.238294201541087	0.0515175127362424
1782	ITGB2-AS1	0.0118848951836212	0,176679448649726	-0,117951734341954	-0.209576904140603	-0.0263265645433053	0.0464764041051639
3286	SPACA6	0.0343789076665433	0,277406188916128	-0,0778774124785919	-0.149970454666626	-0.00578437029055824	0.0365688311330266
2501	LOC401286	0.0208234653684453	0,22076536755071	0,102277387678857	0.0156992195458799	0.188855555811834	0.0439163380289025
11063	EBP	0.282820038080055	0,67784265657531	0,0546575796654401	-0.0454116309419795	0.15472679027286	0.050759601110652
17565	DCTPP1	0.565350244091398	0,853416551214541	0,0283285579539433	-0.0686576271167585	0.125314743024645	0.0491957519955462
6582	GEMIN6	0.121359272934383	0,48881343407464	0,0755264305777568	-0.020198574726685	0.171251435882199	0.0485560249358882
8676	C21orf47	0.191942644866311	0,58645412683901	0,0467171622848399	-0.0236360303130306	0.11707035488271	0.0356863012254441
4732	LOC440371	0.0674121286748579	0,37773300756844	0,0914264088318803	-0.00660975896321764	0.189462576626978	0.0497283504235733
3738	KRTAP10-5	0.0427195925964242	0,303025681566128	0,0652489198272212	0.0021606860775842	0.128337153576858	0.032001187582764
2737	LOC340171	0.0245428873157988	0,237710357409014	0,101785540633686	0.0131925178884332	0.190378563378939	0.0449383628434711
471	MIR646HG	0.00234893260835056	0,12806218020744	-0,14102216391364	-0.231284905183735	-0.0507594226435452	0.0457853191227663
1417	LOC348817	0.00835000738606601	0,156245903910755	0,166794563513677	0.0433170099845721	0.290272117042781	0.0626333647004087
1808	LOC341371	0.0120889216041605	0,177078076960171	0,131062052255815	0.0290053857668801	0.233118718744749	0.0517677280575757
2574	LOC147151	0.0219084833038014	0,225681210101124	0,107842144975127	0.0157780352215945	0.19990625472866	0.0466990541779103
3244	LOC339875	0.0336452251697694	0,27479389002475	0,103196424345134	0.00806038441356485	0.198332464276703	0.0482572752284253
3781	ZC3H6	0.0439146937470071	0,307906692968435	-0,0984463470784427	-0.194183108073417	-0.00270958608346825	0.0485619879504718
20545	DONSON	0.70506657775776	0,909907310897761	0,0340994884241874	-0.143269941054308	0.211468917902682	0.0899697462876237
1743	LOC392473	0.0116129944035933	0,176412043707147	0,108938748468486	0.0245922734731582	0.193285223463815	0.0427843229687175
3635	BACH2	0.0409199394491661	0,298249046627843	-0,174487239472092	-0.341704572808233	-0.00726990613595224	0.0848201468504447
1986	PCDHB18	0.0141001085400186	0,188198488324035	0,0848142140890773	0.017272671445172	0.152355756732983	0.0342601060025603
23784	TEX264	0.863716346117702	0,962892655453703	-0,00778266333750802	-0.0970599705189615	0.0814946438439455	0.0452854626638549
2669	APBB1	0.0235306254047018	0,233763406746222	-0,108335034503409	-0.201946512369761	-0.0147235566370571	0.047483948829335
4262	LOC441544	0.0549069355881599	0,341408548824001	0,0672673582533875	-0.00142701190974527	0.13596172841652	0.0348448719327617
1809	SNX29P2	0.0120896205889616	0,177078076960171	-0,113991866965264	-0.202756889767709	-0.0252268441628198	0.045025609002815
4768	CBR1	0.0685644344258373	0,381202786294236	0,115896384025572	-0.00890417084397056	0.240696938895114	0.0633044504409862
5479	OR5D13	0.0875319486296221	0,423600952347952	0,0696841933494965	-0.0103425355798461	0.149710922278839	0.0405931536182471
1686	LOC441119	0.010926574141497	0,171785639117483	0,113062049537067	0.0262687132443447	0.199855385829789	0.0440254809900001
13584	LOC439962	0.39012206530793	0,761471401751564	0,0400954267556633	-0.0516903573950401	0.131881210906367	0.0465578749231452
2673	CCL4L2	0.0236099347431542	0,234200306664696	0,101779291207923	0.0137818489547486	0.189776733461098	0.0446362576502387
6146	PPP1R13B	0.107042904191646	0,461803222362756	-0,0769225571130548	-0.170611718676913	0.0167666044508029	0.0475233534921104
5017	LOC401175	0.074661672898257	0,394589247936473	0,0682293107538358	-0.00685146367942641	0.143310085187098	0.0380843432078464
21366	KIAA0101	0.745982278709765	0,925756815500768	0,0306200508528114	-0.155479216073945	0.216719317779568	0.0943979121934486
391	LOC338829	0.00195524123752854	0,12806218020744	0,153035394308605	0.0568558430042806	0.249214945612929	0.048786591096053
21337	INTS7	0.744060041523297	0,924626329895966	-0,0170859734581495	-0.12012117749323	0.0859492305769312	0.0522640862801766
2735	LOC440755	0.0245061908719416	0,23758012832524	0,100817922385601	0.0130898733700361	0.188545971401166	0.0444996092925674
3543	LOC442126	0.039474196826052	0,295415842179726	0,0988377378631668	0.00480889107989488	0.192866584646439	0.0476956571021418
16190	TNFRSF17	0.504168569571424	0,82562650817386	0,0928541337656785	-0.180727747840938	0.366436015372295	0.138773026160195
2763	MRPL28	0.0248708393243221	0,238666686121938	0,0989096233052703	0.0126209058415915	0.185198340768949	0.0437695156404215
3545	GPR123	0.0395296934464375	0,295664265650858	0,0997910067368623	0.00482828665226942	0.194753726821455	0.0481693596123865
7414	HIST2H4B	0.148190740470079	0,529916995156313	0,0625955801741946	-0.0224312067080187	0.147622367056408	0.0431294077335468
4926	HRASLS2	0.0722491115788498	0,388814717189469	0,121784406925637	-0.0111018454815499	0.254670659332824	0.0674058796340511
9588	RALY-AS1	0.226519378367911	0,626424834942131	0,0639530924972563	-0.0399900899872367	0.167896274981749	0.0527246537577202
2761	IGSF11-AS1	0.0248463184129965	0,238596296485192	-0,122479663275174	-0.229312521631214	-0.0156468049191349	0.0541904272327824
7807	OR7E47P	0.161731673231459	0,549291061320883	0,0555502306658542	-0.0224362717829045	0.133536733114613	0.0395582590517644
2315	LOC283761	0.0182351835129414	0,20885783621842	0,114123394091038	0.0195752719300544	0.208671516252021	0.0479590569119256
5110	LOC401891	0.0773093183212893	0,401110816775166	0,0752756598368368	-0.00831604160440878	0.158867361278082	0.0424014678996952
8963	LOC121792	0.203005248481859	0,60036527027842	0,0579061954840822	-0.0314853581666574	0.147297749134822	0.0453434136077472
2520	LOC442481	0.0211206915947086	0,222206377590177	0,111430039407667	0.016882437914782	0.205977640900553	0.0479587928056655
2014	DAB1-AS1	0.0144398656905445	0,190047049768164	-0,11428872348659	-0.205625792012513	-0.022951654960668	0.046330266191271
3442	FAM66E	0.0374318505755061	0,288350800797654	0,0685428855821461	0.0040254621325433	0.133060309031749	0.0327261368318024
1998	LOC402160	0.0142221805884069	0,188507998456212	0,0903669801635535	0.0183111660874837	0.162422794239623	0.0365499473614657
5169	CYCSP52	0.0792195812784822	0,406351998504007	0,0693479733203251	-0.00815996375658294	0.146855910397233	0.0393155091866155
254	LINC00938	0.00111184159650342	0,115211558521964	-0,112131687116956	-0.17898295235718	-0.045280421876732	0.0339099662797238
5773	ATAD3A	0.0960477820539977	0,44114099102057	0,088917636053129	-0.0159303556065084	0.193765627712766	0.0531836136369158
9979	PALD1	0.241708971855599	0,642139571787705	0,0739056512955725	-0.0501925539649403	0.198003856556085	0.0629481871530262
11616	HSP90B1	0.305757002780619	0,697916997597216	0,0999113185428773	-0.0919360895455684	0.291758726631323	0.0973136277339631
2954	LOC390146	0.0284483324355505	0,255325393460292	0,107113775059298	0.0114080022005998	0.202819547917996	0.0485462693750278
11995	EP400NL	0.32184262547555	0,711407874764009	0,0410123715348864	-0.0404072307723486	0.122431973842121	0.0412996815965364
9327	NLRP12	0.217007358937583	0,616807141301146	-0,0760775893685676	-0.197198632302844	0.0450434535657085	0.0614380366161714
17084	STAP1	0.545422931372918	0,846516566691227	0,0477889636251104	-0.107773533485814	0.203351460736035	0.0789082901043892
3135	LOC100289090	0.0314695457522028	0,26616108632206	-0,08703958288354	-0.166270582020303	-0.00780858374677705	0.0401895237043302
1837	CCR3	0.0123900879035908	0,178818307574351	-0,204953157570889	-0.365111909968589	-0.04479440517319	0.0812397173590188
23185	IRF4	0.833027434660456	0,952672953634764	0,0136684615657419	-0.113988383689815	0.141325306821299	0.0647532892973163
1248	C21orf124	0.00695804225530775	0,147621382528309	0,106737964284818	0.0295444962733854	0.18393143229625	0.0391559963431714
1136	LOC152742	0.00616224568739823	0,143116210251847	0,14033314268473	0.0403585449569434	0.240307740412517	0.0507116092058401
9491	TLE2	0.222764474425251	0,622326262942647	-0,0495731986601822	-0.129492340055075	0.0303459427347106	0.0405385803853815
24638	MLST8	0.904203914446633	0,972801758957224	0,00576721059545193	-0.0885874628168728	0.100121884007777	0.0478609310122842
2683	LOC441754	0.0238518949687372	0,235203894828276	0,107690568458012	0.0144191135793372	0.200962023336687	0.0473114738880601
4023	LOC441169	0.0491392131132656	0,32364108808582	0,0967142530804187	0.000368041111923748	0.193060465048914	0.0488711288752839
3146	HCG4	0.0317546821116472	0,26762794225421	-0,11673347685667	-0.223174526166887	-0.0102924275464525	0.053991684075354
3639	LOC441296	0.0409372651880672	0,298249046627843	0,0964528319656222	0.00401063472975648	0.188895029201488	0.0468908371416377
19910	BOP1	0.675457158856399	0,899535236920011	0,0122130171903897	-0.0452144311881682	0.0696404655689476	0.0291297828253482
7164	C8orf50	0.13958789859087	0,516619734100886	0,0692220689753396	-0.0227986594783358	0.161242797429015	0.0466770492329023
2289	OR10V2P	0.017971285829827	0,208173282559136	0,105768400169664	0.0183448934501818	0.193191906889146	0.0443451317527062
23158	JAML	0.831746851944201	0,952277883505867	-0,0124905352243991	-0.128244823835308	0.10326375338651	0.0587157776210276
1401	FBXL4	0.00828817394047861	0,155968024104444	-0,122554234362559	-0.213192739340475	-0.0319157293846442	0.0459759233636215
3326	FLJ36116	0.0351985848092311	0,28060447270498	0,0775549384897468	0.00543194236346897	0.149677934616025	0.0365840251167478
3394	LOC150837	0.0365642904183273	0,285465561180844	0,0651285842081484	0.00410861976117566	0.126148548655121	0.0309520684365712
2993	LOC401284	0.0291193056874279	0,257941881146358	0,0886865984012048	0.00910817230977576	0.168265024492634	0.0403657542704243
3211	LOC440336	0.0329686809465686	0,272240602708897	0,106679086322427	0.00871314583828864	0.204645026806565	0.0496927279751722
6707	LOC441591	0.124901925991992	0,49370952166918	0,074971288060295	-0.0209577696275747	0.170900345748165	0.0486595294756523
14861	H2AFX	0.44550983312642	0,794556555701079	0,0452776626356606	-0.0714999528196054	0.162055278090927	0.0592348549886824
22186	GSTZ1	0.786443933025399	0,939897272341497	0,0139385985618062	-0.0873549945125826	0.115232191636195	0.0513806629262993
23156	SGO1	0.831628759034609	0,952256787048209	0,00880361833814267	-0.0727245847684149	0.0903318214447002	0.0413547688028854
1171	PAN3-AS1	0.00632978473561485	0,143325569824789	-0,135556512456717	-0.232446232008357	-0.0386667929050765	0.0491468203487513
23553	PSEN2	0.851197350970914	0,95819755431834	-0,00892076999447304	-0.102554527587607	0.084712987598661	0.0474952501080944
9784	C3orf62	0.233568151343367	0,632927609338657	-0,0732722186579808	-0.194183258720959	0.0476388214049972	0.061331513721522
7576	MMACHC	0.154178800568893	0,539605451040681	0,0796606551606252	-0.0301512179503786	0.189472528271629	0.0557015174047431
5698	LOC442428	0.0937948659391214	0,43645762549563	0,0662443888004989	-0.0113338800233602	0.143822657624358	0.039351184609645
3280	LOC148915	0.0342636931122362	0,27698226307041	0,0996263912586971	0.00745947374011142	0.191793308777283	0.0467512028969168
5072	ZNF585A	0.0766198271193692	0,400361721721228	-0,0738936301522841	-0.155757850042747	0.00797058973817837	0.041525211617553
199	ABCB1	0.000861487763371146	0,11396899713879	-0,229886459329325	-0.36391696735982	-0.0958559512988307	0.0679862975133883
2175	LOC341651	0.0163162924623523	0,198725099056991	0,116313382521327	0.0216164375802868	0.211010327462367	0.0480345465146317
3406	OR10D4P	0.0367187604071431	0,285811264690525	0,101262100619076	0.00630921050139022	0.196214990736761	0.0481643734113751
1910	LOC402695	0.0130982713658103	0,181722386839114	0,111599804806029	0.0236865392071194	0.199513070404938	0.0445935594679766
1505	LOC442199	0.00918297162547145	0,161726372702726	0,117799474350502	0.0294896622015142	0.20610928649949	0.0447947057004853
5572	PIM2	0.0903002869912528	0,429704255127973	0,146335535982234	-0.0231925572150539	0.315863629179521	0.0859922681063472
861	LOC285205	0.00442909270308617	0,136165496570557	0,117497830713375	0.0369922049894557	0.198003456437293	0.0408360715958979
3761	LOC440801	0.0433125523511519	0,30520095669876	0,0797808324930532	0.00241992195189158	0.157141743034215	0.0392409307197538
26367	IGKC	0.992351839570999	0,997921986810219	0,000778228088397656	-0.159083162035942	0.160639618212737	0.0810888818493802
5013	LOC127309	0.0745447642549025	0,39428574191477	0,0711416530669755	-0.00711215110630412	0.149395457240255	0.0396938464999966
2769	SIRPB2	0.024964425736836	0,238865311316876	-0,179932246230861	-0.337007843854279	-0.0228566486074421	0.0796758026888127
2305	PITPNC1	0.0181549960372533	0,208793805101897	-0,112296569933193	-0.205266001518675	-0.0193271383477105	0.0471582740996783
16373	CMTM2	0.512123019512347	0,829349652621381	-0,0774162999889354	-0.309835336290343	0.155002736312472	0.117893381006714
1405	MRPL40	0.00829878565168587	0,155968024104444	0,170261277568104	0.0443186222684227	0.296203932867785	0.0638837751094857
7272	LOC390414	0.143165724949941	0,521919586180676	0,0571571402243574	-0.0195148950728108	0.133829175521526	0.0388915022353292
4941	ANP32D	0.0727700159724796	0,390359416944842	-0,0888236398471034	-0.18592269834273	0.00827541864852328	0.0492530064696287
6326	TRMT13	0.112008665035216	0,469476723586588	-0,0762460819906448	-0.170428326570911	0.0179361625896216	0.0477734673590573
4240	LOC401254	0.0545016422423082	0,340811226797897	0,0932621284031276	-0.001817745130808	0.188342001937063	0.0482287851072143
1835	SLC39A7	0.012380985131881	0,178818307574351	0,16069830309877	0.0351353645251366	0.286261241672403	0.0636911657201217
1990	NXF4	0.014139461458995	0,188218459182042	0,126933021207338	0.0258084070008148	0.228057635413861	0.0512949492499654
3089	LOC400712	0.0306866599354477	0,263249444971048	0,0986362994958792	0.00927026572456081	0.188002333267198	0.0453304687779444
1027	CKMT2-AS1	0.00544169350201039	0,140378470904607	-0,1278399380389	-0.217558573679614	-0.0381213023981855	0.0455093242933698
10062	LOC441128	0.244671130355622	0,644748064140262	0,0489584434429637	-0.0337698673876405	0.131686754273568	0.0419635173779231
2406	LOC388746	0.0195288800653799	0,215215401053013	0,0999289990215422	0.0162233650620872	0.183634632980997	0.0424592595934913
1410	LOC392347	0.00830856636951875	0,155968024104444	0,0915338669512985	0.0238156415434436	0.159252092359153	0.0343497274412303
15841	LOC400832	0.48756771113656	0,815885527778167	0,0262599328737022	-0.048183796868142	0.100703662615546	0.0377612055091501
12221	LOC388337	0.331310758223704	0,718779293102267	0,0392122141223874	-0.0401758709484667	0.118600299193242	0.04026920475014
1536	TTC39B	0.00943416716992449	0,162405612324965	-0,142259322552909	-0.249292399877935	-0.0352262452278826	0.0542919872924538
4090	CECR6	0.050703408050055	0,328650936981327	-0,130975898166172	-0.262356521591327	0.000404725258983996	0.0666421569456771
598	FLJ35424	0.00291324174693942	0,12877008024128	0,164150278093675	0.0567243497245474	0.271576206462802	0.0544912589982405
10796	SLC12A8	0.272793415166683	0,669964285706582	0,0569089867441588	-0.0451245424424941	0.158942515930812	0.0517559917779801
2884	LOC347421	0.0269633197795037	0,247820493302935	0,107838316322236	0.0124105880463843	0.203266044598088	0.0484052326662282
11397	TRPC1	0.297230495053958	0,691503604137553	-0,0578695213045977	-0.167041469019584	0.0513024264103883	0.055376918483204
8799	LINC01094	0.196550175098428	0,592260145723734	-0,0785910140000535	-0.198178338791474	0.040996310791367	0.0606600658429938
13767	LOC389683	0.397660750249616	0,765757970903862	0,0344853383420349	-0.0457285496060688	0.114699226290139	0.0406880890842002
447	LOC164036	0.00222739984103809	0,12806218020744	0,149587424793527	0.0543531743624519	0.244821675224602	0.0483070920077277
2539	STYXL1	0.0214006224765671	0,22333927513463	0,107789141045486	0.0161303563504819	0.199447925740491	0.0464934550913765
4440	WDR16	0.0599648680875899	0,358056335546277	0,0883737454324598	-0.00374109081785379	0.180488581682773	0.0467247849369191
4359	LOC388887	0.057275725168523	0,348397763900754	0,0764631832310465	-0.00238496806897276	0.155311334531066	0.0399953260748973
3885	LOC440562	0.0463449603595231	0,316302863303154	0,095777084953562	0.00156609117531067	0.189988078731813	0.0477880502443734
19728	GPRC5D	0.666785776451662	0,896139900503432	0,0499057124013629	-0.178273659621012	0.278085084423738	0.115742832737766
2180	LOC440417	0.0163387032224869	0,198725099056991	0,102737516550169	0.0190756732804892	0.186399359819848	0.0424370469875171
8806	IFI35	0.196739984572447	0,592387087319831	0,115736841660975	-0.0604480983917317	0.291921781713681	0.0893689200154081
2831	C16orf3	0.0257533542938402	0,24120458816714	0,103103664598797	0.0126052374593988	0.193602091738196	0.0459048695882954
19390	SLC27A2	0.650737882793005	0,889750138369449	-0,0468184476108546	-0.250393139525087	0.156756244303378	0.103262233159099
6641	MGC2848	0.122768392764134	0,489996470097154	0,0783620077583096	-0.0213346843462962	0.178058699862915	0.0505706429836278
3295	LOC441513	0.0345435577900118	0,277941413621851	0,100455214140923	0.0073754973762172	0.193534930905628	0.0472142156992154
1203	DOLK	0.00659121551524351	0,145089590327371	0,115354965628458	0.0324913880600935	0.198218543196822	0.0420321307467162
693	CREBL2	0.00341540869513955	0,130677577996573	-0,148109655611664	-0.246698377917585	-0.0495209333057431	0.0500086309053619
871	LOC441566	0.00450417976265891	0,136829540945164	0,145306663763205	0.0455558766989008	0.24505745082751	0.0505980823784201
2027	FLJ39582	0.0145933357615255	0,190691045851691	0,0938740536226543	0.0187330972372691	0.169015010008039	0.0381148701987688
22548	AMDHD2	0.802652993697474	0,943809194235299	0,00709252406089368	-0.0487848434168266	0.0629698915386139	0.0283435121259176
4108	HSU79275	0.0511262189706258	0,329950427169161	0,0858165612879392	-0.000423865820460528	0.172056988396339	0.0437450206018719
3992	LOC390906	0.0486187358879384	0,322768380032287	0,0878396523182104	0.000537542975126024	0.175141761661295	0.0442835535473378
10061	FAM98A	0.244636634049048	0,644721235643626	0,0790217197854217	-0.0544966971918305	0.212540136762674	0.067726541915866
7487	HBP1	0.151013053370695	0,534787888819798	-0,0757868219175044	-0.179451694191538	0.027878050356529	0.0525834823106567
2025	LOC440857	0.0145269441069566	0,190213295306645	0,125254710938281	0.0250637650751409	0.225445656801421	0.0508213507035984
2957	LOC441732	0.0284999676701657	0,25555517171946	0,0863800337130332	0.00917436683993246	0.163585700586134	0.0391621841540729
691	ZNF542P	0.00341289379813025	0,130677577996573	-0,176058793682125	-0.293242412682981	-0.0588751746812695	0.0594407982343476
2788	LOC401616	0.0252601883379431	0,240234538658738	0,111966394825457	0.0140217072809863	0.209911082369929	0.0496819475289853
2158	LOC285101	0.0162314963094447	0,198725099056991	0,123030586090801	0.022945326345075	0.223115845836527	0.0507677419549102
22269	OAS2	0.790704300167382	0,941398341224737	0,0212928798054371	-0.136672985806606	0.17925874541748	0.0801273866246691
1519	DSC1	0.00928094443752152	0,161971463381494	-0,196095777062515	-0.343310316789543	-0.0488812373354874	0.0746738309303512
1050	PPBPL2	0.00560639218461636	0,141254848075821	0,145744468098244	0.0430955569968938	0.248393379199595	0.0520681411427164
2696	VPRBP	0.0239315721034361	0,235365591365953	0,0556398712483888	0.00742217805873634	0.103857564438041	0.0244581810721418
4736	TMEM147	0.0676312271691553	0,378640622548596	0,113147593360352	-0.00827785178170928	0.234573038502412	0.0615924430969517
12808	SLC46A3	0.356884654548071	0,738782500577721	-0,048573000183547	-0.152278500941584	0.0551325005744904	0.0526040909037419
17887	UBE2J1	0.58091009882538	0,861118760572201	0,0483434566565628	-0.124024125482913	0.220711038796039	0.0874325845152479
3602	LOC391849	0.0403649277783838	0,29713204620342	0,100411845093688	0.00445171459384422	0.196371975593533	0.048675291002416
6127	LOC346521	0.106471565263736	0,460762779984978	0,0578490079837643	-0.0124937009239275	0.128191716891456	0.0356809834266086
26383	RUNX1-IT1	0.993194866531517	0,998164040711184	0,000432731692352792	-0.0994699448876422	0.100335408272348	0.0506751275672703
336	CKAP4	0.00163508035450207	0,12806218020744	0,195966522822579	0.0749118903681059	0.317021155277051	0.0614043502360758
17708	MED27	0.572608629406845	0,857393144834114	0,0179041055553519	-0.0445559996683109	0.0803642107790147	0.0316825725639071
4025	C15orf33	0.049149325497753	0,32364108808582	0,10698190380734	0.000402314675440829	0.21356149293924	0.0540619576994173
905	MLL	0.00471682758978755	0,137295348732559	0,12333738156361	0.0382177255910937	0.208457037536126	0.0431765151100383
7016	LOC284072	0.134535209414338	0,5084380099232	0,0666517297831823	-0.0208135915539656	0.15411705112033	0.044366342006094
18699	THBD	0.617886183519108	0,876156594256866	-0,0423471173831761	-0.209450564952277	0.124756330185925	0.0847623788709433
748	LOC388388	0.00375729325232135	0,13233492509269	0,145902044821305	0.0477636649235688	0.244040424719042	0.0497801969958319
1200	OR13C2	0.00654935236581174	0,144595402847901	0,124496486649231	0.0351368141312615	0.2138561591672	0.045327242064347
2018	STARD10	0.0144749373599273	0,190047049768164	-0,0920236180995699	-0.165593585992396	-0.0184536502067437	0.0373179942291505
3872	GCM1	0.0461466369625423	0,315983175437991	-0,120342553158659	-0.238608755414482	-0.00207635090283675	0.0599899331166717
9523	IGLJ3	0.223922869042452	0,623471056669182	0,11323301798049	-0.0697739469443659	0.296239982905346	0.0928293576382824
5695	LOC441112	0.0936972461478166	0,436152141945241	0,0619295330978433	-0.0105739347960598	0.134433000991746	0.0367770174971343
17403	OGFRL1	0.558552608969151	0,850874571328191	-0,034419597861615	-0.150227082804064	0.0813878870808337	0.0587427611912299
13113	ERLEC1	0.369692184196138	0,747530996978678	0,0711314124410005	-0.0848540201557924	0.227116845037793	0.0791228219911494
12427	NDUFAF1	0.341033957782051	0,727650711401873	0,0716315162225371	-0.0763462651842214	0.219609297629296	0.075060981413292
4456	SGSM2	0.0602928070902869	0,358766557450394	-0,0783589497424084	-0.160140515024072	0.00342261553925481	0.0414832854851578
1524	LOC440507	0.00931411536947117	0,161971463381494	0,11391766834517	0.0283556002068744	0.199479736483465	0.0434009264442052
15509	NDUFS7	0.473033387862804	0,808719289926444	0,0304498979869762	-0.0530571741239829	0.113956970097935	0.0423585400998102
7374	LOC440785	0.146843777672641	0,527952593858517	0,0550147025320555	-0.0194651204294325	0.129494525493544	0.0377795136123199
1185	LOC100130705	0.00645570718701142	0,144400763618899	-0,0915674947719259	-0.157174842318298	-0.0259601472255539	0.0332789953190142
16500	SLC45A4	0.518095727278183	0,832408849464421	-0,043343061495239	-0.175332229338971	0.0886461063484935	0.0669508380250779
3205	C14orf48	0.0328726464898283	0,271868698870021	0,0505414715620114	0.00415378585374409	0.0969291572702787	0.0235299190300933
1834	LOC441068	0.0123803402501206	0,178818307574351	0,117192319869027	0.0256238240782655	0.208760815659788	0.046447656501218
3928	OR10H5	0.0473273164735989	0,319404385582047	0,0780814893803523	0.000929630392072903	0.155233348368632	0.0391348903765607
530	OR6C1	0.0026103037352324	0,12806218020744	0,155226304537582	0.0547956887366823	0.255656920338482	0.0509429220677079
3331	MRPL46	0.0353385822782546	0,281187540359617	0,102988129176834	0.00713926189564477	0.198836996458024	0.0486188532973226
1559	ACCN1	0.00961654733396218	0,163430680513776	0,0969568019620656	0.0238198685756288	0.170093735348502	0.0370983396652936
1289	LOC441235	0.00722149950481698	0,148547757463322	0,126250869851408	0.0345169710299495	0.217984768672867	0.0465315563522283
1796	LOC402558	0.0119674255996571	0,176679448649726	0,111108117208399	0.0247139931964871	0.197502241220311	0.0438229825790561
15104	CYAT1	0.455331342473353	0,799332001170614	0,0390340860337492	-0.0638504509472953	0.141918623014794	0.0521876611788195
2671	C21orf110	0.0235960325901372	0,234200306664696	0,0801609631042913	0.0108615279961559	0.149460398212427	0.0351517880667848
5116	LOC441584	0.0774855954513586	0,401589242258165	0,0786808383634102	-0.00874461788621929	0.16610629461304	0.0443461206420162
26448	WDR76	0.997154708429304	0,999534039929296	-0,000291308312015583	-0.161142967120509	0.160560350496478	0.0815911906324209
26181	WDR5	0.982879230266122	0,995372034645205	0,00116205106332022	-0.105465325887611	0.107789428014251	0.0540861978289963
24958	SUV39H2	0.921317399481878	0,978753443790183	-0,00756528659972767	-0.158377397153558	0.143246823954103	0.0764986805422087
10094	SHC1	0.246077513356951	0,646372987198578	0,044531557069641	-0.0309416042748972	0.120004718414179	0.0382833794846044
7537	TMEM208	0.152698707103036	0,537046047764552	0,108146999803492	-0.040394872368412	0.256688871975396	0.0753471136017562
1856	LOC388504	0.0125986666560082	0,179894133265924	0,113053813965156	0.0244962220178494	0.201611405912462	0.0449203907503579
3932	LOC387793	0.047376464450797	0,31947786238883	0,0965330960575247	0.00112794121026802	0.191938250904781	0.048393782408709
1396	CCDC67	0.008236117522367	0,155968024104444	0,131758286260214	0.0343927110161525	0.229123861504276	0.0493881957427104
3141	PPM1A	0.0316654046279574	0,267251536454824	-0,0924189825717216	-0.176644780821674	-0.00819318432176952	0.0427231102997912
642	LOC153469	0.00313023349842635	0,128800939647764	0,129521591207075	0.0441104526987696	0.21493272971538	0.0433243681525231
1259	PIK3IP1-AS1	0.00703372782466852	0,147621382528309	-0,153165481592428	-0.264086249236371	-0.0422447139484847	0.0562639985497839
951	LOC388589	0.00493613961413529	0,137295348732559	0,15003259390331	0.0459418217049095	0.25412336610171	0.0527995178938565
19721	FMC1	0.666427769912445	0,89598742707505	0,0177921208561603	-0.063464229243703	0.0990484709560235	0.0412168727397829
4413	ZNF566	0.0590218395917148	0,354580170609847	-0,132868482418209	-0.270845333929477	0.00510836909305862	0.069988060290508
1475	LOC442084	0.00883758186971543	0,15880010761498	0,123704587141273	0.0314398505254584	0.215969323757088	0.0468008211393934
843	LOC441348	0.00430469077224826	0,135065972666679	0,112844364084292	0.0357773373403856	0.189911390828199	0.0390918596495316
21317	APOBEC3B	0.743242089410742	0,924311847978964	0,0424956509519011	-0.212923710665723	0.297915012569525	0.129560179729115
419	LOC151363	0.0020765558861274	0,12806218020744	0,164877725192575	0.0606395039953849	0.269115946389764	0.0528743106529607
13971	TBC1D4	0.406090996059087	0,770524815553466	-0,0557852520173675	-0.187892357615294	0.0763218535805588	0.0670106613545758
6749	LOC440397	0.126060820186678	0,49524270197876	0,0691769145766549	-0.019611325014683	0.157965154167993	0.0450373856015923
24186	LOC144817	0.883123076419553	0,968126986532227	0,00724396195938895	-0.0897789616450134	0.104266885563791	0.0492143874310084
2516	LOC339442	0.0210439307488637	0,221772584978585	0,142996592996834	0.0217382523463166	0.264254933647351	0.06150768018853
645	SCML4	0.00313827588022338	0,128800939647764	-0,162810569688076	-0.270203032344635	-0.0554181070315174	0.0544742836847495
21007	RBM45	0.727905463317135	0,918672294174651	0,0166608098634048	-0.0776197936828235	0.110941413409633	0.0478233594472189
252	LOC442480	0.00110726686755869	0,115211558521964	0,162271106999268	0.0655630253016494	0.258979188696886	0.0490546854656959
390	TCEAL6	0.00195369703710167	0,12806218020744	0,169281493466053	0.0628998403245685	0.275663146607537	0.0539615556690831
25624	LOC219797	0.953910520024209	0,987009893929468	-0,00288857900930624	-0.101298601353522	0.0955214433349095	0.0499179862533299
670	LOC149194	0.00326060083433924	0,128800939647764	0,148589467557036	0.0501753482523799	0.247003586861692	0.0499200644157981
389	GPALPP1	0.00194774448723499	0,12806218020744	-0,115779536252196	-0.188517192966802	-0.0430418795375906	0.03689580859233
321	LOC440578	0.00153159629020787	0,126511762102373	0,121031180845915	0.0467268922356149	0.195335469456215	0.0376904747002165
164	ZNF83	0.000696745126096308	0,111806432471634	-0,249222483449204	-0.391946429054034	-0.106498537844374	0.0723959997672094
117	ATG101	0.000502504018829768	0,111758234292349	0,157263170625919	0.0695594035234142	0.244966937728425	0.044487292414942
18112	MPND	0.590434858669123	0,864337756981507	0,0276200176732659	-0.0733946025046387	0.128634637851171	0.0512391553351005
2337	C21orf53	0.0185544410999434	0,210474771051241	0,0826828956586972	0.0139923593973592	0.151373431920035	0.0348429272054613
2296	LOC387917	0.0180685510233565	0,208533874889996	0,134200328690383	0.023181187428094	0.245219469952672	0.056313898070293
990	C12orf51	0.00515343936486512	0,137996064934653	0,0962502811200481	0.029135118833977	0.163365443406119	0.0340438267219133
1466	BTBD7	0.00876080183805407	0,158353893369315	-0,109431060132751	-0.19095572288834	-0.0279063973771623	0.0413529729777573
9307	LOC341370	0.216376681054052	0,616442215337722	0,0443835667683628	-0.0261810289073603	0.114948162444086	0.0357935343677886
17646	AHSA2	0.569539403317104	0,855778305711026	-0,0295344053754021	-0.131749075735339	0.0726802649845352	0.0518478747222426
2802	LOC389069	0.0254518726839583	0,240501272139777	0,118797497575526	0.0147394539263941	0.222855541224658	0.0527829165027221
19087	DNAJC9	0.636721118119561	0,884490349685686	0,0291873221602389	-0.0924679205789216	0.150842564899399	0.0617090067661778
2355	FCRL1	0.0188479476228108	0,21220948247084	-0,214963335822474	-0.393998560270763	-0.0359281113741855	0.0908147123634588
4444	LOC401132	0.0600403098138272	0,358228806191186	0,0797955347889129	-0.00340268126972344	0.162993750847549	0.0422018744289075
7555	LOC285813	0.153241359267037	0,537787663227537	0,0446358489857963	-0.0167537632391378	0.10602546121073	0.0311395704029289
6087	DHX38	0.105297575595109	0,458676723657683	0,0701494952940822	-0.0148620298535886	0.155161020441753	0.0431216662958665
309	ZSCAN26	0.00146426604180905	0,125647294817369	-0,116327464148898	-0.187444060516282	-0.0452108677815135	0.0360735339276077
4844	PDZK1IP1	0.0701768221864382	0,38410006712937	-0,198879427072183	-0.414291625618014	0.0165327714736491	0.109266748545174
870	GCSAML	0.00448619575928542	0,13672583972121	-0,161131054574589	-0.271694411379513	-0.0505676977696655	0.056082703708832
2693	LOC347376	0.0238900902331932	0,235203894828276	0,124180124206667	0.0165973548278395	0.231762893585495	0.0545708158073914
73	C15orf43	0.000278659352342843	0,0999634589507699	0,148737904547914	0.0694315776552499	0.228044231440577	0.0402277333276387
3609	LOC389846	0.0405078990052442	0,29753653260312	0,109982965846412	0.00480022497596531	0.215165706716859	0.0533534134815399
7874	MANEA	0.164226298935627	0,552849144235626	0,132789804684927	-0.0547468070880989	0.320326416457952	0.0951269980992153
8483	PHKA1	0.185246900155498	0,578835497360781	0,0623036953787463	-0.0301053640725022	0.154712754829995	0.0468740281679419
10003	C16orf55	0.2425492857112	0,642869284630564	0,0339142109448686	-0.0231346712841073	0.0909630931738444	0.0289377570600789
21110	RFC4	0.732703131729165	0,92013117568086	0,0292855973118225	-0.139533668726019	0.198104863349664	0.0856327191136904
786	PLA2G7	0.00396776919896061	0,133104102140109	-0,273109253387367	-0.457926334060159	-0.0882921727145757	0.0937475296991152
3914	LPGAT1	0.047037770083544	0,318553292071278	-0,117952936864162	-0.234347459823756	-0.00155841390456805	0.0590405332572451
3947	LOC440978	0.0479573209196561	0,322007881628283	0,0917733145985286	0.000832850583261019	0.182713778613796	0.0461290905585532
2225	PCANAP2	0.0168642787884998	0,200905326011388	0,122148405227863	0.0221899047015146	0.222106905754211	0.050703443981801
1857	LOC440280	0.0126041474450251	0,179894133265924	0,107953971481058	0.0233858903850028	0.192522052577113	0.0428967315428264
643	GPR116	0.00313494017468505	0,128800939647764	0,102413938158945	0.0348677258671831	0.169960150450707	0.0342624746578248
1764	LOC389936	0.0117364075089348	0,176412043707147	0,123530124383363	0.0277428722535739	0.219317376513152	0.0485875993233133
10636	LOC441766	0.266439188922438	0,664140867062859	0,0420082250844055	-0.0323137170827741	0.116330167251585	0.0376994293776838
1236	LOC114227	0.00689489912269234	0,147621382528309	0,135367326037657	0.0375807711475831	0.233153880927731	0.0496017355395926
6225	DERL3	0.109438529342758	0,466012692935812	0,115586478346948	-0.0261592446105324	0.257332201304428	0.0718998012754306
18	ZAK	2.59169386693134e-05	0,0375929719999286	-0,189270597142349	-0.275983737291922	-0.102557456992776	0.0439848019018753
1235	CSRP2BP	0.00689244943751099	0,147621382528309	0,0779294908639166	0.0216373446218223	0.134221637106011	0.0285539065569418
5660	SPAG9	0.0927437788150085	0,434470193512359	-0,0686747294482691	-0.148839646612483	0.0114901877159444	0.040663248901678
6677	CCDC94	0.123863206528993	0,491728663795771	0,0559688368060837	-0.0154473255763117	0.127384999188479	0.0362254872740563
8841	LOC343705	0.198236112327768	0,594416551305217	0,062012871412675	-0.0327055759969463	0.156731318822296	0.0480454535330987
2097	LOC285307	0.0155207908559858	0,19606203583965	0,107212359289305	0.020591825547665	0.193832893030944	0.0439378277696876
1039	LOC286528	0.00550233263124612	0,140418045926363	0,141483902949447	0.042058661851448	0.240909144047446	0.0504329508330371
3398	LOC149134	0.036593033369406	0,285539811592054	0,0908184328377845	0.00571608243042636	0.175920783245143	0.0431677369496122
2054	LOC387825	0.0148125045119556	0,191214000552339	0,0964313861867731	0.0190703783240796	0.173792394049467	0.0392409800856087
12194	ZBTB32	0.33037310452358	0,718209663575764	0,080917573259862	-0.0825880839758807	0.244423230495605	0.0829374179154955
4616	LOC100506098	0.06409924608299	0,368195734378353	0,119435863181588	-0.00706066089537623	0.245932387258553	0.0641647222462913
4682	SLC17A9	0.0661390089802359	0,374479180003458	0,108752509642414	-0.00731445721394283	0.224819476498771	0.0588743820800674
22344	KLHDC7B	0.793981998896679	0,942126496748509	0,0176628385066092	-0.115507114716623	0.150832791729842	0.0675497854385421
2167	LOC399789	0.0162692998480681	0,198725099056991	0,130222878482285	0.0242486687744174	0.236197088190153	0.0537548820474968
15174	MAGED1	0.458067922047076	0,800334042056281	0,0725878065462151	-0.119904459201896	0.265080072294326	0.0976407285212988
23369	LOC392222	0.842309773103578	0,955703865541588	0,00842578551245151	-0.0749669380882417	0.0918185091131447	0.0423005373961468
9302	PKHD1L1	0.216160818869179	0,616158257613016	0,153844695354612	-0.0906347411695796	0.398324131878803	0.124010958039923
3343	LOC441540	0.0354831397671783	0,28143447529965	0,0977585261062304	0.00670432735862828	0.188812724853832	0.0461867819264643
1659	LOC402388	0.0105738175653609	0,168971526956557	0,111154264523762	0.0262132423494662	0.196095286698059	0.0430859040190994
26282	SCAND1	0.988018705540803	0,996742760229958	-0,000864543807598116	-0.114226464069425	0.112497376454229	0.057502260872249
3963	LOC389394	0.0482030260982928	0,322007881628283	0,114852039620561	0.000915970370668914	0.228788108870452	0.0577934950434327
1224	LOC440378	0.00678891569918551	0,147008599326448	0,134066231831676	0.0374069458727289	0.230725517790622	0.0490299340739758
19348	C6orf125	0.647721957132586	0,887615655479929	0,0152405532403224	-0.0504197604989628	0.0809008669796076	0.0333058621525617
2585	FER1L4	0.0220425073767749	0,226045475053178	0,126012445727634	0.0183262678880183	0.233698623567251	0.0546232692262726
1832	LOC389666	0.0123584006450645	0,178774607540596	0,0881418960244909	0.0192895693892845	0.156994222659697	0.0349249945545615
1801	LOC441870	0.0120415488997497	0,177078076960171	0,122608673972897	0.0271880855824906	0.218029262363303	0.0484016109954366
3530	LOC400600	0.039251953519129	0,294799473803755	0,0773080344019886	0.00384522758227025	0.150770841221707	0.0372636373166444
6881	IDS	0.130443614225107	0,502646770989494	-0,0619469274804692	-0.142378959439555	0.018485104478617	0.0407987415307913
7463	PDXK	0.150306457478061	0,533978716530798	0,0808487100995167	-0.0295478651811333	0.191245285380167	0.0559981046239249
26334	MRM3	0.990874722059837	0,997648580048847	0,000402414673471724	-0.0688792863847255	0.0696841157316689	0.0351427925596205
9752	UBR2	0.232739460241365	0,63266594374809	-0,0620342584295594	-0.164218866507556	0.0401503496484368	0.0518326257817289
6624	C10orf137	0.122227592733103	0,489108856867658	0,0490569430668026	-0.0132654237842242	0.111379309917829	0.0316127054708203
3959	RNF11	0.0481563522129385	0,322007881628283	-0,12783454287157	-0.254622891472217	-0.00104619427092245	0.0643127487604061
1049	ZNF862	0.00557125998173521	0,14082169534386	-0,120372716149	-0.205088347461692	-0.0356570848363083	0.042971575644172
2098	LOC440669	0.0155240315503599	0,19606203583965	0,0930574799110278	0.0178707654206782	0.168244194401377	0.0381380807661498
3997	GALE	0.0486906387536993	0,322768380032287	0,0753886742970844	0.000437201401070828	0.150340147193098	0.0380187556568515
10082	COL18A1	0.245381670715948	0,645337730513129	-0,0603209592701836	-0.162403342971453	0.0417614244310859	0.0517807729835012
2750	LOC92497	0.0246929768153545	0,2380851928215	0,0567667587382502	0.00730526007292553	0.106228257403575	0.025089095110747
11865	GATB	0.316069166274167	0,70610046544303	0,0366248653740694	-0.0352201162225328	0.108469846970672	0.0364430036522669
23294	C15orf38	0.839250568590056	0,955298738995678	-0,00786498934404147	-0.0842058828125321	0.0684759041244491	0.0387235322170519
6053	STAT5B	0.104365221168073	0,45716898055038	-0,0688391376096277	-0.15203764216049	0.0143593669412345	0.0422020207651304
25312	MRPL41	0.938144238193584	0,982664510821414	0,00354881799888133	-0.0864973148701247	0.0935949508678874	0.0456754456065293
16519	AUNIP	0.518786744926933	0,832715693549102	0,0301829755399245	-0.0618829604467258	0.122248911526575	0.0466999805254254
14055	TGFA	0.409196422639862	0,771956111440479	-0,0450526757504564	-0.152453645364266	0.0623482938633535	0.0544785987958022
533	SLC38A5	0.00262423419271284	0,12806218020744	0,201117457705366	0.0709240377062109	0.33131087770452	0.0660399540105764
11791	CPPED1	0.313282494280626	0,704456876592763	-0,066677279072923	-0.196721573744516	0.0633670155986703	0.0659643109421784
1730	FAM22E	0.011483753315663	0,175761830023313	0,0829101407359418	0.0188178752835755	0.147002406188308	0.0325104775873881
22041	SLC35F2	0.778280608245014	0,936168924921915	0,0233106789454066	-0.139694797576115	0.186316155466928	0.0826837037772205
7224	GSAP	0.141482727645002	0,519267278505082	-0,0769317822484475	-0.179693404334946	0.0258298398380509	0.0521253132200433
21	ST8SIA1	3.4495770268553e-05	0,0435550166033658	-0,245462896621259	-0.359763895560078	-0.131161897682439	0.0579786037829838
1773	DRAP1	0.0118150271348335	0,176605309680592	0,135263036673924	0.030278447976201	0.240247625371646	0.0532529017938226
132	RAB37	0.000567503435014475	0,111758234292349	-0,22334873084441	-0.349125097407267	-0.0975723642815529	0.0637994259885209
1058	PTCHD3	0.00564615098681944	0,141254848075821	0,114686285448623	0.0338434345823192	0.195529136314926	0.0410071273442946
8585	LOC441736	0.188936635643241	0,583535805949975	0,0522837042021015	-0.0259181084339957	0.130485516838199	0.0396674740556405
1513	LOC441071	0.00924495842011815	0,161880550118522	0,13666891741141	0.0341211463827376	0.239216688440082	0.0520168383522346
3151	LOC132969	0.0318138738223942	0,267657111775895	0,103760616826876	0.00911546496916679	0.198405768684585	0.0480082747349883
11109	SS18	0.284962088048152	0,680148507030044	0,0553474703384382	-0.0464378543731357	0.157132795050012	0.0516300913129678
17414	DCTN5	0.558852327614761	0,850922790094486	0,0237179451506507	-0.056143868888793	0.103579759190094	0.0405095013741886
18658	HVCN1	0.616040518021328	0,87545807876356	-0,0356618846287838	-0.175649066439877	0.10432529718231	0.071007790170462
1567	LOC389232	0.00970608819519533	0,164167596958944	0,101512738068693	0.0248430788790414	0.178182397258344	0.0388902969668053
2363	TMEM184B	0.0190014375312002	0,213213337342266	0,140267516809636	0.0232912276239862	0.257243805995286	0.0593356312338854
3194	LOC442130	0.0325960591601579	0,270596276966684	0,117205061117946	0.00980502461354525	0.224605097622348	0.0544781254807727
19710	NFIA	0.665985471744284	0,895863566246618	-0,0230201921565641	-0.128004825239501	0.0819644409263732	0.0532529243079983
12201	LOC442626	0.330487501613724	0,718209663575764	0,0403484003716988	-0.0412007096151141	0.121897510358512	0.0413653737121855
13664	EME1	0.393383576012294	0,763361059570109	0,0506742806504624	-0.0661315818436945	0.167480143144619	0.0592491831563371
1125	LOC256096	0.00607300976064808	0,143116210251847	0,136647596224902	0.0394717344313142	0.23382345801849	0.0492919645541868
5256	LOC440284	0.0815195581635438	0,411242596024803	0,0839935782818552	-0.010605118147584	0.178592274711294	0.0479847104538863
7662	MLEC	0.157069014865839	0,543468972017712	0,0929067948448543	-0.0360677094693249	0.221881299159034	0.0654216651924544
4017	LOC389850	0.0490445985290282	0,32364108808582	0,0924384094781457	0.000390587074759474	0.184486231881532	0.0466907925019006
17055	UBFD1	0.544152751625448	0,845981249448769	0,0302562408846701	-0.0679229930047092	0.128435474774049	0.0498009199765267
23237	LOC442748	0.836193754438278	0,954057392890396	0,0082659305975963	-0.070448372611688	0.0869802338068806	0.0399274323076347
10550	ZBTB4	0.263488488693691	0,66221775144201	-0,0584623999203679	-0.161256804392295	0.0443320045515588	0.0521419419192975
716	LOC441163	0.00357788789783647	0,13132183970654	0,121610619409332	0.0402501364528456	0.202971102365818	0.0412696936047883
7265	ZNF516	0.142884924811691	0,521416714540112	-0,0844789517660563	-0.197721184527538	0.0287632809954253	0.0574415499928629
8255	TARDBPL	0.177184283185909	0,569114629760675	0,0500282944621218	-0.0228096798881118	0.122866268812355	0.0369466942057763
3232	LOC441735	0.03344289397054	0,274362108177249	0,0933186010857382	0.00738812155708701	0.179249080614389	0.0435878012592015
17289	EDEM2	0.553765884428928	0,849105211234208	0,0308577045760457	-0.0717136356651862	0.133429044817278	0.052028793716135
991	LOC143506	0.00515761268528158	0,137996064934653	0,146856971005877	0.044444090896603	0.24926985111515	0.0519484156154052
3283	SNORA72	0.0343056571379132	0,277068077676445	-0,11542742527142	-0.222237484555284	-0.00861736598755675	0.0541788625186979
6686	GYG1	0.124000932264919	0,491756613671002	0,0877898080013139	-0.0242711576487053	0.199850773651333	0.0568423582232966
1932	FHL1	0.0134268897003905	0,184272246586881	-0,165223403387643	-0.295851492737443	-0.0345953140378417	0.0662604378409164
2104	LOC388300	0.0155853697230108	0,19606203583965	0,13365924716778	0.0256029777804386	0.241715516555121	0.0548109962925991
24221	C2	0.884717938010206	0,968377560809467	-0,0130627418594864	-0.190458186812223	0.164332703093251	0.0899829425053936
25953	LOC391730	0.970580492358543	0,991532918431691	0,00160720215749614	-0.0842024861869018	0.0874168905018941	0.0435265305417334
9575	USP44	0.226014580234786	0,62587745116714	-0,0658584284023046	-0.172781635321716	0.0410647785171067	0.0542362560847324
1867	LOC441470	0.0127143157226471	0,180185126114213	0,125415255204112	0.027044833753467	0.223785676654757	0.049897898900296
12347	RAB11FIP1	0.337397751752157	0,724556684839107	-0,0548043362476144	-0.167169166927088	0.0575604944318593	0.0569964922230849
11313	LOC401242	0.293870098216991	0,688759094091344	0,0470008570323805	-0.0410506926926674	0.135052406757428	0.0446637033917682
302	LOC389442	0.00141510513972694	0,123667303825838	0,169890591699713	0.0663576538134633	0.273423529585963	0.0525165592595401
3759	LOC401476	0.0432196534418779	0,304860098699492	0,071861779276645	0.00221096712819004	0.1415125914251	0.0353300222938542
680	LOC339306	0.0033093250114437	0,128800939647764	0,128509591269618	0.043258848511573	0.213760334027664	0.0432430082191969
2200	LOC442427	0.0165982623043104	0,199998117770742	0,107430528060439	0.0197332911603394	0.195127764960539	0.0444839800027899
24665	SNORA70	0.905074882456198	0,972936733370135	-0,00408576324864237	-0.0715473562332379	0.0633758297359532	0.0342195519421169
1523	LOC441570	0.00930625053852969	0,161971463381494	0,138168633636236	0.0344037390227623	0.241933528249709	0.0526342181366047
3525	LOC441528	0.0392334777415342	0,294799473803755	0,099157630511332	0.00494095891129534	0.193374302111369	0.0477909302907659
1368	LOC389055	0.00800029192409269	0,155043743658849	0,124544805397723	0.0328564729914248	0.216233137804022	0.0465084430185314
2904	LOC441097	0.0273940099308696	0,250121271803377	0,111358364081346	0.0125358374773274	0.210180890685364	0.0501272269534107
17795	WDR34	0.577319905371164	0,860036428750597	0,0419855024053875	-0.106302231485803	0.190273236296578	0.0752182032438381
9951	HGD	0.240438554668354	0,64066207185523	-0,0994283863093073	-0.265931242143976	0.0670744695253609	0.0844577317503643
5736	GPT2	0.0948496938837473	0,438448332170077	0,130877026572718	-0.0228870179767382	0.284641071122175	0.0779960341359207
1091	OR10G3	0.00583894964282404	0,141906278441319	0,1462108492599	0.0427287642767359	0.249692934243064	0.0524907643815722
2103	LOC387686	0.0155767032121617	0,19606203583965	0,11596445410546	0.0222214220913002	0.209707486119619	0.0475506790056461
3266	GPR172B	0.0339842710131974	0,275901085705735	0,110647669582969	0.00844590695519155	0.212849432210746	0.0518413273403685
5240	LOC441928	0.0811653021812046	0,410671214592888	0,0726504380518644	-0.00907707942760465	0.154377955531333	0.0414558700107713
24348	OSBP	0.890627526638163	0,969894400723299	-0,00636334857618994	-0.0974807244215154	0.0847540272691356	0.0462188281898484
12695	TMED7	0.35233545871004	0,735894028176189	0,0433334200170784	-0.0483130243259099	0.134979864360067	0.0464871955102116
14860	PRICKLE1	0.445477578663557	0,794556555701079	0,0525087823252269	-0.0829093197519229	0.187926884402377	0.0686901475776009
24519	ZNF688	0.899900126928803	0,972801758957224	-0,00536037785554697	-0.0892696416576268	0.0785488859465329	0.0425625498015695
3186	FRG1	0.0325007273947099	0,270474754618292	0,0832251432242182	0.0070046877733438	0.159445598675093	0.0386624406415748
6842	HAX1	0.129252082663577	0,50085887927213	0,0677500946721996	-0.019942572000318	0.155442761344717	0.0444816617779568
20764	E2F1	0.715254759773293	0,913358695597615	0,0204026839185111	-0.0897040023105615	0.130509370147584	0.0558510598682493
13532	BAG4	0.387531555165202	0,759340761543403	-0,0461055920574017	-0.151073849717834	0.0588626656030308	0.0532446179577302
15742	HIST1H4C	0.482841308312933	0,81327260131606	0,0370064475246884	-0.0667712086292893	0.140784103678666	0.0526406913635005
19198	CNKSR1	0.642191589601971	0,886952286607785	-0,0412339001275813	-0.215932015515399	0.133464215260237	0.0886147357218266
13723	NXT1	0.395809067173324	0,764629875136199	0,0427969520164894	-0.0563596997546504	0.141953603787629	0.0502967102550292
18627	ITGA5	0.61486032951809	0,875236035710106	0,0285837950493809	-0.0832446184688847	0.140412208567647	0.0567243973302947
18677	NELFE	0.616734824250187	0,875521090293252	0,0107549732780391	-0.0315458725288973	0.0530558190849754	0.0214568901540239
15032	ACAT1	0.45204864085311	0,797370257598471	0,046011487783402	-0.0743841048568792	0.166407080423683	0.0610700556225644
7963	PSMB2	0.167272829463737	0,556980920913096	-0,0652794885875116	-0.158141662482226	0.0275826853072032	0.0471038681783529
20852	HSPB11	0.719652498094425	0,915060613168016	-0,026484536098178	-0.171757131382073	0.118788059185717	0.0736887894304321
14178	CLIC1	0.415298510011057	0,776670898077526	-0,0521780649066272	-0.178202312419868	0.0738461826066141	0.0639251623472675
22619	SPCS3	0.806518520269826	0,945436958528424	0,0250361469570196	-0.176230823348651	0.22630311726269	0.102091653041458
21886	TBL2	0.77060832172149	0,933595890087056	0,010106574881117	-0.0581372227157274	0.0783503724779614	0.034616321276697
10183	MDP1	0.249864445712547	0,650548756220241	0,0366348281296754	-0.0259555436325824	0.0992251998919333	0.0317486496069558
22811	PSME2	0.815724350635351	0,94814675167516	0,00818471256100912	-0.0609650157313714	0.0773344408533897	0.0350758500414408
22518	VAMP5	0.801724426094581	0,943809194235299	-0,0166359105800927	-0.147072526055065	0.11380070489488	0.0661633136860399
18487	YARS	0.608253622545969	0,872269774837855	0,021945313306916	-0.0623325042167211	0.106223130830553	0.042749496813348
19919	MTHFD1L	0.675996404659472	0,899846612256936	0,0216143243010092	-0.080198943472986	0.123427592075004	0.0516442652900953
7297	MSH6	0.144281456998238	0,524273377046494	-0,0841079503910435	-0.197248771607954	0.0290328708258674	0.0573901094996364
15488	TARS	0.472186834346578	0,808310750446193	-0,0349350180200615	-0.130559044701841	0.0606890086617178	0.0485048040401108
18762	PACSIN1	0.620818664163889	0,877358857280967	-0,0318086227748797	-0.158382379968021	0.094765134418262	0.0642038983539661
26242	ZW10	0.986056146287532	0,996227550061437	0,000936961090896985	-0.104627282989451	0.106501205171245	0.0535469290558055
22127	HARS	0.782853200073711	0,938094270043212	0,00998687092646382	-0.0613586114640872	0.0813323533170148	0.0361896352055654
15568	DENND5B	0.475273018413163	0,809383602603899	0,0746560889032249	-0.131125158675288	0.280437336481737	0.104381497363018
21582	PCCB	0.756025465794228	0,928830285679453	-0,0159039189026703	-0.11668216050773	0.0848743227023895	0.0511192534992024
23487	POLA2	0.847881820342344	0,957169415361676	-0,010037444570071	-0.113068070717326	0.0929931815771836	0.0522617641697235
1945	VPS25	0.0136556569561238	0,186159251512403	0,124451957472933	0.025813636315047	0.223090278630818	0.0500337896722394
25075	TNFRSF10C	0.927442757110244	0,98068281559685	-0,00768460640589341	-0.173848629273085	0.158479416461298	0.0842858604408192
19575	C19orf12	0.660086155944563	0,894071535079693	-0,0236077052149092	-0.129280550351014	0.0820651399211957	0.0536020163922297
19028	EAF2	0.633987427464374	0,883383746777794	0,0486077126654425	-0.152361080796537	0.249576506127422	0.101940404345137
3826	FZD1	0.0450024671871381	0,311876742673018	-0,108897422563097	-0.215345605418298	-0.00244923970789632	0.0539953025299784
21034	LBHD1	0.729074816013778	0,919032739105578	0,00787235069425168	-0.0368761678332589	0.0526208692217623	0.0226984597656119
9881	DDX52	0.237275638141789	0,636625768618893	-0,0592812826727989	-0.157885225831597	0.0393226604859989	0.0500163516060241
9388	ALG5	0.218942384394765	0,618369974672689	0,0766398310144551	-0.0458923255545678	0.199171987583478	0.0621538168725237
14121	CENPO	0.41277804890666	0,775073292738481	-0,0490355415584085	-0.166831038268796	0.0687599551519795	0.0597511701087316
12828	ROMO1	0.357594272135888	0,739049675061997	0,066393293241315	-0.0755691091455041	0.208355695628134	0.0720097108203882
8358	KCTD15	0.181099368947993	0,574521388807854	-0,0730413495239328	-0.180351027908504	0.0342683288606381	0.0544322917813575
21602	OLIG2	0.757301626822922	0,929536738969067	-0,0237224934172878	-0.174861112817371	0.127416125982795	0.076664300503576
25321	PSMC1	0.938545718671119	0,982760479366462	-0,00283761557981569	-0.0753093412145479	0.0696341100549165	0.0367609163966651
19459	KPNA2	0.654341073569531	0,891527337708526	-0,0401388275228385	-0.216618439883046	0.136340784837369	0.0895183910534657
25102	BFSP2	0.928576810236368	0,980797531188158	-0,0105207478844011	-0.241632640064672	0.22059114429587	0.117230338760449
19557	TMEM41A	0.65936143202638	0,893904226814194	0,0214478945166615	-0.0743391363624686	0.117234925395792	0.0485874870950351
10420	PNOC	0.259035187781461	0,659112376529802	0,10331294400481	-0.0766486134662061	0.283274501475827	0.0912845901055123
4826	TRIB1	0.0697648271529215	0,383242280386316	0,131970992262938	-0.0107588210069077	0.274700805532784	0.0723989761106205
26115	OTULIN	0.979209473582172	0,994168747189354	0,000938261993811005	-0.0699557412712532	0.0718322652588752	0.0359606247019311
15600	SUCLG1	0.476860491034437	0,81050999485757	-0,033297854041708	-0.125411022359879	0.0588153142764626	0.046723938886773
20575	SEPHS1	0.706194939527961	0,910012211001909	-0,026391318026297	-0.164219740199763	0.111437104147169	0.0699127702593964
13041	BSCL2	0.366854776758463	0,745822072876367	0,033405944237478	-0.0394170176355206	0.106228906110477	0.036939079202605
16769	TWISTNB	0.530346068505089	0,838545132174504	-0,0464497743122096	-0.192143074249563	0.0992435256251436	0.0739021897387317
2924	TCF4	0.0277607200488054	0,251720905013675	0,128266317330953	0.0141667711046016	0.242365863557305	0.0578764179131696
24015	GTPBP8	0.874631192511154	0,965652328697595	0,00694883419839938	-0.0797694942830983	0.0936671626798971	0.0439874336570109
11715	ATP1B3	0.309840274577377	0,701129376332476	-0,0542309431779169	-0.159248866511487	0.0507869801556529	0.0532698106193095
16924	PTTG2	0.537553032035534	0,842060885031494	-0,0374037867001205	-0.156811300661045	0.0820037272608041	0.0605688577083844
14466	ACOT2	0.427278620664001	0,783166917386008	0,0238927388712765	-0.0353253269075244	0.0831108046500775	0.0300380644479014
25437	HIST1H4K	0.944969888855902	0,9849836269864	0,00343066683015203	-0.0944352079848194	0.101296541645123	0.0496419701704395
21826	ACADM	0.767340168616356	0,932192090665384	-0,0196712767176437	-0.150579495896977	0.11123694246169	0.0664025322805545
6487	DERL2	0.117503532360246	0,480284593884988	0,0799716882237919	-0.0203293640453063	0.18027274049289	0.0508772016213006
20781	CD9	0.716377110321419	0,913741834259322	0,0231805123847612	-0.102434924510176	0.148795949279698	0.063717795228161
23794	MRPS14	0.864343216752087	0,963157766419124	0,0103250521974634	-0.108669527325379	0.129319631720306	0.0603593988025463
22770	COPB2	0.814367557329582	0,9480273487245	-0,013788920134398	-0.129419364347788	0.101841524078992	0.0586529581765684
13294	PARP11	0.37795765337448	0,753801269803622	-0,0563702305629021	-0.182146737639614	0.0694062765138101	0.0637994972634634
22448	MRPS24	0.798536150050637	0,943177705650733	0,00976431836954576	-0.0655566564237649	0.0850852931628564	0.0382061836259798
10760	EIF2AK3	0.271425950245305	0,668793768470901	0,0636054337682951	-0.0501085729024493	0.177319440439039	0.0576808549229531
25818	MRPS17	0.964021536060611	0,989955413928279	0,00290992558495108	-0.124115692424351	0.129935543594253	0.0644331024682645
12089	SYVN1	0.326107118195846	0,715083554278034	0,0498491733614088	-0.049991793385615	0.149690140108433	0.0506438255665129
21070	PRIM2	0.730549087594913	0,919282659345112	-0,0226980783007188	-0.152454916985277	0.107058760383839	0.0658185003461897
25510	MRPL44	0.949115087891208	0,986356253917403	-0,00507654130371734	-0.161709236773693	0.151556154166259	0.0794511428108809
22907	WDR41	0.819933687632127	0,948960293876801	0,0101527486889833	-0.0776659176143921	0.0979714149923587	0.04454557445363
9513	VEZT	0.223590868667384	0,623131097925646	-0,058899886503289	-0.154025296249099	0.0362255232425212	0.0482518831204475
9770	MRPS15	0.233201865648456	0,632890656586904	0,0610835100673968	-0.0396349607697729	0.161801980904567	0.0510889350794031
14709	C3orf37	0.438820915894706	0,79103518831655	0,0297257627444464	-0.0458242529330217	0.105275778421915	0.0383223634563922
6320	TESC	0.111898727896069	0,469316174789272	0,0789009946411126	-0.0185306471467197	0.176332636428945	0.0494217076629923
22695	PSMG3	0.810739453016716	0,947117153386102	-0,0107224719263254	-0.0988821784674302	0.0774372346147795	0.0447185653898505
23535	BMP6	0.850086673097257	0,957724586240653	0,0114587265131598	-0.107912089852702	0.130829542879022	0.0605502430388391
3255	CDC27	0.0338097297592935	0,275411669606042	-0,0930746654291131	-0.178959816163455	-0.00718951469477122	0.0435648084574795
20573	CNP	0.706114931242371	0,910012211001909	-0,0197401447339251	-0.122803429273939	0.0833231398060886	0.0522783299743232
21078	FAHD2B	0.731101265984157	0,919686406090232	0,00987020917870276	-0.046674852493089	0.0664152708504945	0.0286821966298649
13549	PIN1	0.388383323106044	0,76000580823303	0,0341135763598804	-0.043692331662731	0.111919484382492	0.0394666534422228
5459	UBE2D4	0.086940332690991	0,422279340776997	0,0739247746093579	-0.0108120848802205	0.158661634098936	0.0429823435295637
17694	FAM65A	0.57190748586186	0,857012320546071	0,0267611014441823	-0.0664270807337329	0.119949283622098	0.0472692342316432
3721	LOC283483	0.0423861394742818	0,301954998700679	0,105650631330757	0.00366465961102616	0.207636603050488	0.0517318684933441
21856	E2F5	0.769283652080972	0,933233781098411	-0,0213667796273087	-0.164791659328024	0.122058100073407	0.0727515450432842
9066	C2orf49	0.206341396831373	0,603472636967671	-0,0512129646425598	-0.130858973709258	0.0284330444241382	0.0404000353929165
10662	FAM136A	0.267405331219769	0,664930971561046	0,0376576276616693	-0.0291022506783494	0.104417506001688	0.033863610736665
10246	ST7L	0.252540657435238	0,653516550403464	-0,0440739731128718	-0.119801791393403	0.0316538451676598	0.0384125529277905
23724	FARSA	0.86007511421966	0,961229887334642	0,00686053811148839	-0.0697701586101713	0.083491234833148	0.0388705334519186
20252	RANGRF	0.691172827556286	0,904884793788296	0,0183117400645653	-0.072434412532834	0.109057892661965	0.0460305270743169
17334	IGFBP5	0.555504809333351	0,849694830831927	0,0349290387970802	-0.0816869654720935	0.151545043066254	0.0591528785316756
20122	EBNA1BP2	0.685455464981732	0,903189683266143	0,0173613515173798	-0.067024735985141	0.101747439019901	0.0428044162127021
11856	UTP14A	0.315555257513217	0,705610347660267	-0,039308999716248	-0.116337258879668	0.0377192594471719	0.0390721949903462
17802	KNTC1	0.577541680750944	0,860036428750597	-0,0423209934630348	-0.191880822915421	0.107238835989352	0.0758634672852851
8778	LMAN2	0.195667550759751	0,591037264569924	0,078643597215775	-0.0407868739156887	0.198074068347239	0.0605805026170643
23215	RING1	0.834965800303303	0,953622692567606	0,00897667658130602	-0.0758605896469172	0.0938139428095292	0.0430332743400647
17850	SMC4	0.579265465659678	0,860423354380352	-0,0433908865007869	-0.197429429006308	0.110647656004734	0.0781352718362179
23678	KTI12	0.85770050641914	0,960466632642263	0,0097385774072304	-0.0972047434745851	0.116681898289046	0.0542464587904617
19587	PPAPDC1B	0.66071344451944	0,894371349493874	0,0159337808379062	-0.0555297934953396	0.0873973551711519	0.0362495367464008
20232	PSMD11	0.690656881755122	0,904884793788296	-0,0196050982712612	-0.11658973530807	0.0773795387655478	0.0491949667631813
10442	TXNDC17	0.260252203805931	0,660448645184079	0,0600891289076515	-0.0448490698676711	0.165027327682974	0.053229370740242
6498	TMEM110	0.118068225170633	0,481775775684723	0,0844334979790803	-0.0216275064712417	0.190494502429402	0.0537989082417551
22283	MRPL13	0.791238729446779	0,941506840312543	0,0178876610171188	-0.115163706398434	0.150939028432671	0.0674896333871899
1582	DYRK4	0.00983888200243007	0,164842758627218	0,157808961601129	0.0384004715527122	0.277217451649546	0.0605693528238296
23503	RFC5	0.849130027091577	0,957652482372566	-0,0130439523497716	-0.148056723869848	0.121968819170304	0.0684845457019576
23515	ETFDH	0.849533845003363	0,957652482372566	0,0121352587425829	-0.113813208025729	0.138083725510895	0.0638867229475649
25105	ANAPC11	0.928736228626337	0,980797531188158	-0,00437033297042843	-0.10058986989119	0.0918492039503335	0.0488068735978157
24307	GARS	0.888882920550662	0,969525893505957	0,0103253076253345	-0.135187492609892	0.155838107860561	0.0738106321774708
12994	DRG1	0.365105611136159	0,745000615915004	-0,0401906891751655	-0.127484241773128	0.0471028634227967	0.0442792131816392
22697	NDUFB7	0.810759352306205	0,947117153386102	0,0132365578612181	-0.0956055227043111	0.122078638426747	0.0552095950395163
23283	RBM28	0.838517736132546	0,954881606399003	0,0114441481974906	-0.0991264204314246	0.122014716826406	0.0560863618700873
15593	GALR2	0.476616662372653	0,810424807881429	-0,0595738315180375	-0.224284020270038	0.105136357233963	0.0835484104367647
14978	NOP16	0.450132104737047	0,796775610129268	0,0327009508054026	-0.0525037085847823	0.117905610195588	0.0432196326638564
14797	HIST2H2AC	0.442709837486502	0,79329940805262	0,0353041705493161	-0.0551917070382973	0.125800048136929	0.0459035763410435
2607	HDDC3	0.0224252060490547	0,228079914994509	0,10256466305665	0.0146616830866328	0.190467643026667	0.0445883421347272
11141	ZNHIT2	0.286639304670971	0,682186622686545	-0,0466713413392407	-0.132801189629627	0.0394585069511452	0.0436889300555431
8758	NFX1	0.194930583556123	0,590155791618018	-0,0654691254178057	-0.164727908472304	0.0337896576366929	0.0503485158321168
6822	RHBDD1	0.128645260077848	0,499991647160867	0,0708538620923325	-0.0207100291261909	0.162417753310856	0.0464453208552319
25573	MAT2A	0.95153308501455	0,986418873665155	0,00294339386075542	-0.0924095482312693	0.0982963359527802	0.0483672977526157
13391	POLDIP3	0.382532515826447	0,75726546100559	0,0297785437315138	-0.0373073825158857	0.0968644699789133	0.0340289968891204
21031	TXNDC5	0.729023833523835	0,919032739105578	0,0167349731043781	-0.0783723937040509	0.111842339912807	0.0482427309316896
22389	ZSCAN18	0.795654691554519	0,942257879653582	-0,0132241350158561	-0.113763240423933	0.0873149703922207	0.0509979528724032
26365	CHAC1	0.992272085047229	0,997892024231059	0,000720791196607792	-0.145813973781595	0.147255556174811	0.0743290186260872
731	CD2BP2	0.00366909012823949	0,13233492509269	0,132435113040826	0.0435878746992957	0.221282351382356	0.045067312419318
3516	RPS6KB2	0.03898282304584	0,29387137510801	0,117610547244863	0.00600475121901267	0.229216343270713	0.0566114757328656
24765	MAGT1	0.91000422964158	0,974308990468262	0,00732803385966224	-0.120326149294285	0.134982217013609	0.0647519389597346
24437	MRPS33	0.89566388072396	0,971826648008994	0,00967091854451914	-0.135533897874564	0.154875734963602	0.0736544089439596
3417	C16orf58	0.0369467756029806	0,286697031054442	0,0729234655109125	0.00445989906796458	0.14138703195386	0.0347277979126878
13083	SLC25A46	0.368427965173942	0,746653153775156	-0,0649066139835812	-0.206865493100035	0.0770522651328724	0.0720079236593097
12753	DNAJC15	0.35460114871743	0,737193736107354	0,0586589915493106	-0.0659862258410079	0.183304208939629	0.0632256562900674
16817	GOLGA3	0.533042970436925	0,840437317068149	0,0308589830225138	-0.0665714005152089	0.128289366560237	0.0494210694219862
12732	AAMDC	0.353741146050747	0,736646740548327	-0,0309785563101103	-0.0966875072515501	0.0347303946313295	0.0333305331274352
23188	IMPAD1	0.83318198702083	0,952726426852566	-0,0101444748717271	-0.104978081534392	0.0846891317909373	0.0481038674819366
19709	CBX5	0.665954279119762	0,895863566246618	-0,0294672884587541	-0.163840833262184	0.104906256344676	0.0681603011819971
22022	DSN1	0.777122436535524	0,935664355793055	0,0186616900213394	-0.111138115813304	0.148461495855983	0.06584029521582
25401	KDELR2	0.943153923179651	0,98445999294537	0,00498784764245431	-0.132746571895924	0.142722267180833	0.0698650878980445
7298	RPLP0P6	0.144339439534719	0,524367973234446	0,0581733620609285	-0.0200919852116361	0.136438709333493	0.0396997016787447
9348	MCTS1	0.217661589733132	0,617383082132434	0,0607218422572905	-0.0360898650822504	0.157533549596831	0.0491072490486092
24716	BTLA	0.907675273155721	0,973689623590094	-0,00947420672720974	-0.170333271415649	0.151384857961229	0.0815949472275775
19738	PTGDR2	0.667153216286298	0,896218843339304	0,0194913300912229	-0.0697318486649657	0.108714508847412	0.0452580062938234
23674	NUDT18	0.857573971495862	0,96046396880653	0,0137626647139685	-0.137235082494463	0.1647604119224	0.0765928437966391
18628	LOC338598	0.615020643703942	0,87532817593831	0,0129984222397847	-0.0378783908113354	0.0638752352909048	0.0258070061768289
20108	LPAR2	0.684661513084978	0,90280188357924	-0,0251426176909566	-0.147024869224289	0.0967396338423754	0.0618241558292194
12564	EXOSC3	0.346763498230932	0,731699371712403	-0,0391923874993806	-0.121125989891886	0.0427412148931253	0.0415604055409027
14724	LGALS1	0.439659936158066	0,791740234123276	0,0422240239513417	-0.0652883935821226	0.149736441484806	0.0545351301895439
13371	CWF19L1	0.381521423528375	0,756515274413548	-0,0326734641715457	-0.106124669087503	0.0407777407444112	0.0372577523096229
11352	COQ5	0.295576929080785	0,690309675089689	0,0599093711037498	-0.0527235204821773	0.172542262689677	0.0571324647625138
16552	CCDC167	0.520239446101849	0,833339359810484	0,0554925464460163	-0.114364554431339	0.225349647323371	0.0861591555885328
11132	POMP	0.286243450069475	0,681743144854194	0,0604076706641277	-0.0509801612946364	0.171795502622892	0.0565009145619061
20227	TMEM183A	0.690467806684353	0,904884793788296	0,00979244827947491	-0.0386186864106573	0.0582035829696071	0.0245563032951812
22753	FARS2	0.813626872140085	0,9480273487245	-0,0093381625817692	-0.0873286175530047	0.0686522923894663	0.0395602639488061
26074	EED	0.976778393081077	0,993259258822404	0,0017007035540738	-0.113346205162757	0.116747612270904	0.0583569627464107
20479	EIF4EBP3	0.70197481364269	0,908679325193493	0,0155316871574401	-0.0643769614253507	0.0954403357402309	0.0405332579594966
16381	PPAT	0.512675616679205	0,829653309180056	-0,0365021120122785	-0.146232494794896	0.0732282707703385	0.0556601818477003
15830	BRP44L	0.486729542318261	0,815264296561509	0,0203718244196508	-0.0372686593850936	0.0780123082243953	0.0292378439681315
21926	LOC440392	0.772294973023406	0,933932372968878	-0,00897248543724621	-0.0700201906540595	0.0520752197795671	0.0309661398018099
15892	GPR157	0.489866667709391	0,817283798534511	0,03580746272368	-0.0662412657416323	0.137856191188992	0.0517637015352295
22034	NDUFS8	0.777778544325462	0,935953440264574	0,00828091289764527	-0.0494909737005228	0.0660527994958134	0.0293044973706968
25764	ALG2	0.961167788953425	0,989157128623151	0,00215844903733378	-0.0851341156361831	0.0894510137108506	0.0442787120619594
5117	CCL28	0.0775121589675754	0,401648406297687	-0,0837180433068416	-0.176748938418968	0.00931285180528495	0.0471894511627968
21357	ICOS	0.744919881913392	0,924827956591918	-0,0331826810843735	-0.233986568703395	0.167621206534648	0.101856756690094
20345	C1orf122	0.695357075307574	0,906016993347816	-0,0208623142487797	-0.125745250291406	0.0840206217938468	0.0532013389985013
26071	MCM3	0.97671224662326	0,993259258822404	0,00225945430834789	-0.150150811825075	0.154669720441771	0.0773093368793623
11881	COPA	0.316590340251876	0,706502159341182	0,0513409032866236	-0.0494805022433702	0.152162308816617	0.0511411481818797
25407	G6PC3	0.943369515791222	0,984509887479996	0,00442083373114602	-0.118121604457263	0.126963271919555	0.0621590321719715
22747	MRPL20	0.813337996739229	0,948012071137137	0,00823056854851971	-0.060401093784259	0.0768622308812984	0.034813063702878
4668	FANCB	0.0656903027722932	0,373107765896402	-0,086652086582613	-0.178977665728536	0.00567349256330965	0.0468316832051585
19877	SLC44A1	0.674008703648045	0,899086494274792	-0,0329006394844769	-0.186875001685262	0.121073722716308	0.078102716701149
14912	LOC388853	0.447551227503434	0,795790021275051	-0,0356026771142689	-0.127840965279436	0.0566356110508978	0.0467874052965307
11405	FAM46C	0.297757622429186	0,692244047234535	0,127481067402616	-0.113277619871481	0.368239754676713	0.122123626795666
16864	TNFRSF13C	0.534859100483364	0,840950489167243	0,0432315149114032	-0.093870408523269	0.180333438346076	0.0695442574474663
13927	LOC144871	0.404394962909807	0,769697464872922	0,0269426720417177	-0.0366308901955434	0.0905162342789788	0.0322473680041933
11662	YWHAH	0.307846013453381	0,699913615553895	-0,042160999084356	-0.123468846515587	0.0391468483468748	0.0412429945007383
10851	SLC12A2	0.274821580399838	0,671541259266583	-0,0845693625388032	-0.236840048615817	0.0677013235382106	0.0772385356014935
23166	NDUFB4	0.832146041229347	0,952445492670126	0,0133841540425148	-0.110951108991393	0.137719417076422	0.0630684335099691
1905	CLN6	0.0130184604743925	0,181152940335134	0,0986952414426317	0.0210168043846286	0.176373678500635	0.0394019944399439
17063	MIS18A	0.544552241270245	0,846159320907969	-0,0444789126681983	-0.188953095443425	0.0999952701070285	0.0732837987223436
14799	PIGF	0.442860490120515	0,793424274314246	0,0404373440040456	-0.0632507866055033	0.144125474613594	0.0525952799837481
24950	HABP4	0.920603561689967	0,978297323377754	-0,0038672530391121	-0.0802645715972497	0.0725300655190255	0.0387521535584788
6741	OR51A9P	0.125859959559399	0,495056642592709	0,0645323120772878	-0.0182504277728455	0.147315051927421	0.0419911262228753
16208	ST7	0.504869795712289	0,825926865332634	0,0251675590841325	-0.0491074160572786	0.0994425342255435	0.0376756055913374
15844	SMPD3	0.487619964719056	0,815885527778167	0,0327184347372156	-0.0600455141257654	0.125482383600197	0.0470540440276513
24647	DTYMK	0.904444693924317	0,972801758957224	-0,00620438717507267	-0.107968527757343	0.0955597534071981	0.05161934577049
10307	ELMOD2	0.254565549535245	0,654733802736059	0,0800703347415555	-0.0580962968783412	0.218236966361452	0.0700843252910437
20259	GARNL3	0.691541473101002	0,905090190003113	0,0254301818498974	-0.100751158772071	0.151611522471866	0.0640048470323753
25734	PFDN6	0.959494412512443	0,988594125460649	0,00216401802767022	-0.0817352725312019	0.0860633085865423	0.0425574909243791
25549	MAPK1IP1L	0.95059814300916	0,986393848319599	0,00318279323111131	-0.0979718322878251	0.104337418750048	0.0513101723364438
18173	PMM2	0.593500677478086	0,865912541154252	0,0315146661642879	-0.0847023813974848	0.14773171372606	0.0589505097590513
15721	CYTH3	0.482329680769988	0,813140381992612	-0,0274461770469245	-0.104323850508482	0.0494314964146325	0.0389958111544677
24197	ZCCHC10	0.883719710668972	0,968342701344988	-0,00793401298866929	-0.114748432809441	0.0988804068321025	0.0541810743789968
15573	B4GALT1	0.47541648816004	0,809383602603899	0,0385568007343524	-0.0677553417095154	0.14486894317822	0.0539262967191772
13031	CASC5	0.366496795752626	0,745660456650335	0,0286105420904016	-0.0337120657690611	0.0909331499498643	0.0316128277211308
8877	NDUFA8	0.199700522936922	0,596432411425412	0,0709858019897105	-0.0377933887990751	0.179764992778496	0.0551776945182465
22465	ADSL	0.799262260030084	0,943299983497453	0,0110860871180777	-0.0747470546335832	0.0969192288697387	0.0435384271639825
23376	AP3B1	0.842614740534852	0,955763597077413	0,00812617790869295	-0.0724591628933136	0.0887115187106995	0.0408765066662024
19068	CD1A	0.63582296614422	0,884114099244564	0,0269824890967982	-0.0851836889532567	0.139148667146853	0.0568957266812397
958	POLR3K	0.00496616493126724	0,137295348732559	0,108658568406957	0.0332192114343456	0.184097925379569	0.0382662323878662
3128	TRIP11	0.0313107841738547	0,265410947049155	-0,0950705383837658	-0.181530067936832	-0.00861100883069948	0.0438561592091032
18993	GBA	0.632443163684744	0,882773057973662	0,0181432526434949	-0.0565297599987978	0.0928162652857876	0.0378775081011023
17335	FBXO18	0.555519769079823	0,849694830831927	-0,0316169817240635	-0.137179168377216	0.0739452049290888	0.0535458854362634
6792	COG4	0.127414861858715	0,497364283986496	-0,0642650072862646	-0.147045186360985	0.0185151717884558	0.0419898272824949
21273	ATP6V1F	0.740827111161473	0,923378501031658	-0,00885388198895793	-0.0615557676277126	0.0438480036497968	0.0267327650189742
22220	PCBD2	0.788114746262787	0,940422857105244	-0,0139073682612604	-0.115790815253547	0.0879760787310262	0.0516798633437335
26492	MLH1	0.998969275717028	0,999820681072527	7,15207512512109e-05	-0.108944370543216	0.109087412045718	0.0552977596529482
22824	SHPK	0.81632751723374	0,948340523985832	0,00864262850119528	-0.0646200690965545	0.081905326098945	0.0371621329255931
12634	TMED4	0.349209969029301	0,732836960067234	0,0374935927555995	-0.0412882362741025	0.116275421785301	0.0399616844386175
10349	TXN2	0.256461609541885	0,657057705928092	0,0593281994364003	-0.0434569944803822	0.162113393353183	0.052137269911771
21887	RNASEH1	0.770838451860164	0,933758084785797	0,0168210308796044	-0.0968789396638174	0.130521001423026	0.0576737351683381
18012	RHEBL1	0.586901992218349	0,863858321920915	-0,034977118403666	-0.161691385629556	0.091737148822224	0.0642751713576308
12741	HNRNPC	0.354156431865631	0,736980594101824	-0,0462428885750533	-0.144414024704979	0.0519282475548724	0.0497968124289878
24509	SIGLEC11	0.89939084775812	0,972801758957224	-0,0120239492907178	-0.199284317883812	0.175236419302376	0.0949868751429359
12502	DERL1	0.344079121993116	0,72961903320992	0,0622300139905507	-0.0671413614834307	0.191601389464532	0.065622976081604
9001	AQP3	0.204265396802507	0,601529289121851	0,100833788675456	-0.0552625643438213	0.256930141694733	0.0791790858146187
17969	NME2	0.584899265821823	0,863075520800581	0,0236666861928936	-0.0616150851299403	0.108948457515727	0.0432587473017992
18829	RPP25	0.624276567655769	0,879083129848567	0,0199469184204352	-0.0602196477599923	0.100113484600863	0.0406640853568148
3136	LOC387710	0.0315205831567394	0,266507736734995	0,117295942987275	0.0104905252055258	0.224101360769024	0.0541765081402186
25959	HIRIP3	0.970833903527815	0,991532918431691	-0,00177772269846598	-0.0975166658796382	0.0939612204827063	0.048563094853387
23984	PRICKLE4	0.873354833178211	0,965518820952313	0,00558872993401001	-0.0634472688373258	0.0746247287053459	0.0350181613169301
19377	ST14	0.649774135126226	0,889134602511838	0,0264810120059533	-0.0883233807174404	0.141285404729347	0.0582339477349493
18462	TARS2	0.607123070068661	0,871946062337262	0,0147192825727	-0.0416301777782156	0.0710687429236156	0.0285829788488499
18082	SEC24A	0.58951858494532	0,864337756981507	0,0543639711867838	-0.143971579603806	0.252699521977374	0.100604705314277
13377	NT5DC2	0.381874813278917	0,756900419012826	0,0568583641425011	-0.0710565190297831	0.184773247314785	0.0648841777258847
4142	COMTD1	0.0518492780450855	0,331796362349574	0,0995941250978902	-0.000805456354027401	0.199993706549808	0.0509271800511025
15117	ABCF1	0.456133272865187	0,800010543299945	-0,0419534047469722	-0.152729799605914	0.0688229901119694	0.0561907661845695
9356	RABGGTA	0.218000250697981	0,617763718380739	-0,0574073834845605	-0.14900232585443	0.0341875588853092	0.0464610713947515
23849	GTF3C3	0.866952519837396	0,963866244433249	-0,00705047849057804	-0.0899152439961011	0.075814287014945	0.0420327333218336
10880	HMGB2	0.276120585883198	0,672880375583135	0,0743444905650802	-0.059879601394264	0.208568582524424	0.0680844919824982
2844	LOC440291	0.0260629691072116	0,242988616693993	0,110144369389032	0.0132620653032918	0.207026673474771	0.0491430588911673
8967	MXD4	0.203057187866984	0,60036527027842	0,0415462787988923	-0.0225973778007139	0.105689935398498	0.0325365454869816
24596	TCERG1	0.902846971207317	0,972801758957224	-0,0054125532034818	-0.0927219489500593	0.0818968425430957	0.0442872495386682
17290	CHD8	0.553774470971901	0,849105211234208	-0,0256213614460359	-0.110788887110656	0.0595461642185846	0.0432007967693194
15885	TRPM4	0.489567335363442	0,817163381226622	0,0495155380894011	-0.0915028631354884	0.190533939314291	0.0715308710040583
25063	SLC41A2	0.926909837295432	0,98060943765265	0,00546935143270464	-0.111929571811629	0.122868274677038	0.0595500102232303
10358	IGLL1	0.256723033669205	0,657174284392641	0,0588191220378519	-0.0431403036509921	0.160778547726696	0.0517184031533987
13358	TCEB3	0.380914374238707	0,756097067894843	0,0290402095934238	-0.0361599730527687	0.0942403922396162	0.0330724629821053
6184	WDR43	0.10812827268762	0,463602803909498	-0,104979051309817	-0.233237691125767	0.0232795885061322	0.0650585465452816
7405	RNF144A	0.147873159192585	0,529487753678782	-0,065410750695696	-0.154191603439998	0.0233701020486057	0.0450336386607826
23406	PDSS2	0.844097509966842	0,956120034675452	0,0133516218416921	-0.120329187207471	0.147032430890855	0.0678089144732558
16159	BACE1	0.50279899121535	0,82503343350919	0,0350084784465038	-0.0678083185654938	0.137825275458501	0.0521533004220273
16339	AFF4	0.510938288033441	0,828993746995455	-0,0378458807956941	-0.151148020279275	0.0754562586878867	0.0574719373747473
19861	GORASP2	0.673531940304922	0,898920088568526	0,0272169353638967	-0.0999603229665443	0.154394193694338	0.0645100212544386
7015	ASCC2	0.134521038344691	0,5084380099232	-0,0799189376074293	-0.184790634359091	0.0249527591442329	0.0531956379249877
6227	ATIC	0.109442241708893	0,466012692935812	-0,0870872194940789	-0.193884926815177	0.0197104878270195	0.0541725970480393
14251	PAQR4	0.418615983710617	0,778565653074045	0,0622033140288415	-0.0891100139736917	0.213516642031375	0.0767529205588073
14637	STRA13	0.435445351069499	0,788773112042241	0,0376654349147378	-0.0573604721599552	0.132691341989431	0.0482014108936287
19512	KDM6B	0.656941057739012	0,892625861384699	-0,0268119354612636	-0.145652577484933	0.0920287065624055	0.0602813147844295
6563	PHPT1	0.120522937244817	0,486921481189445	0,0812656144659698	-0.0215006421520571	0.184031871083997	0.052127664062728
18064	DHX36	0.588864287972227	0,864271817189357	-0,0256365462742701	-0.119001813623937	0.067728721075397	0.0473590597896363
7893	NUP155	0.164799990607572	0,553604596639386	-0,0909408832490429	-0.219550532411805	0.0376687659137196	0.0652365942616789
18711	CAPRIN1	0.618346602115147	0,876247135646578	-0,0179755056478548	-0.0890006676448637	0.053049656349154	0.0360271543055452
15854	MCAT	0.487864287130955	0,815927940789533	-0,0330340827109052	-0.12674561980977	0.06067745438796	0.0475347033691078
11142	LSM2	0.28673323839527	0,68229459711284	0,0614246680440259	-0.0519539346811284	0.17480327076918	0.057510722967422
17955	SERTAD2	0.584423768987405	0,863046295444224	0,0301956066434233	-0.0784750575676198	0.138866270854466	0.0551226449604187
12211	FRMD4A	0.330955659119539	0,718593921100932	-0,0465406219109725	-0.140696294918801	0.0476150510968562	0.0477599890632895
2871	COPS6	0.026652899812763	0,246151737560227	0,0928113230339099	0.0108505015375161	0.174772144530304	0.0415742122937246
18885	APITD1-CORT	0.626823118861454	0,879993048408858	0,0359114600843533	-0.109484363691271	0.181307283859977	0.0737512964597936
19051	RAB30	0.635013830292514	0,883753322509012	-0,0371406355514972	-0.19116493874599	0.116883667642996	0.0781280490176956
9033	CERS6	0.20505126253002	0,601896576604777	-0,0715761265467727	-0.182573230111956	0.0394209770184106	0.0563027195598633
24938	DTNBP1	0.919760162419797	0,977895064336981	-0,00379414234734341	-0.0779566873731667	0.0703684026784799	0.0376185759836747
7704	GAL3ST4	0.158244332916718	0,544588290645136	0,0850956418628926	-0.0333715830364098	0.203562866762195	0.0600919008361662
17277	PSMA3	0.553167776734866	0,848946205945764	0,0343818555223792	-0.079731463210357	0.148495174255115	0.0578834039473967
17048	KCNN3	0.543598597965591	0,845466730704931	0,0366544357888756	-0.0821228006072995	0.155431672185051	0.0602491526004747
8741	ZNF511	0.19441995552968	0,589524074668152	0,0553486643456694	-0.0284699812616102	0.139167309952949	0.0425165841804408
25040	CYC1	0.92568252288411	0,980180289859843	-0,00667150416006869	-0.147502808725483	0.134159800405346	0.0714359671695377
5472	PARD6A	0.087257326044732	0,422812134516826	0,0804539338466882	-0.0118602708713159	0.172768138564692	0.0468259135841082
26174	POMC	0.982748649742125	0,995372034645205	-0,00163007731033966	-0.150070230838592	0.146810076217913	0.0752955173340738
11441	ABCA1	0.299390126792078	0,693849244986621	-0,0846838274233812	-0.245159004337326	0.0757913494905634	0.0814002220949786
24866	NAT14	0.914995117330311	0,975670401418736	-0,00459049606399521	-0.0892715197915704	0.08009052766358	0.0429540211216043
14050	PRADC1	0.408960063511424	0,771732968338087	0,0467407089276751	-0.0646280636268198	0.15810948148217	0.0564912467754587
19327	TRAPPC2L	0.646940895339526	0,887483363020897	0,0204643293111768	-0.0674920580711426	0.108420716693496	0.044615432774579
22316	LOC145758	0.79287556940583	0,942063798296988	0,00813577532117104	-0.052869057141397	0.0691406077837391	0.0309443928139922
17004	DNAJC1	0.541296792566899	0,844002683942947	0,0431324699872244	-0.0958412310762359	0.182106171050685	0.0704937071855867
25158	PPFIBP2	0.931144428630406	0,981278726680398	0,00520220024815745	-0.113348553561264	0.123752954057579	0.0601342704534853
21652	GTPBP4	0.759285178903362	0,929779000425897	-0,0156218293550308	-0.115997054951689	0.0847533962416269	0.05091482566667
22471	CHST12	0.799515769376358	0,943311326458739	-0,013921107670474	-0.121843455110856	0.0940012397699084	0.0547430650621405
15088	SUGP1	0.454772264369511	0,7991816288794	0,0236028305674312	-0.0385314089855321	0.0857370701203945	0.0315172788500869
16424	IFI44	0.514704478425531	0,830788711321815	0,0693245934881477	-0.140082425831143	0.278731612807439	0.1062206517459
16946	TMED10P1	0.538190898662051	0,842094398561565	0,022864960006762	-0.0502436477410264	0.0959735677545504	0.0370839716283094
23359	POU2AF1	0.841917400239644	0,955667617079249	0,0167155156750178	-0.148307209042892	0.181738240392928	0.083706942725228
25576	PCNA	0.951601732125	0,986418873665155	0,00513308362123408	-0.161392275202631	0.171658442445099	0.0844691462778549
7365	MRPL53	0.146574540853319	0,527688248571048	0,0854584958305701	-0.0301591674486126	0.201076159109753	0.0586464751123146
18650	SUCLA2	0.615763547877634	0,875440775977237	-0,0324213360001266	-0.159588173516291	0.0947455015160378	0.0645047353490865
9783	ECH1	0.233555986243033	0,632927609338657	0,0493245233494112	-0.0320668117955089	0.130715858494331	0.0412853432213766
6710	CYP27A1	0.124951624029353	0,49370952166918	0,0945811157396163	-0.0264556130471335	0.215617844526366	0.0613952686911479
4744	SRPRB	0.0678212441678514	0,379064141886716	0,142076537057053	-0.0105006182770115	0.294653692391117	0.0773939905825626
16194	SRR	0.504250261111352	0,82562650817386	-0,0447743870356042	-0.176721240913232	0.0871724668420235	0.0669293744797192
22538	RAB1A	0.802482094943598	0,943809194235299	0,0099456609403902	-0.068340473789217	0.0882317956699974	0.0397102460112241
18983	ZFP36L2	0.632086462109755	0,882773057973662	-0,0359164306587635	-0.183584467587434	0.111751606269908	0.0749038650929122
11734	PIGT	0.310528500120991	0,70169278853827	0,0407487162134571	-0.0382735516997116	0.119770984126626	0.0400836458465489
18575	FBXO6	0.612764486474057	0,874525106508617	0,0373333363203823	-0.107864429367274	0.182531102008039	0.0736508324960935
5993	TIMD4	0.10261165769565	0,453987669581206	0,145575194079464	-0.0294686324307018	0.320619020589631	0.0887900959406531
25637	C1QA	0.954417459761664	0,987022977890629	0,0054581806911123	-0.182565090226554	0.193481451608778	0.0953738534896881
2628	LOC340477	0.0227509657908593	0,229529575745093	0,105347974416141	0.0148389111962809	0.195857037636002	0.0459102646863316
17324	F2RL1	0.555251892068519	0,849694830831927	-0,0358253504489532	-0.15535728853673	0.0837065876388234	0.0606319712176167
17620	HIST1H1D	0.568383831714582	0,855317667304889	-0,0432426394404095	-0.192452459884612	0.105967181003793	0.0756859269855993
19598	C20orf96	0.661201278531105	0,894515569888216	0,0177551631613249	-0.0619997437416733	0.097510070064323	0.0404552732697705
24747	PAOX	0.908881695286503	0,973814933144286	-0,00653987766742665	-0.119054827815247	0.105975072480393	0.0570726395643694
7614	TIMM44	0.15523299781199	0,540583522062638	0,0657965165514514	-0.0251369395104627	0.156729972613366	0.0461255358096482
6052	MPV17L2	0.104344908358947	0,457155526295022	0,0866974687436792	-0.018078310648271	0.191473248135629	0.0531469843292512
14534	GOLGA5	0.430512717075833	0,785268702685421	-0,0392614863035832	-0.137256140013931	0.0587331674067644	0.0497072926139872
21875	SERTAD1	0.770034772678345	0,933363246403224	-0,0206872131056894	-0.160017357987463	0.118642931776084	0.0706745115101746
1813	FKBP2	0.0121086564700653	0,177088266025251	0,187093875329622	0.0413718423482135	0.33281590831103	0.0739167644300487
20050	SEC24D	0.681784870154049	0,901610297849723	0,0363830188605083	-0.13830246373786	0.211068501458876	0.0886083278032521
669	PTRH2	0.00325672995636618	0,128800939647764	0,138794105753611	0.046879405907488	0.230708805599734	0.0466232667578232
15532	RNF130	0.473904072942747	0,80897232820052	0,0357663380008941	-0.0625142507891491	0.134046926790937	0.0498523317374178
7539	SRSF9	0.152714902764448	0,537046047764552	0,0462210365919886	-0.017266915914724	0.109708989098701	0.0322039429012325
7085	LOC441869	0.137003373659115	0,512723281943744	0,0508216322599798	-0.0162946272786491	0.117937891798609	0.0340443832977253
21486	GEMIN4	0.751602077087548	0,927521598900509	0,0152790050693325	-0.0797577049739477	0.110315715112613	0.0482068906448226
17352	ANAPC1	0.55617692046507	0,849875002658559	0,0155774551878527	-0.0365189053841992	0.0676738157599046	0.0264256154905452
5029	OTX1	0.0752562707537914	0,396726419474233	0,0760676008473771	-0.00781106281029592	0.15994626450505	0.0425470280330396
25371	VKORC1L1	0.941311780358519	0,983756330306497	-0,00375732889513657	-0.104249825807436	0.0967351680171628	0.050974310948582
15501	TMEM179B	0.472638851356438	0,808416968161044	-0,0211167867937396	-0.0789766895894304	0.0367431160019511	0.0293491431418627
17593	NSMAF	0.567114745722619	0,854717642405232	-0,0307046091232716	-0.136304708068243	0.0748954898216999	0.0535651162545966
13056	NUDT21	0.36729259346624	0,74592242001818	-0,0538033180307792	-0.171198765209115	0.0635921291475568	0.0595482470063288
2249	POLR2F	0.0172824063109676	0,203748547432657	0,0940448228422754	0.0167892402862986	0.171300405398252	0.0391875036318281
25537	MT1F	0.950140198491129	0,986393848319599	-0,00422535908013557	-0.1372795184516	0.128828800291329	0.0674910495927096
22089	TAP1	0.780830939910644	0,937265777965205	0,0172450504944659	-0.104786024502754	0.139276125491686	0.0618996457787955
13230	FAM82B	0.375302663115207	0,752165541383198	0,0301161141154206	-0.0367071823703916	0.0969394106012328	0.0338957792704639
11863	CPT1A	0.315921002563601	0,70610046544303	-0,0622336113196563	-0.184276398397132	0.0598091757578199	0.0619055866722867
14386	OR4C50P	0.424331548828718	0,781746644326556	0,0348336868813719	-0.0509525504773643	0.120619924240108	0.0435146351478294
13832	SRSF2	0.400460206747699	0,767532332674125	0,0299659944892207	-0.0401515438333799	0.100083532811821	0.0355667667858287
24975	UCHL5	0.922098649129648	0,978956784050956	0,00550458152916609	-0.105331953209225	0.116341116267558	0.0562212718343412
24004	LMO4	0.874263566889028	0,965566736278601	-0,00682240488517147	-0.0917119260045772	0.0780671162342342	0.0430597803694058
23360	ARFGEF2	0.842025025015543	0,955683279749533	-0,0105267861160806	-0.114523478467782	0.0934699062356208	0.052751796367305
6834	MRPL23	0.128914898805876	0,500172452712583	0,0858293667160332	-0.0251659305732775	0.196824664005344	0.0563018033355598
26388	SLC25A33	0.993621222366196	0,998403316319527	-0,000409701029568261	-0.101317632705902	0.100498230646765	0.0511850381321171
13072	RPS27L	0.36804503614646	0,746453975439511	-0,0864558914432667	-0.275394313432631	0.102482530546098	0.0958380592436202
15040	GYS1	0.452668339102857	0,798038631071294	0,0362522305683676	-0.0587371710261496	0.131241632162885	0.0481828936733886
24495	UFSP2	0.89860521663087	0,972675638650534	-0,00773977125221407	-0.127339559224234	0.111860016719806	0.0606663877283367
10413	ACY3	0.258740173691194	0,65883949922424	0,0547576201047772	-0.040565824133264	0.150081064342818	0.0483523351153296
24583	WEE1	0.902342068076193	0,972801758957224	-0,00851631844223745	-0.145178441458673	0.128145804574198	0.0693211709090349
25092	CHCHD3	0.928115922490114	0,980728015355437	0,00397646607581623	-0.0828139765154707	0.0907669086671032	0.0440240131745781
13577	BCCIP	0.38972126702864	0,761100345824879	-0,0432492438752129	-0.142170869554855	0.0556723818044296	0.0501774944584562
21015	NME7	0.728128943209726	0,918672294174651	-0,0137057883719323	-0.091330850713774	0.0639192739699094	0.0393749203850443
12571	ZNF706	0.346951300993297	0,731699371712403	0,0474529761858553	-0.0517885166743391	0.14669446904605	0.0503397454684787
21992	SPA17	0.775806292360881	0,935301655779995	-0,0192088399875834	-0.152008449546812	0.113590769571645	0.0673619304875077
19988	TEX30	0.679049171097071	0,900789912529459	-0,0220185777107572	-0.126782200323444	0.0827450449019297	0.053140817864437
13411	NENF	0.383115813984438	0,75726546100559	0,0325510266418816	-0.0408709457611201	0.105972999044883	0.0372429242652319
23144	SDSL	0.830728523181049	0,951726874876664	0,0167949087652801	-0.137898845285325	0.171488662815885	0.0784676245795808
22020	WDR4	0.776967060735936	0,935530462234422	0,0150317728057135	-0.0894456225804957	0.119509168191923	0.0529956305510284
12565	RPS19BP1	0.346804217203384	0,731699371712403	0,0622491041811185	-0.0678967044660699	0.192394912828307	0.0660158033930241
20153	EXOSC9	0.68678364540929	0,903365779915687	0,0188041427247316	-0.0730043223517194	0.110612607801183	0.0465693797080513
22849	PGAM5	0.81739071901379	0,948536693713101	0,00964064190122306	-0.0725666144468865	0.0918478982493326	0.0416992151262335
23154	MAGED2	0.83152717339891	0,95223041386681	0,00915316183218	-0.0755601851931985	0.0938665088575585	0.042970416950982
5685	LDOC1	0.0934312238771625	0,435765857713802	-0,0792040100117324	-0.17185573087767	0.0134477108542056	0.0469971169435985
2142	IL28B	0.0160171245880023	0,198262597535124	0,0917530202980544	0.0172646515560889	0.16624138904002	0.0377838484162579
3655	AURKAIP1	0.0412073586205621	0,298936556449851	0,088401867000491	0.00356153034516195	0.17324220365582	0.0430348317986894
17757	SEL1L3	0.575301495864651	0,858969679491599	0,0471114533042083	-0.118401622967765	0.212624529576182	0.083955671071711
20832	RNGTT	0.718480895035914	0,914462957157623	0,0236217447468116	-0.105384683274204	0.152628172767827	0.0654378583313345
14505	LPCAT2	0.429140290822992	0,784464309629206	-0,0497962647868489	-0.173715367644376	0.074122838070678	0.0628573383646893
24563	AIM2	0.901723402935508	0,972801758957224	0,0133357503386062	-0.199310214328488	0.2259817150057	0.107863590396817
3020	KCNA3	0.0296425664710426	0,260255844364138	-0,199525248464906	-0.379144795667824	-0.0199057012619883	0.0911111071262915
11621	TSPAN31	0.306032077724351	0,69814595918637	-0,0337816925591914	-0.0986855142764423	0.0311221291580595	0.0329221353993599
6461	SRD5A1	0.116714680940328	0,478979997698933	-0,0702277552840737	-0.158117276570912	0.0176617660027649	0.0445815152857347
16950	OXCT2	0.538619437393169	0,84252925804254	0,0377330483814822	-0.0830423585116748	0.158508455274639	0.0612627144819187
10065	TRMT10C	0.244799521819001	0,644753280055549	-0,0429633389887048	-0.115581148638778	0.0296544706613681	0.0368350167748166
20543	TSPAN5	0.705054372025303	0,909907310897761	-0,0261550077063573	-0.162195092889315	0.1098850774766	0.0690056453631508
14818	WDYHV1	0.443810257693628	0,794144215329097	-0,0376164371796148	-0.134272717140699	0.0590398427814697	0.0490284092967591
14370	MANF	0.423662814666127	0,78172717681784	0,0860670504703887	-0.125587399147578	0.297721500088355	0.107360649401445
5912	LAS1L	0.10039402738835	0,450217025837972	-0,105251365321931	-0.23098497415381	0.0204822435099479	0.0637777373456739
7637	LSM12	0.156366513660699	0,542880173540547	0,0604197858112243	-0.0233130892683923	0.144152660890841	0.0424730775139567
7095	WDFY1	0.137427144237245	0,513550816947296	-0,110914650706228	-0.257550064875577	0.0357207634631213	0.0743800724193935
2012	LOC441813	0.0143705830306893	0,1893817142439	0,129786921827003	0.026138545645853	0.233435298008154	0.0525751147509494
11386	CCRL2	0.296662010278822	0,69081021294335	-0,107203707916628	-0.309207042760123	0.0947996269268675	0.102465170230063
19766	OAS1	0.668402498303132	0,896613146897685	0,0408252287659325	-0.146804997321857	0.228455454853722	0.0951744834870466
16711	DBF4	0.527751526893467	0,837372493302632	-0,0421030782974976	-0.173332764488414	0.089126607893419	0.0665655947967784
24911	SYNPO2L	0.917865418888686	0,976929782111788	-0,00514535216049093	-0.103391306159938	0.0931006018389565	0.0498347634150085
8310	MBTPS2	0.179150590194547	0,571448037878257	0,0658655341974882	-0.0304678330794921	0.162198901474469	0.0488646134704584
12774	HIST1H3C	0.355422186157575	0,737688345107802	-0,0580480788662271	-0.181606255648674	0.0655100979162196	0.0626742604380193
16912	C17orf42	0.537009027174765	0,841934387153435	-0,0197754812614488	-0.0828221347439684	0.0432711722210708	0.0319800962025068
5419	TP53I11	0.0858658859688684	0,419961329039286	0,0892779887232347	-0.0127061678869355	0.191262145333405	0.0517309477881969
10516	DCXR	0.26235236859777	0,661315474445907	0,0542236337489981	-0.0408904075339851	0.149337675031981	0.0482461165251597
9396	C6orf72	0.219164723527728	0,618470907230492	0,0311164486984897	-0.0186567882883294	0.0808896856853087	0.0252472227981137
10517	GPR165P	0.262353637069967	0,661315474445907	-0,0424897101260776	-0.117021395650348	0.0320419753981926	0.0378058206350637
24124	C19orf52	0.879663464408722	0,966849405126199	0,00922031190644778	-0.110696471217088	0.129137095029984	0.0608271819161522
24322	APOBEC3H	0.889530009401214	0,969726308184193	0,00642471060588505	-0.0846514808756336	0.0975009020874037	0.0461979376295438
3949	ARSB	0.0480143117085168	0,322007881628283	-0,0878888675639723	-0.175002575799814	-0.000775159328131089	0.0441879880382824
9087	RPN1	0.207234275526241	0,604689866356143	0,0896650958391246	-0.0500569379186237	0.229387129596873	0.0708732951610444
22140	CEP128	0.783593068166324	0,938435871835143	-0,0224963294673747	-0.18377213480531	0.138779475870561	0.0818063368149104
9215	OTOF	0.212447833522555	0,611291840027188	-0,0707395262232555	-0.182243462171139	0.0407644097246281	0.056559807723342
14007	TADA2A	0.407373492001365	0,770943103983886	-0,0301480591697824	-0.101738520525086	0.0414424021855209	0.0363138995467734
12395	MPZL3	0.339548863726478	0,72635240998044	-0,0337408333003183	-0.103228796766355	0.035747130165718	0.0352474181230929
19893	CNOT9	0.674975463510394	0,899512843632196	0,0145179732628485	-0.0536403801572212	0.0826763266829182	0.0345729801500509
24336	ILVBL	0.890093628603019	0,969726308184193	-0,00482975834973126	-0.0736494165851545	0.063989899885692	0.0349084236739495
19395	ITPR3	0.650849780350392	0,889779939468453	-0,0173277274031166	-0.0926975557613494	0.0580421009551162	0.0382309643497732
22702	METTL6	0.810984440852513	0,947184022322953	0,00874326363472731	-0.0632384645998994	0.0807249918693541	0.0365123676929865
24712	MT1G	0.907424624072313	0,973630782910221	-0,00693631038919861	-0.124385061374725	0.110512440596328	0.0595752850930116
10501	MRPL2	0.261858305302172	0,661190602771894	0,0573501972964332	-0.0431437375826021	0.157844132175468	0.0509750403499381
14462	TCEB1	0.427203189524104	0,783102107541832	-0,0496810008080939	-0.172795055743458	0.0734330541272702	0.0624489818766556
23296	LOC401051	0.839461446334183	0,955374814643416	0,0074579545573286	-0.0650285008496438	0.079944409964301	0.0367683879991572
19554	NDUFB8	0.65923853377459	0,893904226814194	0,0254390943596397	-0.0881290156873574	0.139007204406637	0.0576068495982398
8487	CENPC1	0.185313296204001	0,578835497360781	0,0364784415691745	-0.0176347188944038	0.0905916020327529	0.027448627038178
9786	DLD	0.23365652670224	0,633022971310006	-0,0733509988030149	-0.19441499886537	0.0477130012593401	0.0614091019078096
26224	BIK	0.98503832403983	0,995941110512443	-0,00156591492986548	-0.165988947558605	0.162857117698874	0.0834027519451595
24775	POLE4	0.910591844196071	0,97454461145747	-0,00550786707139178	-0.102088078249829	0.0910723441070457	0.0489898237913804
10504	THOC6	0.262001436077845	0,661305489179541	0,0509731203808693	-0.0383732361494696	0.140319476911208	0.0453204875969497
12725	VOPP1	0.353426854897551	0,736433246177491	0,0734619125490712	-0.0822570263489392	0.229180851447082	0.0789876444098875
14971	DOT1L	0.449883538856315	0,796736636650163	0,0456928861494251	-0.0732978044903941	0.164683576789244	0.0603574261862958
2554	KIAA1486	0.0216552423378037	0,224778297383347	0,069405986287746	0.0102698092046385	0.128542163370854	0.0299965268210565
20064	BNIP1	0.682385165945027	0,901780335698365	0,0211099044222992	-0.0804476393144495	0.122667448159048	0.051514550565194
5500	SH3BGRL2	0.0880605476646974	0,424531894787173	-0,164411414149856	-0.353541889162544	0.0247190608628316	0.0959354771686425
17463	VARS	0.560942457305175	0,851708713018766	0,0378281180762879	-0.0902254399457532	0.165881676098329	0.0649545198422561
20343	DOK4	0.695197464672401	0,906016993347816	-0,0169815726006524	-0.102307436276335	0.06834429107503	0.0432811129248419
10197	GNA11	0.250360289144856	0,651005498350088	-0,0468382697406038	-0.126945241819861	0.0332687023386534	0.0406338565503159
26459	TPM2	0.997423011973948	0,999534039929296	-0,00010950235535275	-0.066868632811877	0.0666496281011715	0.0338632313765439
14416	PDCD2L	0.425313408593626	0,782244359318286	0,0491222674226095	-0.072110151961843	0.170354686807062	0.0614945317573817
23069	DEFB1	0.826889744600858	0,950408842086425	-0,0315238943333724	-0.315343021125229	0.252295232458484	0.143965817018847
22612	MRPS16	0.806182370239343	0,94528639594171	0,0171294626823325	-0.120331532630477	0.154590457995142	0.0697263948421123
10195	LAMC1	0.250339084820735	0,651005498350088	0,0918525208467703	-0.065234770520694	0.248939812214235	0.079681734281354
3637	MRPL15	0.040932610616575	0,298249046627843	0,122477959292008	0.00509552743074945	0.239860391153268	0.0595416450525495
25759	AFG3L2	0.960738336169958	0,988935012366414	-0,00164179088344104	-0.0673126756614662	0.0640290938945841	0.0333112242585132
22173	EPSTI1	0.785433215819553	0,939239693205946	-0,0241549581370304	-0.198844551970763	0.150534635696703	0.0886104132066037
3587	NDUFS6	0.0400883013371253	0,296331561180339	0,125879713223738	0.00574911743727677	0.2460103090102	0.0609356373083415
1146	LOC442371	0.00619119452181487	0,143116210251847	0,126153358506004	0.0362290485754941	0.216077668436514	0.0456136515369384
13899	EFHA1	0.403398795300126	0,769346550800369	0,0243308783791908	-0.0329581953625131	0.0816199521208948	0.0290595929904538
6150	OGDH	0.107156615884678	0,461993117102802	0,0557129804664466	-0.0121657339751819	0.123591694908075	0.0344311346921473
16736	DDT	0.528802127232463	0,837786113979969	0,0177154302854419	-0.0376421728634724	0.0730730334343562	0.0280798642981633
13140	PEX3	0.371206573991127	0,748982828605163	-0,0602444390086812	-0.192775206231814	0.0722863282144517	0.0672255615718439
3436	ECE2	0.0372751701820005	0,287645849061625	0,0910804379209195	0.00542040170762889	0.17674047413421	0.0434506202549004
19082	ATPAF1	0.636530068662795	0,884442512048353	0,0226707996987795	-0.0717694613213596	0.117111060718919	0.0479043448935999
13098	CMTM4	0.36916398627281	0,747318910980573	-0,0361078369398651	-0.115201912159589	0.0429862382798584	0.0401200697397267
3456	HSPC047	0.0376739279330783	0,289040566882399	0,0698275977768256	0.00401662780078467	0.135638567752866	0.0333822817669079
12539	EDEM1	0.345750034144898	0,731089049107705	0,0817010281749102	-0.0887396546527906	0.252141711002611	0.0864551745821385
13016	CYP4F2	0.36601774375439	0,745554869287985	-0,0483619980197331	-0.153603937703536	0.0568799416640694	0.0533834417802935
8131	ACTL6A	0.172893150947077	0,563800503918552	-0,104737723252746	-0.255713068599711	0.0462376220942191	0.0765814805656783
25343	ECI1	0.939720261126029	0,983178105344934	-0,00475482658144607	-0.128562320177068	0.119052667014176	0.0628007251309067
4867	LOC285927	0.0706880466055904	0,385022264326154	0,0832085464897637	-0.00708251003138764	0.173499603010915	0.045799681890697
6980	LRWD1	0.133151701430371	0,505749790879659	0,0634039081154329	-0.0195022655655679	0.146310081796434	0.0420537374094766
13271	RPL26L1	0.377043647030542	0,75327802443572	-0,069934938939436	-0.225678543792538	0.0858086659136663	0.0790001560908919
12017	NFU1	0.322899955289998	0,712465034077915	0,0477761030022707	-0.0472791274758846	0.142831333480426	0.04821628504177
7407	MPG	0.148031374612113	0,529903931551793	0,0763797268372556	-0.0273298010097035	0.180089254684215	0.0526061336242357
22987	NTHL1	0.823447068559849	0,949796389267557	0,0116412945711825	-0.091091581368237	0.114374170510602	0.0521107318822838
11487	TOMM40L	0.301162295838674	0,695084939055314	-0,0664161540839113	-0.192737752915368	0.059905444747545	0.0640759922999644
22929	RAB5B	0.820802906500202	0,949134346689082	-0,00852251864001764	-0.0826039610370603	0.065558923757025	0.0375774370852969
15385	MTF2	0.467388184260526	0,805511713075584	-0,0307316209247399	-0.113945026533896	0.0524817846844158	0.0422095792516071
2100	TEX10	0.0155566885033653	0,19606203583965	-0,0960790376266162	-0.173731921822383	-0.0184261534308493	0.039389032879775
20173	IL10	0.687451135484847	0,903572441252204	0,0335303468171041	-0.130545964910474	0.197606658544683	0.0832268795211358
10969	C3orf14	0.27917872169791	0,674849467209415	-0,0782791680530118	-0.220511982169292	0.0639536460632685	0.0721468758029016
9755	SUGT1	0.232835855332533	0,63266594374809	-0,0605632451686283	-0.160345414591385	0.0392189242541287	0.0506140009210696
17910	NDUFA11	0.582049634984711	0,861699948164132	0,0318866484490002	-0.0821481973105991	0.1459214942086	0.0578435989285481
20358	UQCRFS1	0.695729390065193	0,906016993347816	-0,0304155452632821	-0.1835233107607	0.122692220234136	0.0776631399050524
9980	LOC391429	0.241724849234328	0,642139571787705	0,0521690954177172	-0.035433274461091	0.139771465296525	0.0444358591859063
22350	C4A	0.794297061279203	0,94220651817565	0,0148672288112658	-0.0974007365620727	0.127135194184604	0.0569473577863182
18118	LOC442133	0.590621376373702	0,864337756981507	0,0127212556670509	-0.0338275438248646	0.0592700551589664	0.0236116431822253
2155	LOC284260	0.0162034130373119	0,198725099056991	0,114739069677216	0.021423869975363	0.208054269379068	0.0473336632284344
3926	REXO2	0.0472285651353945	0,318917037832848	0,0947788861748378	0.00117061731356616	0.188387155036109	0.0474823210777333
22773	HIST1H4F	0.814462846578402	0,9480273487245	0,00891505518857004	-0.0658834873000805	0.0837135976772206	0.0379411824809633
13327	KIF20B	0.379905935987434	0,755666874050727	0,0473906090445358	-0.0587839038311088	0.15356512192018	0.0538564848165787
20700	MAPK6	0.7123290224677	0,912404336164353	0,0220997815006261	-0.0958966197550286	0.140096182756281	0.0598530779235046
10983	PPIAL4A	0.279798709908479	0,675486005028073	-0,040716403020965	-0.114793606586197	0.0333608005442668	0.0375752869592932
11927	KPNA3	0.318710611307129	0,708527866086067	-0,0576550029580197	-0.171374146474175	0.0560641405581355	0.0576834605618148
17742	SNX12	0.574458396482114	0,858490824360181	-0,0202578676471656	-0.0912714226479769	0.0507556873536457	0.0360212667154113
12859	EIF2S2	0.358867810537704	0,739946322781261	0,0370107199735889	-0.0423361285983119	0.11635756854549	0.0402482877445459
3646	SLC35C1	0.0410558056274205	0,298523820487738	0,0780541199686613	0.0032012497528853	0.152906990184437	0.0379687399458559
11432	TDP1	0.298743355671872	0,692895388002071	-0,0732323018557504	-0.211820832954703	0.0653562292432026	0.0702983316685868
25769	HSPA14	0.961419864949397	0,989252501809665	0,00297476074120067	-0.118117980000017	0.124067501482419	0.0614236804718443
22337	FUBP1	0.793808491729538	0,942126496748509	-0,0101821472548238	-0.0868849126392539	0.0665206181296062	0.0389070899167153
25694	IFT27	0.957457754282515	0,987955730482719	-0,00194508021755934	-0.0737427016557924	0.0698525412206737	0.0364189804513966
23648	VIMP	0.856500470545429	0,960194958847057	0,0109952686227777	-0.108727542164136	0.130718079409691	0.0607287904291635
15291	OGFOD1	0.463146229685058	0,803107859531706	-0,0267654085675156	-0.0985528190620912	0.04502200192706	0.036413801001855
20798	EPRS	0.716764219904586	0,913741834259322	0,0234180814779937	-0.10366607587567	0.150502238831657	0.0644627962547053
11290	NEFH	0.292772137837265	0,687586646125339	-0,0716381097338331	-0.205539437010736	0.0622632175430694	0.0679207712292925
14033	TUBA1B	0.408055345636442	0,771010296412047	-0,059026207007532	-0.199395866715701	0.0813434527006372	0.0712018001498689
25608	CTPS1	0.953194227145224	0,98693057302835	0,00343030932298696	-0.111645255828066	0.11850587447404	0.0583714985777772
18337	LOC440871	0.601554785125265	0,869736634667073	0,0288879847249606	-0.0800116396223881	0.137787609072309	0.0552387838318914
15507	HEXIM2	0.472935741871247	0,808617010465896	-0,0361280190742777	-0.135185124226073	0.062929086077518	0.0502462157356946
14426	PINX1	0.425644448030224	0,782322787647022	-0,0359665479688589	-0.124794613595791	0.0528615176580736	0.0450575871567793
2197	PRO1546	0.0165889962168526	0,199998117770742	0,131421026019549	0.0241492609343792	0.23869279110472	0.0544130604519337
9050	NDUFV3	0.205585263166328	0,602330746171843	-0,06021530879407	-0.15370509150627	0.0332744739181301	0.0474222195777065
23268	MR1	0.83757551507999	0,954457399963295	0,0115803325763623	-0.0996478124844446	0.122808477637169	0.0564199141903262
20907	DHCR7	0.722457491650119	0,916243785467489	-0,0167165130157101	-0.109377302670797	0.0759442766393768	0.0470017170410407
18346	ERO1A	0.601823880889754	0,869736634667073	0,0228741445059782	-0.0634188958068755	0.109167184818832	0.0437717083838083
14442	ESR1	0.426497312939428	0,78303394630861	0,0322976100103728	-0.0476165339024858	0.112211753923231	0.040536045437888
10260	LOC442207	0.252880207204844	0,65352034054936	0,0377326813555375	-0.02714610157933	0.102611464290405	0.032909434603597
11165	PELI2	0.287471902283219	0,682642575761342	-0,0647077430323389	-0.184329986946297	0.0549145008816192	0.060677778391343
24214	PWP2	0.884438268846994	0,968377560809467	0,00455663513213646	-0.057172841313167	0.06628611157744	0.0313119648102897
1898	LOC442537	0.0129503258050889	0,180818753610303	0,141173359191543	0.0301471591573412	0.252199559225744	0.056317478596655
7052	MSR1	0.136130265169702	0,511839759071843	-0,0938820391177658	-0.217587719628006	0.0298236413924741	0.062749080958134
7077	FCRL5	0.136818206700795	0,512609121191406	0,117537252013196	-0.0376116651052848	0.272686169131676	0.0786985037443652
20605	THUMPD2	0.70779683993416	0,910749551058148	-0,019233190830596	-0.120255969541291	0.0817895878800986	0.051243293709607
9579	ANUBL1	0.226200195131649	0,626129885574244	0,0478836179518158	-0.0298881250584323	0.125655360962064	0.0394493234124467
10387	LOC196752	0.257976099265774	0,658359635927897	0,0502610530155722	-0.03709392117735	0.137616027208494	0.0443103689751228
17736	UBE3A	0.574271899482667	0,858490824360181	0,0192503220028858	-0.0481984026079271	0.0866990466136986	0.0342130245245807
10134	PIGH	0.247473963389068	0,647500704486001	-0,0580118175089249	-0.156623580947638	0.0405999459297881	0.0500203184034702
13067	TMEM187	0.367832391339623	0,74638982600215	0,0391655995902175	-0.0463878036807359	0.124719002861171	0.0433965312340573
18540	ATG16L2	0.610855118941568	0,87360155478766	-0,0335419936963993	-0.163296134523959	0.0962121471311603	0.0658171318718683
26179	TRIM69	0.98285088755041	0,995372034645205	0,00112921549382723	-0.10231396583519	0.104572396822844	0.0524710306997109
7368	SPHK2	0.146682444361836	0,527861700903105	0,0623435896722812	-0.0220243355428472	0.14671151488741	0.0427952034842545
15261	CHPT1	0.461679169536114	0,802137682999152	-0,0414138413137283	-0.152125819422982	0.0692981367955252	0.0561580911139942
13848	CHST7	0.401190290325364	0,768113300778431	-0,0493446964434651	-0.164985946202983	0.066296553316053	0.0586584392352067
25119	RSAD2	0.929286948258624	0,980893306655664	0,0128711571354558	-0.27271985930794	0.298462173578851	0.144864599085561
22634	RACGAP1	0.807284668147936	0,945707916229677	-0,0213649654982692	-0.19381581089942	0.151085879902882	0.0874748193837369
25780	HSPA4L	0.962173210377274	0,989561801477848	-0,00264408481197101	-0.112421325021794	0.107133155397852	0.0556839500407298
21876	CMSS1	0.770064279778123	0,933363246403224	-0,0171566259928172	-0.132723226751969	0.0984099747663346	0.0586205739072112
2191	LOC346910	0.0165477919703604	0,199998117770742	0,116858782084956	0.0215101588411556	0.212207405328756	0.0483651070386908
22635	PIGU	0.807366273377105	0,945731788804305	-0,0126893306441895	-0.11515762422746	0.0897789629390808	0.0519765238199085
12323	WARS	0.336158155291384	0,723300615722717	-0,0744534125614077	-0.226712571198216	0.0778057460754003	0.0772326883657342
18165	FBXO31	0.592967694543546	0,865540237865241	-0,0246817308020445	-0.115569598517832	0.0662061369137429	0.0461024113515792
22644	SLC3A2	0.807786037590416	0,945877353237497	-0,0143975591444475	-0.13091908176076	0.102123963471865	0.0591049531909798
11323	FGF8	0.294261412613871	0,689070154151443	-0,054593014300732	-0.156950885336034	0.0477648567345702	0.0519205125407702
11639	STT3A	0.30675480152158	0,698821249857305	0,099285390708227	-0.0917548102720011	0.290325591688455	0.0969041760097204
17225	ACAT2	0.550814447439724	0,847799605350473	-0,0359514402778087	-0.154569492206411	0.0826666116507939	0.0601684070841671
10228	TARBP2	0.251652780682965	0,652362035926742	0,0442548694111263	-0.0316410978280294	0.120150836650282	0.0384978456368579
4947	HCFC2	0.0728644142187391	0,390539709522916	-0,105698887562118	-0.221283800553845	0.00988602542960942	0.0586298626945947
6073	ACLY	0.104936233616218	0,458035451580217	-0,0637796348216774	-0.140991000038243	0.0134317303948878	0.0391650746099833
22449	PRELID3B	0.798551609750154	0,943177705650733	-0,0104655060920911	-0.0912017055386351	0.0702706933544529	0.0409530289508726
7932	VPS36	0.16616178855231	0,555443749806417	-0,0684732016763821	-0.165622520674451	0.0286761173216869	0.0492785008553654
8033	CHPF2	0.169864179333162	0,560639420606362	0,0618460888185215	-0.0266715081412821	0.150363685778325	0.0449001034951699
10386	ZCCHC14	0.257974311314587	0,658359635927897	-0,0645738664100424	-0.176804447392893	0.0476567145728078	0.056928394743266
10807	UBR1	0.273126472233238	0,67011644408849	-0,0572505594305908	-0.159968014912093	0.045466896050911	0.052102909932974
25635	TSFM	0.954286800693674	0,987022977890629	-0,00237861868583953	-0.0840827580253159	0.0793255206536368	0.0414440115674646
17576	IFI44L	0.565858202043426	0,853605574911414	-0,0761596053313728	-0.337242327732135	0.184923117069389	0.132432890851276
9103	C10orf10	0.208051956775919	0,606008748095517	-0,0966313946368147	-0.247480943897732	0.0542181546241026	0.0765176711370809
26000	UBIAD1	0.972758653433716	0,991990770220217	-0,00154135225858903	-0.0904182102823368	0.0873355057651588	0.0450823368533598
19091	PDIA6	0.636908857570658	0,884490349685686	0,04204830378503	-0.13331032360181	0.21740693117187	0.0889497770936494
[truncated: 5,388 more rows]
