# Supplementary material for: Network meta-analysis of transcriptome expression changes in different manifestations of dengue virus infection
Source: BMC Genomics. 2022 Feb 27;23:165. doi: 10.1186/s12864-022-08390-2 (PMC8882220; doi:10.1186/s12864-022-08390-2)
Supplement: Supplementary file 6 — Additional file 6: Supplementary Table T1. Results from differentially expression analysis. [file 12864_2022_8390_MOESM6_ESM.zip › DiffAnalysis_DHF_vs_Normal.csv]

	gnames	p	q	logfc	lower	upper	std
1	IFI27	1.90589473380216e-15	5,05347988667642e-11	2,2448710214958	1.76657223624474	2.72316980674685	0.241276712977611
2	GRAMD1C	9.42048507852339e-12	1,24892080928524e-07	-0,794616564061274	-1.00061930830609	-0.588613819816455	0.103917606584906
15	TIGD3	7.62662846108993e-08	0,0001348133690972	-0,655106786521107	-0.879994808060976	-0.430218764981238	0.113444240918775
3	CACNA2D3	1.73414875777321e-10	1,38715694657097e-06	-1,25295734654374	-1.60474367231826	-0.901171020769221	0.177457796194896
30	CNTNAP3B	1.66041400294901e-07	0,000136480799220331	-0,747850312904533	-1.0125104762284	-0.483190149580665	0.133507205604512
155	STAP2	1.5815711491459e-05	0,00269485543462255	0,522288681509231	0.293385190480557	0.751192172537905	0.115469835189963
4	KCTD14	2.09263729446875e-10	1,38715694657097e-06	0,911941872507741	0.654503828261518	1.16937991675396	0.129864024384906
10	LOC283588	2.19523428024638e-08	5,7039935968038e-05	-0,617046501856884	-0.819334541727441	-0.414758461986327	0.102043732578233
7	LINC00877	4.0206245942543e-09	1,52295515880933e-05	-0,559142872280743	-0.732079543532047	-0.386206201029438	0.0872375027482106
42	RNF141	2.81141055168211e-07	0,00017748702566155	-0,418918907215745	-0.5703813407448	-0.26745647368669	0.0764048733310052
22	CNTNAP3	1.31327688603618e-07	0,000136480799220331	-0,837491908812641	-1.13112568010166	-0.543858137523619	0.148122874948654
225	CD1C	4.30208988515798e-05	0,00505838522490344	-0,689972249840029	-1.01056768131018	-0.369376818369882	0.161723621899134
6	RPGRIP1	3.00404456548834e-09	1,32753736089872e-05	-0,625900347104107	-0.817647579235974	-0.434153114972241	0.0967264465600688
20	MCM10	1.27655349199554e-07	0,000136480799220331	0,880429084410774	0.572086159537063	1.18877200928448	0.155542873361851
9	CENPA	1.31264852534057e-08	3,86720840548946e-05	0,792461794301153	0.537341169972664	1.04758241862964	0.128695007281828
53	DTL	6.24046842832222e-07	0,000312200038447101	0,997887795509568	0.624691680470342	1.37108391054879	0.188257914737158
13	CDCA3	3.0495496421562e-08	6,21990836629013e-05	0,87291825402245	0.58333304186507	1.16250346617983	0.146080588683877
17	HJURP	1.11929796539464e-07	0,000136480799220331	0,902840513223279	0.588276204480017	1.21740482196654	0.15868123602658
38	CEP55	2.42200371819642e-07	0,000168998496284153	1,1353760876535	0.727384661532239	1.54336751377476	0.205810328717261
19	CYP51A1	1.24602418400478e-07	0,000136480799220331	0,287643315086527	0.187001159519806	0.388285470653248	0.0507687019722916
24	UCK2	1.37477833283779e-07	0,000136480799220331	0,39005201974314	0.253047934371871	0.527056105114408	0.0691113931337566
37	CDCA5	2.24368779013751e-07	0,000160787518258097	0,842230630156204	0.540523558497379	1.14393770181503	0.152195432597081
64	CDC6	1.24143362149778e-06	0,000514322069906465	1,00192795908453	0.61556794961837	1.38828796855068	0.194898410751896
75	CDC45	1.99351161362373e-06	0,000704772805803108	0,781724865862077	0.473585578613054	1.0898641531111	0.155440148834342
127	RAD51	8.97258468303217e-06	0,0018640277742284	0,551712950165968	0.317254307527332	0.786171592804604	0.118272118536429
103	TIPIN	4.88567639069895e-06	0,00125770591746973	0,583750951498313	0.343361608592422	0.824140294404205	0.121263846532116
21	BIRC5	1.29745663945541e-07	0,000136480799220331	0,916639718493073	0.595409514939643	1.2378699220465	0.16204383120442
298	FAM64A	9.06807067966101e-05	0,0080684528211816	0,416358551230907	0.213494119740033	0.619222982721782	0.102334491994369
107	LDLR	5.28456596495763e-06	0,00130953520150329	0,386247643926365	0.22655675751588	0.54593853033685	0.080555697304101
33	CDCA2	1.74310572165717e-07	0,000136480799220331	0,943608345302874	0.609019328193292	1.27819736241246	0.16878265372185
56	CCNA2	9.11482341151676e-07	0,000425851889120511	0,946848988364465	0.586780822638353	1.30691715409058	0.181635551151722
28	TPX2	1.58414755666352e-07	0,000136480799220331	1,07156252309326	0.693054356526411	1.45007068966011	0.190937566810871
71	CDT1	1.86562394022529e-06	0,00068740232322615	0,776373967485718	0.471297073118232	1.0814508618532	0.15389533184737
70	POLE2	1.85301131315733e-06	0,00068740232322615	0,883272754796563	0.536300343843801	1.23024516574932	0.175029428027207
93	USP18	4.17527442256503e-06	0,00119040216467002	0,880300971434677	0.520639454981792	1.23996248788756	0.18143041786892
128	TRIP13	8.99851235531719e-06	0,0018640277742284	0,973457881633201	0.559709075919136	1.38720668734727	0.208714625500677
54	TTK	7.67363183019411e-07	0,000376789533291846	1,01531548727567	0.632147695437223	1.39848327911412	0.193288103972802
58	KIF2C	9.99715329376038e-07	0,000457025033765615	0,776020777334324	0.479692087740239	1.07234946692841	0.149482320237748
69	POC1A	1.72002476689129e-06	0,000660963140494529	0,514889614766234	0.313331171230437	0.716448058302032	0.1016756893992
126	UBE2S	8.86846306195657e-06	0,0018640277742284	0,693056453980418	0.398714096316038	0.987398811644798	0.148480319702392
76	MELK	2.04804698974117e-06	0,000714525867539304	0,870292547303632	0.526804382666439	1.21378071194082	0.173271808053776
36	C16orf59	2.14206317707159e-07	0,000157768903166814	0,442386624251626	0.284211878240459	0.600561370262792	0.0797908837958079
67	CDC25A	1.38235294884791e-06	0,000547061021473168	0,60363261359644	0.369713734358741	0.837551492834138	0.117999836140613
43	ESPL1	3.16485187868153e-07	0,000191698925370513	0,673543500694902	0.428820958891505	0.918266042498299	0.123449718666664
211	MCM4	3.47134144703547e-05	0,00436220940607325	0,510104076944382	0.276146783259839	0.744061370628924	0.118019214219236
268	KIF23	6.83824942074024e-05	0,00676552923100476	0,380122843927735	0.198290244759956	0.561955443095514	0.0917250329547659
74	LOC200772	1.94691236317638e-06	0,000697599747427321	-0,728927857177174	-1.01593560797574	-0.441920106378606	0.14478039427892
240	DHCR24	5.02044447616825e-05	0,00554654522023339	0,403597388798644	0.214269827215004	0.592924950382285	0.0955058493635732
116	PPM1F	6.75235302056366e-06	0,00154343655465729	-0,321667379454445	-0.456341591929786	-0.186993166979104	0.0679360941547096
134	FBRSL1	1.06306004692377e-05	0,00209214174332543	-0,302702660700984	-0.432512010778733	-0.172893310623235	0.0654820256005456
90	NCAPH	3.96920502585591e-06	0,00116692741717602	0,802579274335592	0.475497389898285	1.1296611587729	0.164995698055419
14	TK1	4.81088263694195e-08	9,11146807989398e-05	0,866596037913588	0.574239447821056	1.15895262800612	0.147478603856048
65	MKI67	1.33677520371601e-06	0,000538353325923026	0,878600302664486	0.538649668326001	1.21855093700297	0.171487309098623
49	LOC284454	4.03896686795724e-07	0,000218557564293645	-0,429167565900468	-0.586703364476248	-0.271631767324688	0.0794685682438363
124	PBK	8.47276144242363e-06	0,0018030051958505	1,04111961513082	0.600020994290514	1.48221823597114	0.222511176313036
143	CENPN	1.29662767515126e-05	0,00240420159486962	0,478902568495022	0.271305380567345	0.686499756422698	0.104721920002984
50	IL1RAP	5.41679438641917e-07	0,000281891979052463	-0,522468107891613	-0.716670032518111	-0.328266183265115	0.0979647104962079
202	FEN1	3.0973998771619e-05	0,00406572068034395	0,642940135714943	0.350056086162156	0.93582418526773	0.147744679557521
112	HSDL2	5.78589316865733e-06	0,00136975854791919	-0,397451498878421	-0.562535867031463	-0.232367130725379	0.0832764266608896
409	TMCC1	0.000221144911644438	0,0143365704945044	-0,287997957081073	-0.437305435074	-0.138690479088146	0.075317811008451
467	SEMA4C	0.000298084856571258	0,0169244539014709	-0,314808573132116	-0.481694972140424	-0.147922174123807	0.0841854569466653
29	KIF18B	1.60260681492091e-07	0,000136480799220331	0,802668828499511	0.519010844553397	1.08632681244563	0.143090612158781
164	BARD1	1.70075562456517e-05	0,00274972776739912	0,417112850623682	0.233560423959884	0.60066527728748	0.0925925959466103
34	SKA3	1.75008379162408e-07	0,000136480799220331	0,631642628358341	0.4076359349743	0.855649321742382	0.112999656974492
25	MRPS18A	1.38503990661665e-07	0,000136480799220331	0,441241364746904	0.286211612052835	0.596271117440973	0.0782043992106806
18	MICALCL	1.14560751553017e-07	0,000136480799220331	-0,702702272658364	-0.947757858710596	-0.457646686606133	0.123617722065612
12	MDS2	2.6497394157907e-08	5,85482005080753e-05	-0,487375779613133	-0.648237944686103	-0.326513614540162	0.0811465461090315
8	SIGLEC17P	9.73707231466238e-09	3,22723090529091e-05	-0,643946567101979	-0.849123974894345	-0.438769159309613	0.103501267525538
129	CENPU	9.58511115322127e-06	0,00197014900951676	0,561950551455223	0.322300463597934	0.801600639312513	0.120890931037286
113	ORC1	6.54415609201482e-06	0,00153556016619268	0,688093390110564	0.400472342937352	0.975714437283777	0.145089770212789
82	NCAPG	2.72398851253967e-06	0,000865099687373813	0,915453933815448	0.549186085379741	1.28172178225116	0.18476296671664
72	TYMS	1.86660257485509e-06	0,00068740232322615	0,743951027222142	0.451607562308771	1.03629449213551	0.147471982889859
367	ACP2	0.000168623067097629	0,0121826720002551	0,415030492269578	0.204032566945769	0.626028417593386	0.106437414095674
97	CYBRD1	4.59729337820633e-06	0,00123643473837265	-0,891928192078094	-1.25810123296552	-0.525755151190673	0.184715141268779
44	PKMYT1	3.24084656394964e-07	0,000191698925370513	0,488528274405746	0.31085283211213	0.666203716699363	0.0896279648106271
150	CIT	1.46510989691046e-05	0,00257631975997449	0,249510244106644	0.140621096271461	0.358399391941827	0.0549288780961803
402	SIGLECP3	0.000209767129445754	0,0138357597941646	-0,386574470159312	-0.586215137737109	-0.186933802581515	0.100708271764779
257	NDC80	6.12858475436283e-05	0,00632293481563931	0,629032851301134	0.33023152081237	0.927834181789899	0.150729638202666
32	ADGRE3	1.70694649489114e-07	0,000136480799220331	-0,557201046646062	-0.754609904593002	-0.359792188699121	0.0995824405723749
260	RBBP8	6.28670910780792e-05	0,00641123430744335	0,3917104921925	0.205339735759133	0.578081248625868	0.094014295862766
946	HRAS	0.00122603557879341	0,0343183902507856	0,318876869338061	0.128551670098741	0.509202068577382	0.0960091053653186
31	CD38	1.69829270567124e-07	0,000136480799220331	1,04901253086232	0.677437168336275	1.42058789338837	0.18744032989064
142	RMI2	1.27939577242099e-05	0,00238895626096778	0,499886528713709	0.283351762999153	0.716421294428265	0.109230460390073
96	AKAP2	4.53096524241045e-06	0,00123643473837265	0,364052850251891	0.21470330922237	0.513402391281411	0.0753390296097104
196	PI3	2.93395777506297e-05	0,00395131092953499	-0,628749368205307	-0.914251735193698	-0.343247001216915	0.144021006907074
60	LINC00467	1.05385620592384e-06	0,000459428973236196	0,496839781187276	0.306667507822662	0.68701205455189	0.0959319622624797
497	KIF4A	0.000339329173014713	0,0180942046984307	0,699466842517849	0.324961187670339	1.07397249736536	0.18891850905644
511	UHRF1	0.000357877869119591	0,0184763367212382	0,654495927647488	0.302618075357232	1.00637377993774	0.177503966533496
27	SPC24	1.5512520192813e-07	0,000136480799220331	0,524955897269223	0.33968079462461	0.710230999913836	0.0934615958500042
916	OIP5	0.00113187562104416	0,0327638450785873	0,64724852510196	0.263766872329738	1.03073017787418	0.193446430392956
295	SESN3	8.99960439558587e-05	0,00805270007521161	-0,445478031845869	-0.662421689773236	-0.228534373918502	0.109436725118547
104	LINC00494	5.10597900211942e-06	0,00130177916578074	-0,322430408114447	-0.455504221682841	-0.189356594546053	0.0671287766376508
156	CDCA8	1.58550800603853e-05	0,00269485543462255	0,651815390083714	0.366104620830042	0.937526159337386	0.14412613494648
46	EPT1	3.55466000144687e-07	0,000204842334514445	0,379365464050524	0.240857705998974	0.517873222102075	0.0698699173300961
120	WDR37	7.52477176272029e-06	0,00165367947401082	-0,358756447992126	-0.509808388742555	-0.207704507241698	0.0761978012008178
92	CBX7	4.04892786649797e-06	0,00116692741717602	-0,44431623093482	-0.625571290771727	-0.263061171097913	0.0914336945787026
214	TRAIP	3.64237681373638e-05	0,00451297295402898	0,47138319054463	0.254559063717976	0.688207317371284	0.109376427932002
256	YBX3	6.1134895614171e-05	0,00632293481563931	-0,300390269597175	-0.443058431722001	-0.15772210747235	0.0719686235162962
118	USP30-AS1	7.28996182319157e-06	0,00163807913340614	0,516847224101436	0.299592291637301	0.73410215656557	0.10959374683673
364	HAVCR2	0.000166747534515858	0,0121464584551868	0,360797344869919	0.177516547240743	0.544078142499096	0.0924555733100415
86	RRM2	3.26618488946078e-06	0,00100701037609364	1,13291992007333	0.675628387141621	1.59021145300503	0.230679653263895
119	SULF2	7.47752424466563e-06	0,00165367947401082	-0,668536653252907	-0.949926734988723	-0.387146571517091	0.141946574148381
83	CENPW	2.73657829243938e-06	0,000865099687373813	0,665082226638864	0.398927412128248	0.931237041149481	0.134261178929361
178	SKA1	2.19077201957562e-05	0,00326338876960942	0,814421990628753	0.450844287952672	1.17799969330483	0.183405928927023
423	C15orf29	0.000232295862603547	0,0145610515293925	-0,201414331926353	-0.306212438112137	-0.0966162257405695	0.0528651616238427
48	MAP7	3.70825270853983e-07	0,000204842334514445	-0,504608234978392	-0.68917019498825	-0.320046274968535	0.09310185270178
188	RRP7A	2.5155130265052e-05	0,00353217168888588	0,399518648449919	0.219733441208487	0.57930385569135	0.0906922308457101
660	C1QB	0.000573922337497972	0,023026982180698	0,745450190254997	0.329168254815816	1.16173212569418	0.209992456915827
152	MTFR2	1.47797365097939e-05	0,00257818890498148	0,455425054747577	0.256576045221911	0.654274064273244	0.100308921696349
40	NOV	2.56038930681088e-07	0,000169721806175226	-0,609603522975687	-0.829161189896745	-0.390045856054629	0.110755355893159
106	CDK1	5.23154137108514e-06	0,00130862565522946	0,769500438369192	0.45151979303638	1.087481083702	0.160404599096213
130	DLGAP5	1.01940857619218e-05	0,00206479921041457	1,05522272922135	0.603725451426612	1.5067200070161	0.227756754697748
429	IL13RA1	0.000242413745665391	0,014976709220163	-0,517910829000705	-0.788236418969192	-0.247585239032218	0.136365116936467
291	VPS37C	8.90063716914523e-05	0,00805270007521161	-0,329553939594429	-0.489926398821539	-0.16918148036732	0.0808995151307836
94	BUB1B	4.28792680017883e-06	0,00120951467134832	0,958251431346094	0.566221179905191	1.350281682787	0.197758751165968
204	VRK2	3.24288486796196e-05	0,00419610911198922	0,400332702994255	0.217467360658208	0.583198045330302	0.0922459978509217
117	CENPM	6.87069555353125e-06	0,00155706403933232	0,677868493131351	0.393805744912679	0.961931241350024	0.143294794557368
189	LOC401054	2.51774636695995e-05	0,00353217168888588	0,339210037254987	0.186556099486223	0.491863975023752	0.0770059248814604
35	SIL1	2.0465027433045e-07	0,000155037200682054	0,586362597349348	0.377097403412688	0.795627791286009	0.105563341765875
151	TCF19	1.46718568265566e-05	0,00257631975997449	0,71288392604396	0.401748768136908	1.02401908395101	0.156951408839938
286	RAD51AP1	8.71207580350553e-05	0,00805270007521161	0,620849473461352	0.319148941307851	0.922550005614854	0.152192133758786
671	CREM	0.000595558676591906	0,0234561962934303	0,287068142439162	0.126266402140241	0.447869882738083	0.0811160649718957
203	CHEK1	3.22505905868454e-05	0,00419610911198922	0,63460914621854	0.344825372995766	0.924392919441313	0.146180752352823
477	GOLGA8B	0.000307633089333951	0,0170595222603906	-0,256154376325097	-0.39227373904426	-0.120035013605935	0.0686650968436981
1983	HAGH	0.00546302514210948	0,0730469549384936	-0,231259601231706	-0.392908582335347	-0.0696106201280641	0.0815434536309662
254	PSAT1	6.05908929627691e-05	0,00630852981869015	0,515281402461406	0.270691016871818	0.759871788050994	0.123383052771097
62	PTTG3P	1.11707947350978e-06	0,000475238015521231	0,631982062906956	0.389444879053777	0.874519246760136	0.12234731991683
41	CAMK1D	2.77728285775111e-07	0,00017748702566155	-0,469951983572183	-0.639779995623481	-0.300123971520885	0.0856693468241861
907	SUMF1	0.00110924415046863	0,0324273524252214	-0,258132220712438	-0.410787997345761	-0.105476444079116	0.0770068524924221
84	SPAG5	2.74065147046578e-06	0,000865099687373813	0,736160313027919	0.441540074521898	1.03078055153394	0.148620496048513
804	NR1H3	0.000853719895022283	0,0281547052444227	0,292803638389908	0.123656820475828	0.461950456303987	0.0853257200214515
125	SLCO4A1	8.49993020861071e-06	0,0018030051958505	0,491102616710237	0.282998453199003	0.699206780221471	0.104977662660362
47	BAK1	3.66511777521996e-07	0,000204842334514445	0,459075073774897	0.291249570492824	0.62690057705697	0.0846591859196507
216	DDB2	3.81514748366185e-05	0,00466240610961405	0,326721380972603	0.176016741622954	0.477426020322253	0.0760226058146356
81	CDK5R1	2.6301553321044e-06	0,000860969983095657	-0,56770831336551	-0.794461640526696	-0.340954986204324	0.114385190013542
553	WDHD1	0.000404325298095282	0,0193864109927602	0,463081427257541	0.211717882381051	0.714444972134032	0.126799757265464
1099	EZR	0.00164346723947267	0,0396510772107534	0,355889314747798	0.137478748843029	0.574299880652567	0.110176703445781
95	IFI27L1	4.51801981099153e-06	0,00123643473837265	0,684751612481036	0.403878511682158	0.965624713279915	0.141685784313695
148	ORC6	1.43740398749384e-05	0,00257518694110806	0,501717510996144	0.282993345717909	0.72044167627438	0.110334897922445
123	PRDX4	7.77912722549265e-06	0,0016769394990564	0,674156282625194	0.38981277575965	0.958499789490737	0.143436422605663
316	CHAF1A	0.000108478901959684	0,00910227242234498	0,301443052292645	0.152799676879321	0.450086427705968	0.0749828060023175
424	LAG3	0.000237985596455153	0,0148825190802084	0,541423966945211	0.259211145959858	0.823636787930565	0.142361603054762
39	ISOC2	2.51125242768127e-07	0,000169721806175226	0,570313027521917	0.365069796666874	0.775556258376961	0.103534471816853
52	FRY	6.1539264196159e-07	0,000312200038447101	-0,612249845746358	-0.841083760459196	-0.383415931033519	0.115434737578797
157	RGS16	1.60372202803134e-05	0,00270294375793448	0,592864933170343	0.332828312671333	0.852901553669352	0.13117487014916
281	POLQ	8.23551387336741e-05	0,0077709839983038	0,493879455759155	0.254765105161296	0.732993806357014	0.120620679619217
439	TIMM10	0.000254649586900748	0,0153804870083675	0,48958833743323	0.233108337862828	0.746068337003631	0.129380740970028
232	FAM72A	4.57672502237136e-05	0,00523068379173175	0,587782708132031	0.313629178633329	0.861936237630732	0.138296112154953
185	MRPL12	2.32312074897502e-05	0,00332959711670663	0,426876390414026	0.23566373125348	0.618089049574571	0.0964567824644361
308	TOP2A	9.80297343571684e-05	0,00843915067039065	0,660290154620235	0.336903110583468	0.983677198657002	0.163131844384222
166	KIF14	1.73840173494107e-05	0,00277673024108207	0,795155925338683	0.444813355041112	1.14549849563626	0.176729497092821
432	LGALS3BP	0.000246706226563701	0,0151382557593522	0,67257594468656	0.321064687291094	1.02408720208203	0.177319038589004
1240	CCNJL	0.00207539440415849	0,0443301264636815	-0,389370767708623	-0.633921697536598	-0.144819837880649	0.123363149403655
732	AKIP1	0.000708835870844908	0,0256411214641964	0,308241371008385	0.133022468106042	0.483460273910729	0.0883887692117604
45	TTC9	3.25342321013505e-07	0,000191698925370513	-0,520851716318635	-0.710313642385766	-0.331389790251503	0.0955736292156601
377	TUBG1	0.000178346491436428	0,0125433878526177	0,612757091107631	0.299990519629726	0.925523662585536	0.157774371632277
191	UBE2T	2.67842281019153e-05	0,00371823983310097	0,739979432511836	0.405764118748852	1.07419474627482	0.168594139935329
213	FAM210B	3.57844354673543e-05	0,00445457420853005	-0,382331402888008	-0.558006600349802	-0.206656205426215	0.0886189459440639
1059	GAR1	0.00148748469536523	0,0372433018863164	0,378153627544283	0.148300689722174	0.608006565366392	0.11594878142301
108	SDF2L1	5.34107916364719e-06	0,00131128438911209	0,72526290896339	0.425246770497593	1.02527904742919	0.15134244526937
79	TROAP	2.42057124556081e-06	0,000812423374380315	0,579081021175692	0.348705184435454	0.80945685791593	0.116212556569584
135	SLC1A4	1.0652051116309e-05	0,00209214174332543	0,547453967539844	0.312661323050306	0.782246612029383	0.118440604995519
115	ZNF593	6.71902527678276e-06	0,00154343655465729	0,534478568777372	0.310762925537671	0.758194212017072	0.112852837404166
484	TRIP6	0.000316051786467564	0,0172867269554448	0,361370781561093	0.168942801930461	0.553798761191725	0.0970698480570717
4010	CSTF2	0.0272518401194967	0,180195147323804	0,199456041005502	0.0228284199430367	0.376083662067967	0.0890993938206178
144	PARPBP	1.32982423931504e-05	0,00243366004643019	0,494361458686035	0.279765774358995	0.708957143013074	0.108252295281144
453	UCHL3	0.000274873448469947	0,0160888951129816	0,330758098014296	0.156489050743548	0.505027145285044	0.0879096167412512
1275	GALM	0.00223136098893074	0,0464035581345086	0,412442744612958	0.151484320063652	0.673401169162263	0.131639872064538
16	NHS	1.01909075182509e-07	0,000136480799220331	-0,500939779243097	-0.67483809415985	-0.327041464326345	0.0877226016650589
351	KIF15	0.000151065604213146	0,011344919897453	0,779096783643125	0.386070124253374	1.17212344303288	0.198261386844954
1050	RPL39L	0.00146474136392363	0,0369451765350341	0,359386994855794	0.141262328995588	0.577511660716	0.110032481831344
180	AURKA	2.25693059995376e-05	0,0033124504205399	0,521337701148162	0.288201431870602	0.754473970425722	0.117605050361204
209	NEK2	3.45847348630456e-05	0,00436220940607325	0,624593187066124	0.338189689359216	0.910996684773031	0.14447558020818
481	MARCH9	0.000313262008006506	0,0172345865168306	-0,234533280632758	-0.359336196581505	-0.10973036468401	0.062956541514797
1909	KIT	0.0050529963227108	0,0701834455194745	-0,485764658302839	-0.822140158683834	-0.149389157921843	0.169683841065008
681	ACOT7	0.000606124271766998	0,0235672906928713	0,280512216398759	0.12315190821552	0.437872524581997	0.0793800425223056
4798	ELK4	0.0411023901645194	0,227122799377942	0,131967244332396	0.00543105177741676	0.258503436887375	0.0638308888790979
273	CDC20	7.06514387401001e-05	0,00686198863807236	0,847939452545228	0.441473103350324	1.25440580174013	0.205041007198629
312	HSPBP1	0.000104759889246902	0,00890291174160775	0,367893248407758	0.186908710352303	0.548877786463213	0.0912972304934272
99	DIAPH3	4.61652042613207e-06	0,00123643473837265	0,508284383866498	0.299569052639142	0.716999715093855	0.105285964797376
66	MYL6B	1.34004599324608e-06	0,000538353325923026	0,595596190082742	0.365120533598721	0.826071846566764	0.11626291040784
793	DCAF12	0.00083554586687081	0,0279285856596219	-0,355687996355803	-0.560774569991695	-0.15060142271991	0.103455446445962
87	TTC25	3.71880728777723e-06	0,00113338132454498	-0,678537174057993	-0.954175602563844	-0.402898745552142	0.139045166015419
1139	CCNF	0.001776325490481	0,0413369130382028	0,459980972954139	0.175533287827976	0.744428658080303	0.143488975087629
279	ALDH5A1	7.93297396585805e-05	0,00753916862740954	-0,428437517625043	-0.635360923687644	-0.221514111562442	0.104382032303742
121	C6orf106	7.56201674250662e-06	0,00165367947401082	0,323652843906045	0.187345833355492	0.459959854456599	0.0687597553570615
11	MBNL3	2.3663560084798e-08	5,7039935968038e-05	-0,468002382259106	-0.621842205358803	-0.314162559159409	0.0776041419864143
237	LOC122423	4.91340427728343e-05	0,00549700060810844	0,358586543389928	0.190598704025494	0.526574382754363	0.0847410759799179
554	HSPA1L	0.000405718934604471	0,0194085557767576	-0,362293226937152	-0.559001856457462	-0.165584597416841	0.0992292119664897
563	PSMC3	0.00041604405710488	0,0195939754425149	0,4401530890874	0.200693432301164	0.679612745873636	0.120794868525129
562	ARHGEF40	0.000413927848556348	0,0195289980506612	-0,338598001653581	-0.52273334326675	-0.154462660040411	0.0928866460409588
321	DEPDC1B	0.000115821063464335	0,00955608453186057	0,777864359090439	0.392589276027025	1.16313944215385	0.194351122144131
88	PDIA5	3.85240673381128e-06	0,00116075641530689	0,424520359804502	0.251768241728397	0.597272477880607	0.0871444053269861
175	CDKN3	2.11451905365148e-05	0,00320379844043251	0,886079722053348	0.491314822248019	1.28084462185868	0.199138238191367
131	KIF20A	1.02013462781183e-05	0,00206479921041457	0,738740604276883	0.422644197167464	1.0548370113863	0.159454099494236
443	NET1	0.000261115873669412	0,0156286397073238	0,580231775695884	0.275696579062019	0.884766972329749	0.153622073681919
2163	PPP2R1B	0.00663563562556707	0,0813059932142591	0,210860720726485	0.0598818020520414	0.361839639400929	0.0761609653839358
313	SAPCD2	0.000105117774558255	0,00890478527927201	0,324358678385568	0.164754306460659	0.483963050310477	0.0805120552724912
335	ANKRD30B	0.00012750148561547	0,0100916474361021	-0,308473996207643	-0.462267520091951	-0.154680472323334	0.0775807864545859
354	RECQL4	0.000151465270363884	0,011344919897453	0,412468216365666	0.204354115215446	0.620582317515887	0.104982675679302
153	KIAA0355	1.51150392003535e-05	0,00261944617253185	-0,347142087464454	-0.498900994641684	-0.195383180287224	0.0765544287752627
77	MICAL2	2.27298731378595e-06	0,00078270465746798	-0,513376624021163	-0.717000907001979	-0.309752341040348	0.102717797316266
210	SEC61A1	3.46786507481933e-05	0,00436220940607325	0,617999767691614	0.334573558152235	0.901425977230994	0.142973694096821
498	C12orf4	0.000340511123755362	0,0180942046984307	0,280356981504832	0.130209020383778	0.430504942625886	0.075741790773236
5	SLC14A1	1.71666889364795e-09	9,10349514301508e-06	-0,712278338155282	-0.926604864774403	-0.49795181153616	0.108116519299599
284	FAM83D	8.51634997588895e-05	0,00795109223981322	0,586095877082768	0.301709405686384	0.870482348479152	0.143458095963605
238	BCL11A	4.96579579828599e-05	0,00551665818768539	-0,424448637715786	-0.623422071471608	-0.225475203959964	0.100371687210693
395	NRAS	0.000200839061248996	0,0134816397696636	0,348077655388308	0.168885229476676	0.52727008129994	0.0903932036786365
427	SPC25	0.000240753438005214	0,0149498299969748	0,738788268805335	0.353371173086089	1.12420536452458	0.194422760099018
710	AARS	0.00066030134596341	0,0246590002650983	0,4013207947901	0.174563057974496	0.628078531605705	0.114387414453487
2155	AURKB	0.0065518027971419	0,0806130167824674	0,414298349329608	0.118130766917351	0.710465931741864	0.149401050093505
441	LGMN	0.000260405946320977	0,0156286397073238	0,461750814446221	0.219449815532259	0.704051813360183	0.122228176971988
896	GM2A	0.00107687813788514	0,0318676605201167	0,325897648300618	0.133685801431695	0.51810949516954	0.0969608203866698
333	ZWINT	0.000126665712770342	0,0100790567641675	0,738349533014533	0.370402534914596	1.10629653111447	0.185610009870576
51	SSBP2	5.4220218486425e-07	0,000281891979052463	-0,410892298335007	-0.563627730734972	-0.258156865935043	0.0770470346591718
1038	IER5L	0.00142707140045343	0,0364535627967462	-0,219557275123528	-0.352484121803732	-0.0866304284433239	0.0670546395317402
1155	IGLV6-57	0.00182488381377719	0,0418871344535771	0,532689133163908	0.20240132291095	0.862976943416865	0.16661291989813
1144	SPATS2L	0.00178661153725005	0,0414090952012107	0,498398162536409	0.190018265838052	0.806778059234765	0.15556152371305
2670	GART	0.0104653569353747	0,103903092329338	0,157848082396176	0.0377727925489027	0.277923372243449	0.0605717014919394
690	DDR1	0.000623458355266033	0,0239579685360563	-0,20646499610085	-0.322560556272436	-0.0903694359292647	0.0585641360865927
184	GAS6	2.29866444419891e-05	0,0033124504205399	0,56226118527543	0.310558770022092	0.813963600528768	0.126970699641177
910	TNNT1	0.00111431735154779	0,0324682687651535	0,54675689048091	0.223277676696475	0.870236104265344	0.163178339199678
2751	TTLL3	0.0111009819532384	0,106994742453696	-0,161696638137744	-0.285726047874423	-0.0376672284010648	0.0625663480999892
1610	GINS3	0.00354605164142354	0,058399726256115	0,383008620431119	0.128392442959962	0.637624797902277	0.128440540234531
2841	FAM111B	0.0119216893538178	0,111244145920042	0,361789985785869	0.0814302910932867	0.642149680478451	0.141426797794034
584	TMPO	0.000451589931186359	0,0204494480719151	0,356971358621199	0.161489999883536	0.552452717358861	0.0986101180663968
769	NUSAP1	0.000793774356462073	0,0273116672804809	0,56286346840678	0.239769646940944	0.885957289872616	0.16298392893834
663	FAM212B	0.000579737536292318	0,0231851293737418	-0,19618336312266	-0.305829822404623	-0.0865369038406969	0.0553109020991965
173	PHGDH	2.08060438162885e-05	0,00318885694675658	0,591928991380418	0.328457433064644	0.855400549696193	0.132907616564722
777	EXO1	0.000802919450246334	0,0273947853089109	0,50603704802338	0.215273138781602	0.796800957265157	0.146675179694537
1274	HIST1H2AM	0.00223097804720474	0,0464035581345086	0,394347663064115	0.144842639553183	0.643852686575046	0.125862230472781
259	LOC391014	6.249654428104e-05	0,00639805355834662	0,331306597475371	0.173734521477761	0.488878673472982	0.0794868683051462
68	DCPS	1.5458924752933e-06	0,000602784396800029	0,669668239045635	0.408817617799214	0.930518860292057	0.131585490938409
305	APOO	9.64664234418066e-05	0,00838625317232623	0,364464828816426	0.186153959512223	0.542775698120628	0.0899485044924727
263	SPATS2	6.7080086005399e-05	0,00673934616018722	0,666200494886322	0.34791494019412	0.984486049578525	0.160558409915429
411	KIF11	0.000222611725033208	0,014361435253663	0,823454735970689	0.396342074959845	1.25056739698153	0.215455991312473
310	DPEP3	0.000100041567225013	0,00855678114506846	-0,445710889100071	-0.664301040725578	-0.227120737474564	0.110267295046123
1030	GRWD1	0.00141015795011995	0,0363012990751753	0,352494814896548	0.139324853181766	0.565664776611331	0.107533092815842
757	MECR	0.000766568758966328	0,0268501593711918	0,309173015245864	0.132237674744986	0.486108355746741	0.0892546221776804
162	C9orf78	1.69107975927283e-05	0,00274972776739912	-0,307273636294045	-0.442447541323157	-0.172099731264934	0.0681881629046017
543	CAT	0.000388952199500926	0,0189927579553721	-0,335851891077724	-0.517597561471398	-0.15410622068405	0.0916811819362689
3613	LRRCC1	0.0207886003342868	0,152485606432176	0,217380415541129	0.0337362697416527	0.401024561340605	0.0926388634518935
3711	OAZ2	0.0222019857472496	0,158632619802836	-0,223582296677196	-0.414574722542458	-0.0325898708119335	0.0963456862893825
2054	BLVRA	0.00597297738585029	0,0771049149882281	0,390494453313204	0.114544756231946	0.666444150394462	0.139202184726408
370	WHSC1	0.000174283910648597	0,0124545495778691	0,327881051132901	0.16079726991488	0.494964832350921	0.0842850259445972
192	CKS1B	2.77178233377606e-05	0,00382780253021209	0,544514280471689	0.298087455924741	0.790941105018636	0.124309440144176
235	DPAGT1	4.87242808187313e-05	0,00549700060810844	0,411655488773104	0.218906507958038	0.60440446958817	0.0972317763601124
610	FANCI	0.000479089518733649	0,0208246862118405	0,450548594778449	0.202644762275866	0.698452427281032	0.125054513382007
535	QPRT	0.000377178248872818	0,0186932360165659	0,386451616173027	0.177828417177452	0.595074815168602	0.105239488906721
352	LOC391764	0.000151118222823452	0,011344919897453	0,30762579390136	0.15243571830752	0.462815869495201	0.0782852737256591
780	SLC6A8	0.000806293176966443	0,0274087994708529	-0,406293770537839	-0.639831404681163	-0.172756136394516	0.117807517936917
624	CASP7	0.000499497303429081	0,0212246330134969	0,317759481472439	0.142326766138919	0.493192196805959	0.0884966263968066
668	GINS1	0.000589583862984109	0,0234024193518318	0,614255640898328	0.270468224344183	0.958043057452473	0.173422764989275
110	FABP5	5.58643599165462e-06	0,00134658500289748	0,762978643650783	0.446637702968489	1.07931958433308	0.159577453887965
320	PLK4	0.00011501038044534	0,00952968824221308	0,608527373203688	0.307268502536943	0.909786243870434	0.151969338646067
699	ALPL	0.000638911433063119	0,024235674746307	-0,54572522725732	-0.853219617767411	-0.238230836747229	0.155114832169993
307	LOC440090	9.73330293152084e-05	0,00840646668499268	0,377601564368654	0.192753502047405	0.562449626689903	0.0932461763492499
2429	ATP5G3	0.00856658898946466	0,0935130123736745	0,277453257290806	0.0720931532018586	0.482813361379753	0.10359342824865
2539	IFI16	0.00939176892654929	0,098048336831417	0,43012426655333	0.107785519824724	0.752463013281936	0.16260303323827
379	GPR155	0.000181430413249751	0,0126929483042669	-0,397026368316443	-0.599927198886672	-0.194125537746213	0.102352853425535
251	LOC440271	5.85877499382448e-05	0,00618906051638471	0,360789088158085	0.18989620728282	0.531681969033351	0.0862065174328557
23	TCP11L2	1.35571677854362e-07	0,000136480799220331	-0,49231472103499	-0.665142647620489	-0.319486794449491	0.0871826467537395
627	NME1	0.000503499553262546	0,0212502411514385	0,572858114159573	0.256381657322709	0.889334570996437	0.159645814697857
98	PCED1A	4.61243848390368e-06	0,00123643473837265	-0,243956441889245	-0.344127107965313	-0.143785775813177	0.0505308601921825
674	OLFM1	0.000597737079111198	0,0234561962934303	-0,308970119766527	-0.482093009757412	-0.135847229775643	0.0873314403595242
1619	EIF4G1	0.00357538489929106	0,0584964026373283	0,322644424000777	0.107960169480024	0.537328678521531	0.108296974309956
1163	HEY1	0.00184215449522197	0,0418871344535771	-0,313995652558211	-0.508866728430087	-0.119124576686335	0.0983022622900827
314	SPAG4	0.000106246362802422	0,0089502513572174	0,56130313772317	0.284908971450581	0.837697303995759	0.139426396179188
230	SEMG1	4.40324181940272e-05	0,00507617203658535	-0,402283571625836	-0.589471124509346	-0.215096018742327	0.094426326937774
2436	KCTD9	0.00860818500960418	0,0936970548151292	0,279634014826476	0.0725257427192057	0.486742286933746	0.104475287551245
817	PHB	0.000896447925833531	0,0290508410872421	0,233668574492384	0.0981006516288891	0.369236497355878	0.0683869242873733
2116	LOC282997	0.00630163218952576	0,0789391657908495	-0,195102404460588	-0.333895075529298	-0.0563097333918788	0.0700136410408484
223	BUB1	4.21335108164073e-05	0,00500973111792395	0,57939728061627	0.310523618579139	0.848270942653401	0.13563269525872
2381	AVIL	0.00817057820742762	0,090953662275963	-0,249488511854381	-0.43299242463771	-0.0659845990710521	0.0925681232321184
294	LOC197387	8.96625507911069e-05	0,00805270007521161	0,328135469118135	0.168375766917449	0.48789517131882	0.080590411269874
1232	E2F8	0.00202921783269988	0,0436726548977576	0,718082386968633	0.268101449594079	1.16806332434319	0.226991840289391
824	FKBP8	0.000913872021299957	0,0294069376756897	-0,259804115207622	-0.410792384687402	-0.108815845727842	0.0761656823760017
2849	LOC440088	0.0119953783886091	0,111606628017912	0,206157107185704	0.0462586886366367	0.36605552573477	0.0806603864101122
80	ZNF439	2.47658989905084e-06	0,000820834764666662	-0,576568561743205	-0.806196304535736	-0.346940818950674	0.115835182312599
876	IL15RA	0.00104229331110191	0,0315484099815835	0,333743584191499	0.137486226432498	0.5300009419505	0.0990015689730599
309	CHAF1B	9.96018396963345e-05	0,00854674038688774	0,395588833170925	0.201637209683578	0.589540456658273	0.0978384466670471
1242	BORA	0.00207756977641308	0,0443301264636815	0,400051522299022	0.148765744900054	0.65133729969799	0.126760527641782
207	MCM2	3.36294605915554e-05	0,00430765771780238	0,618146027483018	0.335173804176899	0.901118250789137	0.142744681794311
138	LOC286052	1.16303698389263e-05	0,00223463229187777	-0,548650766676822	-0.785077048793223	-0.312224484560421	0.119264689707754
111	PDIA4	5.70302503868934e-06	0,00136230368379142	0,676334383819355	0.395621232273243	0.957047535365466	0.141605098284081
231	STIL	4.4480997403688e-05	0,00510568677990817	0,652434095976189	0.348659310925066	0.956208881027312	0.153238485822506
360	PTTG1	0.000158767406977238	0,0116936605444485	0,706889342136026	0.349040430361765	1.06473825391029	0.180516053642474
149	JAZF1	1.45323728711981e-05	0,00257631975997449	-0,515307574671198	-0.740092484823959	-0.290522664518437	0.113392226618678
322	KNL1	0.000116049753696365	0,00955608453186057	0,375565497348291	0.189523501717221	0.561607492979362	0.0938484532384898
665	RANBP1	0.000586761320940195	0,0233454810233676	0,359250855412487	0.158265166874765	0.560236543950209	0.10138676446872
2091	TPI1	0.00618309192918224	0,0783529267594422	0,311635988144349	0.0904673396435782	0.532804636645121	0.111568011814952
105	CALR	5.16613083535673e-06	0,0013045710390427	0,52621760343729	0.308907524037486	0.743527682837094	0.109621565580535
274	ADA	7.34639425887429e-05	0,00709128983595783	0,468833450313258	0.243527270072885	0.69413963055363	0.113655180105475
186	GPR146	2.40001125643414e-05	0,00341854023695949	-0,49113554558972	-0.711546692010517	-0.270724399168923	0.111185891647463
1090	SCO1	0.00159793662163015	0,0388355077054663	0,375087112064927	0.14552131495828	0.604652909171574	0.115803933955015
179	RBL2	2.2495441975626e-05	0,0033124504205399	-0,514354858293678	-0.744325074974794	-0.284384641612561	0.11600794247145
2024	LOC107985971	0.00576390854368594	0,0755089105908264	-0,284529523865852	-0.484717813867409	-0.0843412338642959	0.100984518626431
2013	MASTL	0.00566793865656092	0,0746574234866929	0,343901541805102	0.10243707583383	0.585366007776374	0.121806189869086
616	NUF2	0.000491321235265223	0,021088235385132	0,691030414770089	0.310029113149905	1.07203171639027	0.192195223006595
590	FAM207A	0.000456358123437745	0,0204764452074266	0,266128838336345	0.120270772582086	0.411986904090605	0.0735777630043284
1227	GFPT1	0.00201546756873803	0,0435534821394366	0,372282982247963	0.139154260103836	0.60541170439209	0.117601243227247
1364	HELLS	0.00250612798687567	0,0487169967536718	0,45901235459991	0.165079659184224	0.752945050015595	0.148273666531103
1092	RFC3	0.00159999195140545	0,0388355077054663	0,349403356443084	0.13553026352832	0.563276449357848	0.107887785719013
919	MRPL27	0.00114007814646909	0,032893549568692	0,343559427056929	0.139872621393211	0.547246232720647	0.102749336738658
860	RB1	0.00101025401549177	0,031147540954377	0,315688922121455	0.130571023072456	0.500806821170455	0.0933822948607743
293	LOC100289361	8.94230131212125e-05	0,00805270007521161	0,334885665013438	0.171868312268319	0.497903017758556	0.0822337255320625
193	DUSP5	2.82178693262811e-05	0,0038766673843852	0,774054483718008	0.423378181798668	1.12473078563735	0.176897847235452
101	CENPE	4.71245878487678e-06	0,00123713707604958	0,796942058133887	0.469357224654875	1.1245268916129	0.165249409533097
275	GMDS	7.35472262827985e-05	0,00709128983595783	0,352123417966548	0.182891893676169	0.521354942256927	0.0853684499565298
136	ARNTL2	1.10544451091795e-05	0,00215521038286687	0,446688504095359	0.254728701984228	0.638648306206489	0.0968336769931289
2894	CCNB1	0.0125012233390796	0,114536951221733	0,555953202691946	0.122150537595005	0.989755867788886	0.218830748358642
1412	POLD1	0.00273018048766826	0,0512553176929339	0,259676363941984	0.0918844387146847	0.427468289169283	0.0846422475477923
944	PSMG1	0.00121645284509007	0,0341676347325881	0,393314018828438	0.158730909665664	0.627897127991213	0.118334905385875
1132	HMMR	0.0017643973207041	0,0412850772535702	0,672963513773594	0.257085443528085	1.0888415840191	0.209788728055499
954	AIFM1	0.00123904337920559	0,0344080310587787	0,425366485301693	0.171232865400745	0.679500105202641	0.128197115187357
57	BRICD5	9.15465120870041e-07	0,000425851889120511	-0,274972626390863	-0.379559691918324	-0.170385560863402	0.0527587026531849
85	CAMK2G	3.26132692243128e-06	0,00100701037609364	-0,331607265278863	-0.465447395359199	-0.197767135198528	0.0675153432249037
430	ACOX2	0.000243092804229317	0,014976709220163	0,434181013401882	0.207511518827672	0.660850507976092	0.114342900859461
999	C1orf106	0.00133293882043562	0,0353782510749253	0,444702165953063	0.177196424081504	0.712207907824623	0.134942651103597
694	ADAMTS5	0.000632405803594717	0,0241617289370518	-0,36413195962932	-0.569129142328438	-0.159134776930202	0.103410353395216
574	ESCO2	0.000435776937298687	0,0201208704081333	0,382830862204952	0.17378629666296	0.591875427746945	0.105452046283853
1693	AMPD3	0.00390879605125468	0,0612177952150135	-0,361562298147695	-0.604566074578315	-0.118558521717075	0.122582691460426
109	C8orf71	5.39927520131953e-06	0,00131341084369713	0,389296395915122	0.228169140300132	0.550423651530111	0.0812802704181707
2652	HPS5	0.0103566658128914	0,103507314551963	0,275536779634164	0.0662411735336045	0.484832385734724	0.105578683111424
486	SIGLEC1	0.000319098761108328	0,0174092667711673	0,696108724826182	0.325161779202882	1.06705567044948	0.187123326441435
842	PCK2	0.000956815362560682	0,0301305930383569	0,246800815474166	0.102782111348255	0.390819519600077	0.0726499012966466
63	CD1E	1.12917197728974e-06	0,000475238015521231	-0,413483919617078	-0.57224494394064	-0.254722895293517	0.0800866305308335
317	TMEM97	0.000109406980828693	0,00915118642483535	0,430055306865783	0.21787042787153	0.642240185860037	0.107036170122017
1012	LMNB2	0.00138144952459545	0,0360874263198343	0,466340100068249	0.184871367672825	0.747808832463674	0.141986249291219
672	RUVBL2	0.000595873426934741	0,0234561962934303	0,306894295984382	0.134979324862923	0.478809267105842	0.086722108487177
1624	PTPA	0.00359121237360358	0,0586130750570655	0,227101099338745	0.0759159157837303	0.378286282893759	0.0762650152245821
183	PXMP2	2.29493637737183e-05	0,0033124504205399	0,441245162678122	0.24373539360489	0.638754931751353	0.099633344956005
949	CCND2	0.00122829162164796	0,0343183902507856	0,349922905501043	0.141031904615657	0.558813906386429	0.105374580948966
858	PIR	0.00100120656186132	0,0309405501022761	0,531701401982197	0.220167518233309	0.843235285731086	0.157152545166151
715	MCM6	0.000675884424839859	0,0250644412931872	0,392991693410546	0.17050072041925	0.615482666401842	0.112235055337541
654	DHFR	0.000557970924466876	0,0225913770924072	0,473261338527504	0.20959401085385	0.736928666201158	0.133006371963287
140	IGF1R	1.2540839991542e-05	0,00237514551696954	-0,394204272940952	-0.564774454714512	-0.223634091167392	0.0860437326193853
848	DMTN	0.000966081777699504	0,0302071442637999	-0,416275136916533	-0.659398622019175	-0.17315165181389	0.122643078222406
1178	IDE	0.00187170519873649	0,0421292558102699	0,339678520966208	0.128535080002309	0.550821961930108	0.106510819122847
764	BLM	0.000782116241668731	0,0271437331778094	0,393179006272698	0.167776767335117	0.618581245210278	0.113703636692508
2003	RCC2	0.00559632161276448	0,0740821106153022	0,298541788745666	0.0892507740143369	0.507832803476994	0.105576367005864
473	CYB5R2	0.000303364208441881	0,0170057124457431	0,309348112197785	0.145137013607369	0.473559210788201	0.0828359078552582
575	PRIM1	0.000436856890886858	0,0201208704081333	0,474200357198562	0.215212301090525	0.7331884133066	0.130645924273902
753	BMS1P20	0.00076285524052949	0,0268501593711918	0,342028038162033	0.146372353248071	0.537683723075996	0.0986980565017444
736	LARP4	0.000712272400021926	0,0256601938676377	0,289682930790932	0.12494540961932	0.454420451962543	0.0831014605054939
1992	CABIN1	0.00550453439537246	0,0732354349919826	-0,226069978840072	-0.384236621617402	-0.0679033360627418	0.0797867961382916
931	NUP37	0.00117741687904998	0,0334888672070591	0,286110424827287	0.115980082120044	0.456240767534529	0.0858218568224299
244	EZH2	5.3855293164925e-05	0,00580034584207643	0,624294658771033	0.330151706122618	0.918437611419447	0.148379730304537
342	GMNN	0.00013575629567891	0,0105250823974453	0,656526664431917	0.3277878122053	0.985265516658534	0.165831551613995
630	LOC389939	0.000504908614950264	0,0212502411514385	0,28296430141807	0.126604573947908	0.439324028888232	0.0788753019020819
271	DPEP2	6.96221338353957e-05	0,00680660411939167	-0,457492548575869	-0.676587999106661	-0.238397098045076	0.110522191907035
1707	GTSE1	0.00397212263853909	0,0616538785156457	0,394784345069457	0.128967460292966	0.660601229845949	0.134090711058688
266	CSRP1	6.7699219479019e-05	0,00674828873866988	0,29880252324901	0.155961782111746	0.441643264386273	0.0720556805988854
724	WDR18	0.0006981029820455	0,0255236305329374	0,308759654994164	0.133474622242773	0.484044687745556	0.0884221282607483
680	RFX2	0.000603363513075439	0,0235267405135224	-0,321948428824822	-0.502484519670307	-0.141412337979337	0.0910710123383703
2264	VDAC1	0.00729064861828752	0,0853419421252091	0,282353791787591	0.0777424530920617	0.486965130483121	0.103215715282433
181	FANCL	2.2808518297115e-05	0,0033124504205399	0,379143334305712	0.209491753062831	0.548794915548592	0.0855803467120476
903	HPDL	0.00109536940001383	0,0321635876427096	0,412229866474998	0.168722774949353	0.655736958000643	0.122836587592853
3834	CMC2	0.0240839516601117	0,166550177621404	0,252015382360167	0.0336927628906265	0.470338001829708	0.11013233907049
201	CALU	3.03356082933214e-05	0,00400173459650456	0,567637419596952	0.309375608820072	0.825899230373832	0.130279571500865
656	MPV17	0.000565485253600444	0,022856465700024	0,339668675043648	0.15022009302466	0.529117257062636	0.0955668978415207
1531	TTTY1	0.00318513008402119	0,0551624586399882	0,303534034568748	0.10412390428141	0.502944164856085	0.100591977763255
1237	CCHCR1	0.00204816156065426	0,0439021857564654	0,206006917250391	0.0767932565437487	0.335220577957034	0.0651815314787786
182	SDC1	2.29039129386214e-05	0,0033124504205399	0,827458473940718	0.457114582406621	1.19780236547482	0.186819117204704
2095	LOC285014	0.00621339970593836	0,0785981676370214	0,260487035978735	0.0755063594627401	0.445467712494731	0.0933130732722386
1340	SCLT1	0.00243240722013492	0,0481308040611026	-0,17977929147877	-0.294544955396794	-0.0650136275607458	0.0578932730057006
341	VIPR1	0.00013567031426729	0,0105250823974453	-0,326211527144166	-0.489546401727523	-0.162876652560809	0.0823938986869843
1330	ATAD2	0.00241547655035047	0,0480514727651245	0,449095195936216	0.162614315109247	0.735576076763186	0.144514615943633
426	MYDGF	0.000240263649078628	0,0149498299969748	0,554648479268154	0.265338572180298	0.843958386356011	0.145941711680027
1190	BRCA2	0.00191421078688857	0,0425482964686474	0,361231145027507	0.136188169130262	0.586274120924751	0.113522407284992
1969	NOC4L	0.00538205118094348	0,0724654325587814	0,237277099966174	0.0717214209645561	0.402832778967792	0.0835141783254174
897	COMMD4	0.00108306023639692	0,0320067861123603	0,320496207028221	0.131371625268717	0.509620788787725	0.0954034566620262
160	B9D1	1.64873328410554e-05	0,00273226018925365	0,459483994928889	0.25763761368365	0.661330376174127	0.10182093890896
327	ZFP36L1	0.000120587553167491	0,00977791734628755	-0,35611562841839	-0.532984590329387	-0.179246666507392	0.0892211376519567
229	TBC1D7	4.36873549501372e-05	0,00505838522490344	0,279515560566997	0.149516276019842	0.409514845114151	0.0655778376031525
336	FDXR	0.000127985718103097	0,0100998253437608	0,371983387550329	0.186478138130994	0.557488636969665	0.0935776928567701
495	LYST	0.000334043223741744	0,0178932446010351	-0,419693982990376	-0.64413239351945	-0.195255572461302	0.113217435687091
898	ADCY3	0.00108399373671128	0,0320067861123603	0,27071749865538	0.110954769593288	0.430480227717471	0.0805919381630904
469	DHDDS	0.000301710483048875	0,0170057124457431	0,294974908547278	0.138458748577038	0.451491068517518	0.0789542139139571
141	LOC442683	1.27553598646324e-05	0,00238895626096778	0,270496570832414	0.153345522842425	0.387647618822404	0.0590965744687616
589	TPPP3	0.000454598888715911	0,0204646681397324	-0,322134578093479	-0.498633074661786	-0.145636081525171	0.089034257268998
407	CCNE2	0.000217170329488524	0,0141480866987425	0,490591938689603	0.236590732881511	0.744593144497695	0.128130319205303
655	TXNDC11	0.000558074749972721	0,0225913770924072	0,628732951261057	0.278442588042275	0.979023314479839	0.176703161353001
114	IDH2	6.64694188636335e-06	0,00154343655465729	0,471074490275649	0.2740078880928	0.668141092458498	0.0994097904459182
3036	VARS2	0.0140219713979199	0,122461321349093	0,277794882882525	0.0573145421453601	0.498275223619691	0.111220796559884
247	MYBL2	5.4033016141538e-05	0,00580034584207643	0,699739382727563	0.369981785658691	1.02949697979644	0.166345455087058
242	DEPDC1	5.27301056525065e-05	0,00577743285692649	0,608842312035763	0.322358732140599	0.895325891930926	0.144515977482324
329	LOC391040	0.000123253596630098	0,00993334077400319	0,367954538699977	0.184932160427832	0.550976916972121	0.0923252142646976
925	PLPPR2	0.00116227445482783	0,0333164401835243	-0,245076845272214	-0.390633690247562	-0.0995200002968661	0.0734258128809797
1484	GPS1	0.00304465758093964	0,0543996602146998	0,230747750798655	0.0798965216069765	0.381598979990334	0.0760965527204847
760	STMN1	0.000774655633674147	0,0270263080616711	0,290229176133969	0.1239842710702	0.456474081197739	0.0838618568140573
78	SEMA3C	2.3209217505699e-06	0,000788964618158473	-0,449675853094248	-0.628211524495264	-0.271140181693231	0.0900619053888627
212	TSPAN2	3.5152704870047e-05	0,00439657532844007	-0,552772832276696	-0.806491398068469	-0.299054266484923	0.127987742104553
1871	MRPL4	0.0049080563227055	0,0695452338762903	0,269217305776403	0.0834377459657389	0.454996865587067	0.0937160680975114
26	LOC101928893	1.40350813790421e-07	0,000136480799220331	-0,483536526058239	-0.65351580642401	-0.313557245692468	0.0857456537746096
532	LOC440096	0.000374302336871688	0,0186341632193272	0,246435219380095	0.113478666540329	0.37939177221986	0.0670696247350382
195	GAPT	2.92083321603657e-05	0,00395131092953499	-0,592484733818226	-0.861448904926893	-0.32352056270956	0.135678352349953
3699	MCPH1	0.0220423010178658	0,157943211396033	0,226363919651263	0.0332327750694478	0.419495064233079	0.0974245579859576
3937	HARBI1	0.0260346004295272	0,17533843799566	0,290432236939586	0.0353458380862927	0.545518635792879	0.12867774232024
631	FLJ33297	0.000508028193893841	0,0213476506514979	0,255951244589252	0.114447265161032	0.397455224017472	0.0713813542548974
1285	BAG1	0.00226552650422775	0,046713014404672	-0,27302676883297	-0.446044013633112	-0.100009524032828	0.0872781478880604
2368	PTGES3L-AARSD1	0.00810257249011029	0,0907262287057746	0,199344981400189	0.0528844024687952	0.345805560331583	0.0738816993792207
4591	MPZL1	0.0370180529410568	0,213755272525571	-0,155190186937008	-0.30085951868902	-0.00952085518499565	0.0734825565745953
412	GNA12	0.000223885131616615	0,0143641520264505	-0,296987043914899	-0.45109392431719	-0.142880163512608	0.0777388584233641
943	LOC442072	0.00121279138962651	0,0341009159023826	0,265332201054379	0.107125093440616	0.423539308668142	0.0798072085311866
1464	MRRF	0.00293432733327097	0,0531349329314191	0,24031520879265	0.0838333720629108	0.396797045522389	0.0789368996348869
371	STOML2	0.000174637483227245	0,0124545495778691	0,443570467749236	0.217500266259895	0.669640669238576	0.114040588852644
552	ANKH	0.000403087927130973	0,0193620949055756	-0,283290430599166	-0.437024997828272	-0.12955586337006	0.0775510459065976
380	EPHB2	0.000182537347264443	0,0127367835860966	0,311114489518335	0.152049757998177	0.470179221038494	0.0802398349218169
102	E2F7	4.85553807079484e-06	0,00125770591746973	0,561471043207423	0.330328815863512	0.792613270551334	0.116599160532239
2206	NINJ2	0.00692505817763906	0,0832069253399119	-0,240726483763958	-0.414025677857081	-0.0674272896708353	0.0874203765550243
365	LOC389081	0.000167218463649622	0,0121473905853965	0,280578064251272	0.138019215059114	0.423136913443431	0.0719134808609246
145	KIFC1	1.33087198465917e-05	0,00243366004643019	0,563942014404457	0.319131758098569	0.808752270710346	0.123493966044024
252	EPHX2	5.95966940605453e-05	0,00627066009133079	-0,371184480173164	-0.547191277198254	-0.195177683148074	0.0887862205747424
1018	IKBKE	0.00138633560146097	0,036098501484088	0,268654114338762	0.106448495515274	0.430859733162249	0.0818242482378211
465	LOC401061	0.000297965579496576	0,0169244539014709	0,30151873720806	0.141682415580525	0.461355058835595	0.080629061762057
1784	GPN2	0.0044302308312445	0,0658450507233452	0,192950814706382	0.0613921650183366	0.324509464394427	0.0663644557320872
245	GLDC	5.3954892329499e-05	0,00580034584207643	0,874302761875	0.462318182590553	1.28628734115945	0.207824665569745
838	KCNH8	0.000940271996542905	0,0297509689598271	-0,410125684151127	-0.649079303222417	-0.171172065079836	0.120539598973398
1072	DDRGK1	0.00152497109990293	0,0376562900750677	0,340376266527146	0.132991326631799	0.547761206422494	0.104614851975309
2182	TYW1	0.00677547834817814	0,0823335510549695	0,253624022995824	0.0715460928260007	0.435701953165648	0.0918487896097901
763	LOC388353	0.000780608908077123	0,0271269268645674	0,292498702601065	0.124842654320872	0.460154750881259	0.0845737047369425
1199	MBOAT2	0.00192708175667118	0,0426159906406475	-0,331378633403448	-0.537961925618126	-0.124795341188771	0.104210462661929
510	LOC391012	0.000357520466625682	0,0184763367212382	0,336682415277714	0.15568531024218	0.517679520313247	0.0913035698773833
277	AOC3	7.83463375081753e-05	0,00749946981599014	-0,483447176197048	-0.716748910796614	-0.250145441597482	0.117688518959153
1064	psiTPTE22	0.00150381743003443	0,0374752999599276	-0,237195759566224	-0.381521176207724	-0.0928703429247236	0.0728046217138261
228	KLHL3	4.35898419389584e-05	0,00505838522490344	-0,351025161627332	-0.514260314617922	-0.187790008636742	0.0823435943607811
474	RPS6KA5	0.00030466941334351	0,0170428470354497	-0,331276846537663	-0.507185947894869	-0.155367745180458	0.0887369382216483
1684	LOC283070	0.0038727789954247	0,0609778711779608	-0,24300402113715	-0.406154302137981	-0.0798537401363183	0.0823007808823776
530	C1orf63	0.000372220363255809	0,0185924992172818	-0,231472899091981	-0.356302461523768	-0.106643336660193	0.0629699832713698
1088	ARAP3	0.0015940409428381	0,0388142190252944	-0,304246099589106	-0.490410861860604	-0.118081337317608	0.0939103825855401
434	STMN3	0.000248306530431043	0,0151390304711877	-0,289988507832376	-0.441619300323964	-0.138357715340788	0.0764898016192069
385	ABCC13	0.000191307444871044	0,0131552495101474	-0,329492769579144	-0.498522732874482	-0.160462806283805	0.08526677298003
190	PINLYP	2.60026211892542e-05	0,00362873421491093	0,405255874031852	0.222536527951167	0.587975220112536	0.09217235037849
963	LOC101928595	0.00126338801332648	0,034744165603906	-0,303547033835703	-0.485228786091039	-0.121865281580367	0.0916489385796191
338	IFI27L2	0.00013205276466559	0,0103591096304974	0,404969648320839	0.202578766879969	0.60736052976171	0.102095610769873
529	SNCA	0.000371890496053943	0,0185924992172818	-0,612789829751758	-0.943234468009244	-0.282345191494272	0.166692031421308
564	C5AR2	0.000417903242740514	0,0196466391511786	-0,212981001812686	-0.328891643904887	-0.0970703597204851	0.0584708545902982
472	STRADB	0.000302786817508999	0,0170057124457431	-0,452472693170108	-0.692623659842254	-0.212321726497963	0.121143598193831
2107	NRG1	0.00626761953661739	0,078873247277366	-0,222701895021214	-0.381021408014596	-0.0643823820278315	0.0798639111642515
147	NPRL3	1.39850131426386e-05	0,00252253485358546	-0,268687664360988	-0.385644969633319	-0.151730359088657	0.0589988414041555
348	LOH12CR1	0.000147847354996934	0,0112648638440911	0,221366809296221	0.109863288145163	0.332870330447279	0.0562476926522731
1110	ZWILCH	0.00167893817795588	0,0401054466563064	0,404517767326932	0.155746865514986	0.653288669138877	0.125491904484259
802	PES1	0.000852439919508591	0,0281547052444227	0,244632841624191	0.103331948453098	0.385933734795285	0.0712789078634754
641	CCDC12	0.000526719048481496	0,0217877622004475	0,275107569840045	0.12256281386372	0.42765232581637	0.0769508483794723
332	MTHFD2	0.000125309855721176	0,0100078036880933	0,439008971434006	0.220396033638423	0.65762190922959	0.110278789476774
1468	NUS1P3	0.00294435798031554	0,0531809617493641	0,354647769104025	0.123633263788269	0.585662274419781	0.116534731451342
137	LOC389050	1.11616316463808e-05	0,00216022381827582	0,366476831689526	0.208905013670962	0.52404864970809	0.0794867381682144
1900	LARP1	0.00502334612334551	0,0700225725485566	0,220415336713892	0.0678922760799422	0.372938397347842	0.0769399042143259
236	DSC2	4.89549468269244e-05	0,00549700060810844	-0,496646565597341	-0.72925896703834	-0.264034164156341	0.117340786445975
2167	POLR2J	0.00666848570495367	0,0815943232426611	0,378621207192407	0.10735448145982	0.649887932924993	0.136839870690041
1599	SLAMF7	0.00350779991947009	0,0581266007262489	0,43515628733352	0.14622212091363	0.72409045375341	0.145752170171466
215	BCL2L12	3.75059960545845e-05	0,00462544876924329	0,489490288445745	0.263939196173761	0.71504138071773	0.113778725411836
649	AVEN	0.000548007202689287	0,0223698567484817	0,447084173488579	0.198371056594819	0.69579729038234	0.125462755016292
221	RBKS	4.10129141666382e-05	0,00492062180601092	0,367138588610287	0.197045303731134	0.53723187348944	0.0858031630869925
4429	SNRPA1	0.0342430502499142	0,204982254159813	0,178827093802146	0.0135307761199972	0.344123411484296	0.0833833441093069
487	DHX37	0.000323350367104983	0,0176049999667118	0,274693819014146	0.12816432247589	0.421223315552401	0.0739164647061726
1032	MAD2L1	0.00142086577313265	0,0364535627967462	0,529405880542953	0.209019656915395	0.849792104170512	0.161618087488122
1351	SLC25A19	0.0024649140061133	0,0483769021999216	0,28725717489936	0.103627399024415	0.470886950774305	0.0926316145767897
1220	HIST1H4J	0.0019989475892169	0,0434252268272356	0,489137192017122	0.183086098956372	0.795188285077872	0.154386764118884
1704	LOC283888	0.00395544051431347	0,0615484185663273	0,293000935890854	0.0958114255779547	0.490190446203753	0.0994717911670808
262	LOC348120	6.58997952318299e-05	0,00666921019302279	0,30391685284757	0.158881761519481	0.448951944175658	0.07316261546364
292	COX19	8.91201678455184e-05	0,00805270007521161	-0,269075319364375	-0.400027821024873	-0.138122817703876	0.066058685765334
334	CLEC10A	0.000126962283961228	0,0100790567641675	-0,500239647752792	-0.749567692722129	-0.250911602783456	0.125772954057912
718	NLRP1	0.000679666314639548	0,025096872391718	-0,244907022541056	-0.3836260606599	-0.106187984422212	0.0699764970700539
1812	SLC35E2	0.00460531031901983	0,0673154882860713	-0,134554658830304	-0.226713094226294	-0.0423962234343133	0.0464891090071093
1915	SHCBP1	0.00511715230842294	0,0708518503696263	0,697275496918671	0.213707686852026	1.18084330698532	0.243934660326226
1622	LTBP2	0.00358019581817953	0,0584964026373283	-0,250552444092527	-0.417292441748717	-0.0838124464363376	0.0841116051241142
386	FOXM1	0.000191511458077198	0,0131552495101474	0,58663033663265	0.285665556254622	0.887595117010677	0.15182098548196
165	KMT5B	1.73660507749358e-05	0,00277673024108207	-0,215901181302259	-0.311020861955613	-0.120781500648904	0.0479829023096414
1807	UBE2SP2	0.00456720075047405	0,0670167835632648	0,214065440237405	0.0675913988053856	0.360539481669425	0.07388849050644
3087	NSDHL	0.0144719839130601	0,124282234552279	0,295316986521373	0.0598087715711142	0.530825201471632	0.118801572854921
1062	B4GALT2	0.00149951309571043	0,0374290047018451	0,329909536462473	0.129226115788597	0.53059295713635	0.101234286145805
2099	FAM225B	0.00622391915996862	0,0786218277877884	0,318153391998315	0.0921742780725777	0.544132505924052	0.113994639942429
544	PMS2L2	0.000392420500410795	0,0191268925889563	0,214699914325054	0.0984341541036272	0.330965674546482	0.0586499931070175
163	LOC390937	1.69619921060667e-05	0,00274972776739912	0,328568041698527	0.184001925468354	0.473134157928699	0.0729260420631154
1253	APOBEC3F	0.00211379030892459	0,0446955426970098	0,271548122531934	0.100680807755925	0.442415437307942	0.0861936206733769
154	NEIL3	1.55044686719413e-05	0,0026694869275099	0,540621579604536	0.303945484288161	0.777297674920911	0.119390707397129
2554	C19orf54	0.0094999274273604	0,0985786245514693	0,316370741445753	0.0789086341332969	0.553832848758208	0.11978720932568
1537	ASPHD2	0.00320943197244813	0,0553495026562849	0,310137601833683	0.106220021010908	0.514055182656459	0.102865750732444
475	CHMP1B	0.000305377272511608	0,0170464808013585	-0,342801099100809	-0.524861847938178	-0.16074035026344	0.0918401225264792
1454	TRIM26	0.00290815834127855	0,0530061853301848	0,213023209431991	0.0744460058186366	0.351600413045346	0.069904948982694
243	UCHL1	5.30706094064194e-05	0,00579081155724777	0,562026169123262	0.297464892812136	0.826587445434387	0.133457322280267
1956	AP1S1	0.00530109292894779	0,0718601630935841	0,23904617774605	0.072560901307314	0.405531454184787	0.0839831115967044
2709	MID1IP1	0.0107848332082117	0,105559192512267	-0,222850386291968	-0.393090568178207	-0.0526102044057298	0.085877264941542
952	NTMT1	0.00123579286760278	0,0344080310587787	0,18102546664273	0.0728988692456925	0.289152064039768	0.0545442112961197
1705	MAK	0.00396034723634168	0,0615886257897946	-0,389505938052378	-0.651680221313951	-0.127331654790804	0.132253209172194
870	ANKRD39	0.00103213355350879	0,0314349014652201	0,341801133845686	0.140983475338649	0.542618792352722	0.101302002109426
4250	TMEM126B	0.0312042641852193	0,194636018110862	0,217049673266438	0.0199666341249034	0.414132712407973	0.0994180820316076
132	CASS4	1.05123596593098e-05	0,00209214174332543	-0,478244337909854	-0.683208599247507	-0.2732800765722	0.103393746290775
844	UTP4	0.000960464325094814	0,0301477414739004	0,237226081638982	0.0987475541231194	0.375704609154845	0.069855172054158
375	LOC389276	0.000177209355754805	0,0125106827226197	0,324625783842725	0.159004327617979	0.490247240067471	0.0835473594930777
2400	GNGT2	0.00831883876784255	0,0918839450859514	0,33473057408919	0.0879422868084435	0.581518861369936	0.124491779181958
3163	COA4	0.0153164635519515	0,128362587878531	0,192655356543828	0.0376804664470478	0.347630246640608	0.0781767239007124
719	MARCO	0.000680545021672458	0,025096872391718	0,49092508658895	0.212827171296932	0.769023001880968	0.140285848420805
139	ZBED3	1.18863934340711e-05	0,00226739368276543	-0,321876100511445	-0.460744082006733	-0.183008119016157	0.0700516312108804
3148	ABCC10	0.015129948778111	0,127436655607247	0,3078597288425	0.0606784504492036	0.555041007235797	0.124690022637282
241	LOC392895	5.260539080539e-05	0,00577743285692649	0,342078545236508	0.181141339472586	0.50301575100043	0.0811844002115518
864	ATOX1	0.00102035965221355	0,0312985298340614	0,378239747473818	0.156243415655482	0.600236079292155	0.111985534744984
306	LOC442119	9.6898929270377e-05	0,00839632388759492	0,364118760657405	0.185924082106428	0.542313439208381	0.0898898923364703
637	CCNB2	0.000516149964113212	0,0214846409708977	0,434980942742186	0.19418774603065	0.675774139453721	0.12146756964778
1747	APOL3	0.00420155147686845	0,0637588143619425	0,386557034275359	0.124602708740378	0.64851135981034	0.132142252007127
1109	THOP1	0.00167700802534012	0,0400954623912474	0,329905449161586	0.127042503240406	0.532768395082766	0.102333742602181
1920	PHF19	0.00513811566773442	0,0709568421510303	0,316876535740517	0.0970118309209526	0.536741240560081	0.110910240448997
1459	IRS3L	0.00291822744240662	0,0530341334032978	-0,188245080637165	-0.310748900030024	-0.065741261244307	0.0617967675891077
8821	VWCE	0.16007791070317	0,481177395113315	-0,177782356788165	-0.426914221055383	0.0713495074790524	0.125673991157699
3047	NQO1	0.0141113973571141	0,122797407589065	0,237507356158914	0.0488219381260418	0.426192774191786	0.0951819215386094
420	MAPK1	0.000230546036254055	0,0145029936551284	-0,229977602366123	-0.349570816411771	-0.110384388320475	0.0603285194718112
146	CREB3	1.37055324258729e-05	0,00248905611145219	0,372270039809507	0.210404388447982	0.534135691171032	0.0816527524400666
1198	GINS2	0.0019251813346104	0,0426095017422326	0,397921900161167	0.149879597446515	0.64596420287582	0.125124364359354
227	PBX1	4.33550396630028e-05	0,00505838522490344	-0,436307675220293	-0.639134064907115	-0.233481285533471	0.102315301894539
942	RGS14	0.00121045301898031	0,0340712970257568	-0,22831732745239	-0.364429600265534	-0.092205054639246	0.0686615203570497
300	DSCC1	9.17801209544677e-05	0,00811183302369237	0,410742927137346	0.210454835669403	0.611031018605288	0.101034863244696
494	LINC00926	0.000333931515677664	0,0178932446010351	-0,357228170078732	-0.548257005975999	-0.166199334181465	0.0963640532455873
197	MPP7	2.93979824264173e-05	0,00395131092953499	-0,484258505501777	-0.704176306161882	-0.264340704841673	0.110937024522621
597	LOC389767	0.000461038573970722	0,0204764452074266	0,346191041684837	0.156297184207766	0.536084899161907	0.095791516013694
1734	RAD54L	0.00415541580032569	0,0635414359548073	0,424871331353066	0.137317905087763	0.712424757618368	0.145055659002616
442	MEGF6	0.000260859977504849	0,0156286397073238	-0,513018931419109	-0.782257652221895	-0.243780210616323	0.135816848306432
607	TCN2	0.00047713240567566	0,0208246862118405	0,606327706657257	0.27282054302806	0.939834870286454	0.16823691524264
2001	TIMELESS	0.00558891068561176	0,0740378427663821	0,27420082755125	0.0820049292415163	0.466396725860983	0.0969527751729738
901	CISD1	0.00108927928125137	0,0320557604243951	0,304339554638656	0.12465535071968	0.484023758557631	0.0906412799539382
3081	SCGB3A2	0.0144185260558257	0,1240593166663	-0,228332664506774	-0.410320378071484	-0.0463449509420636	0.0918032800525656
1273	KLC1	0.00221402524012073	0,0461153803941878	0,152137021833506	0.0559545310907382	0.248319512576274	0.0485190343944399
344	C19orf33	0.000136778011904671	0,0105426424001522	-0,580871321631533	-0.871878766013967	-0.289863877249099	0.146798030431448
580	TMEM106C	0.000441550942578469	0,0201857297283933	0,408143439083276	0.1850421897953	0.631244688371253	0.112542907800085
579	SPANXN3	0.000440707140189165	0,0201819513335332	0,307605253970077	0.139486394313394	0.475724113626759	0.0848071688624878
353	ELL2	0.000151343382172009	0,011344919897453	0,714101910080674	0.353816473578132	1.07438734658322	0.18174515289101
5234	PNPT1	0.0498354788498355	0,252462308311691	0,289484919922712	0.000211791656661353	0.578758048188763	0.145923158688662
2232	NAXE	0.00710448842608125	0,0843262375893356	0,204473224461405	0.056790783023275	0.352155665899536	0.0744980650870726
304	MGC35030	9.41754387995481e-05	0,0082140189466119	0,369689667601168	0.189111646921916	0.55026768828042	0.0910921637457727
372	CENPF	0.000174734770619171	0,0124545495778691	0,417512543686163	0.204714581882459	0.630310505489867	0.107345438323419
4541	UBA5	0.0362306019385705	0,211551290553005	0,303177733824178	0.0198153193655651	0.58654014828279	0.142941512816278
220	PFKP	4.07561803362974e-05	0,00491204600734966	0,307580510541624	0.165134681381865	0.450026339701382	0.0718564681676898
3392	BLOC1S3	0.018093238965111	0,14143344079007	0,246685941229868	0.0429773212697846	0.450394561189951	0.102760340909869
1244	IGHV4-31	0.00208187212702365	0,0443736651511513	0,430816919375422	0.160149736059003	0.701484102691841	0.136537432908628
476	SCD	0.000306341979668733	0,0170595222603906	0,349064485579772	0.163632637366974	0.534496333792569	0.0935406657883596
1897	CKAP2L	0.00500910222577471	0,0700138879896766	0,391301154202196	0.120620059981925	0.661982248422467	0.136544450231815
1376	ACO2	0.00258689872615281	0,0498041462581792	0,266524251099092	0.0952848770809562	0.437763625117228	0.0863813050952103
781	MRPL52	0.000808219664835941	0,0274391093637964	0,274144197422267	0.116533373279249	0.431755021565284	0.0795064147172342
400	TRAM2	0.000205903613411043	0,0136488357739845	0,590434386590721	0.28592544077731	0.894943332404133	0.153608831516421
2975	LOC441460	0.0133453802082423	0,118931184305705	0,206637335175622	0.043841277781728	0.369433392569515	0.0821220936053522
393	CDKN2A	0.000199611664294664	0,0134461893896343	0,332970971359946	0.161631653344791	0.504310289375101	0.0864317216127223
642	PALM2-AKAP2	0.000528930744661453	0,0218451693063838	0,283128186698405	0.126082108671283	0.440174264725526	0.0792215298487962
548	MTFP1	0.000398390411852178	0,0192478058411732	0,44731674999017	0.204794024490599	0.689839475489741	0.122340026433883
1423	PAICS	0.00279872997990308	0,0521213603597077	0,397962937497995	0.14013716431922	0.65578871067677	0.130059613345734
1718	SGO2	0.00406252575331171	0,062699575290489	0,388819313274209	0.126346275414881	0.651292351133536	0.132403915236177
422	GOT1	0.000230822678576812	0,0145029936551284	0,416960943182344	0.200113278422963	0.633808607941724	0.109388301587578
2316	SQLE	0.00771126838186845	0,0882760429027475	0,279311043437441	0.0754270825100811	0.483195004364802	0.102848791254171
3618	DDX19A	0.0208068234611206	0,152485606432176	0,276248572849522	0.0428380890998093	0.509659056599235	0.11774337721574
2858	NUS1	0.0120755880364139	0,112030866614945	0,396621149385099	0.0886991323605221	0.704543166409676	0.1553305473735
1413	ZDHHC24	0.00273142613238226	0,0512553176929339	0,353698553586887	0.125142390708454	0.58225471646532	0.115294626310077
6921	EIF4H	0.0944583611999363	0,361878839360831	0,176942101687102	-0.0309437994209771	0.384828002795181	0.104867560697272
2665	DDX39A	0.0104218474431947	0,103690538445143	0,275816789262787	0.0661247591757739	0.4855088193498	0.105778658272027
3169	ALDH16A1	0.0154374354428781	0,129164910308587	0,328623008447086	0.063953109769996	0.593292907124177	0.133512116580867
1311	ALG10	0.00235276643126998	0,0475279474386089	0,352189542238391	0.128136638388533	0.576242446088249	0.113022967736805
812	KIF18A	0.000876616121021501	0,0286171183689497	0,583684802296562	0.245715640095354	0.92165396449777	0.170487760074288
199	RTN1	2.98177771400427e-05	0,00397295658727755	-0,750336203423454	-1.09137418195997	-0.409298224886933	0.172035817357619
1269	LOC149329	0.00217972293571131	0,0455440139010129	0,291118782367104	0.107363869564956	0.474873695169251	0.0926947396095069
1081	HIST1H1C	0.00154556905591723	0,0378898824941151	0,530654288840751	0.206919096179132	0.854389481502371	0.163307467150623
3050	COA7	0.014125650656257	0,122800533492018	0,193295980726548	0.039710499282086	0.34688146217101	0.077475839928285
258	SMIM14	6.21298894634078e-05	0,00638517061675293	-0,312591778305374	-0.461207307456758	-0.16397624915399	0.0749687590200616
319	RPGR	0.000113292007962942	0,00941673226061886	-0,524297483804752	-0.783592227318426	-0.265002740291078	0.130800632024424
2064	OR8I2	0.0060655099511483	0,0778003020438118	-0,184008144943273	-0.314288187653774	-0.0537281022327721	0.0657194654075349
383	LRR1	0.000185448317632813	0,012838543451786	0,379656466718213	0.185327658423106	0.57398527501332	0.0980287166685766
790	LOC730101	0.000833616265841155	0,0279285856596219	0,502475077961881	0.212810984325868	0.792139171597893	0.146120380262836
1313	NCAPG2	0.00235354308832334	0,0475279474386089	0,467294941607725	0.170005139627472	0.764584743587978	0.149967151151995
661	ADRB2	0.000574046208615553	0,023026982180698	-0,439737650415887	-0.685304852916266	-0.194170447915507	0.12387580579637
3734	FBXO5	0.0225709359790061	0,16023779074465	0,395659145396734	0.0567193877639123	0.734598903029555	0.170977374688817
176	SSSCA1	2.1504445425959e-05	0,00323971801403014	0,388876766055293	0.215457711165249	0.562295820945336	0.087480840056057
170	FBLN5	1.90769005539711e-05	0,00296418350680166	-0,536734998001459	-0.774462320578531	-0.299007675424388	0.119920996550844
417	NELL2	0.000225904257779742	0,0143641520264505	-0,535112912253913	-0.812966740552109	-0.257259083955717	0.140162719302843
3522	ETNK1	0.0196102992827728	0,147634039035412	0,308570707174346	0.0503991409789067	0.566742273369786	0.130234047831047
2170	CDC25C	0.00668885139012541	0,0817303661793434	0,250836497418334	0.0710530190029931	0.430619975833675	0.0906913587433981
1098	CD164	0.0016333209618288	0,0394421724070042	0,312721528597289	0.120918659078409	0.504524398116168	0.0967545127109168
1436	SLC25A37	0.00283491975088933	0,0523453323083779	-0,413722039650132	-0.682125206450706	-0.145318872849558	0.135395355027784
2005	TUBA3D	0.0056046638194841	0,0741185342511825	0,360954756895622	0.107863558274036	0.614045955517208	0.127671268190505
1196	RRM1	0.00191920658406571	0,0425482964686474	0,386322886828767	0.145585452205203	0.627060321452331	0.121439440591823
1507	DIRC2	0.00310725426449113	0,0546690888698147	-0,28526557079969	-0.472169698261628	-0.0983614433377516	0.0942833536411657
446	FCGBP	0.000266117890805804	0,0158208876114706	-0,518978638346706	-0.791752510714999	-0.246204765978412	0.137600147315138
528	LOC390606	0.000371217066792768	0,0185924992172818	0,285728655197795	0.131672391319977	0.439784919075613	0.0777133250349808
1047	GGH	0.00145948038841191	0,036925128644445	0,796769260108711	0.313347818531558	1.28019070168586	0.243860825081151
1878	EIF2C4	0.00492774507746384	0,0695452338762903	-0,185856419819012	-0.314171831133975	-0.0575410085040482	0.0647284116563131
55	CASC7	7.91850254770665e-07	0,000381743809186258	-0,280822663994878	-0.386948826881021	-0.174696501108734	0.0535350967463886
59	HRASLS	1.05041505527843e-06	0,000459428973236196	-0,555740896735502	-0.768427032374738	-0.343054761096267	0.107289027874093
61	MPDU1	1.05695520902915e-06	0,000459428973236196	0,325175697025007	0.200693742542777	0.449657651507236	0.062794633247367
73	PTGDR	1.93637539345084e-06	0,000697599747427321	-0,603958493570013	-0.841700117963836	-0.36621686917619	0.119928211069136
89	CCDC51	3.96636235354235e-06	0,00116692741717602	0,367661328742958	0.217830547012124	0.517492110473792	0.0755817903654232
91	LINC00282	4.01774199946502e-06	0,00116692741717602	-0,553325761494907	-0.778963537947215	-0.327687985042599	0.113822453045568
100	C2orf40	4.66963980223642e-06	0,00123713707604958	-0,50013227412729	-0.705618337385238	-0.294646210869343	0.103656968059335
122	TOR3A	7.60885897904282e-06	0,00165367947401082	0,445137957913739	0.257606662636224	0.632669253191254	0.0945997269912427
133	MIR181A2HG	1.05259227110614e-05	0,00209214174332543	-0,346854663273476	-0.495518715608312	-0.198190610938639	0.074993236427422
158	SMKR1	1.6192826965609e-05	0,00270294375793448	-0,491202866092259	-0.706765666919144	-0.275640065265374	0.108740154956611
159	NDUFA9	1.62084879317964e-05	0,00270294375793448	0,368277725521003	0.20665149929991	0.529903951742096	0.0815319749832364
161	ZFP3	1.67532478626204e-05	0,00274972776739912	-0,537529355162971	-0.773871874109613	-0.301186836216329	0.119222435571028
167	PATJ	1.76793598584599e-05	0,00280699536914409	-0,209674589257907	-0.302143996309171	-0.117205182206643	0.0466459779374248
168	LOC153682	1.80162380368708e-05	0,00284345566397398	-0,552048825405336	-0.795769148983127	-0.308328501827545	0.122944152007042
169	CEP68	1.88121704286193e-05	0,00295150709417065	-0,317746352689508	-0.458369198982162	-0.177123506396854	0.0709368686881331
171	SLC25A53	1.91165521275913e-05	0,00296418350680166	-0,268601650476838	-0.387583028201784	-0.149620272751892	0.0600198800587678
172	AMIGO1	2.01245948199026e-05	0,00310234669563789	-0,447654613095805	-0.646530414889944	-0.248778811301666	0.100322436994045
174	LOC285778	2.1028633909794e-05	0,00320379844043251	0,344345810018955	0.190981897989983	0.497709722047926	0.0773640697504915
177	ATP2B1	2.16372916981108e-05	0,00324131519421134	-0,421972545046225	-0.610217079676854	-0.233728010415597	0.0949595189288185
187	FAM150B	2.41096369719564e-05	0,00341854023695949	-0,525842952842892	-0.761892285931749	-0.289793619754036	0.119074538645007
194	LOC105370580	2.9178196702472e-05	0,00395131092953499	-0,251979626451399	-0.366361248121973	-0.137598004780824	0.0576995437846226
198	WBSCR23	2.95063007372403e-05	0,00395131092953499	0,370536231475843	0.202226935673835	0.538845527277851	0.0849032339343487
200	ENPP5	3.00883291789826e-05	0,00398896024090362	-0,531786111465035	-0.773619242611165	-0.289952980318905	0.121992162161556
205	LOC399917	3.24421032607124e-05	0,00419610911198922	0,365681210336326	0.198640028139285	0.532722392533366	0.084263536967257
206	ZNF767P	3.34741883824384e-05	0,00430765771780238	-0,297066917902065	-0.433019313816542	-0.161114521987589	0.0685808708262938
208	LOC286087	3.3808254204774e-05	0,0043097397126903	-0,651303392040372	-0.949548820407427	-0.353057963673316	0.150449214666586
217	PRSS33	3.81573496430793e-05	0,00466240610961405	-0,469967280571476	-0.686748041776461	-0.253186519366491	0.109354552244722
218	C1QC	4.02028643997917e-05	0,00487440324428581	0,680508249296891	0.365615350236602	0.99540114835718	0.158846992649957
219	NMT2	4.02600154817497e-05	0,00487440324428581	-0,431198111487063	-0.630744496167254	-0.231651726806871	0.100660710975738
222	HEMGN	4.16208805227994e-05	0,00497107048226138	-0,541593711030167	-0.792736456759024	-0.290450965301309	0.126688375647505
224	ANGPT1	4.2777900563464e-05	0,00505838522490344	-0,37904480510564	-0.555106796067517	-0.202982814143763	0.088814063028152
226	LOC389108	4.32362939553945e-05	0,00505838522490344	0,394990163090237	0.211401914439886	0.578578411740587	0.0926106662646506
233	CLIC4	4.61272293626329e-05	0,00523658403948884	0,460379483070175	0.245545593073916	0.675213373066435	0.108372457578549
234	SVIL	4.62138663111593e-05	0,00523658403948884	-0,343755508609759	-0.50418594676371	-0.183325070455808	0.0809287624659675
239	LOC389892	4.97258648635417e-05	0,00551665818768539	0,379207853787404	0.201427339899555	0.556988367675252	0.0896809679326617
246	C2orf47	5.4024992020809e-05	0,00580034584207643	0,330782048455744	0.174899900313474	0.486664196598014	0.0786343881177005
248	GMPPA	5.5606904729264e-05	0,00594523015684047	0,461969784886154	0.2438702401099	0.680069329662408	0.110019809558804
249	NOG	5.60571257543537e-05	0,00596929594127184	-0,624221526208857	-0.919070869736023	-0.329372182681691	0.148736067545103
250	OLIG1	5.67361026089923e-05	0,00601743104270972	-0,799188983551251	-1.17696994393108	-0.421408023171423	0.190570729336322
253	MATN1-AS1	6.03516442239883e-05	0,00630852981869015	-0,333821078416325	-0.492237326496728	-0.175404830335922	0.079912708954557
255	FLYWCH1L	6.06703791727697e-05	0,00630852981869015	0,315231248234885	0.165586911647164	0.464875584822606	0.0754877385453723
261	LOC400669	6.40164451968584e-05	0,00650343312028621	0,319159698715891	0.167132260038007	0.471187137393776	0.0766898888680058
264	ANG	6.71011648610004e-05	0,00673934616018722	0,572900616006068	0.29918472455112	0.846616507461017	0.138075346658726
265	FADS3	6.74955610789037e-05	0,00674828873866988	-0,291428925680191	-0.430717842137034	-0.152140009223348	0.0702639708760295
267	ZNF818P	6.80094501940742e-05	0,00675382236665123	-0,422853316940969	-0.625055104999916	-0.220651528882022	0.102000223051896
269	ZNF204P	6.93837978797964e-05	0,00680660411939167	-0,411945665474955	-0.60918497142907	-0.214706359520841	0.0994969104628086
270	DNASE2	6.9394472260819e-05	0,00680660411939167	0,427400693452773	0.222759505712095	0.632041881193452	0.103230772564034
272	RGL2	6.98244887978327e-05	0,00680660411939167	-0,386733691630773	-0.571976969128757	-0.201490414132788	0.0934455417285944
276	MXI1	7.52196166714436e-05	0,00722626136247582	-0,351176731787986	-0.520199334563688	-0.182154129012283	0.0852630599829697
278	LOC388129	7.86474514469717e-05	0,00750121286013113	0,33732270392147	0.174496958459322	0.500148449383618	0.0821370696825324
280	LOC442050	8.18662997568709e-05	0,00775244620733368	0,337414889876855	0.17411735657899	0.500712423174721	0.0823750619621175
282	KLHDC1	8.30271055870536e-05	0,00780660888170471	-0,484263619601922	-0.718847296013526	-0.249679943190319	0.118335191533232
283	SERHL	8.38858939384966e-05	0,00785948578720579	0,276749469556475	0.142597861771724	0.410901077341226	0.0676724674305355
285	CDK5	8.5601165390626e-05	0,00796391193099105	0,295260372826911	0.151945318780067	0.438575426873756	0.0722949466461251
287	WLS	8.81052455694859e-05	0,00805270007521161	-0,63002980871116	-0.936418436082955	-0.323641181339365	0.154557032519301
288	RBMY1A3P	8.82524457624056e-05	0,00805270007521161	0,373808647457051	0.192002432962058	0.555614861952045	0.0917117232677691
289	MRTO4	8.88801512183505e-05	0,00805270007521161	0,328659239636055	0.16873716218127	0.48858131709084	0.0806723210902333
290	MRPL22	8.89494310248341e-05	0,00805270007521161	0,511153594382333	0.262418912838215	0.759888275926451	0.125473633254154
296	DACH1	9.00093206826988e-05	0,00805270007521161	-0,415146365386659	-0.617320756109893	-0.212971974663425	0.101986402529434
297	ZBTB18	9.01999593565094e-05	0,00805270007521161	-0,243038097649344	-0.361413108458383	-0.124663086840306	0.0597139996742888
299	ATF5	9.11707766898998e-05	0,00808492690278492	0,344747655110657	0.176714606773065	0.512780703448249	0.0847638815415809
301	LIG1	9.24437925923235e-05	0,00814334604845667	0,299704323031507	0.153491490102534	0.44591715596048	0.0737567244828574
302	ITM2C	9.35840566918167e-05	0,00820891431585177	0,770075537030792	0.394083060502995	1.14606801355859	0.189668532804911
303	EXOSC4	9.38073180351909e-05	0,00820891431585177	0,294188204983844	0.150526896315838	0.437849513651851	0.0724696139867573
311	RPH3A	0.000104062278567041	0,00887206210998425	-0,374823772958295	-0.55913498455822	-0.190512561358369	0.0929753632479107
315	POLR2D	0.000106329593721421	0,0089502513572174	0,39051326308876	0.198208476756266	0.582818049421254	0.0970077034835285
318	LOC56251	0.000111511978235279	0,00929792485191329	0,359719519194155	0.182008694579453	0.537430343808858	0.0896458133404422
323	MND1	0.000117918805796256	0,0096799292126555	0,678669481767573	0.342114576143753	1.01522438739139	0.169774341623684
324	CCR6	0.000118757330126335	0,00971867471697458	-0,522829632882654	-0.78222817705557	-0.263431088709738	0.130852994026251
325	TNFRSF13B	0.000119902281194395	0,00977791734628755	0,497618140667942	0.250566461370267	0.744669819965618	0.124624646674055
326	SLC16A10	0.000120486971099029	0,00977791734628755	-0,477898652217487	-0.715239040840516	-0.240558263594457	0.119725808615081
328	MRPL17	0.00012114999207707	0,00979357329244971	0,371467488939438	0.186915187902689	0.556019789976188	0.0930969802551959
330	LOC399978	0.000124466135271703	0,0100006653840279	0,268342066750291	0.134777873837477	0.401906259663104	0.0673761473606843
331	PCSK5	0.000125227485595675	0,0100078036880933	-0,406276711732946	-0.608580868363461	-0.20397255510243	0.102051862640417
337	PLK1	0.000132001129180841	0,0103591096304974	0,411369055057176	0.205785502745341	0.61695260736901	0.103706146186477
339	HDAC8	0.000134810982910446	0,0105250823974453	0,289455767288235	0.144588291431147	0.434323243145324	0.0730780622280179
340	MRPS7	0.000135473731737387	0,0105250823974453	0,393851603635077	0.196668973872918	0.591034233397236	0.0994683202892169
343	ZNF33B	0.000136295406991169	0,0105360720593902	-0,234540231969182	-0.352012454909105	-0.117068009029259	0.0592585904274054
345	AXL	0.000141857723782238	0,0109024856408291	0,426325346960881	0.212201635056118	0.640449058865644	0.108014209887297
346	NBPF1	0.000144909644505541	0,0111048532487411	-0,297978525533355	-0.447861560167713	-0.148095490898996	0.0756081492214242
347	AEN	0.00014646262676482	0,0111915174313234	0,367312686051182	0.182417120506123	0.552208251596241	0.0932701392403342
349	SMURF2	0.00014900516419095	0,0113205499384614	-0,371571295167196	-0.558835661285444	-0.184306929048948	0.0944650751958969
350	OPN3	0.00015080320654009	0,011344919897453	-0,420158358514228	-0.632087512517562	-0.208229204510894	0.10690717024341
355	HOTAIRM1	0.000153102808658507	0,0114352703424798	-0,211377673882538	-0.318110421492073	-0.104644926273002	0.0538410870033482
356	FOXO3	0.000155757784564257	0,0116008922969699	-0,257525527174875	-0.387717260442217	-0.127333793907533	0.0656749179137355
357	LOC441503	0.000157564387803786	0,0116936605444485	0,299809280327485	0.148117995745723	0.451500564909247	0.0765203167138054
358	STXBP5	0.000158568316449167	0,0116936605444485	-0,447872575059647	-0.674579263401478	-0.221165886717817	0.11436166316928
359	PSMB6	0.000158681115836865	0,0116936605444485	0,425656340383817	0.210184394422999	0.641128286344635	0.108694323430129
361	OR10G2	0.00016236445999946	0,011920144765953	0,370401167811923	0.182596127200806	0.558206208423039	0.0947378171899241
362	BEND2	0.000162741557807844	0,011920144765953	-0,752799113040661	-1.13455452136071	-0.371043704720615	0.19257563038246
363	LOC440427	0.000163315737255417	0,0119292473094418	0,268891197856097	0.132498593814396	0.405283801897799	0.0688029327951678
366	H2AFB3	0.000168301129719903	0,0121826720002551	0,288523087984225	0.141860328923095	0.435185847045355	0.0739836886767819
368	WDR83	0.000169510390441294	0,0122135000069318	0,255109318371709	0.12536560285173	0.384853033891687	0.0654489164000943
369	HOXB-AS1	0.000170039913978879	0,0122184507294037	-0,238959744436411	-0.360517023838576	-0.117402465034246	0.0613192876859621
373	LOC101927830	0.00017557874080799	0,012481153652879	-0,34218469503115	-0.516649450585085	-0.167719939477216	0.0880083413308295
374	LOXL1-AS1	0.000176777050105748	0,0125106827226197	-0,380117342825065	-0.574016335645633	-0.186218350004496	0.0978118972492482
376	ROPN1L	0.000177409643737696	0,0125106827226197	-0,350491310532188	-0.529323571943468	-0.171659049120909	0.0902115195317059
378	GGTA1P	0.000181225655549975	0,0126929483042669	-0,746138016082241	-1.12742197576689	-0.364854056397589	0.192337809211692
381	LOC391265	0.000183178506598379	0,0127479740221943	0,322225354589693	0.157438529251354	0.487012179928032	0.0831263318780563
382	GATSL3	0.000183789078287267	0,012756982750751	-0,306902199792069	-0.463890171291243	-0.149914228292895	0.0791922181455306
384	RAPH1	0.00018737955680929	0,0129384608041623	-0,299133340096787	-0.452360005409456	-0.145906674784118	0.077294835962747
387	LOC105369477	0.00019322035651204	0,0132371455230496	-0,310268401156333	-0.46955045134533	-0.150986350967335	0.0803494608203204
388	LOC388276	0.000193702148328992	0,0132371455230496	0,295572484822322	0.143807593862095	0.447337375782549	0.0765574472807186
389	WFS1	0.000198184700126253	0,0134461893896343	0,415647445958101	0.201875720688657	0.629419171227546	0.107836651045417
390	LOC441040	0.00019859045687797	0,0134461893896343	0,308699360356335	0.149908630176285	0.467490090536386	0.0801016155812473
391	AGPAT4-IT1	0.000199182083870875	0,0134461893896343	-0,324747066331875	-0.491828486076629	-0.15766564658712	0.084283834704885
392	LOC387901	0.000199345406820637	0,0134461893896343	0,311101428047714	0.151031151738237	0.471171704357191	0.0807470796587888
394	PDGFC	0.000199803832529358	0,0134461893896343	-0,434799354303437	-0.658552841624768	-0.211045866982106	0.112871927763378
396	HRH4	0.000201705884743531	0,0135056351868048	-0,420050102861134	-0.636361880806215	-0.203738324916054	0.109117974726901
397	LOC392439	0.000202556277647639	0,0135284123471717	0,320854933414873	0.155574937521761	0.486134929307985	0.0833751106206796
398	INPP5A	0.000203515526894891	0,0135583271246685	-0,362331321348999	-0.549040782306328	-0.17562186039167	0.0941851545743747
399	CKS2	0.00020449234596463	0,0135892595319603	0,532185443105275	0.257854745830335	0.806516140380215	0.138385484028799
401	LOC151443	0.000208554651313596	0,0137900912208977	0,351071651977968	0.169842404621425	0.532300899334512	0.0914206735328459
403	LINC00963	0.000210560555519253	0,0138536305945235	-0,201571060268092	-0.305698090518105	-0.0974440300180788	0.052526638924363
404	LOC101928307	0.000214901266289908	0,0141042254348438	-0,31983347365345	-0.485298354659367	-0.154368592647532	0.0834683754870596
405	TRIM23	0.000216183606210667	0,0141431731749693	-0,43679564910908	-0.662868830973651	-0.210722467244508	0.114042092296017
406	LGR6	0.000216561505149445	0,0141431731749693	-0,418877631789554	-0.635704636791407	-0.202050626787701	0.109377879820806
408	SENP6	0.000219716639148321	0,0142788889387689	-0,394430806541557	-0.598819453707649	-0.190042159375465	0.103103379056861
410	RNF157-AS1	0.000222565173519526	0,014361435253663	-0,377022608650816	-0.572575140926552	-0.181470076375081	0.0986460213926163
413	LOC283332	0.00022395576122237	0,0143641520264505	0,294409814769401	0.141636723256383	0.447182906282419	0.0770660317114148
414	SOS1-IT1	0.000224634364689971	0,0143641520264505	-0,292747688138854	-0.444692035433359	-0.140803340844348	0.0766479736123609
415	LOC441329	0.000225186949389391	0,0143641520264505	0,322724757913197	0.155191227407726	0.490258288418668	0.0845119009296197
416	HBZ	0.000225638843226608	0,0143641520264505	-0,506430404143077	-0.769368311999022	-0.243492496287132	0.132638417827871
418	ZNF302	0.000227381284275365	0,0144234802692854	-0,310196084394044	-0.471340541970149	-0.149051626817938	0.0812889479075617
419	ANKRD36BP2	0.000228973787611371	0,0144898328842852	0,4352420794521	0.209021041985725	0.661463116918475	0.114116677711449
421	LOC440194	0.000230590842375642	0,0145029936551284	0,327241081143163	0.157066365714266	0.497415796572059	0.0858442405389617
425	C9orf73	0.000238684443233673	0,0148911012055079	0,360351239171154	0.172480348338285	0.548222130004022	0.0947710351815711
428	CCDC191	0.000241482046703305	0,0149600384774256	-0,254898470257651	-0.387905759190015	-0.121891181325287	0.0670952184392855
431	TSPYL1	0.000243445659961917	0,014976709220163	-0,269364011231556	-0.410003908334417	-0.128724114128694	0.0709454699297988
433	RNASE1	0.000247213454414464	0,0151382557593522	0,51406669003994	0.245356799587859	0.782776580492021	0.135550081062451
435	SLC35B1	0.0002483680277189	0,0151390304711877	0,442214462205138	0.210982664265863	0.673446260144413	0.116644344211344
436	SRM	0.000253050247445484	0,0153491259845196	0,488049047904492	0.232495507252155	0.743602588556829	0.1289133909174
437	LOC441700	0.000253221630857695	0,0153491259845196	0,278022553270369	0.132436298059796	0.423608808480943	0.0734406488059328
438	LOC442040	0.000253551468271529	0,0153491259845196	0,239730380293449	0.11418360487124	0.365277155715658	0.0633317797010697
440	ZXDB	0.000259391879850606	0,0156286397073238	-0,278190801524439	-0.424127188532007	-0.132254414516871	0.0736172719789219
444	CDC14A	0.000261735732518282	0,0156304570894645	-0,37491402556965	-0.57172292326171	-0.178105127877589	0.0992797920131929
445	LOC338902	0.000263242627164033	0,0156851196837176	0,276984857063836	0.131520788693649	0.422448925434022	0.0733790119376681
447	RCC1	0.000266989139218186	0,015837174555638	0,367544068676558	0.174316456845512	0.560771680507604	0.0974732206661109
448	CEP126	0.000268472507490966	0,0158642354631497	-0,246380877187491	-0.375963676878458	-0.116798077496523	0.0653677427833362
449	GTSF1	0.000268641965791221	0,0158642354631497	0,424465458077328	0.201209380036364	0.647721536118292	0.112621010805459
450	LOC440569	0.000270145996973866	0,0159176024661379	0,272063950485094	0.128906466645369	0.415221434324819	0.0722154607205713
451	ZNF641	0.000272056469365747	0,015994628126902	-0,432266645761501	-0.659841798116894	-0.204691493406109	0.114799757826831
452	LOC442272	0.000273503010089817	0,0160440980365741	0,313636968915964	0.148450823903465	0.478823113928464	0.083327767761608
454	LOC441697	0.000276381228501584	0,0161415160214086	0,322137669452279	0.152340581210384	0.491934757694173	0.0856537473802491
455	SDHA	0.000280171932148855	0,0162738661043858	0,268623839246512	0.126888077038915	0.41035960145411	0.0714982765404176
456	LUNAR1	0.000280173071433674	0,0162738661043858	-0,376805276400483	-0.575621582490127	-0.17798897031084	0.100292424523891
457	SORL1	0.000280488659615475	0,0162738661043858	-0,402682973384865	-0.615171359385437	-0.190194587384294	0.107189273527479
458	CPA3	0.000281545507102256	0,01629951773104	-0,642645254019877	-0.981853626616906	-0.303436881422848	0.171112876884556
459	SMCR2	0.000285965170730815	0,0165193169976635	0,28671650656576	0.135200206694434	0.438232806437086	0.0764320460824401
460	KISS1R	0.000286849270902512	0,0165343661260437	-0,349831585444317	-0.534744458790711	-0.164918712097923	0.0932788701205785
461	IL16	0.000289255692717401	0,0166369082264683	-0,256551570963024	-0.392244624806374	-0.120858517119674	0.0684500463199651
462	ZNF540	0.000293826726191038	0,0168632373267433	-0,342619892527566	-0.524051128622529	-0.161188656432603	0.0915225662835014
463	LOC441316	0.000295099889836378	0,0168997269525088	0,321017667607077	0.15096985795518	0.491065477258975	0.085780223214067
464	NT5E	0.000296411317208147	0,0169244539014709	-0,417632036771513	-0.63893246849346	-0.196331605049566	0.111634489555251
466	OR11G2	0.000298033439189312	0,0169244539014709	0,342387044319238	0.1608831211483	0.523890967490176	0.0915592331104055
468	LOC388509	0.000298860080827169	0,0169322116306247	0,288202483725006	0.135390316810671	0.44101465063934	0.0770857432069874
470	ZNF534	0.000302194607743428	0,0170057124457431	0,295903588414308	0.138875480940349	0.452931695888267	0.07921246464493
471	LOC441621	0.000302647838879785	0,0170057124457431	0,3459927525587	0.162362695481344	0.529622809636055	0.0926317564286935
478	CRIP2	0.000307813537360882	0,0170595222603906	-0,318545738577659	-0.48782719150715	-0.149264285648169	0.0853936363427381
479	CAV1	0.000308184467762666	0,0170595222603906	0,948207049236284	0.444264868701654	1.45214922977092	0.254212464257765
480	LRRC75A	0.000309809246030915	0,0171137336635619	-0,220988388915639	-0.338483960503627	-0.103492817327651	0.0592703685987735
482	PLCL1	0.000313297028139254	0,0172345865168306	-0,388389115229997	-0.595065578255572	-0.181712652204422	0.10425746246141
483	LOC441111	0.000315753674483392	0,0172867269554448	0,268375821413167	0.125477487763904	0.411274155062431	0.0720847330079989
485	ATP6V0E2-AS1	0.000316200738200669	0,0172867269554448	-0,279731743284354	-0.428692757267044	-0.130770729301663	0.075143038041986
488	PRC1	0.000326843825444303	0,0177587377697863	0,595886427019405	0.277760826730585	0.914012027308226	0.1604777212876
489	LOC440770	0.000327561468445596	0,0177613340201124	0,29187706628619	0.136026486499453	0.447727646072926	0.0786184635339632
490	LOC389192	0.000328939273101622	0,0177996425026316	0,358500054256836	0.167013599476694	0.549986509036977	0.0965948980297706
491	GOSR2	0.000330910357143766	0,01784865970401	0,276593908569975	0.128788138918009	0.42439967822194	0.0745602777185262
492	ZNF571	0.000331191422755908	0,01784865970401	-0,426706328785367	-0.654743836683849	-0.198668820886885	0.115032992008275
493	LOC401951	0.000332262488482848	0,017870060612825	0,283667649119911	0.132034154738564	0.435301143501258	0.0764911645812296
496	UST	0.000338702774941414	0,0180942046984307	-0,296206722872172	-0.454777847433467	-0.137635598310878	0.0799908360361621
499	LOC152024	0.000340883217820316	0,0180942046984307	0,264728864548445	0.122938714249447	0.406519014847444	0.071525712486991
500	LOC439955	0.000341243463127272	0,0180942046984307	0,303818934392273	0.141078638106991	0.466559230677555	0.0820939650434307
501	CD70	0.00034259043101661	0,0180942046984307	0,461629131775135	0.214282545027581	0.70897571852269	0.124773412053215
502	CXCL6	0.000343126290060935	0,0180942046984307	-0,561655644609563	-0.862634098459635	-0.260677190759491	0.151827883033222
503	FAM27B	0.000344915900668375	0,0180942046984307	0,295255280232839	0.136970926558639	0.453539633907039	0.0798461751272296
504	NAP1L3	0.000345173246078327	0,0180942046984307	-0,4355817748177	-0.669107709566823	-0.202055840068578	0.117801616204645
505	LOC441576	0.000345248973069635	0,0180942046984307	0,31894483056705	0.147947877927831	0.48994178320627	0.0862590161928252
506	MAN1C1	0.000345301436070373	0,0180942046984307	-0,389591361256469	-0.598466733367619	-0.180715989145319	0.105366697050048
507	LOC283874	0.000347006436330596	0,0181476837461652	0,312860198691867	0.145059370729755	0.480661026653978	0.0846467385117215
508	LOC151154	0.000348698671229959	0,0182002859599653	0,377127191332216	0.174780759019614	0.579473623644818	0.102073188510202
509	FKBP11	0.000353009839424128	0,0183891078434789	0,529463270779833	0.24511011998477	0.813816421574895	0.143441287463543
512	NUDC	0.000358912711962956	0,0184763367212382	0,245124754348082	0.11330823932779	0.376941269368374	0.0664945353009133
513	LOC400623	0.000358924412455558	0,0184763367212382	0,318792115867519	0.147360337961687	0.49022389377335	0.0864783627901464
514	LOC285419	0.000358960319567694	0,0184763367212382	0,224982481547694	0.103996279374611	0.345968683720776	0.06103120910216
515	PREB	0.000359437790929561	0,0184763367212382	0,418703916186015	0.193519080466708	0.643888751905322	0.113593968143239
516	PDE3B	0.000359562125142709	0,0184763367212382	-0,398696282689353	-0.613126511078206	-0.184266054300499	0.108168831416841
517	LOC146443	0.000362064876867425	0,018559625634583	0,245348801603693	0.113321849089904	0.377375754117481	0.0666006900064734
518	LOC387705	0.000362582918299605	0,018559625634583	0,352205680987954	0.162655830361012	0.541755531614896	0.095617982555947
519	OGFOD3	0.000366188969721398	0,0185924992172818	0,255586449085916	0.11792878775402	0.393244110417812	0.0694410880113604
520	LOC400985	0.000366318012764214	0,0185924992172818	0,298977403210303	0.137945146259435	0.460009660161172	0.0812323485623701
521	E2F2	0.000367090823252161	0,0185924992172818	0,403848137022131	0.186295627633656	0.621400646410607	0.109743858826091
522	ANTXR2	0.00036829294572524	0,0185924992172818	-0,245243897983218	-0.377390250968102	-0.113097544998333	0.0666609212972109
523	LOC392539	0.000369368836805684	0,0185924992172818	0,319688921431813	0.147389587757391	0.491988255106236	0.0869159992856282
524	AK5	0.000369518434276578	0,0185924992172818	-0,413193442270457	-0.63589496316304	-0.190491921377873	0.112341265738055
525	LOC442030	0.000369989872987828	0,0185924992172818	0,35901410663413	0.165494675058924	0.552533538209335	0.0976204284592808
526	SH3BP5	0.000370373552729303	0,0185924992172818	-0,300170653032763	-0.461984805667005	-0.138356500398522	0.0816267740265211
527	PYCR1	0.000370804942521057	0,0185924992172818	0,413153693321212	0.190413055022513	0.635894331619911	0.112360998422851
531	LOC440056	0.000372340829129799	0,0185924992172818	0,281661893247554	0.129762376837293	0.433561409657815	0.0766253587767729
533	LOC387854	0.000374580765449798	0,0186341632193272	0,253372640219279	0.116665252574566	0.390080027863991	0.068961724653679
534	FAM129C	0.000376214241530925	0,0186803756820084	-0,322148225924652	-0.496022804136486	-0.148273647712817	0.0877106277393115
536	LOC150371	0.000378559835928637	0,0187267053165071	0,355321123993832	0.163448492859589	0.547193755128075	0.0967897037959996
537	LOC285147	0.000381102618006499	0,0188173853192594	-0,293709935367736	-0.452396007116344	-0.135023863619129	0.0800488208782234
538	YKT6	0.000383495887831424	0,0188815627667932	0,291115619502302	0.133753851769138	0.448477387235466	0.0793807787888806
539	TFPT	0.000383826601218237	0,0188815627667932	0,227544729878912	0.104537704304594	0.35055175545323	0.0620506087803389
540	SCARB2	0.000385375022833845	0,0189226272785915	0,371574640037742	0.170643779317077	0.572505500758407	0.10135910670356
541	REXO1L4P	0.00038712638343484	0,0189571217485684	0,306905165998916	0.140885453551269	0.472924878446564	0.0837482589211081
542	CABP3	0.000387507448151012	0,0189571217485684	0,355025180741546	0.162960179194392	0.5470901822887	0.0968867446046587
545	LOC442646	0.000393954516655819	0,0191664293745487	0,242359225915545	0.111074833526519	0.373643618304571	0.0662261072736384
546	MICU3	0.000395078758964034	0,0191859217837571	-0,33153262538251	-0.511162027118899	-0.15190322364612	0.0906136351200266
547	AIFM2	0.000398131797179271	0,0192478058411732	0,306709787655832	0.140428781106675	0.472990794204989	0.0838800681246366
549	LOC150381	0.000399202000512586	0,0192478058411732	0,339273056129761	0.155299053664167	0.523247058595354	0.0928052588821324
550	ZNF354A	0.000399256768344154	0,0192478058411732	-0,355348065215972	-0.54804098051618	-0.162655149915765	0.097203494241166
551	LOC388847	0.000400546034292712	0,0192749148807101	0,310336654370586	0.142008991907625	0.478664316833547	0.0849124989538714
555	SATB1	0.000406251120350762	0,0194085557767576	-0,397632546683562	-0.613551214624486	-0.181713878742637	0.108919671296982
556	SRPRA	0.000407930098536048	0,0194537168393585	0,273904815785996	0.125123021997586	0.422686609574407	0.0750526308306184
557	LOC201617	0.000408695553432737	0,0194552290830683	0,346480907315463	0.158248700179875	0.53471311445105	0.0949533003525342
558	NAP1L2	0.000410458466283084	0,0194727463875824	-0,561402974759645	-0.866499665791213	-0.256306283728076	0.153905318228656
559	LYRM9	0.000411510201271077	0,0194727463875824	-0,239030316571281	-0.368958660581916	-0.109101972560646	0.0655420518140262
560	WBSCR22	0.000411686837297764	0,0194727463875824	0,261385069183369	0.119300644018966	0.403469494347773	0.0716741587603798
561	LOC391025	0.000412001158718979	0,0194727463875824	0,353842505141746	0.161488165000494	0.546196845282998	0.0970327007874341
565	OR2M1P	0.000422316785455612	0,0198140914119089	0,28482339972071	0.129684409083333	0.439962390358088	0.0782595040378445
566	RESP18	0.000423116434464831	0,0198140914119089	0,330539753143708	0.150472647831225	0.51060685845619	0.0908344336738905
567	MAP4K4	0.000423706951934843	0,0198140914119089	-0,303318015574617	-0.468573967386574	-0.13806206376266	0.0833629816397026
568	OR1L6	0.000426398384051737	0,0198659177268439	0,295622671412233	0.134478101064756	0.456767241759711	0.0812890047948189
569	LOC145899	0.000426788621805297	0,0198659177268439	0,297678113712984	0.135401288085303	0.459954939340665	0.0818601683450579
570	LAGE3	0.000427062911721706	0,0198659177268439	0,282733384722936	0.128595665513408	0.436871103932465	0.0777544149881555
571	LOC728392	0.000429572238675018	0,0199476495770019	-0,260752201031529	-0.402972859211375	-0.118531542851683	0.0717428811890762
572	LOC387706	0.000432870281899386	0,0200309328902592	0,33361012916193	0.15153987388432	0.515680384439539	0.0918449180282118
573	LY6E	0.000432876656463079	0,0200309328902592	0,51361343110476	0.233304680578391	0.793922181631129	0.141401099127535
576	ZNF410	0.00043709678880199	0,0201208704081333	0,19678546983535	0.0893049030475136	0.304266036623187	0.0542183226535444
577	LOC388924	0.000440144470050305	0,0201819513335332	0,304745169972602	0.13820649122295	0.471283848722255	0.0840100502685985
578	TMEM51	0.000440172006655271	0,0201819513335332	0,332774926415423	0.150917494462026	0.514632358368819	0.0917375597958799
581	LOC388171	0.000447733236113857	0,0204331269458846	0,263677873882847	0.119384383845786	0.407971363919909	0.0727885164122593
582	ZNF234	0.000449655067458425	0,0204494480719151	-0,314009458035694	-0.485905158912577	-0.142113757158811	0.0867123876569907
583	LOC401199	0.000450016384922424	0,0204494480719151	0,317021982025618	0.143465971604524	0.490577992446712	0.0875499269560761
585	SPRED1	0.000451912484258397	0,0204494480719151	-0,396931765520112	-0.61430833620942	-0.179555194830803	0.109655106957323
586	LOC387765	0.000451947070342911	0,0204494480719151	0,321127035100552	0.145263250148679	0.496990820052424	0.0887140784660729
587	LOC402779	0.000454252970822311	0,0204646681397324	0,274891078585297	0.124286649854175	0.425495507316419	0.0759720548005221
588	LOC391020	0.000454406351497305	0,0204646681397324	0,221438348211752	0.100115746944277	0.342760949479227	0.0612009048451695
591	HLA-DPB2	0.000458598732238327	0,0204764452074266	-0,427376697865553	-0.66170267918314	-0.193050716547966	0.118205197840686
592	LOC196120	0.000459167790951715	0,0204764452074266	0,219912309635673	0.0993247563908112	0.340499862880534	0.0608301115748418
593	RNASEH2A	0.000459263041805135	0,0204764452074266	0,464385642902365	0.209738400476829	0.719032885327902	0.128456210878723
594	TSR2	0.000459892707720345	0,0204764452074266	0,220168089049759	0.0994249514164263	0.340911226683092	0.0609085957587842
595	PTGS2	0.000460174227372195	0,0204764452074266	-0,774930387272879	-1.19993355685919	-0.349927217686563	0.214391863255578
596	FLJ25715	0.000460765245588067	0,0204764452074266	0,296352755101493	0.133804121468979	0.458901388734007	0.081997281262735
598	NUDT1	0.000463877847716676	0,0205569543503685	0,319552860507886	0.144183957076554	0.494921763939217	0.088464436630736
599	LRRC6	0.000464401872746397	0,0205569543503685	-0,452265374880115	-0.700488782673537	-0.204041967086693	0.125215722396331
600	C12orf34	0.000467303410162099	0,0206145126674915	0,386857538626302	0.174426208170864	0.599288869081741	0.107160491990056
601	C10orf129	0.000467977855177058	0,0206145126674915	0,284097329100291	0.128075564211579	0.440119093989002	0.0787048174616521
602	LOC283403	0.000468034570085985	0,0206145126674915	0,269040175881172	0.12128611700533	0.416794234757014	0.0745341923374353
603	LOC153027	0.000469107343208417	0,0206274978526885	0,325557388984507	0.14673163099827	0.504383146970744	0.0902082388940254
604	LOC389316	0.000470852928110346	0,0206433262828656	0,29633850753851	0.133513605262178	0.459163409814842	0.0821366443394029
605	GALNT2	0.00047102441641085	0,0206433262828656	0,364180876819891	0.164073709401669	0.564288044238113	0.100943596527403
606	LOC284048	0.000475932283067828	0,0208240008012268	0,315210096059804	0.141865858169563	0.488554333950045	0.0874430987940176
608	LINC01088	0.000478143092515659	0,0208246862118405	-0,213221000088811	-0.330522098327217	-0.0959199018504042	0.0591722669685879
609	SEC11C	0.000478778040453952	0,0208246862118405	0,580124654960656	0.260941425369185	0.899307884552127	0.161011239936531
611	C17orf46	0.000482221317778945	0,0209265110325839	0,278596801389668	0.125224525536277	0.43196907724306	0.0773682888623232
612	TM6SF1	0.000486647967885634	0,0210338914570631	-0,57324330132443	-0.88905732485671	-0.25742927779215	0.159311651753635
613	FMNL3	0.00048672148084788	0,0210338914570631	-0,327091860670236	-0.507297127699384	-0.146886593641087	0.0909041290314463
614	PCMTD2	0.000487075593235403	0,0210338914570631	-0,394332703088984	-0.611595896943907	-0.177069509234061	0.109597914276154
615	LOC440277	0.000489099344454611	0,0210869416556325	0,290271992117395	0.130288706702166	0.450255277532624	0.0807031973039296
617	AMPD2	0.000491907032536162	0,021088235385132	-0,27903187300525	-0.432891665675679	-0.12517208033482	0.077614215590058
618	CTNNAL1	0.000492074069301559	0,021088235385132	0,385015003857552	0.17270964331889	0.597320364396214	0.10709694675768
619	ACOT13	0.000492310680874853	0,021088235385132	0,351047557921873	0.157465000959138	0.544630114884608	0.0976522719146237
620	IGKV1D-13	0.000493459585285898	0,0211033562965413	0,197568442315777	0.088600162897902	0.306536721733652	0.0549687958395518
621	TBL1X	0.000496875356034571	0,0211967876132809	-0,268847908086408	-0.417213347218016	-0.120482468954799	0.0748426016895798
622	LOC391445	0.000497467098803128	0,0211967876132809	0,278051979052344	0.124592357321771	0.431511600782917	0.0774123502875
623	NF1P1	0.000498042567719178	0,0211967876132809	0,322767040307374	0.14461197984831	0.500922100766438	0.0898699070818849
625	LOC442123	0.000501604396165243	0,0212486347721696	0,303013111646353	0.135664412610636	0.47036181068207	0.0844186631233525
626	RNF175	0.000501664920512093	0,0212486347721696	-0,43243178568131	-0.671258440702393	-0.193605130660226	0.120475552252719
628	MS4A2	0.000503951533348841	0,0212502411514385	-0,481109465126424	-0.746918657116666	-0.215300273136182	0.134086830450505
629	ELP6	0.000504298042996349	0,0212502411514385	0,22932678219767	0.102618442562944	0.356035121832397	0.0639177280742433
632	NDE1	0.00051031014047807	0,0213570236376002	-0,238579577365073	-0.370527791705467	-0.106631363024678	0.0665609707175096
633	LOC92249	0.000510530260492018	0,0213570236376002	0,233462408203068	0.104339736565073	0.362585079841064	0.0651356322541162
634	YIF1B	0.000510667659296192	0,0213570236376002	0,252063786077596	0.112650058731279	0.391477513423913	0.0703269314397705
635	ZNF605	0.000514790181722665	0,0214840414067195	-0,254794246506298	-0.395810751157285	-0.113777741855311	0.0711354487340447
636	LOC440206	0.00051532530019512	0,0214840414067195	0,287349439129738	0.128301676691973	0.446397201567504	0.0802312749075575
638	STEAP1B	0.000519838993748434	0,0216042804376798	0,408463938614803	0.182218041605027	0.634709835624579	0.114129218050465
639	LOC388530	0.000521389912187733	0,0216348255425004	0,290357188256297	0.129490737722537	0.451223638790058	0.0811487078997883
640	SNX8	0.000524366135123147	0,0217243251137348	0,33189699131439	0.147930516006009	0.515863466622771	0.092801461825133
643	LOC391337	0.000529895294697878	0,0218460276741611	0,281707379166696	0.125426037771057	0.437988720562335	0.0788357602285771
644	SPAR	0.000530599352146322	0,0218460276741611	0,267944425632997	0.119282088595513	0.416606762670482	0.0749923711496508
645	KIAA0226L	0.000535822469977443	0,0220268725448867	-0,445208930801962	-0.692420893090764	-0.19799696851316	0.12470550105721
646	C11orf24	0.000540700395712288	0,0221929891521847	0,331819900009372	0.147432307605619	0.516207492413125	0.0930138933672634
647	PMVK	0.000545108818238027	0,0223359170097286	0,447515038821819	0.198671000506443	0.696359077137195	0.125528798023801
648	VPS41	0.000545867404197779	0,0223359170097286	-0,311709172771874	-0.485057216626731	-0.138361128917018	0.0874450187040414
650	LINC00920	0.000549091335087608	0,0223698567484817	-0,270189623327457	-0.420520720394253	-0.119858526260662	0.0758341732763473
651	LOC342853	0.000549227861333645	0,0223698567484817	0,221632657211307	0.0983156950601058	0.344949619362509	0.0622069555677613
652	LOC140103	0.000550936585138752	0,0224050361272301	0,309124912519341	0.137082968883606	0.481166856155076	0.0867861594775361
653	ZNF573	0.000552705023150162	0,0224425324484327	-0,320668495212904	-0.499182162913303	-0.142154827512506	0.0900508056731155
657	LOC200292	0.000568278644917672	0,022934411369851	0,289818588056825	0.128107669175665	0.451529506937986	0.0815746979991931
658	C12orf44	0.000569711548772526	0,0229572974402789	0,200122066729497	0.0884360717136401	0.311808061745355	0.0563397411701887
659	KIAA1147	0.000571207593298963	0,0229826545315964	-0,289609653952105	-0.45127285994547	-0.12794644795874	0.0815506293435976
662	LOC101927402	0.000577459780596934	0,0231289215748153	0,485770429297918	0.214363140614131	0.757177717981705	0.136910777344789
664	FAM22D	0.000584321599829618	0,0233332638847625	0,318646750284758	0.140439130823651	0.496854369745866	0.0898964203485741
666	LOC442121	0.000587090311431564	0,0233454810233676	0,308882534248475	0.136067733603422	0.481697334893528	0.0871760254035223
667	LOC389318	0.000587268936171458	0,0233454810233676	0,277135397922136	0.12207868264931	0.432192113194963	0.0782180004210048
669	NASP	0.000592553305214826	0,0234561962934303	0,284508996307876	0.125207965376521	0.443810027239231	0.0803590356117836
670	LOC201651	0.000595470394852294	0,0234561962934303	0,288434049865841	0.126869191413732	0.44999890831795	0.0815010181544926
673	KIAA0889	0.000596358016138198	0,0234561962934303	0,234157002651183	0.102978859909909	0.365335145392457	0.0661725098852377
675	COPG1	0.000597876201347394	0,0234561962934303	0,269846546306308	0.118642536269113	0.421050556343503	0.0762745121998569
676	DPP3	0.000598026427872754	0,0234561962934303	0,250256924015686	0.110026692342608	0.390487155688763	0.0707388151538161
677	LOC389120	0.000598900429592769	0,0234561962934303	0,285595967969559	0.125544172857952	0.445647763081166	0.0807377568613835
678	C21orf77	0.000601621996017026	0,0235036512790539	0,274990677679829	0.120823884481547	0.42915747087811	0.0777690812943552
679	LOC389301	0.000601884941296533	0,0235036512790539	0,280837377167828	0.12338702927443	0.438287725061226	0.0794254628452811
682	ANKRD16	0.000606181114559239	0,0235672906928713	0,377270366497797	0.165629507053833	0.58891122594176	0.106761740721531
683	LOC283688	0.000611338761840681	0,0237330121086466	0,25420362412012	0.111499556446666	0.396907691793574	0.071986735987032
684	BBS2	0.000614055068997899	0,023803611336958	-0,322351154454969	-0.503378860672053	-0.141323448237886	0.0913190065724476
685	CARNS1	0.000617436805081948	0,0238204579935603	-0,325859276968561	-0.508941319369718	-0.142777234567404	0.0923553116962085
686	LOC51039	0.000617480289410644	0,0238204579935603	0,30754150651512	0.134750171504335	0.480332841525905	0.0871641882187357
687	ALG14	0.00061756212758174	0,0238204579935603	0,515030607451958	0.225658887232762	0.804402327671153	0.145972893170777
688	C17orf73	0.000618083164230417	0,0238204579935603	0,306486162980961	0.134273683378504	0.478698642583417	0.0868721859504517
689	HCRP1	0.000620865162885687	0,0238929459998752	-0,350479381135206	-0.547485524706385	-0.153473237564028	0.0993792922394729
691	LOC729083	0.000624795738110549	0,0239746150448643	-0,336060889670181	-0.525062397941179	-0.147059381399183	0.0953413725261743
692	LOC440236	0.00062879155391378	0,0240930752196877	0,277349824763286	0.121284025735524	0.433415623791047	0.0787270303809745
693	ISG15	0.000631332503837111	0,0241555286280534	0,557633871022813	0.243744790865345	0.871522951180281	0.158340618532426
695	OR2AI1P	0.000636768580579097	0,024235674746307	0,285491540821982	0.124673946670657	0.446309134973306	0.0811240624109734
696	NR3C2	0.000637067924372165	0,024235674746307	-0,470003354462385	-0.734767063618905	-0.205239645305866	0.133559439059656
697	CRELD2	0.000637421974827498	0,024235674746307	0,426845379605959	0.186382303766531	0.667308455445387	0.121301040939442
698	SLC2A5	0.000638041399987596	0,024235674746307	0,531642690331781	0.232117620945258	0.831167759718304	0.151094726611188
700	LOC391609	0.000641255436918551	0,0242898398712791	0,318321892884763	0.13890486662209	0.497738919147437	0.0905065028048393
701	LOC339274	0.000649583328482435	0,0245701882378199	0,29827060638924	0.129972111942218	0.466569100836262	0.0848977852158761
702	LOC401721	0.000650882367208492	0,0245811795095007	0,313687346006146	0.136660134884665	0.490714557127627	0.0893009660991829
703	CDKN2C	0.000651728048092739	0,0245811795095007	0,357748729599229	0.155833652460278	0.55966380673818	0.101855592393227
704	LOC440054	0.000653474178425127	0,0246120281831566	0,217631147187718	0.0947713315244889	0.340490962850948	0.0619763490820908
705	SLC25A4	0.000655153912045888	0,0246402921672294	0,41374073069189	0.180120042239661	0.647361419144119	0.11784941449043
706	KIAA2026	0.000657552723704351	0,0246590002650983	-0,334676617992085	-0.523711774678599	-0.145641461305572	0.0953583463913456
707	TTTY21	0.000657686293358003	0,0246590002650983	0,3011957994689	0.131068667682353	0.471322931255446	0.0858202370809315
708	LOC440729	0.000658848478062811	0,0246590002650983	0,300186458038101	0.130604121304013	0.46976879477219	0.0855454164801755
709	LOC642361	0.000660043443253388	0,0246590002650983	-0,191010503334537	-0.298933338023451	-0.0830876686456244	0.0544414236705607
711	LOC388938	0.000664784007032792	0,024791487969725	0,334471682564782	0.145377333593391	0.523566031536173	0.0953882058021769
712	RABL2A	0.000666648186853483	0,0248260908348597	-0,300470832533942	-0.470383022103699	-0.130558642964185	0.0857118099781533
713	RHOBTB3	0.000673382037013386	0,0250246382647238	-0,212940455970308	-0.333458058452867	-0.0924228534877495	0.060794825075024
714	GMPPB	0.000673867309862824	0,0250246382647238	0,238989875752998	0.103720852326158	0.374258899179838	0.0682361451597429
716	LOC391403	0.00067843520863312	0,025096872391718	0,25184063766384	0.109216262958922	0.394465012368758	0.0719465350538729
717	AKAP12	0.000678889042758325	0,025096872391718	-0,27496321270333	-0.430691391967243	-0.119235033439416	0.0785567188740893
720	LOC100130744	0.000689281899002206	0,0253837632667271	-0,206414507909102	-0.323470575045707	-0.0893584407724975	0.0590486615975458
721	AUTS2	0.000690314945352622	0,0253865475395628	-0,347219251273461	-0.544149705231543	-0.150288797315379	0.0993411107896814
722	C20orf66	0.000691619387905089	0,0253992909560989	0,278444081447313	0.120495074703428	0.436393088191198	0.079677010145949
723	LOC390613	0.000698045871623851	0,0255236305329374	0,259581350566732	0.11221621614631	0.406946484987154	0.0743380002978693
725	PARP2	0.000698851014085762	0,0255236305329374	0,419500056845805	0.181325162365749	0.657674951325861	0.120146773159322
726	FAHD2A	0.000698857406155735	0,0255236305329374	0,216286778080119	0.0934879371814574	0.33908561897878	0.0619455905035135
727	FOXRED1	0.000699818193379049	0,0255236305329374	0,391543349172268	0.169214895572781	0.613871802771754	0.112153072807248
728	LOC286235	0.000703088936703763	0,0256076966438191	0,25542859324753	0.110331893703824	0.400525292791235	0.07319369358513
729	ZBP1	0.000705668852562639	0,0256411214641964	0,446630293345979	0.192841736415254	0.700418850276704	0.128023048972278
730	LOC441498	0.000706855268909239	0,0256411214641964	0,292347570121922	0.12620318347895	0.458491956764895	0.0838111505298027
731	FKBP1B	0.000707449975851905	0,0256411214641964	-0,502250500360848	-0.787705576008992	-0.216795424712705	0.143997150900161
733	NPEPPS	0.000708841864350593	0,0256411214641964	-0,273747043248467	-0.429357859210527	-0.118136227286407	0.0784975152286512
734	FLJ12120	0.000710429246680624	0,0256510985873806	-0,417810910676857	-0.655359889545123	-0.180261931808592	0.119831031480541
735	ETFB	0.000711052515999425	0,0256510985873806	0,315719515976534	0.136201771163929	0.495237260789139	0.0905573100437718
737	OR5BS1P	0.000718080735177071	0,0258343428673271	0,28957549686343	0.124784571374827	0.454366422352032	0.083128400189348
738	MRPS18B	0.000731341982056793	0,0262728094994468	0,198877294031079	0.0855229633386889	0.312231624723468	0.0571813292331099
739	SNRPA	0.00073224990458575	0,0262728094994468	0,253454735698421	0.108977444387651	0.397932027009191	0.0728812345385205
740	CHPF	0.000734738563029864	0,02632647702532	0,470718827500485	0.202315858643645	0.739121796357324	0.135395255175526
741	LINC01013	0.000737403221032631	0,026386297443563	-0,217489846130705	-0.341540724077476	-0.0934389681839334	0.0625771776887823
742	LOC441164	0.000739258836746799	0,0264170458980342	0,257255889760251	0.110491726037683	0.404020053482818	0.0740348420230724
743	LOC441872	0.000744571372434565	0,0265710766354004	0,274487537662524	0.117796238165613	0.431178837159434	0.079042562642013
744	ZNF30	0.000748828764992214	0,0266870896556029	-0,328410316051517	-0.515975522248781	-0.140845109854252	0.0946168332760663
745	LOC284551	0.000754045452329055	0,0268369331120871	0,241211775109589	0.103365870464101	0.379057679755077	0.0695360469143391
746	HMGB3	0.000757821318996814	0,0268501593711918	0,433431120078134	0.185630382520532	0.681231857635735	0.125002507376103
747	CTLA4	0.000758010220574582	0,0268501593711918	0,434103949648802	0.185913204341245	0.682294694956359	0.125199245881085
748	LOC442125	0.000758200994853577	0,0268501593711918	0,316338207971743	0.135473876226326	0.49720253971716	0.0912365926991038
749	ZNF529	0.00075894507092271	0,0268501593711918	-0,343752982327952	-0.540308174768089	-0.147197789887816	0.0991518109872381
750	FLJ39739	0.000761371356920852	0,0268501593711918	0,241067638342738	0.103189109597378	0.378946167088099	0.0695525040658598
751	CA5B	0.000762494193606008	0,0268501593711918	-0,329063362231022	-0.517294962154182	-0.140831762307863	0.0949529940456333
752	LOC442373	0.000762796551705753	0,0268501593711918	0,312512524051299	0.133742251572639	0.491282796529959	0.0901802493584068
754	RABL6	0.000763564696242083	0,0268501593711918	0,201761442409125	0.0863353984146411	0.317187486403608	0.0582264002037561
755	CPQ	0.00076540480896218	0,0268501593711918	-0,332716784167326	-0.523100883754638	-0.142332684580015	0.0960388175092646
756	C1orf20	0.000766050109285854	0,0268501593711918	0,309226257200107	0.132270799835603	0.486181714564612	0.0892647700828833
758	LOC442651	0.000769105094737466	0,0269034585579999	0,277716650183902	0.118737942810206	0.436695357557598	0.0801964402406363
759	LOC400740	0.000771999265197774	0,0269691179403412	0,302131277322208	0.129120227235933	0.475142327408482	0.0872750229790162
761	LINC00853	0.000778488532808666	0,0271227603018994	-0,332564372454808	-0.523140562232162	-0.141988182677454	0.0961357169601472
762	TMOD4	0.000779466089008009	0,0271227603018994	-0,279663205409315	-0.439941779965032	-0.119384630853598	0.0808521552260316
765	LEF1-AS1	0.000785338894745279	0,0272199487505504	-0,391207090088573	-0.615558854630339	-0.166855325546807	0.113173727319738
766	LOC283692	0.000786519931184805	0,027225295007004	0,309818016203908	0.13211857542126	0.487517456986555	0.0896400707927629
767	SPEF2	0.000790976923743996	0,0273116672804809	-0,246068757390539	-0.387273371430645	-0.104864143350433	0.0712303400791338
768	LOC389526	0.000793262575480359	0,0273116672804809	0,247713421252696	0.105529399764763	0.389897442740629	0.0717243998948063
770	OFD1	0.000794061809598683	0,0273116672804809	-0,316497751413628	-0.498178906190682	-0.134816596636574	0.0916486371830854
771	LOC440687	0.000794165395936292	0,0273116672804809	0,276457144148474	0.117758947263265	0.435155341033682	0.0800549373752622
772	LOC392533	0.000798735358351553	0,0273480464520436	0,290105532362868	0.123489495784882	0.456721568940854	0.0840490732456978
773	LOC441749	0.000799177156512328	0,0273480464520436	0,222757145877834	0.094815092077928	0.350699199677739	0.0645400723237108
774	OR4K17	0.000799328836404477	0,0273480464520436	0,273696178183447	0.116494356547259	0.430897999819636	0.0793000943511988
775	LOC100128288	0.000799442025947219	0,0273480464520436	-0,25488600282804	-0.401285699241387	-0.108486306414693	0.0738509873341872
776	C1orf143	0.000800380314794866	0,0273480464520436	0,276751605644551	0.117776673408934	0.435726537880168	0.0801945358809873
778	CREBBP	0.000803814556678584	0,0273947853089109	-0,342141516836728	-0.538751731459681	-0.145531302213776	0.0991795667997554
779	LOC390358	0.000805934018150193	0,0274087994708529	0,380724603735135	0.16189261533642	0.59955659213385	0.110389289045514
782	LOC283202	0.000812111169040127	0,0275250387826026	0,25618193302843	0.108836301224282	0.403527564832579	0.0743281622483194
783	FLJ10038	0.000812826904272217	0,0275250387826026	-0,245953030963582	-0.387426270790565	-0.104479791136598	0.071365847734343
784	CXCL5	0.000824199471662133	0,0278745522845937	-0,665680728574374	-1.04904773402397	-0.282313723124775	0.193388596816943
785	NOP14	0.000825251278009955	0,0278745702374955	0,354893800553591	0.150486899958572	0.559300701148609	0.103112586956751
786	TSHZ3	0.000830296271608717	0,0279285856596219	-0,343237275935802	-0.541035765058732	-0.145438786812872	0.0997789891154932
787	DKFZp547E087	0.000830710659807183	0,0279285856596219	0,200003254380375	0.0847416825311087	0.315264826229641	0.0581434326115351
788	C10orf127	0.000830811285433675	0,0279285856596219	0,297566453760128	0.126077541488713	0.469055366031543	0.0865071840883624
789	CBFA2T3	0.000831796021944158	0,0279285856596219	-0,316142559023627	-0.498355845305151	-0.133929272742103	0.0919170696864274
791	FN3KRP	0.000834975983814281	0,0279285856596219	0,286073648171475	0.121135946796463	0.451011349546486	0.0832024409448528
792	PRSS23	0.000835437313468887	0,0279285856596219	-0,337241084504956	-0.531689119291423	-0.142793049718489	0.0980888601956402
794	LOC392591	0.000836330266405422	0,0279285856596219	0,291991323108687	0.123617860980887	0.460364785236487	0.0849356024885838
795	ATP2A1-AS1	0.000838020558178032	0,0279498303145793	0,330068738634935	0.139704717749308	0.520432759520561	0.096028688854765
796	BNIP3L	0.000839289902832515	0,0279569997155831	-0,418350390325186	-0.659662005439183	-0.177038775211188	0.121729084608616
797	CCNE1	0.000842583299545705	0,0280314883155011	0,339080688856748	0.143426057159292	0.534735320554203	0.0986975252091201
798	GOLGA2P5	0.000846713031003399	0,0281335789687408	-0,18121003117532	-0.285815763600643	-0.0766042987499974	0.0527681191265202
799	TICRR	0.000848445494873104	0,0281547052444227	0,23678612306419	0.100073893083314	0.373498353045065	0.0689641673589265
800	METTL1	0.000849732831390997	0,0281547052444227	0,27684924899926	0.116984670893968	0.436713827104551	0.0806433156767305
801	TGFBR2	0.000852371589022601	0,0281547052444227	-0,324429930562	-0.511820617873976	-0.137039243250023	0.0945287976291168
803	EHD4	0.000853300361153879	0,0281547052444227	0,275431563422658	0.116327114072101	0.434536012773216	0.0802598704892505
805	ZNF506	0.000858075768252494	0,0282632037207638	-0,268669449138146	-0.423943832385992	-0.113395065890299	0.0783278025262011
806	LOC388180	0.000863369483134829	0,0283736735159258	0,315475125891911	0.133051328340248	0.497898923443575	0.092023261608444
807	LOC283713	0.00086356984828784	0,0283736735159258	-0,368532001018005	-0.581640337866528	-0.155423664169482	0.107502006294974
808	LOC440869	0.000864735778571052	0,028376818278232	0,331384941739787	0.139734619934515	0.523035263545059	0.0966775603705671
809	PVALB	0.000872551059750333	0,0285978879471942	-0,425326465749953	-0.671501042366339	-0.179151889133566	0.124182194260604
810	LOC442491	0.000875218680342248	0,0286171183689497	0,296926863090841	0.125022419217105	0.468831306964578	0.0867167980414773
811	LOC100505564	0.000875559562461678	0,0286171183689497	-0,361770302403868	-0.571222746542653	-0.152317858265083	0.105657799696077
813	LRRN3	0.000878427576142258	0,0286171183689497	-0,525609721865178	-0.830007253681747	-0.221212190048609	0.153552628984098
814	VTLGL1	0.000878534201483126	0,0286171183689497	0,304846430046223	0.128298146641438	0.481394713451008	0.0890593721231964
815	TRIM10	0.000879770763190224	0,0286222353202316	-0,255228829957943	-0.403059991945518	-0.107397667970369	0.0745730868233357
816	BCL2L11	0.000889945385565531	0,0289177719341545	0,354817933016286	0.149095010673715	0.560540855358858	0.103776451075264
818	FCER1A	0.000897180157171881	0,0290508410872421	-0,582124161969262	-0.919880591520453	-0.24436773241807	0.170380447582344
819	INCA1	0.000897327507088489	0,0290508410872421	0,273222009096835	0.114692545842456	0.431751472351213	0.079969820086507
820	SNRPC	0.000902994954194336	0,0291765811651317	0,271602620448983	0.113924922110226	0.42928031878774	0.0795401492501845
821	CD320	0.000903412149220184	0,0291765811651317	0,42462037836734	0.178098815318105	0.671141941416575	0.124357230761943
822	TMED3	0.000906947062174954	0,0292551111357286	0,246526743077954	0.10335136111836	0.389702125037549	0.0722244893856311
823	EMC7	0.000908736615006851	0,0292772191335439	0,212709731111411	0.0891526795449274	0.336266782677895	0.0623280681164992
825	LOC441496	0.0009182110648238	0,029507364746632	0,296395048622353	0.124069102585298	0.468720994659409	0.0869294238302407
826	MGC34800	0.000919218679265246	0,029507364746632	0,264930004673233	0.110883034873315	0.418976974473151	0.0777086366589381
827	TMEM43	0.000921419298729364	0,0295422402730461	-0,358989239089144	-0.567772491114049	-0.150205987064238	0.105320227286182
828	ALYREF	0.000925388349670099	0,0295456092449963	0,331747516703908	0.138733986424209	0.524761046983608	0.0973652277240193
829	LOC440161	0.000925783111671043	0,0295456092449963	0,33280537857189	0.139169035587366	0.526441721556414	0.0976794041485776
830	PLCB1	0.000927025537256181	0,0295456092449963	-0,262969456806687	-0.415991366021021	-0.109947547592353	0.0771915472238004
831	SLC46A2	0.000928577746363679	0,0295456092449963	-0,552916043901463	-0.874705712199962	-0.231126375602965	0.162326051897592
832	FLJ40176	0.000929080237238291	0,0295456092449963	0,261517576099499	0.109310557732668	0.41372459446633	0.0767804774256242
833	LOC388438	0.000929395225698815	0,0295456092449963	0,299942540771327	0.125366373875286	0.474518707667368	0.0880645425239766
834	OR2W3	0.000931345289077907	0,0295456092449963	-0,35796509897102	-0.566351098328249	-0.149579099613791	0.105119834099257
835	C12orf28	0.000931509233455097	0,0295456092449963	0,200514721556889	0.0837851436701129	0.317244299443666	0.0588839648526445
836	LOC442682	0.000931553057847139	0,0295456092449963	0,236157730917562	0.0986780117144672	0.373637450120656	0.0693513255171594
837	C2orf15	0.000937121206810428	0,0296867010735705	-0,359479029433103	-0.568861527232075	-0.150096531634131	0.105622515427174
839	LOC387981	0.000945745298059257	0,0298884822145902	0,291950555508131	0.121761902112094	0.462139208904168	0.0858512715141617
840	ZNF37BP	0.000949476177068991	0,0299706676606956	-0,218162892133477	-0.345382683618129	-0.0909431006488249	0.0641757287738093
841	LOC390342	0.000952926260393989	0,0300438047495204	0,34683221810101	0.144514554394207	0.549149881807813	0.102058676253725
843	C1orf177	0.00095877343479018	0,0301477414739004	0,290678583426333	0.121024367435312	0.460332799417353	0.0855816758046367
845	LOC157381	0.000960770942690772	0,0301477414739004	0,218585622106582	0.0909846502562683	0.346186593956895	0.0643680143252561
846	RRBP1	0.000963753905166629	0,0302055966849801	0,422098906950053	0.175627259698018	0.668570554202087	0.124332050853807
847	ZFP2	0.000965288033471874	0,0302071442637999	-0,319678866387846	-0.506372040275625	-0.132985692500068	0.0941769385999119
849	SRPK2	0.000975690789591892	0,030418863032969	-0,252872500247807	-0.40069236501146	-0.105052635484153	0.0745673879649286
850	LOC441941	0.000975966614552956	0,030418863032969	0,285548023039003	0.118623035486792	0.452473010591215	0.0842049228481448
851	MRPL16	0.000976294642317806	0,030418863032969	0,270731890569682	0.112463318002782	0.429000463136582	0.0798382143842506
852	LOC387883	0.000986999106538675	0,0307162926172218	0,230766020054989	0.0957293384468238	0.365802701663153	0.0681189408681455
853	IGK	0.00098935334130258	0,0307320479759634	0,538189732338999	0.223191462395757	0.853188002282241	0.158900146747493
854	CCDC58	0.000990328484280408	0,0307320479759634	0,378234332704083	0.156837135773099	0.599631529635067	0.111683302540537
855	SAR1B	0.000990982501204928	0,0307320479759634	0,471654367015344	0.195557948308639	0.74775078572205	0.139276198110097
856	SNRNP25	0.000996790788280821	0,0308760604570864	0,430721629552406	0.178453964942812	0.682989294162001	0.127255838368048
857	LOC285771	0.00100050693820249	0,0309405501022761	0,233301621266011	0.0966143917773915	0.369988850754631	0.0689515559185878
859	CLPTM1L	0.00100876808420675	0,0311379345200723	0,331906112884442	0.137304353805109	0.526507871963774	0.0981664060586677
861	C6orf215	0.00101524230811999	0,0312329210076097	0,233689543198159	0.096594720143857	0.370784366252462	0.0691571655475296
862	STARD5	0.00101537914043219	0,0312329210076097	0,445756447717777	0.184248625357916	0.707264270077638	0.131917014515942
863	FANCA	0.0010203066259563	0,0312985298340614	0,196589055844328	0.0812076211508058	0.311970490537851	0.0582038971453416
865	LOC440784	0.00102105330214833	0,0312985298340614	0,283606967690973	0.117142268905359	0.450071666476587	0.0839727312473092
866	LOC339926	0.00102909960815368	0,0314349014652201	0,293269438222451	0.121011308553781	0.46552756789112	0.086895214020484
867	LOC348761	0.00102949083645076	0,0314349014652201	0,251519303596808	0.103778944784997	0.39925966240862	0.0745272813719075
868	PPP1R12B	0.00103047238091788	0,0314349014652201	-0,267606523333456	-0.424809911844827	-0.110403134822085	0.0793008847577509
869	COX5A	0.00103064031520698	0,0314349014652201	0,315820919806441	0.130291625126727	0.501350214486155	0.0935898224326036
871	LOC388002	0.00103261546959105	0,0314349014652201	0,26923254849183	0.111044277745677	0.427420819237983	0.0797977063170061
872	LOC339553	0.00104022680183864	0,0315484099815835	0,293902081007982	0.12110448001556	0.466699682000404	0.087167349078641
873	LOC441016	0.00104205105590742	0,0315484099815835	0,226026544718706	0.0931148077011214	0.35893828173629	0.0670470174974731
874	PAPSS2	0.00104207299888286	0,0315484099815835	-0,322598533747306	-0.51229843480487	-0.132898632689742	0.0956936751476863
875	RPARP-AS1	0.0010421960148129	0,0315484099815835	-0,26912408799489	-0.427380722122859	-0.110867453866921	0.0798321920664187
877	DHRS7	0.00104528700870434	0,0315664319957328	-0,250793205131899	-0.398310015992633	-0.103276394271165	0.0744145131264255
878	ALG8	0.00104658978305222	0,0315664319957328	0,337978550706127	0.139156815960789	0.536800285451465	0.100295162996666
879	HYMAI	0.00104679743986539	0,0315664319957328	-0,361476062148454	-0.5741244344736	-0.148827689823308	0.107269978257879
880	BMT2	0.00104765076961135	0,0315664319957328	-0,246887562102912	-0.392136770514517	-0.101638353691308	0.0732706263298521
881	SLCO3A1	0.00104983416932239	0,031596314414964	-0,284495530745441	-0.451901869221808	-0.117089192269074	0.0844477392055144
882	LOC442329	0.0010548885269064	0,031670733143808	0,239280920662673	0.0984190256043822	0.380142815720964	0.0710574562835708
883	BCRL5	0.00105508615913732	0,031670733143808	0,268786092341563	0.110552158907714	0.427020025775412	0.079820740753916
884	ZNF559	0.00105713290945095	0,031670733143808	-0,310609700515577	-0.493497255034983	-0.127722145996172	0.0922572027353039
885	MBNL1-AS1	0.0010572688112881	0,031670733143808	-0,307593614421974	-0.488707403096042	-0.126479825747906	0.0913624306682361
886	LOC401642	0.00105828987259516	0,031670733143808	0,275286596338827	0.113181270732468	0.437391921945187	0.0817736555570351
887	LOC440114	0.00105947351682285	0,031670733143808	0,304187939918081	0.125045601363711	0.483330278472451	0.0903679372274253
888	ITGB7	0.00106207245527506	0,0316853147637402	0,336386469485666	0.138237736606486	0.534535202364847	0.0999556687660691
889	LOC440960	0.00106528330677904	0,0316853147637402	0,295052081009941	0.121203781011159	0.468900381008723	0.08769737175568
890	LOC399986	0.00106584695488479	0,0316853147637402	0,285790615001622	0.117391197440452	0.454190032562793	0.0849486956467533
891	SUV39H1	0.00106611916555807	0,0316853147637402	0,336091674568723	0.13804824180012	0.534135107337327	0.0999025503694943
892	C20orf194	0.00106616475678915	0,0316853147637402	-0,277776685870517	-0.44145840179269	-0.114094969948345	0.0825688619959756
893	LOC254312	0.00106713128734754	0,0316853147637402	0,26670928814442	0.109536176988988	0.423882399299851	0.0792856114157648
894	LOC389029	0.00106846773107663	0,0316895099435089	0,320886221210738	0.131764878942885	0.510007563478591	0.0954018225079757
895	ZD77D08	0.00107497021026858	0,0318467431567278	0,255201735077788	0.10471004221415	0.405693427941425	0.0759151854536197
899	FBXO22	0.00108856382651412	0,0320557604243951	0,200316168458558	0.0820551778636738	0.318577159053442	0.0596564824416875
900	LOC389907	0.00108889516737521	0,0320557604243951	0,285463755566125	0.116929370110797	0.453998141021453	0.0850167798879516
902	SESN1	0.00109453784797951	0,0321635876427096	-0,319996907216096	-0.509008252287367	-0.130985562144824	0.0953463346772592
904	LOC392563	0.00109931185218829	0,0322436435406776	0,300474877381435	0.122924083524404	0.478025671238466	0.0895650861958689
905	NAPSA	0.00110097785811505	0,0322568264175917	0,287477372955868	0.117583342479031	0.457371403432706	0.0857026496658434
906	LOC441053	0.00110238826280616	0,0322624997663413	0,260671644913291	0.106601326832012	0.41474196299457	0.0777204146453228
908	CPNE2	0.00111100547720002	0,0324425697434523	-0,289663780214827	-0.460991710924473	-0.118335849505182	0.086425977312867
909	C1orf112	0.00111221180074668	0,0324425697434523	0,394320481247561	0.16106794425137	0.627573018243751	0.117663701342226
911	HINT2	0.00112056544376948	0,0326144816043335	0,333074656043577	0.135916034830406	0.530233277256747	0.0994562092323588
912	TGM3	0.00112558887401552	0,0327144441127264	-0,39808500026276	-0.633822016824713	-0.162347983700808	0.118916991297317
913	C17orf66	0.00112646756458304	0,0327144441127264	0,243866633928391	0.0994439599307548	0.388289307926027	0.0728536829615754
914	LOC389438	0.00112996130425476	0,0327638450785873	0,296810753516303	0.120983658719108	0.472637848313498	0.0886955702026356
915	DOCK5	0.00113141111261897	0,0327638450785873	-0,328747551536748	-0.523516497427132	-0.133978605646364	0.0982507430577728
917	LOC442743	0.00113374341311216	0,0327821227902604	0,280951011935497	0.1144680690581	0.447433954812895	0.0839819344370988
918	LOC137829	0.00113572520476573	0,0328036533816593	0,28237826350405	0.115022784748929	0.44973374225917	0.0844220831370825
920	LOC439959	0.00114403635672989	0,0329718739116227	0,282079473701501	0.114789225254301	0.449369722148701	0.0843891778595302
921	LOC153095	0.00114551702754748	0,0329787013956801	0,284192022148469	0.115628892920242	0.452755151376696	0.0850312796175293
922	FAM113B	0.00115168332640335	0,0331202639908728	0,315116359144445	0.128118869183096	0.502113849105794	0.0943304501374726
923	LOC442440	0.00115483240414926	0,0331733095973813	0,253085309675141	0.102860818273807	0.403309801076475	0.0757803962956387
924	SOX8	0.00115603009873582	0,0331733095973813	-0,341970840193349	-0.544974684519829	-0.138966995866868	0.102404818475972
926	LOC440900	0.00116428754582615	0,0333381039714691	0,296906916018676	0.120538902199285	0.473274929838067	0.088968435548915
927	VCPKMT	0.00116801203967756	0,0333436719430326	-0,226001650959423	-0.360290146244876	-0.0917131556739703	0.0677415200128029
928	LOC441529	0.00116811060525939	0,0333436719430326	0,236389886908143	0.0959276879352203	0.376852085881067	0.0708558305202585
929	FAM92A3	0.0011682546194636	0,0333436719430326	0,235556838235297	0.0955880455571621	0.375525630913432	0.0706069328591314
930	OR1S2	0.00117141858090379	0,0333980254544774	0,301055025277208	0.122122388694086	0.47998766186033	0.0902621535543573
932	ZNF223	0.00117743823550112	0,0334888672070591	-0,400589808875968	-0.638793626422538	-0.162385991329399	0.120161363333148
933	LOC440191	0.00117839385646563	0,0334888672070591	0,310416492930724	0.125818874646606	0.495014111214842	0.0931198404355343
934	C8orf88	0.00118474866374063	0,033601193200848	-0,208904572151682	-0.333197009966559	-0.0846121343368056	0.0626990320040366
935	AMH	0.00118488084641874	0,033601193200848	0,187244017052271	0.0758378629888896	0.298650171115652	0.0561985760507027
936	LOC392395	0.00118868479656225	0,0336687976256962	0,265014983150341	0.107290122546414	0.422739843754267	0.0795639401454732
937	LOC100129550	0.00118980438903554	0,0336687976256962	-0,246305618368407	-0.392908259480119	-0.099702977256696	0.0739533623166196
938	FOXO3B	0.0011970486647231	0,0338028910553209	-0,265493043404032	-0.423604803134483	-0.107381283673581	0.0797591105125749
939	LOC388648	0.00119709276639436	0,0338028910553209	0,289148054542326	0.1169482001907	0.461347908893953	0.0868658171719502
940	LOC391030	0.00120251260155501	0,0339198102449267	0,292169708236825	0.118097640920677	0.466241775552973	0.0878102506599775
941	ATP5G1	0.0012084040494325	0,0340497697882069	0,396857944071696	0.160306623665087	0.633409264478305	0.119327764983268
945	DKFZp434O0320	0.0012198035809206	0,0342254941249838	0,23093760866255	0.09316505906598	0.36871015825912	0.0694990431300331
947	DNAJB11	0.00122739772061032	0,0343183902507856	0,547315100036798	0.220610349719564	0.874019850354032	0.164805453623175
948	LOC286437	0.00122811086675045	0,0343183902507856	-0,214154162058437	-0.341994510866971	-0.086313813249903	0.0644887674766816
950	IL4	0.00123258067890185	0,0344019754748237	-0,365921883226989	-0.584434374562456	-0.147409391891522	0.110228119492917
951	CD200	0.00123470633125325	0,0344080310587787	-0,349690146936508	-0.558543173946687	-0.140837119926329	0.105355425115685
953	LOC388204	0.0012380284857407	0,0344080310587787	0,27474582342105	0.110612454203582	0.438879192638518	0.0827966974533397
955	LOC441221	0.00123928605171162	0,0344080310587787	0,223388489440342	0.0899234408359089	0.356853538044775	0.0673261342442514
956	NDUFS2	0.00124350998655869	0,0344891917297109	0,297283222107725	0.119613051670517	0.474953392544933	0.0896253054348882
957	LOC387941	0.00124799962341534	0,0345775444251388	0,298891685471394	0.120200337313997	0.477583033628791	0.0901404361675826
958	C1QTNF3	0.00125310839818542	0,0346828488286915	-0,183315722804719	-0.29295205990017	-0.0736793857092673	0.0553057959856854
959	LOC132706	0.00125648427838736	0,0347400215239216	0,32932404482724	0.13231460471083	0.52633348494365	0.0993809551740701
960	AGO4	0.001259027157162	0,034744165603906	-0,193752774299899	-0.309682100595625	-0.0778234480041725	0.0584802797934353
961	OR2G6	0.00126292959966298	0,034744165603906	0,283941355970209	0.11399992233349	0.453882789606928	0.0857265620799111
962	SPP1	0.00126318541230983	0,034744165603906	-0,270677236382411	-0.432683034454588	-0.108671438310234	0.0817234491232349
964	SLC26A11	0.00126386609871247	0,034744165603906	-0,30963185889663	-0.494962092371162	-0.124301625422098	0.0934894064693005
965	DKFZP547L112	0.00126528967542294	0,034744165603906	0,28966151411971	0.116266339553036	0.463056688686383	0.0874687936823148
966	ITGB2-AS1	0.0012658066744625	0,034744165603906	-0,269984348971867	-0.431606670780806	-0.108362027162927	0.0815300054115805
967	SPACA6	0.00126792805612677	0,0347441958056441	-0,218655841336573	-0.349571517271237	-0.087740165401908	0.0660401091133411
968	LOC401286	0.00126842849480911	0,0347441958056441	0,255503245985205	0.10252031602479	0.408486175945619	0.077171884229559
969	EBP	0.00126996970604186	0,0347505126477811	0,321260449916779	0.128883511665402	0.513637388168157	0.0970441003516788
970	DCTPP1	0.001272520294307	0,0347844078387115	0,247677810845379	0.0993358055204871	0.396019816170271	0.0748307805601279
971	GEMIN6	0.00127464630543227	0,0347929257892372	0,299131148279441	0.119944211589453	0.478318084969429	0.0903904346535081
972	C21orf47	0.00127545630273953	0,0347929257892372	0,23090982042199	0.09258093931801	0.369238701525969	0.0697796832687347
973	LOC440371	0.00128023074400539	0,0348168830374474	0,299147999839466	0.119877806539694	0.478418193139239	0.0904324332572304
974	KRTAP10-5	0.00128071718101267	0,0348168830374474	0,233442866361241	0.0935427739325608	0.373342958789921	0.0705722771776194
975	LOC340171	0.00128171843004258	0,0348168830374474	0,299997470889548	0.120198710559303	0.479796231219792	0.0906990676699304
976	MIR646HG	0.00128243481582907	0,0348168830374474	-0,263893407375648	-0.422062022632072	-0.105724792119224	0.079787791150796
977	LOC348817	0.00128416284841419	0,0348168830374474	0,379767274426379	0.152119214184843	0.607415334667916	0.114836536040912
978	LOC341371	0.00128622995875606	0,0348168830374474	0,327351665477478	0.131094167837547	0.523609163117409	0.0990016395356706
979	LOC147151	0.00128784204411799	0,0348168830374474	0,262000051398772	0.104904483622589	0.419095619174956	0.079246494837937
980	LOC339875	0.00128811264956931	0,0348168830374474	0,328990357405631	0.131723441035238	0.526257273776024	0.099510838473268
981	ZC3H6	0.00128815245180976	0,0348168830374474	-0,277522087802595	-0.443928438058671	-0.11111573754652	0.083943297466902
982	DONSON	0.00129218969493849	0,0348904376387923	0,456891631911038	0.182852464148186	0.730930799673891	0.138238422642525
983	LOC392473	0.0012946529416978	0,0348954516322125	0,263592634756588	0.105464158043259	0.421721111469918	0.0797675433558189
984	BACH2	0.00129500752050149	0,0348954516322125	-0,433024160756126	-0.692800787630506	-0.173247533881746	0.131043716968177
985	PCDHB18	0.00129647886116885	0,0348996314760326	0,206824761514326	0.0827348063588001	0.330914716669852	0.0625968900961131
986	TEX264	0.0013002227974388	0,0349649163023223	0,221845176027838	0.0887073931933752	0.354982958862301	0.0671610457855655
987	APBB1	0.00130661069275499	0,035101096776493	-0,284043855710086	-0.454587721093132	-0.11349999032704	0.0860304573772216
988	LOC441544	0.00131342453006283	0,0351646086704375	0,210956299026375	0.084233439633173	0.337679158419577	0.0639250525327327
989	SNX29P2	0.00131352567429702	0,0351646086704375	-0,27059583226395	-0.433145731969718	-0.108045932558183	0.0819979199304515
990	CBR1	0.00131409208368614	0,0351646086704375	0,347037901527028	0.138559978610145	0.555515824443911	0.105166204725741
991	OR5D13	0.00131552370894142	0,0351646086704375	0,274089305008229	0.10941736247896	0.438761247537498	0.0830683795114505
992	LOC441119	0.00131562272069244	0,0351646086704375	0,261348063590858	0.104329907947528	0.418366219234188	0.0792074444670486
993	LOC439962	0.0013169321670656	0,0351646086704375	0,246967226746454	0.0985752423367758	0.395359211156131	0.0748559923935396
994	CCL4L2	0.00132007213365872	0,0352129905673653	0,243381545183878	0.0971113577903387	0.389651732577418	0.0737856568094949
995	PPP1R13B	0.00132163500073417	0,035219248285896	-0,260800442924129	-0.417556645480515	-0.104044240367743	0.0790753028398459
996	LOC401175	0.001323693790463	0,035238695636673	0,237058551415351	0.0945517789689407	0.37956532386176	0.0718872108673049
997	KIAA0101	0.00132968431154401	0,035362667523159	0,472386354145954	0.18829276996825	0.756479938323658	0.143310349685388
998	LOC338829	0.00133125289088374	0,0353689082182187	0,293291274981203	0.116886091136243	0.469696458826164	0.0889871858821108
1000	INTS7	0.00134592426419627	0,0356401162411845	0,267368052783851	0.106388960883583	0.428347144684119	0.0812055295758919
1001	LOC440755	0.00134680155309058	0,0356401162411845	0,317040838170298	0.126142647832074	0.507939028508522	0.0962981493963133
1002	LOC442126	0.00134683750607833	0,0356401162411845	0,24287648649223	0.0966341331307116	0.389118839853748	0.0737716159965927
1003	TNFRSF17	0.00135117891329007	0,0356961910322693	0,71330376852705	0.283674511574363	1.14293302547974	0.216725482298996
1004	MRPL28	0.00135164909660186	0,0356961910322693	0,260969738679549	0.103780172470652	0.418159304888446	0.0792939121293238
1005	GPR123	0.00135443620878709	0,0357342050507359	0,296317012114328	0.117802122529113	0.474831901699544	0.0900514220500776
1006	HIST2H4B	0.00136267920888241	0,0359159435621443	0,239825455562597	0.0952609773809631	0.384389933744232	0.0729252157533293
1007	HRASLS2	0.00136414167561617	0,0359187850337266	0,351430957825416	0.139570317961603	0.563291597689229	0.106872608444622
1008	RALY-AS1	0.00137505563644026	0,0360874263198343	0,303043919172159	0.120215978375219	0.485871859969099	0.0922271307312586
1009	IGSF11-AS1	0.00137681516035427	0,0360874263198343	-0,303682961800466	-0.48691857705082	-0.120447346550112	0.0924327811638289
1010	OR7E47P	0.00137702030407995	0,0360874263198343	0,252289239959308	0.100061322308149	0.404517157610468	0.0767910200211355
1011	LOC283761	0.00137777435117905	0,0360874263198343	0,302395996556625	0.119924900108534	0.484867093004716	0.092047121427054
1013	LOC401891	0.0013817150998712	0,0360874263198343	0,258758999416826	0.102577081642004	0.414940917191647	0.078785606213633
1014	LOC121792	0.00138190324187778	0,0360874263198343	0,264525100997665	0.104860820764707	0.424189381230622	0.0805422758795504
1015	LOC442481	0.00138352808858578	0,0360874263198343	0,290772995032351	0.115246288959419	0.466299701105283	0.0885440398073249
1016	DAB1-AS1	0.00138386997929592	0,0360874263198343	-0,289859748944385	-0.464839257405848	-0.114880240482923	0.0882680072412474
1017	FAM66E	0.00138415661200345	0,0360874263198343	0,202737001331905	0.0803484470347349	0.325125555629076	0.0617386223789039
1019	LOC402160	0.00138730428105924	0,036098501484088	0,225311195710188	0.0892657942288676	0.361356597191508	0.0686277872687953
1020	CYCSP52	0.00139101554880403	0,0361268165085295	0,241780646305528	0.0957538977376895	0.387807394873367	0.0736628546584391
1021	LINC00938	0.00139228811297884	0,0361268165085295	-0,203002356041179	-0.32561903462779	-0.0803856774545667	0.0618536991476603
1022	ATAD3A	0.00139261238260421	0,0361268165085295	0,32173017037008	0.127395704074908	0.516064636665251	0.0980315708335876
1023	PALD1	0.00139449664050585	0,0361268165085295	0,34352137156629	0.135997817521023	0.551044925611557	0.10468477556177
1024	HSP90B1	0.00139582077484913	0,0361268165085295	0,52175850015261	0.206532379414563	0.836984620890657	0.159015085552514
1025	LOC390146	0.00139770105961792	0,0361268165085295	0,289584758600104	0.114606643883275	0.464562873316932	0.0882673041699993
1026	EP400NL	0.00139792999199515	0,0361268165085295	0,226304076669524	0.0895604332696172	0.36304772006943	0.0689800137853046
1027	NLRP12	0.00140356988667219	0,0362372498004996	-0,366842253722205	-0.588590299610158	-0.145094207834252	0.111860287483212
1028	STAP1	0.00140555827557232	0,036253285677821	0,428383839528774	0.169400512618845	0.687367166438703	0.130643538640884
1029	LOC100289090	0.00140695136799114	0,0362539509448833	-0,234139562518792	-0.375704049095793	-0.0925750759417913	0.0714118769457753
1031	CCR3	0.00141997828322542	0,0364535627967462	-0,500521281714967	-0.803409132095017	-0.197633431334918	0.15279107368461
1033	IRF4	0.00142160640932003	0,0364535627967462	0,349052146735757	0.137802068196149	0.560302225275366	0.106564612200605
1034	C21orf124	0.00142522032081958	0,0364535627967462	0,237740815377296	0.0938228353016228	0.381658795452969	0.0725990912830975
1035	LOC152742	0.0014262130235279	0,0364535627967462	0,31595489984645	0.124676850511408	0.507232949181491	0.0964897683863114
1036	TLE2	0.00142648342145754	0,0364535627967462	-0,239952589102351	-0.385221708217359	-0.0946834699873428	0.0732806702380082
1037	MLST8	0.0014265323883536	0,0364535627967462	0,261951785725654	0.103363668668364	0.420539902782944	0.0799994078613591
1039	LOC441754	0.00142918268903664	0,036454250538966	0,258839430541481	0.102107917075658	0.415570944007304	0.0790628484853691
1040	LOC441169	0.00142984803169997	0,036454250538966	0,33750842292724	0.133132504496333	0.541884341358148	0.103096958075917
1041	HCG4	0.00143277230892186	0,036493715438101	-0,304056625933376	-0.488211805708236	-0.119901446158517	0.092896653355616
1042	LOC441296	0.00143466936632707	0,0365069656892151	0,310331852456165	0.122352360830593	0.498311344081737	0.0948258185995898
1043	BOP1	0.00144213539407733	0,0366617641169324	0,171455278477877	0.0675471628930617	0.275363394062692	0.0524162079291977
1044	C8orf50	0.00144786757506713	0,0367722306062309	0,280228099092538	0.110335547873196	0.450120650311879	0.0857019034578302
1045	OR10V2P	0.00145203243376391	0,0368427176854066	0,218707085568862	0.0860762937347849	0.35133787740294	0.0669052953512045
1046	JAML	0.00145643356418254	0,0369190592297325	-0,299556954710821	-0.481270038984713	-0.11784387043693	0.0916647439437162
1048	FBXL4	0.00146029751861224	0,036925128644445	-0,243787127506399	-0.391707262308005	-0.095866992704792	0.0746179689530337
1049	FLJ36116	0.00146085083718736	0,036925128644445	0,231852842426506	0.0911688638413679	0.372536821011645	0.0709677067313023
1051	LOC150837	0.00146512538075028	0,0369451765350341	0,194569012643101	0.0764752496695167	0.312662775616685	0.0595721248559472
1052	LOC401284	0.00146582408881221	0,0369451765350341	0,253292027314946	0.0995493046533319	0.40703474997656	0.0775551598956129
1053	LOC440336	0.00146885825416029	0,0369864925062299	0,289560236896571	0.113768808704012	0.465351665089131	0.088677578266643
1054	LOC441591	0.00147312020544633	0,037058616933026	0,271701044686767	0.106706250900531	0.436695838473002	0.0832312410792896
1055	H2AFX	0.00147819058715626	0,0371111971436764	0,307506801528895	0.120707076148477	0.494306526909313	0.094230688253266
1056	GSTZ1	0.00147823297860923	0,0371111971436764	0,277040587430403	0.108747570073912	0.445333604786893	0.0848950223102596
1057	SGO1	0.00148021648866635	0,0371111971436764	0,207551323126288	0.0814545811510797	0.333648065101496	0.0636092090532802
1058	PAN3-AS1	0.00148080884699263	0,0371111971436764	-0,313867714789624	-0.504563728834349	-0.123171700744899	0.096196162033933
1060	PSEN2	0.00149596918308751	0,0373920656576019	0,250662613847728	0.0982195139261374	0.403105713769319	0.0768995682184165
1061	C3orf62	0.0014962467155465	0,0373920656576019	-0,365552631284193	-0.587871250384394	-0.143234012183993	0.11214811181689
1063	MMACHC	0.0015005480670587	0,0374290047018451	0,2999883859382	0.117493889345501	0.482482882530899	0.0920589255757332
1065	LOC442428	0.00150528200599691	0,0374765750131531	0,238183879918292	0.093243704367422	0.383124055469161	0.073114735419945
1066	LOC148915	0.00150695163230668	0,0374829479649264	0,308232075593075	0.120646085778724	0.495818065407426	0.0946273175235055
1067	ZNF585A	0.00151184520773232	0,0375694242577531	-0,214573808471689	-0.345201212781295	-0.083946404162084	0.0658946911606225
1068	ABCB1	0.00151328644015714	0,0375700280531522	-0,412999159622915	-0.664446155205883	-0.161552164039946	0.126841853780813
1069	LOC341651	0.0015171121560476	0,0376205305675958	0,273530642866237	0.106956155316177	0.440105130416298	0.0840281139349186
1070	OR10D4P	0.00151815831443815	0,0376205305675958	0,282844403754458	0.110586632686648	0.455102174822268	0.0868950331251121
1071	LOC402695	0.00152049577932127	0,0376432731920667	0,246600409149991	0.0963937573432084	0.396807060956773	0.0757713971535395
1073	LOC442199	0.00152557448935887	0,0376562900750677	0,263508933933645	0.102951731772317	0.424066136094974	0.0809927082755054
1074	PIM2	0.00152558775908123	0,0376562900750677	0,451563782923032	0.1764236687757	0.726703897070365	0.138793792492926
1075	LOC285205	0.00152670231305668	0,0376562900750677	0,232508493293079	0.0908299440855132	0.374187042500646	0.0714694155752367
1076	LOC440801	0.00153092700762632	0,0377253992632082	0,26472109248445	0.103371026386252	0.426071158582647	0.081392666649696
1077	IGKC	0.0015350757662737	0,0377925106246491	0,440465774306192	0.171927768737881	0.709003779874504	0.135463374131459
1078	LOC127309	0.00153917167499494	0,0378581975533309	0,25211067374707	0.0983674001175687	0.405853947376572	0.0775554378300859
1079	SIRPB2	0.00154069683705182	0,0378605900226405	-0,462861898997733	-0.745153335997258	-0.180570461998208	0.142401260720789
1080	PITPNC1	0.00154329119971769	0,0378892279264023	-0,262085005350385	-0.42195198033694	-0.102218030363829	0.0806445247779255
1082	CMTM2	0.00154617585738761	0,0378898824941151	-0,612235362301934	-0.985754669957514	-0.238716054646354	0.188420948502949
1083	MRPL40	0.00156299146884547	0,0382665916864612	0,394708270248591	0.153649181369583	0.635767359127599	0.12160169833502
1084	LOC390414	0.00157527045777355	0,0385316385496915	0,249735241356688	0.0970999109217041	0.402370571791671	0.0769965384550877
1085	ANP32D	0.00157856263779245	0,0385765791161906	-0,229604082049154	-0.36996377507928	-0.0892443890190274	0.0708041216351404
1086	TRMT13	0.00158110853959895	0,0386032163236336	-0,272614646394583	-0.439293153129988	-0.105936139659178	0.0840805861717305
1087	LOC401254	0.00159162857638529	0,0388142190252944	0,288579719825671	0.112026907050836	0.465132532600506	0.089061656953414
1089	SLC39A7	0.00159414235408432	0,0388142190252944	0,355809715583847	0.138092417329833	0.573527013837861	0.109826986187143
1091	NXF4	0.00159888928098573	0,0388355077054663	0,299382590092495	0.116139909676268	0.482625270508722	0.0924363451703684
1093	LOC400712	0.00160087535063454	0,0388355077054663	0,240599470867762	0.0933183933773707	0.387880548358154	0.0742955979744554
1094	CKMT2-AS1	0.00160535749556063	0,0389086416771391	-0,27739658927042	-0.447248714674775	-0.107544463866065	0.0856815107492135
1095	LOC441128	0.0016084038764731	0,0389468756024514	0,267554476613518	0.103698663963344	0.431410289263692	0.082656684686661
1096	LOC388746	0.00161353732470693	0,0390355311720843	0,248821416782799	0.0963910447005512	0.401251788865046	0.0768931476893772
1097	LOC392347	0.00162404905174391	0,0392540206080126	0,247335405194233	0.0957199172639352	0.39895089312453	0.0764820812687573
1100	LOC400832	0.00164540914504702	0,0396618395281107	0,223260794604658	0.086229098787808	0.360292490421508	0.0691253211589977
1101	LOC388337	0.00165160236452845	0,0397659657623608	0,252608996238997	0.0975074589223276	0.407710533555665	0.0782406107970726
1102	TTC39B	0.00165272842806418	0,0397659657623608	-0,312853987368969	-0.504958598584651	-0.120749376153287	0.096906725610087
1103	CECR6	0.00165565271078998	0,0397758017061608	-0,388419360871349	-0.62696511674637	-0.149873604996329	0.120333853329932
1104	FLJ35424	0.0016567355557223	0,0397758017061608	0,283389874773403	0.109336359827967	0.457443389718838	0.0878008919595971
1105	SLC12A8	0.00165763759703216	0,0397758017061608	0,281118988629064	0.108451064719172	0.453786912538955	0.0871019337750978
1106	LOC347421	0.00166574967422109	0,0399183589225321	0,321039249053158	0.123757850796381	0.518320647309935	0.0995181438272689
1107	TRPC1	0.00166658960313947	0,0399183589225321	-0,298613110956989	-0.482122468081291	-0.115103753832686	0.0925708696172962
1108	LINC01094	0.00167479378937901	0,040078661846015	-0,327352678237215	-0.528619952906555	-0.126085403567875	0.101528809939777
1111	LOC389683	0.00168073143190326	0,0401121457397974	0,263741461081426	0.10152847168466	0.425954450478192	0.0818279663064182
1112	LOC164036	0.00168707103211205	0,0402272377845784	0,251568176862841	0.0967854338290546	0.406350919896628	0.0780797957604014
1113	STYXL1	0.00169567152099317	0,0403959841681346	0,263905022581978	0.101451088240191	0.426358956923765	0.0819495104251487
1114	WDR16	0.00170203988623371	0,0405112994465769	0,279834595861865	0.107511636526991	0.452157555196739	0.0869279171952516
1115	LOC388887	0.00170464016485785	0,0405368017678976	0,233235344048968	0.0895868932024129	0.376883794895523	0.0724631278885451
1116	LOC440562	0.00171658538848609	0,0407551326644643	0,286230976366433	0.109822258777907	0.462639693954959	0.0889889684708574
1117	GPRC5D	0.00171689546242529	0,0407551326644643	0,601298302116206	0.230702009461438	0.971894594770974	0.186946440364673
1118	LOC440417	0.00172305810340009	0,0408434742903743	0,259192157411058	0.0993889879351389	0.418995326886977	0.0806123382360587
1119	IFI35	0.00172422648113576	0,0408434742903743	0,484320936289647	0.185696306068509	0.782945566510784	0.150640502162455
1120	C16orf3	0.00172523821252948	0,0408434742903743	0,293408122977015	0.112486913055254	0.474329332898777	0.0912652847632526
1121	SLC27A2	0.00172855659413578	0,0408813929275718	0,466933536243638	0.178958907966297	0.75490816452098	0.145268133380762
1122	MGC2848	0.00172992354760458	0,0408813929275718	0,312275748562228	0.119669186613611	0.504882310510846	0.0971599334932219
1123	LOC441513	0.00173596672644571	0,0409860597448168	0,295662972539594	0.11324051166657	0.478085433412618	0.0920225873240044
1124	DOLK	0.00173744413174332	0,0409860597448168	0,246364017478111	0.0943460576209953	0.398381977335227	0.0766851072988516
1125	CREBL2	0.00174830052800301	0,0411920685663171	-0,286191016206393	-0.462892101441201	-0.109489930971584	0.0891364526519827
1126	LOC441566	0.00175081378328483	0,0411920685663171	0,274058456841144	0.104824418561692	0.443292495120596	0.0853697181324874
1127	FLJ39582	0.0017514828664029	0,0411920685663171	0,250873320336336	0.0959505366688346	0.405796104003838	0.0781504389333051
1128	AMDHD2	0.00175239122544996	0,0411920685663171	0,143378247660503	0.0548328059160001	0.231923689405007	0.044666542738658
1129	HSU79275	0.00175851827455838	0,0412850772535702	0,262531393375911	0.100345460420402	0.42471732633142	0.0818143177473738
1130	LOC390906	0.00176023321130722	0,0412850772535702	0,302959825194038	0.11578018503052	0.490139465357555	0.0944223353845246
1131	FAM98A	0.00176134573518141	0,0412850772535702	0,36451071640656	0.139288694176341	0.589732738636778	0.113612726792427
1133	HBP1	0.00176481131185712	0,0412850772535702	-0,29357267269037	-0.474998934452507	-0.112146410928232	0.0915200569928436
1134	LOC440857	0.0017656902736394	0,0412850772535702	0,268733528609002	0.102649582128961	0.434817475089042	0.083780661629781
1135	LOC441732	0.00176797407242994	0,0413020550929338	0,248923234511014	0.0950629693915151	0.402783499630512	0.0776144539158951
1136	ZNF542P	0.00177087847016543	0,0413334882362996	-0,343958813603001	-0.556595231579756	-0.131322395626247	0.107263947914557
1137	LOC401616	0.00177286947811112	0,0413369130382028	0,292755645907945	0.111753164776569	0.473758127039321	0.0913062818364629
1138	LOC285101	0.00177545433385975	0,0413369130382028	0,260602058528054	0.0994561079454857	0.421748009110622	0.0812897010512095
1140	OAS2	0.00177726120548939	0,0413369130382028	0,435195247247774	0.166060850169583	0.704329644325964	0.135764222445502
1141	DSC1	0.00178024495813701	0,0413700219675749	-0,451539350576862	-0.730827451794488	-0.172251249359235	0.140886234950769
1142	PPBPL2	0.00178298644217301	0,0413974479108733	0,273974681502696	0.104488962154569	0.443460400850822	0.0854966780638962
1143	VPRBP	0.00178506611701561	0,0414090952012107	0,168025950668795	0.0640700993446292	0.271981801992962	0.0524402881122076
1145	TMEM147	0.0017910664028584	0,0414760922897732	0,40442086288243	0.154127217352082	0.654714508412777	0.12626004902155
1146	SLC46A3	0.00179340809286773	0,0414940799148236	-0,245006032785865	-0.396658339404864	-0.0933537261668651	0.0765006543708854
1147	UBE2J1	0.0018016043924627	0,0416151475474265	0,442432412294915	0.168455098910513	0.716409725679316	0.138207220344764
1148	LOC391849	0.00180177972409752	0,0416151475474265	0,271179023734762	0.10324916124871	0.439108886220814	0.0847118296780742
1149	LOC346521	0.00180646460642368	0,0416870400690374	0,200876196794393	0.0764500428460043	0.325302350742782	0.0627664847974804
1150	RUNX1-IT1	0.00181008822495253	0,041734338508362	-0,230131423416383	-0.372706985602632	-0.0875558612301331	0.0719219116920339
1151	CKAP4	0.00181307726075964	0,041766936202469	0,323069751757106	0.12288256657651	0.523256936937703	0.10098396130206
1152	MED27	0.00182068123694801	0,0418706277638542	0,195280040599454	0.0742264928880019	0.316333588310906	0.0610651814028067
1153	C15orf33	0.00182209183906786	0,0418706277638542	0,316366382524481	0.12023672995743	0.512496035091531	0.0989371483851468
1154	MLL	0.00182231583780832	0,0418706277638542	0,24486618663392	0.0930608536653791	0.396671519602461	0.0765778481580219
1156	LOC284072	0.00183033820403436	0,0418871344535771	0,258809643333979	0.0982902813096789	0.419329005358278	0.080973619906138
1157	THBD	0.00183570185444628	0,0418871344535771	-0,471039489469003	-0.763273061672312	-0.178805917265695	0.147416547767125
1158	LOC388388	0.0018364171618537	0,0418871344535771	0,269716653871726	0.102377600213525	0.437055707529927	0.0844137975350336
1159	OR13C2	0.00183664239707932	0,0418871344535771	0,270505176470408	0.102674864885706	0.43833548805511	0.0846616114567608
1160	STARD10	0.00183732671771037	0,0418871344535771	-0,219983555457968	-0.356473626942091	-0.0834934839738447	0.0688521000204568
1161	GCM1	0.00183995839155982	0,0418871344535771	-0,332516463797121	-0.538857483796783	-0.12617544379746	0.104088249004927
1162	IGLJ3	0.00184100582994617	0,0418871344535771	0,500882245552334	0.190045362770198	0.811719128334469	0.156800944644916
1164	LOC441112	0.00184438220888785	0,0418871344535771	0,211779149191279	0.0803296421271671	0.343228656255392	0.0663093989885615
1165	OGFRL1	0.00184488794213516	0,0418871344535771	-0,327281398700501	-0.530427684430582	-0.124135112970419	0.102476672711677
1166	ERLEC1	0.00184502808326343	0,0418871344535771	0,388427716395298	0.147325587631974	0.629529845158623	0.121623409704848
1167	NDUFAF1	0.0018455909706144	0,0418871344535771	0,385304337918162	0.14613369961852	0.624474976217804	0.120649073819842
1168	SGSM2	0.00184857892174124	0,0418871344535771	-0,244240929792683	-0.395873345598481	-0.0926085139868854	0.0764906204962953
1169	LOC440507	0.00184877222394064	0,0418871344535771	0,239786098737193	0.0909178381831622	0.388654359291225	0.0750962487900072
1170	NDUFS7	0.00184883245515155	0,0418871344535771	0,228307954632574	0.0865653013208504	0.370050607944298	0.0715017527419124
1171	LOC440785	0.00184989004130261	0,0418871344535771	0,224872707027688	0.0852548754542676	0.364490538601108	0.0704298913437862
1172	LOC100130705	0.00185427841551923	0,0419506759278945	-0,171414060421521	-0.277865770134796	-0.0649623507082457	0.0536993180883462
1173	SLC45A4	0.00185612997047738	0,0419567657009445	-0,392340834677073	-0.636016808522714	-0.148664860831432	0.122921779887513
1174	C14orf48	0.00186253658014548	0,0420632853839552	0,128370140884339	0.0486144415106553	0.208125840258023	0.0402325775843491
1175	LOC441068	0.00186500641962504	0,0420632853839552	0,289619257688507	0.109656646670022	0.469581868706992	0.0907817217696204
1176	OR10H5	0.00186560149392915	0,0420632853839552	0,270475480129319	0.102403039167047	0.438547921091592	0.0847837530597437
1177	OR6C1	0.00187082693881335	0,0421292558102699	0,28793605749166	0.108963966482464	0.466908148500857	0.0902820562480904
1179	MRPL46	0.00187990200129011	0,042242110756245	0,264234943295031	0.0999157179509144	0.428554168639147	0.0828904521454011
1180	ACCN1	0.00187993451529417	0,042242110756245	0,22127760337634	0.0836719315229799	0.3588832752297	0.0694148620394839
1181	LOC441235	0.00188149850285217	0,042242110756245	0,268649896503512	0.101571051266063	0.435728741740961	0.0842825360006453
1182	LOC402558	0.00188330729313717	0,0422469482889441	0,242493971436881	0.0916676166668741	0.393320326206887	0.0760840048761594
1183	CYAT1	0.00188492532896671	0,0422475021957331	0,305690705420299	0.115541016419167	0.495840394421431	0.0959205696326974
1184	C21orf110	0.00188669939890955	0,0422515494612218	0,20780789502042	0.0785324409040362	0.337083349136804	0.0652127030210149
1185	LOC441584	0.00188887952580129	0,0422646756342795	0,288650398576862	0.109062903451028	0.468237893702696	0.0905924954275193
1186	WDR76	0.00190233821925799	0,0425045989274874	0,391746681440166	0.147844172439405	0.635649190440926	0.123036055021146
1187	WDR5	0.00190280818129087	0,0425045989274874	0,273543331607956	0.103230346268707	0.443856316947206	0.0859139904745717
1188	SUV39H2	0.0019072375776322	0,0425482964686474	0,390968148368221	0.147487958640094	0.634448338096347	0.122823017043484
1189	SHC1	0.00191258647518813	0,0425482964686474	0,222364559050185	0.0838456449755931	0.360883473124776	0.0698755449600467
1191	TMEM208	0.00191498692664864	0,0425482964686474	0,409432894801694	0.154350453423143	0.664515336180246	0.128675745981284
1192	LOC388504	0.00191615660125562	0,0425482964686474	0,245330393942845	0.0924768052769319	0.398183982608758	0.0771066383135085
1193	LOC387793	0.00191739014869867	0,0425482964686474	0,271547975901322	0.102348609151288	0.440747342651356	0.0853522281598806
1194	CCDC67	0.00191890993216283	0,0425482964686474	0,309335837007466	0.116575920760133	0.5020957532548	0.0972372927135589
1195	PPM1A	0.00191901409291477	0,0425482964686474	-0,252558317014186	-0.409938671502437	-0.0951779625259344	0.0793901548343791
1197	LOC153469	0.00192298092369908	0,0425963568854479	0,254449768486831	0.0958580894434549	0.413041447530207	0.0800012046969796
1200	PIK3IP1-AS1	0.00193061630045071	0,0426255004986801	-0,285010371676126	-0.462719945949874	-0.107300797402379	0.0896451826088473
1201	LOC388589	0.00193072698845615	0,0426255004986801	0,272865606349769	0.102727558006284	0.443003654693254	0.0858257439127621
1202	FMC1	0.00193258956668789	0,0426311250921209	0,223737913851524	0.0842186871604169	0.363257140542631	0.0703801503395819
1203	ZNF566	0.00194113899317715	0,0427841233616726	-0,403180959366269	-0.654708794626887	-0.151653124105651	0.126882633168725
1204	LOC442084	0.00194770731764698	0,0428932388101408	0,295860412622449	0.111223046774997	0.4804977784699	0.0931398910016775
1205	LOC441348	0.00196067027740904	0,0431428816643159	0,24226663309167	0.0909750891056788	0.393558177077661	0.0763186684973236
1206	APOBEC3B	0.00196351291227473	0,0431566560165343	0,668098541160366	0.250821406900527	1.08537567542021	0.210494482652901
1207	LOC151363	0.00196455152977398	0,0431566560165343	0,301950437001598	0.113349984594274	0.490550889408922	0.0951390608258489
1208	TBC1D4	0.00196798720315597	0,0431647886563356	-0,378081124662378	-0.614274703990128	-0.141887545334629	0.11914730332569
1209	LOC440397	0.00196817761589703	0,0431647886563356	0,250752089229317	0.0941015616747123	0.407402616783921	0.0790219953302724
1210	LOC144817	0.00197326592194839	0,0432258970542495	0,284379463843442	0.106675173082786	0.462083754604098	0.0896425173529217
1211	LOC339442	0.00197422445154426	0,0432258970542495	0,324018038790445	0.121534363337353	0.526501714243537	0.102142420494136
1212	SCML4	0.00197887226508156	0,0432527901500519	-0,296476712434406	-0.481793094959869	-0.111160329908943	0.093482419390165
1213	RBM45	0.00198027294414511	0,0432527901500519	0,210059911722024	0.0787500853200336	0.341369738124014	0.0662389374024931
1214	LOC442480	0.00198034649225582	0,0432527901500519	0,290108418160766	0.108759070609043	0.47145776571249	0.0914812577977752
1215	TCEAL6	0.00198318692573504	0,0432791780542095	0,30780313894755	0.1153649971084	0.500241280786701	0.0970749743595913
1216	LOC219797	0.00198671630130811	0,0433205450075532	0,229393085892201	0.085951221847279	0.372834949937124	0.0723589156555654
1217	LOC149194	0.00198891571103859	0,0433328677717241	0,290300486263064	0.108752435930439	0.47184853659569	0.0915814929547816
1218	GPALPP1	0.00199380258599073	0,0433714919945529	-0,20168275335321	-0.327842146312267	-0.0755233603941533	0.0636408131967862
1219	LOC440578	0.00199395997515972	0,0433714919945529	0,227969754007807	0.0853658214424701	0.370573686573143	0.0719362230639695
1221	ZNF83	0.00199970590066207	0,0434252268272356	-0,430327231752571	-0.699591439165587	-0.161063024339554	0.135829704967856
1222	ATG101	0.0020043419508048	0,0434481741946669	0,236140182521373	0.0883482410827779	0.383932123959968	0.074553302108361
1223	MPND	0.00200486826990011	0,0434481741946669	0,291538526454164	0.109069869703602	0.474007183204727	0.0920458907272938
1224	C21orf53	0.00200567849195822	0,0434481741946669	0,216853786916203	0.0811234367219003	0.352584137110505	0.0684688603777075
1225	LOC387917	0.00200795675082381	0,0434620189780353	0,347805874235796	0.13008682095781	0.565524927513783	0.109827871504916
1226	C12orf51	0.00201041182029868	0,0434796651021367	0,197869640287005	0.0739922496784877	0.321747030895523	0.0624896624033417
1228	BTBD7	0.00201973173902982	0,0436100871827164	-0,268684156812514	-0.436973655473653	-0.100394658151375	0.0848932473125497
1229	LOC341370	0.00202218305168093	0,0436175015426901	0,215245210661262	0.0804105720433335	0.350079849279191	0.068017020750287
1230	AHSA2	0.00202358144261982	0,0436175015426901	-0,279883864621384	-0.455221870550859	-0.104545858691909	0.0884488504575803
1231	LOC389069	0.00202501016025086	0,0436175015426901	0,318793778946269	0.11906580382653	0.518521754066008	0.100752313851833
1233	DNAJC9	0.00203158321538706	0,0436881013430559	0,309258506458817	0.115441241780085	0.503075771137548	0.0977706696776376
1234	FCRL1	0.00203506768602462	0,0437275686344755	-0,518160112987711	-0.842955439372076	-0.193364786603346	0.163842249148463
1235	LOC401132	0.00203841124408075	0,0437639466694746	0,238385970238225	0.0889351376057869	0.387836802870664	0.075390125923893
1236	LOC285813	0.00204437070236316	0,0438563828261807	0,158225248818231	0.0590002134077199	0.257450284228742	0.0500538389959929
1238	DHX38	0.00205595600897978	0,0440336620178505	0,230548570079497	0.0858862161703285	0.375210923988665	0.0729745889370962
1239	ZSCAN26	0.00206279043101541	0,0441443811770569	-0,212025488620818	-0.345109750769376	-0.0789412264722604	0.0671340473996825
1241	PDZK1IP1	0.0020774051148607	0,0443301264636815	-0,648531137530072	-1.05589202923392	-0.241170245826227	0.205492257092694
1243	GCSAML	0.00207815754080166	0,0443301264636815	-0,277909197273746	-0.452478277832224	-0.103340116715267	0.0880609678374274
1245	LOC347376	0.00209226654915554	0,044557874264794	0,273850165192428	0.101712953724738	0.445987376660117	0.086834217114426
1246	C15orf43	0.00209387559245458	0,044557874264794	0,216715270252071	0.0804814060719422	0.3529491344322	0.0687228568401377
1247	LOC389846	0.00209625522196549	0,0445661467626932	0,286215289267628	0.106270884702635	0.466159693832621	0.0907725375663797
1248	MANEA	0.00209866629190538	0,0445661467626932	0,510271835642229	0.189425057109009	0.831118614175449	0.161850413342192
1249	PHKA1	0.00209930670588738	0,0445661467626932	0,263507695170493	0.0978152104363115	0.429200179904674	0.0835831896599371
1250	C16orf55	0.00210177189670623	0,0445827854729325	0,159129081958357	0.0590575137365241	0.259200650180189	0.0504808705094352
1251	RFC4	0.00210599890985864	0,0446367394843341	0,443655401126276	0.164596839788906	0.722713962463646	0.140770444090509
1252	PLA2G7	0.0021095611623948	0,0446765289304298	-0,533911887458562	-0.869799182436431	-0.198024592480693	0.169437566981617
1254	LPGAT1	0.00211383030518764	0,0446955426970098	-0,324898949992162	-0.529336812353672	-0.120461087630651	0.103128205548053
1255	LOC440978	0.00212045069404401	0,044799800918388	0,260623623599313	0.0965780250264006	0.424669222172225	0.082752421755246
1256	PCANAP2	0.00212636799247483	0,0448890504143871	0,279409897709846	0.103489808396311	0.455329987023382	0.0887424810707362
1257	LOC440280	0.00212887350600502	0,0449061901445689	0,272651021080037	0.10096588002003	0.444336162140044	0.0866061712456857
1258	GPR116	0.00213715067598287	0,0450449524433114	0,201117791471503	0.0744263520145806	0.327809230928426	0.0639092028187438
1259	LOC389936	0.00214308474313845	0,0451003998563975	0,271138312085461	0.100290246790018	0.441986377380904	0.0861839103175479
1260	LOC441766	0.00214318324793743	0,0451003998563975	0,225725318362087	0.0834919547196947	0.367958682004479	0.0717492904301916
1261	LOC114227	0.0021468797574105	0,0451136682184378	0,269577309353972	0.0996822923244809	0.439472326383463	0.0857031473300417
1262	DERL3	0.00214721664309517	0,0451136682184378	0,394440097092861	0.145849158460006	0.643031035725717	0.125401122475927
1263	ZAK	0.00214991260914251	0,0451345469765745	-0,251485729692613	-0.410001695185968	-0.0929697641992571	0.0799630111722621
1264	CSRP2BP	0.002153482801104	0,0451737313855005	0,169692074543793	0.0627140597634184	0.276670089324167	0.0539648114588689
1265	SPAG9	0.00215906569445565	0,0452550410185703	-0,246143957127147	-0.401359994888936	-0.0909279193653571	0.078298370281071
1266	CCDC94	0.00216216168366392	0,0452841366843198	0,188350882399687	0.0695612794917596	0.307140485307614	0.0599231396970756
1267	LOC343705	0.00217162551183939	0,0454464486554233	0,274995127005271	0.101483343419914	0.448506910590629	0.0875276168313573
1268	LOC285307	0.0021791881793317	0,0455440139010129	0,246161643587739	0.0907876777725844	0.401535609402893	0.0783780367213336
1270	LOC286528	0.00218519789637182	0,045622458442755	0,290747978999685	0.107180159628321	0.47431579837105	0.0926003607622442
1271	LOC149134	0.00220426588877452	0,0459553937913863	0,282188975443841	0.103866915604751	0.460511035282931	0.0899541495318441
1272	LOC387825	0.0022046110089626	0,0459553937913863	0,243940399396149	0.0897860771613781	0.39809472163092	0.0777627903457343
1276	ZBTB32	0.00223517837050877	0,0464170656173287	0,48068620100703	0.17649593017211	0.78487647184195	0.153448076662573
1277	LOC100506098	0.00223551170255813	0,0464170656173287	0,365414285245224	0.134167439301516	0.596661131188931	0.116651935142282
1278	SLC17A9	0.00224133339982233	0,046498595698534	0,326655627418615	0.119881526690712	0.533429728146519	0.104306715573914
1279	KLHDC7B	0.00224467579898892	0,046498595698534	0,349781928685148	0.128334991100325	0.571228866269971	0.111708394098011
1280	LOC399789	0.00224469932091735	0,046498595698534	0,309731683154256	0.113640345262869	0.505823021045643	0.0989178206358656
1281	MAGED1	0.00224798337143349	0,0465007121346065	0,49895049480638	0.183017262128059	0.814883727484701	0.159371786530893
1282	LOC392222	0.00224830899327043	0,0465007121346065	0,247791550379658	0.0908887138915244	0.404694386867792	0.0791492719866514
1283	PKHD1L1	0.00225091880955704	0,0465184039247116	0,669955774052811	0.245686002559528	1.09422554554609	0.214021902288401
1284	LOC441540	0.0022577497354738	0,0466232353863612	0,257618337547496	0.0944230200505624	0.420813655044429	0.0823234994383902
1286	LOC402388	0.00226720364003468	0,046713014404672	0,23768082818205	0.087050887285497	0.388310769078602	0.0759849243532071
1287	SCAND1	0.00226823890962009	0,046713014404672	0,270521931765491	0.0990709451903491	0.441972918340633	0.0864880525588325
1288	LOC389394	0.00226914435426052	0,046713014404672	0,335630985224245	0.122906563216014	0.548355407232475	0.107308341344141
1289	LOC440378	0.00227754491854816	0,0468083468003761	0,285748111175163	0.104570928341861	0.466925294008466	0.0913944097048422
1290	C6orf125	0.00227942584073787	0,0468083468003761	0,213086424963685	0.0779685661608213	0.348204283766549	0.06815989051575
1291	FER1L4	0.00227997372490167	0,0468083468003761	0,29380181272731	0.107497817758753	0.480105807695866	0.093980618196671
1292	LOC389666	0.00228091797352763	0,0468083468003761	0,201456536884868	0.0737045861782178	0.329208487591517	0.0644441752591938
1293	LOC441870	0.00228371989791487	0,0468083468003761	0,31476496357777	0.115134249600294	0.514395677555246	0.100703250694181
1294	LOC400600	0.00228436736789314	0,0468083468003761	0,219423394075751	0.0802563001759968	0.358590487975505	0.0702025177696295
1295	IDS	0.00228813608198771	0,0468451452417899	-0,219234608945391	-0.358305534718077	-0.0801636831727056	0.0701540059809573
1296	PDXK	0.00228969670878219	0,0468451452417899	0,296086060012553	0.108251439514246	0.483920680510861	0.0947527386954177
1297	MRM3	0.00229260098439059	0,0468684002321638	0,183733484645343	0.067159239466563	0.300307729824122	0.0588056076283339
1298	UBR2	0.00229634110272227	0,0469086936353474	-0,336702640939803	-0.550367770324328	-0.123037511555278	0.10778287899848
1299	C10orf137	0.00229973349794927	0,0469227256353839	0,172565268262535	0.0630419760823607	0.28208856044271	0.0552487707403411
1300	RNF11	0.00230058942653771	0,0469227256353839	-0,328845486909313	-0.537564310066544	-0.120126663752082	0.105287726293303
1301	ZNF862	0.00230233701873032	0,0469227256353839	-0,236266635047152	-0.386237214995441	-0.0862960550988618	0.0756523112520068
1302	LOC440669	0.00230706927659573	0,0469830582710721	0,235871602802865	0.0861201166706442	0.385623088935086	0.0755417898846004
1303	GALE	0.00231506429486479	0,0470893716215413	0,218168558512536	0.0796071149480918	0.35673000207698	0.069896998862571
1304	COL18A1	0.00231584162151574	0,0470893716215413	-0,291840024293986	-0.477197502640761	-0.106482545947211	0.0935031500819188
1305	LOC92497	0.00231960384929785	0,0471297287847758	0,139494038917554	0.0508818307645829	0.228106247070525	0.0447002228985689
1306	GATB	0.0023355042874434	0,0474164595570917	0,185550472498622	0.0675982988683502	0.303502646128894	0.0595007004400788
1307	C15orf38	0.00233877321842981	0,047446497235399	0,213143411176348	0.0776311827369947	0.348655639615702	0.0683588293642785
1308	STAT5B	0.00234057511504705	0,0474467501341533	-0,244718158229451	-0.400317335467636	-0.0891189809912666	0.0784916441013842
1309	MRPL41	0.00234467085373282	0,0474934665292023	0,225040909353479	0.0819272881777368	0.368154530529221	0.0721933343014488
1310	AUNIP	0.00235159337681848	0,0475279474386089	0,241148739511596	0.0877447200076701	0.394552759015522	0.0773843018732173
1312	TGFA	0.00235285341849578	0,0475279474386089	-0,272741403840183	-0.446252339412869	-0.0992304682674978	0.0875271890533314
1314	SLC38A5	0.00236500472321129	0,0476859586170225	0,381761983791851	0.138765651949391	0.62475831563431	0.122578936055193
1315	CPPED1	0.00236570239743837	0,0476859586170225	-0,337975254291594	-0.553107341391787	-0.122843167191402	0.108522882416067
1316	FAM22E	0.00236676302244019	0,0476859586170225	0,176935736607705	0.0643052450690077	0.289566228146403	0.0568161902507149
1317	SLC35F2	0.00236894346169692	0,0476936491168519	0,435750907592057	0.158342199692481	0.713159615491634	0.139938179350057
1318	GSAP	0.00237722197771681	0,0478240066306231	-0,268662491977861	-0.439760757000923	-0.0975642269547992	0.0863101229898969
1319	ST8SIA1	0.00238209680918363	0,0478651767274577	-0,318916010325137	-0.522061412799706	-0.115770607850567	0.102476227155482
1320	DRAP1	0.0023835796299103	0,0478651767274577	0,326467935709997	0.118498652311513	0.534437219108481	0.104909622700291
1321	RAB37	0.00238468408285769	0,0478651767274577	-0,360633142364022	-0.5903776481926	-0.130888636535444	0.115894083155343
1322	PTCHD3	0.00238870034779357	0,0478854801309139	0,237268207728701	0.0860880654627882	0.388448349994613	0.0762624721579862
1323	LOC441736	0.00239192499695287	0,0478854801309139	0,249298910270639	0.0904309626909917	0.408166857850286	0.0801405677193959
1324	LOC441071	0.00239209579595167	0,0478854801309139	0,293935748061983	0.106621192664733	0.481250303459233	0.0944903930612934
1325	LOC132969	0.00239291952379638	0,0478854801309139	0,277824714972617	0.100770817681737	0.454878612263496	0.0893144278754469
1326	SS18	0.00240041255802474	0,0479991998310905	0,285280191557483	0.103416090330364	0.467144292784603	0.0917409240955425
1327	DCTN5	0.00240593378322809	0,0480514727651245	0,193295932683566	0.0700417805507999	0.316550084816333	0.062175271199627
1328	HVCN1	0.00240920087523824	0,0480514727651245	-0,367251146751042	-0.601459911453018	-0.133042382049065	0.118146068190783
1329	LOC389232	0.00241545280382739	0,0480514727651245	0,17958204475834	0.0650255535561712	0.29413853596051	0.0577877563142885
1331	TMEM184B	0.00241661105078334	0,0480514727651245	0,32153358823635	0.1164151266184	0.5266520498543	0.103471532264558
1332	LOC442130	0.0024166610637809	0,0480514727651245	0,328228109798185	0.118838509308191	0.537617710288178	0.105626098363188
1333	NFIA	0.00241816377737149	0,0480514727651245	-0,251809479028755	-0.412459001248745	-0.0911599568087659	0.0810392789149939
1334	LOC442626	0.00242002317133469	0,0480514727651245	0,267817961120079	0.0969417038366137	0.438694218403544	0.0861981317005245
1335	EME1	0.00242026616073846	0,0480514727651245	0,34211079534231	0.123831104498175	0.560390486186444	0.110110683824962
1336	LOC256096	0.00242143733048404	0,0480514727651245	0,289461490941361	0.104764778950133	0.474158202932588	0.0931698280262732
1337	LOC440284	0.00242461229085217	0,0480514727651245	0,283003598899206	0.102402898124593	0.46360429967382	0.0911036046672795
1338	MLEC	0.00242477354553033	0,0480514727651245	0,332842669157239	0.120435354243797	0.54524998407068	0.107148377405591
1339	LOC389850	0.00242709336412072	0,0480615239355198	0,268747220207399	0.0972261035117348	0.440268336903063	0.0865234295354885
1341	UBFD1	0.00243444361675938	0,0481351771054251	0,250969029753973	0.0907440536514815	0.411194005856465	0.0808251176106044
1342	LOC442748	0.00243741232312864	0,0481579640445275	0,212333849819393	0.0767573741159682	0.347910325522817	0.0683912387476407
1343	ZBTB4	0.00244172689016201	0,0482072885276587	-0,243864534600729	-0.399602185604928	-0.0881268835965297	0.0785614968715099
1344	LOC441163	0.00244426643738636	0,048221521270312	0,244808916196073	0.0884512562494944	0.401166576142651	0.078874258944605
1345	ZNF516	0.00244901350920383	0,0482792514472414	-0,331323855460877	-0.542980692982441	-0.119667017939313	0.106769800825722
1346	TARDBPL	0.00245176172133845	0,0482975200901107	0,214679745783144	0.0775216784973945	0.351837813068893	0.0691890689534107
1347	LOC441735	0.00245648603100075	0,0483546600682886	0,252453278312844	0.0911295222366389	0.413777034389048	0.0813793946201183
1348	EDEM2	0.00246103602541551	0,0483746785009343	0,252547918359956	0.0911325847278835	0.413963251992029	0.0814255907057948
1349	LOC143506	0.00246187812303644	0,0483746785009343	0,291588552894654	0.105213860536946	0.477963245252363	0.0940162813306718
1350	SNORA72	0.00246297627668344	0,0483746785009343	-0,293501129081582	-0.48110699698742	-0.105895261175743	0.0946373449806561
1352	GYG1	0.00246834066200573	0,0483909906589381	0,292678116081115	0.105555910262914	0.479800321899315	0.0943933627622278
1353	FHL1	0.00246941658611862	0,0483909906589381	-0,343454944192953	-0.563051018449446	-0.123858869936461	0.110774730384447
1354	LOC388300	0.00247110697160861	0,0483909906589381	0,33769877499947	0.121767646122681	0.553629903876259	0.10892595718718
1355	C2	0.00247430348224913	0,0484178279201739	0,393417009057137	0.141824665739006	0.645009352375268	0.126915174108734
1356	LOC391730	0.00247746914754394	0,0484440224536339	0,271703106292153	0.0979243106068648	0.445481901977441	0.0876623104659284
1357	USP44	0.00248670966244798	0,0485888774501165	-0,262860971988765	-0.431049715587205	-0.0946722283903259	0.0848424216548361
1358	LOC441470	0.00249305361597155	0,0486769636432147	0,27080609090549	0.0974876705182773	0.444124511292703	0.0874300752144897
1359	RAB11FIP1	0.00249592084698827	0,0486970870183178	-0,306309410234712	-0.502373810490465	-0.11024500997896	0.0989042320080419
1360	LOC401242	0.00250037354401589	0,0487169967536718	0,265848505514693	0.0956508945344201	0.436046116494965	0.0858557901467554
1361	LOC389442	0.00250158324105871	0,0487169967536718	0,2793876056048	0.100513155568831	0.458262055640769	0.0902328014855891
1362	LOC401476	0.00250287244450252	0,0487169967536718	0,203622268978938	0.0732486203214983	0.333995917636379	0.065766684710383
1363	LOC339306	0.00250553711202065	0,0487169967536718	0,267352627969268	0.0961551823215939	0.438550073616943	0.0863601544259688
1365	LOC442427	0.00254035330104818	0,049319762253586	0,249062808113952	0.0893467378883313	0.408778878339573	0.0805684012212414
1366	SNORA70	0.00254103159236883	0,049319762253586	-0,203357378068253	-0.333767653620917	-0.0729471025155894	0.0657851610627356
1367	LOC441570	0.00254271600983036	0,049319762253586	0,3082439236972	0.11055763557077	0.505930211823631	0.0997223895830189
1368	LOC441528	0.0025490228537846	0,0494035231453624	0,271852817072335	0.0974600051612127	0.446245628983457	0.0879720495270604
1369	LOC389055	0.00255076082164817	0,0494035231453624	0,27155445583864	0.0973405981286402	0.445768313548639	0.087881776495324
1370	LOC441097	0.00255968147167318	0,0495040495227304	0,278946318647434	0.0999247517515456	0.457967885543323	0.0903070142443906
1371	WDR34	0.00255968515540876	0,0495040495227304	0,390633961492276	0.139933702164187	0.641334220820365	0.126465164408826
1372	HGD	0.00257479475713568	0,0497599730214669	-0,423810753932337	-0.695971167580762	-0.151650340283911	0.137290689486598
1373	GPT2	0.00257942890835511	0,0498041462581792	0,402072770538772	0.143823178473806	0.660322362603738	0.130273407799977
1374	OR10G3	0.00258099675711143	0,0498041462581792	0,293317024773767	0.104908752399306	0.481725297148229	0.0950421160539641
1375	LOC387686	0.00258616411772698	0,0498041462581792	0,265253143163982	0.0948355296356386	0.435670756692325	0.0859667699219127
1377	GPR172B	0.00258754816546742	0,0498041462581792	0,313190649594022	0.111963237551824	0.51441806163622	0.101508701329962
1378	LOC441928	0.00258835050136794	0,0498041462581792	0,216331079489246	0.0773321615307442	0.355329997447749	0.0701176818060888
8580	OSBP	0.150338116719707	0,464593842053967	0,121934444801703	-0.0449155238574598	0.288784413460866	0.0841670797415259
2198	TMED7	0.00686552767989359	0,0828205033814279	0,219379587494103	0.061621553484569	0.377137621503637	0.0795806743929982
4231	PRICKLE1	0.0308254935598861	0,193165089286248	0,227313919284008	0.0213856028329319	0.433242235735085	0.103880061656961
4799	ZNF688	0.041107385035442	0,227122799377942	0,126090268428143	0.00518614523591807	0.246994391620368	0.060989804550619
2028	FRG1	0.00581598977210666	0,0760409116407337	0,201931863682577	0.0597004691671056	0.344163258198048	0.0717482971086832
3536	HAX1	0.0198008486887557	0,148423171548561	0,171782385722886	0.0278282581548731	0.315736513290899	0.072617325801777
1490	E2F1	0.00306762888831685	0,0545893825326988	0,288453011640687	0.0997234531087206	0.477182570172654	0.0952041881110097
10899	BAG4	0.247364830494972	0,601717338037223	0,109249772307718	-0.0769497697541051	0.295449314369541	0.0939279271701104
6384	HIST1H4C	0.0789312376616651	0,32782922409133	0,144296558427287	-0.0169624939963141	0.305555610850888	0.0813467550126193
2002	CNKSR1	0.00559018522414848	0,0740378427663821	0,393836639926698	0.11777660894354	0.669896670909856	0.139257842407341
2873	NXT1	0.012186969797167	0,112473896335497	0,230232226913835	0.051250215743278	0.409214238084392	0.0902870604504826
1841	ITGA5	0.00474312737424778	0,0683128855666377	-0,265194975132328	-0.447460968663922	-0.0829289816007332	0.0919436577364899
5008	NELFE	0.0455134485222397	0,240972261894406	0,0757137040383601	0.00153875819968326	0.149888649877037	0.0374173794061688
8646	ACAT1	0.153152899065948	0,469679518706179	0,146839088255841	-0.0554890147625253	0.349167191274207	0.102063942340233
19982	PSMB2	0.669518648348485	0,888413920576523	0,0301438576051373	-0.109476914953868	0.169764630164143	0.0704313749171441
4439	HSPB11	0.0343632906308441	0,20521251387351	0,27471878400945	0.0206128800631483	0.528824687955751	0.128183133938313
7708	CLIC1	0.118526000913149	0,407642166097777	0,143552050583208	-0.0372877934220178	0.324391894588434	0.0912242399153551
2879	SPCS3	0.0123072769415272	0,113347498473287	0,429019649278593	0.0950240528546954	0.763015245702491	0.168483304033182
1676	TBL2	0.0038423094951091	0,0607868951448793	0,1766341192639	0.0581497868933008	0.295118451634499	0.0597691466824857
3187	MDP1	0.0156186612431923	0,129943144921006	0,138963610016229	0.026841697435603	0.251085522596856	0.0565596387747821
1846	PSME2	0.00476795795787254	0,0684845098878605	0,213222181419606	0.066586390123895	0.359857972715317	0.0739700848500584
2082	VAMP5	0.00613388826184529	0,078052551707981	0,268416247144893	0.0781097966870684	0.458722697602718	0.0959996475859742
2140	YARS	0.00646237263098236	0,0800700048179893	0,221795929186683	0.063515460646155	0.380076397727211	0.0798442152805588
9482	MTHFD1L	0.186114421057994	0,52043439678395	0,122608783280327	-0.0600435694955935	0.305261136056247	0.0921385557612685
11033	MSH6	0.253364843960269	0,608897746542785	0,10918663406438	-0.0792921182848392	0.2976653864136	0.0950776695137777
3455	TARS	0.0188404398767501	0,144588788229242	0,195090554899671	0.0329302397089603	0.357250870090381	0.0818013949253323
4135	PACSIN1	0.0292276983828021	0,187360214885468	0,249689848081974	0.0257263561678845	0.473653339996063	0.112977864093165
2009	ZW10	0.00563064797410129	0,0743139029533577	0,261032606245592	0.0779007300010306	0.444164482490152	0.0923804502629419
2345	HARS	0.00792189746328614	0,0895487432482092	0,159486998515988	0.0426576650217248	0.276316332010251	0.0589342863374937
1773	DENND5B	0.00438087099600899	0,0655153945060228	0,52467997549124	0.167405115903499	0.881954835078981	0.180226474348291
4120	PCCB	0.0290398438653299	0,186891131089617	0,188546093618496	0.0196279981307065	0.357464189106285	0.085210341523949
5728	POLA2	0.0615254092186907	0,284787528239594	0,168614315517792	-0.0082842633318182	0.345512894367403	0.0892360778479541
1457	VPS25	0.00291458832194452	0,0530061853301848	0,242965045205785	0.0848724201368961	0.401057670274674	0.0797494580769261
1685	TNFRSF10C	0.00387696467787157	0,0609939005882628	-0,387148694457183	-0.647107946009086	-0.127189442905281	0.131135841563221
4421	C19orf12	0.0340792962953141	0,204390984227608	0,170667651394034	0.0130604379785068	0.328274864809561	0.0795045932941256
1945	EAF2	0.00523820140512441	0,0713568869284792	0,454103153176836	0.138293884697234	0.769912421656438	0.15930925307834
3122	FZD1	0.0148829159587316	0,12636205584235	-0,21112856932786	-0.380217552471773	-0.042039586183946	0.0852965454057682
3436	LBHD1	0.0186442034305674	0,143873997078433	0,0947142230946192	0.0161210479344422	0.173307398254796	0.0396461449409032
10775	DDX52	0.241658419166826	0,594662127253232	0,102772960688461	-0.0702684514010502	0.275814372777972	0.0872903390211352
1927	ALG5	0.00516465203588048	0,0710642183349096	0,306214109487264	0.0936163995670715	0.518811819407457	0.107244421725194
3092	CENPO	0.0144929537709088	0,124282234552279	0,231712973297206	0.0468868475094286	0.416539099084984	0.0932351105158142
1499	ROMO1	0.00309323899272403	0,0546690888698147	0,37798229177092	0.130452295203487	0.625512288338353	0.124865932711499
2026	KCTD15	0.00579143148573789	0,0757669875025678	-0,285175421186903	-0.485935395621757	-0.0844154467520496	0.101272903512991
2164	OLIG2	0.0066357220183163	0,0813059932142591	-0,332349170324979	-0.570315732703758	-0.0943826079462002	0.120041680513984
4235	PSMC1	0.0308708762923347	0,193226946599884	0,128644916562737	0.0120705850154663	0.245219248110009	0.0588056511967191
2877	KPNA2	0.0122293113870151	0,112707748149706	0,392867106080992	0.0872991784739627	0.698435033688022	0.154143032426283
3093	BFSP2	0.0145078272897948	0,124337107057255	0,503264170846978	0.101772435225096	0.90475590646886	0.202531574918548
2200	TMEM41A	0.00687855974813622	0,0829022780553781	0,24466523805247	0.0686815861745378	0.420648889930403	0.0887745450589357
2736	PNOC	0.0109837196264601	0,106444929055406	0,345519178809927	0.0808873879482295	0.610150969671624	0.13349289318177
3501	TRIB1	0.0194207585293949	0,147084093803744	0,324578457054219	0.0534466538357155	0.595710260272723	0.136771809340716
2426	OTULIN	0.00855690207776775	0,0934821552384956	0,165447490127731	0.0430082025727576	0.287886777682704	0.0617642146531449
13675	SUCLG1	0.371710137518812	0,720723531722948	0,0707559471336372	-0.0856074866721594	0.227119380939434	0.0788771715544973
2808	SEPHS1	0.0116532971618236	0,109949916596617	0,323007082881113	0.0735207548366149	0.572493410925612	0.125852799588096
2216	BSCL2	0.00696479986531555	0,0833355904462282	0,174810505118927	0.0488724107074381	0.300748599530417	0.0635291796576884
6258	TWISTNB	0.0753236988416753	0,319144754679933	0,214236060895393	-0.0222382682969728	0.450710390087758	0.119288926943797
1575	TCF4	0.00338205098156467	0,0568793076177949	0,260386281481337	0.0881929086808557	0.432579654281818	0.0868625475685067
3515	GTPBP8	0.0195765441147127	0,147634039035412	0,17698510381819	0.028949091581397	0.325021116054983	0.0746764230564774
3531	ATP1B3	0.0197392403466341	0,148189377309313	0,226928226397033	0.0368594091521071	0.416997043641958	0.095879774062832
12031	PTTG2	0.296062582099247	0,65247938396187	0,106238791763802	-0.0943284877978934	0.306806071325497	0.101175699031113
3776	ACOT2	0.023052403043552	0,161848119998554	0,118982992466097	0.0166865686480821	0.221279416284111	0.0516031937551755
6439	HIST1H4K	0.0802761001131801	0,330503852350234	0,172846899221676	-0.0211964957886246	0.366890294231977	0.0978847405989698
5419	ACADM	0.0541886787494621	0,265103571218452	0,208678562632491	-0.00382176861108804	0.42117889387607	0.107195299277611
3275	DERL2	0.016695201084703	0,135144448544767	0,222539275435662	0.0411074805743821	0.403971070296942	0.0915228481518741
11522	CD9	0.275050879031159	0,632960775690955	-0,121018931525609	-0.339686236215328	0.0976483731641097	0.110306214730436
5602	MRPS14	0.058474814645864	0,276768959360065	0,185904449416006	-0.00678433482303345	0.378593233655045	0.0972014103369401
6091	COPB2	0.0710177556453469	0,309150515668424	0,179081078325024	-0.0156022866500876	0.373764443300135	0.0982075719635379
6778	PARP11	0.0901878069622474	0,352756732345487	0,187784722861269	-0.0299277703963533	0.405497216118891	0.109824562317857
8089	MRPS24	0.131987212260588	0,432641974668005	0,10899386575626	-0.033351575320466	0.251339306832986	0.071805827632018
2789	EIF2AK3	0.0114360332952929	0,108722274229004	0,245044872566647	0.0562852710627247	0.433804474070569	0.0952193432185387
4209	MRPS17	0.0305471074008457	0,192400145551329	0,256966480510492	0.0245718291867989	0.489361131834185	0.117230942904293
16225	SYVN1	0.490077706567065	0,800813960253006	0,0591597010060148	-0.110174701695195	0.228494103707224	0.0854203467322836
2326	PRIM2	0.00777129750226805	0,0885853845640075	0,30268542831917	0.0815154006712828	0.523855455967058	0.111568707522517
3931	MRPL44	0.0258927447483734	0,174649230985276	0,308782234602809	0.0378433394828263	0.579721129722791	0.136674497297798
4999	WDR41	0.0452513576500568	0,240015952808813	0,161411573540609	0.00347615884575592	0.319346988235463	0.0796701536683368
20462	VEZT	0.696082974138954	0,901995897727219	0,0337395404068274	-0.137028494313622	0.204507575127277	0.0861435390795944
4376	MRPS15	0.0333016888221504	0,201781142394725	0,200807619084568	0.0161939438935296	0.385421294275607	0.0931279403049919
1404	C3orf37	0.00268799150950119	0,0507606475750574	0,179174513094134	0.0635903429692715	0.294758683218997	0.0583061665635091
4373	TESC	0.0332890239093514	0,201778988090549	-0,168777878187861	-0.323933435663246	-0.0136223207124768	0.0782678611408563
3637	PSMG3	0.0210868450647636	0,15373046381419	0,183569121436819	0.0281183437319783	0.339019899141659	0.078416784300948
1783	BMP6	0.00442128495634703	0,0657489459436575	0,339130152671869	0.10795710166358	0.570303203680157	0.11661470945825
11695	CDC27	0.282119692244684	0,639624082075058	0,080586256989362	-0.0671930844584461	0.22836559843717	0.0745469460722298
3269	CNP	0.0165674618756858	0,134379397869015	0,232370507296739	0.0431522152318508	0.421588799361627	0.09545072860825
3787	FAHD2B	0.0232725523528621	0,16294473874733	0,11630689469706	0.0161471767592059	0.216466612634914	0.0505253374292506
4292	PIN1	0.0318902856121684	0,197010932666973	0,149069905128987	0.013153912245938	0.284985898012036	0.068562507401514
10040	UBE2D4	0.210035366128445	0,554690013236624	0,0869233453173195	-0.0497210500589064	0.223567740693545	0.0689299483499291
2834	FAM65A	0.0118702428209569	0,111058393930019	-0,215836218483702	-0.382988468935096	-0.048683968032307	0.0843195650905831
1565	LOC283483	0.00332519167730324	0,0563302963357293	0,264082645760658	0.0897707430630232	0.438394548458293	0.0879312350619565
7816	E2F5	0.121739512407413	0,412989146811995	0,198317164789922	-0.0537136726779056	0.45034800225775	0.127136371465619
22829	C2orf49	0.813524237017074	0,944876917276609	0,0172052083116534	-0.127032378496444	0.161442795119751	0.0727603161580559
2830	FAM136A	0.0117955819462632	0,110515849931155	0,145862983053812	0.0330035309110463	0.258722435196577	0.056931688896445
4315	ST7L	0.032385602081471	0,198968001060396	0,154041496542401	0.0131791694029295	0.294903823681873	0.0710576742459205
1542	FARSA	0.00324353948115862	0,0557671973711317	0,196359917475715	0.0671025799468027	0.325617255004628	0.06520356415048
2788	RANGRF	0.0114275330128172	0,108680429639472	0,202726213600042	0.0465815397292247	0.358870887470859	0.0787668186126321
2970	IGFBP5	0.0132752478853659	0,118516228175244	-0,244262918976899	-0.436551254935536	-0.0519745830182617	0.0969994051305872
3700	EBNA1BP2	0.0220432779559155	0,157943211396033	0,1745700164675	0.0256277237566679	0.323512309178332	0.0751335941398144
8189	UTP14A	0.135590256636322	0,438933743883951	0,108123350654641	-0.0344139817700085	0.250660683079291	0.0719026267774551
1776	KNTC1	0.00439412631357433	0,0655673759570815	0,329689682667655	0.105112564697529	0.554266800637782	0.113287406334048
2077	LMAN2	0.00610005789076813	0,0778733918987563	0,247803811252719	0.0722320786329789	0.423375543872459	0.0885667533444394
3989	RING1	0.026862926238013	0,17855865861141	0,165354432388498	0.0193052102132754	0.311403654563721	0.0736741914175644
4463	SMC4	0.0348293745018214	0,206835731548325	0,269195158919809	0.0195422814352027	0.518848036404416	0.125936815066907
3360	KTI12	0.0177295238435088	0,139910215687689	0,247361287416335	0.0437594356769043	0.450963139155766	0.102706481928571
2283	PPAPDC1B	0.00742502200022289	0,0862349795601883	0,155180178045375	0.0424613202567721	0.267899035833978	0.0568607664005459
5484	PSMD11	0.0555935553427501	0,268793420844825	0,167156107683023	-0.0040671098034912	0.338379325169537	0.0863731549703029
3133	TXNDC17	0.0149448231141296	0,126480046240391	0,241956106933984	0.0480549471058022	0.435857266762165	0.097812990391213
2798	TMEM110	0.0115898909846042	0,109808986789532	0,253929808744423	0.0579513732314316	0.449908244257414	0.0988608672929204
2778	MRPL13	0.0113322772250399	0,108128375226676	0,313481737392823	0.0723189049944424	0.554644569791203	0.121654031512771
3789	DYRK4	0.0233030864551008	0,163069177125702	0,237305629451183	0.0328994325406912	0.441711826361674	0.103112231984723
3619	RFC5	0.0208204915097074	0,152515528538055	0,266797122630044	0.0413476806549087	0.49224656460518	0.113727448155332
2893	ETFDH	0.0124517060912405	0,11412270549922	0,261848325566054	0.0576500751906356	0.466046575941472	0.103007333837363
1858	ANAPC11	0.00482454176618028	0,0688496904899193	0,270448310486817	0.084198109832842	0.456698511140791	0.0939534817794369
2022	GARS	0.0057626789859738	0,0755089105908264	0,309182522382227	0.0916546499297584	0.526710394834696	0.109731430780859
2734	DRG1	0.0109732690187853	0,10641806968326	0,197716983418561	0.0463067232710688	0.349127243566053	0.0763785545896734
5560	NDUFB7	0.0572712514761412	0,273120005915447	0,191479870074318	-0.00602035614921675	0.388980096297854	0.0996285310876071
2892	RBM28	0.0124482660619009	0,11412270549922	0,236688831407166	0.0521182574851437	0.421259405329188	0.0931061979697946
3547	GALR2	0.0199336631288683	0,149010735230319	0,318970317135238	0.051377097320585	0.586563536949891	0.134986779149117
2566	NOP16	0.00958445611064498	0,0989956871988972	0,192490214645499	0.0478351850551442	0.337145244235853	0.0729708942014567
11936	HIST2H2AC	0.292236602934736	0,649183438908723	0,0794509527476742	-0.0693537458978987	0.228255651393247	0.0750641851326944
2748	HDDC3	0.0110608950328036	0,106724756839442	0,20320157147693	0.0474157872167691	0.358987355737091	0.0785857775808519
10632	ZNHIT2	0.23572423215857	0,587869452190038	0,0860557545322777	-0.0570071356545697	0.229118644719125	0.0721677431717532
8728	NFX1	0.156659774589515	0,475920476998279	0,131285105642843	-0.0511698481544542	0.31374005944014	0.0920389783042981
3935	RHBDD1	0.0260031903001741	0,175200323069404	0,176036427201619	0.0214571010631757	0.330615753340062	0.077977182579298
3398	MAT2A	0.0182240034509162	0,142204076368759	0,218548152351043	0.0378657645487029	0.399230540153383	0.0911448114989725
5390	POLDIP3	0.0536444993852105	0,263870159336346	0,110771504916932	-0.00176871608640332	0.223311725920268	0.0567706534885016
1763	TXNDC5	0.00432119299936934	0,0649894681669189	0,254983602162753	0.0816309624111838	0.428336241914322	0.0874473370934795
2237	ZSCAN18	0.00711728927420721	0,0843262375893356	-0,211665206325631	-0.364577394172399	-0.0587530184788632	0.077136198534391
4336	CHAC1	0.0325902270125141	0,199260308629539	0,226825760484824	0.0191561216342559	0.434495399335391	0.104758467703013
1882	CD2BP2	0.00495439210667233	0,0696737983917485	0,21933848931682	0.0678100110634406	0.3708669675702	0.0764381894390237
3124	RPS6KB2	0.0148879902866868	0,12636205584235	0,225438541145812	0.0448795632477419	0.405997519043882	0.0910825576589684
4699	MAGT1	0.0393922248935388	0,222246075051468	0,223150262676336	0.0110446530809535	0.435255872271719	0.106996182857593
5539	MRPS33	0.0569068152796591	0,272330414807507	0,263032531107782	-0.00786559441796836	0.533930656633533	0.136653931170538
2694	C16orf58	0.0106826514082339	0,105141226275286	0,177365438612468	0.0420536821034884	0.312677195121448	0.0682577017639242
5478	SLC25A46	0.0554682439355536	0,268481286592041	0,210273991304775	-0.00500386761784491	0.425551850227395	0.108596416673825
18271	DNAJC15	0.588734243964388	0,854375156188263	0,0670172539697424	-0.177959983985091	0.311994491924576	0.12357819954958
4608	GOLGA3	0.0374994622082085	0,215776527875575	0,180268535095124	0.0106210760661409	0.349915994124107	0.0855782672708072
6198	AAMDC	0.0736156918823208	0,314827083855293	0,108057535234471	-0.0105057233359323	0.226620793804874	0.059808960820936
3007	IMPAD1	0.0137200290579854	0,120979903715491	0,205318463104218	0.0428924888177036	0.367744437390733	0.0819354060401098
4882	CBX5	0.0428387396381256	0,232663376979791	0,233304577874986	0.0076625803432476	0.458946575406725	0.113824582359297
1881	DSN1	0.00494428193882112	0,0696737983917485	0,33448149773054	0.103463339618304	0.565499655842775	0.116536574096055
2874	KDELR2	0.0121914908850404	0,112476472100503	0,303172158822511	0.0674741144019157	0.538870203243106	0.118897331890991
2608	RPLP0P6	0.00994902905540268	0,101106225347276	0,179578554183209	0.0439310570130194	0.315226051353398	0.0684270653618415
5384	MCTS1	0.0534812927820109	0,263383446901007	0,188964482381443	-0.00288389598018396	0.38081286074307	0.0967774695410991
23933	BTLA	0.870415458835315	0,964303562743014	0,0214951430185599	-0.239088568447639	0.282078854484759	0.131450848918777
4557	PTGDR2	0.0364904779946222	0,212273083459722	-0,173443871885846	-0.335781925165278	-0.0111058186064139	0.0818910544919882
5827	NUDT18	0.0640376408808109	0,291371003642865	0,257528065611116	-0.0152896523824024	0.530345783604635	0.137622265139098
1405	LOC338598	0.00268974956978901	0,0507606475750574	0,13578693335879	0.0481857147079367	0.223388152009643	0.0441902315888527
3540	LPAR2	0.0198158788339395	0,148423171548561	-0,233265783809044	-0.428767643612164	-0.037763924005923	0.0986204597813224
9923	EXOSC3	0.20450829858184	0,54643155300433	0,0981537560136179	-0.054265218025163	0.250572730052399	0.0768873979727842
5571	LGALS1	0.0575406667349508	0,273863000983167	0,199376619609894	-0.00649481268234339	0.405248051902132	0.103851366574958
15458	CWF19L1	0.452519362557036	0,776192203274627	0,0520380329182326	-0.0847815092226336	0.188857575059099	0.0690183007291619
1667	COQ5	0.00380211115470118	0,0604756912218967	0,268824492099486	0.0887138384126352	0.448935145786336	0.0908564015503457
1496	CCDC167	0.00308736949107453	0,0546690888698147	0,401969483128498	0.138785191285991	0.665153774971005	0.132762705658494
1580	POMP	0.00340783405312971	0,0571743874954149	0,267050436229442	0.0903019121888691	0.443798960270016	0.0891603830475336
12368	TMEM183A	0.311161943479187	0,667081090827186	0,0470484617979743	-0.0446057386848153	0.138702662280764	0.0462347488745369
10924	FARS2	0.248392943912252	0,602872252010034	0,0778982443805177	-0.0551581730364477	0.210954661797483	0.0671200011894066
5217	EED	0.0494255003782387	0,251201292414989	0,184512149111198	0.000472176267284685	0.368552121955111	0.092838537486481
9375	EIF4EBP3	0.182481696718547	0,516050906123444	-0,0784310952691322	-0.194299958385272	0.0374377678470074	0.0584497792827155
7786	PPAT	0.12100641432079	0,412083878206492	0,153553225083812	-0.0412013251624801	0.348307775330104	0.0982434812084962
2456	BRP44L	0.00878991259923838	0,0948832437964372	0,134240882671118	0.0345377969667551	0.233943968375481	0.0502949903580606
2196	LOC440392	0.00685182885404868	0,0827305291735432	0,149843682996432	0.0421169738553775	0.257570392137487	0.0543424885927863
3406	GPR157	0.0183461960183656	0,142821311634458	-0,234170299756816	-0.427976998441228	-0.0403636010724046	0.0977653396863071
4883	NDUFS8	0.0428472664451187	0,232663376979791	0,104946163021479	0.00344257356990021	0.206449752473057	0.0512032502977215
10144	ALG2	0.214891856938041	0,561662147689019	0,0950711795334633	-0.0559891737032684	0.246131532770195	0.0762020448600236
6500	CCL28	0.0820266034985237	0,33460544488667	-0,13769705125997	-0.293185382547554	0.0177912800276137	0.0784357281186708
4828	ICOS	0.0416869788938389	0,228897008679163	0,323708903948423	0.0124108255366052	0.63500698236024	0.157033593710731
4512	C1orf122	0.0356861197566187	0,209711317674367	0,21520759272802	0.0146674172867836	0.415747768169256	0.101162026420406
2735	MCM3	0.010976934587355	0,10641806968326	0,328926924844743	0.0770251148912739	0.580828734798212	0.127071283835234
2772	COPA	0.0112632382839563	0,107736206024207	0,207402208668212	0.0479857409680181	0.366818676368406	0.0804172674221103
3104	G6PC3	0.0146830298820684	0,12542543083861	0,264535881573355	0.0531103229190701	0.475961440227639	0.10665313273749
10296	MRPL20	0.221551449447559	0,570505462783044	0,0646879408436642	-0.039604418976059	0.168980300663387	0.0526100390423806
5305	FANCB	0.0515003585229049	0,257404713710617	0,186636160533497	-0.00123697246016977	0.374509293527164	0.0947721662343859
3746	SLC44A1	0.0227300761591456	0,160888406129137	0,267915772566422	0.0381303132459193	0.497701231886925	0.115914742049368
1824	LOC388853	0.00465220746764192	0,0676278952875688	0,21711692898075	0.0682336832093699	0.36600017475213	0.0751038080481459
1880	FAM46C	0.0049309839595484	0,0695452338762903	0,533484720493968	0.165137741367131	0.901831699620805	0.185811779371983
9876	TNFRSF13C	0.20250858151644	0,543650437196743	0,146744146304312	-0.080115385176126	0.373603677784749	0.114438764536085
3215	LOC144871	0.01589836367275	0,131090662283099	0,150379132862518	0.0287123148019983	0.272045950923037	0.0613745442081333
8958	YWHAH	0.165379285414613	0,489510130918561	0,105963879027363	-0.0444283819976667	0.256356140052392	0.0758650272932304
9741	SLC12A2	0.196787483338365	0,535655489243069	0,184113067715268	-0.0968903266359091	0.465116462066445	0.141751510593982
1971	NDUFB4	0.00539100895829883	0,0725228830691494	0,321940125350788	0.0972672413337211	0.546613009367854	0.113335715294332
2593	CLN6	0.00976733668049937	0,0998683639030196	0,186734932838737	0.046040055560627	0.327429810116847	0.0709732045516962
2784	MIS18A	0.0114062211602252	0,108602994802819	0,313983548652883	0.0722102714502312	0.555756825855534	0.121961968978578
3798	PIGF	0.0234848680814713	0,163955049283889	0,216794069217111	0.0298045525074016	0.40378358592682	0.094326428049174
2415	HABP4	0.00848885340373476	0,0931998163059728	-0,208415512046008	-0.362489007068373	-0.0543420170236439	0.0777220172458856
1679	OR51A9P	0.00386084642524289	0,0609304758478967	0,210844910526872	0.0693353381535013	0.352354482900243	0.071384175603108
4617	ST7	0.0376798371880489	0,216391787533272	0,118441453819377	0.00687087828245703	0.230012029356296	0.0562815180817126
3115	SMPD3	0.0148161183176278	0,12611536988504	-0,222366997457306	-0.400334378785283	-0.0443996161293289	0.0897752327794626
4662	DTYMK	0.0385902194731689	0,219480838552354	0,18195958299401	0.00972783033231878	0.354191335655702	0.0868819082004859
4964	ELMOD2	0.0446752009101842	0,23863073169491	0,268690078513156	0.0065056018248888	0.530874555201424	0.13225835122265
13147	GARNL3	0.34765515560405	0,701154366079059	0,0932597079423569	-0.102729396515218	0.289248812399932	0.0988662492172728
2183	PFDN6	0.0067794501330303	0,0823440770853406	0,21823020259244	0.0615500228083966	0.374910382376483	0.0790369533286452
5878	MAPK1IP1L	0.0653061894666019	0,29449408884496	0,154546661702755	-0.00996635867358658	0.319059682079097	0.0829882115999691
3690	PMM2	0.0219629118233552	0,157810544871068	0,218593827762498	0.0322063712335345	0.404981284291462	0.0940227201872594
4829	CYTH3	0.0416874846280097	0,228897008679163	-0,140116255795138	-0.274860869757565	-0.00537164183271047	0.0679716080215991
5374	ZCCHC10	0.0532526651108343	0,262745518312946	0,198054409345043	-0.00282655743588148	0.398935376125968	0.101333937821369
7124	B4GALT1	0.100257092709257	0,373149468442722	0,14364846262617	-0.0281095475782452	0.315406472830586	0.0866429299165886
4955	CASC5	0.0444426823801845	0,23781992397792	0,112405761724243	0.00284347684002582	0.221968046608461	0.055268440519466
3413	NDUFA8	0.0184332985539911	0,143205072123959	0,277316678330311	0.0476249309181013	0.507008425742521	0.11586746929456
4286	ADSL	0.0318075890215269	0,196737904408477	0,170551901777406	0.015126242818692	0.325977560736119	0.0784041132077183
4807	AP3B1	0.0412561896947754	0,227565606356765	0,143582320342236	0.00580247900963965	0.281362161674832	0.069502721429361
7641	CD1A	0.116350206532813	0,403709041961668	-0,160730606088863	-0.361999658256119	0.0405384460783943	0.101529706594479
2823	POLR3K	0.0117689100760133	0,11048108740804	0,16688046684811	0.0378011185042731	0.295959815191947	0.0651137779188506
24919	TRIP11	0.918626634966334	0,977377941052126	0,00851775685681126	-0.156369611930108	0.173405125643731	0.0831770507875184
6947	GBA	0.0953490717379346	0,363887373463046	0,106434126184929	-0.0189553210458441	0.231823573415703	0.0632524158597664
3915	FBXO18	0.0256348510767617	0,173616366871095	0,202682873692735	0.0251568069935657	0.380208940391905	0.0895526126384314
3894	COG4	0.0251107216267507	0,170983765776398	0,15163361396769	0.0193059529272152	0.283961275008164	0.0667523817253746
5264	ATP6V1F	0.0506434301817439	0,255047060631695	0,0816859568378599	-0.000232966571580381	0.1636048802473	0.0413238109323652
8052	PCBD2	0.130819307001747	0,430734515752924	0,137201970182534	-0.0414356519177002	0.315839592282769	0.0901133341826451
5171	MLH1	0.0484498766337215	0,248433277691573	0,177559151633442	0.00123100097522855	0.353887302291656	0.0889483266697074
4452	SHPK	0.0346106133843164	0,206124004677261	0,147349582739631	0.01086516191074	0.283834003568522	0.0688492495605296
5401	TMED4	0.053934185315156	0,2647778047827	0,134506737571756	-0.00231590062712259	0.271329375770635	0.0690198625284461
1928	TXN2	0.00518154152679766	0,0712230051751933	0,221288934291193	0.0675927622972393	0.374985106285147	0.0775316775192691
4497	RNASEH1	0.0353981526084306	0,20867792038146	0,207715183009699	0.0144656156004011	0.400964750418996	0.0974842961066417
3401	RHEBL1	0.018280787224897	0,142503815213237	0,280542769223402	0.0484905841936203	0.512594954253184	0.117058186576557
10828	HNRNPC	0.244430492718017	0,598547701737923	0,0932441944262349	-0.0646856446009854	0.251174033453455	0.07966734103573
8268	SIGLEC11	0.138482934917023	0,443997217273682	0,249211913786099	-0.0817742213345637	0.580198048906761	0.16696518825813
2354	DERL1	0.00800523614378147	0,0901536626386867	0,260598668355001	0.0694390746355977	0.451758262074405	0.0964300137257182
3091	AQP3	0.0144882710895307	0,124282234552279	0,329502048137387	0.0666872354354563	0.592316860839318	0.132576322762904
19418	NME2	0.642975519224546	0,877839406854193	0,0414153801295921	-0.135197852638283	0.218028612897467	0.0890921356787804
1584	RPP25	0.00341558475552469	0,0571743874954149	0,229514898670126	0.0775712948064622	0.381458502533789	0.0766475985903968
1451	LOC387710	0.00290272444293967	0,0530061853301848	0,281058496137693	0.0982592307492749	0.463857761526112	0.0922126654879323
1913	HIRIP3	0.00510359840917779	0,0707380615887868	0,245414515256442	0.0752709645412328	0.415558065971651	0.0858285195714175
9244	PRICKLE4	0.177238754407081	0,508333356358309	0,0808612694221331	-0.037155655350696	0.198878194194962	0.0595333640037749
8071	ST14	0.131276148086235	0,431270854479806	0,15608745888317	-0.047382847700752	0.359557765467093	0.102640124279947
2251	TARS2	0.00722840461027856	0,0851324585902993	0,135140306897373	0.0373171855643463	0.232963428230399	0.0493466466908421
1896	SEC24A	0.00500772362966216	0,0700138879896766	0,472663918333214	0.145711157221795	0.799616679444632	0.16493056209313
1554	NT5DC2	0.00328131362996934	0,0559737672436978	0,304234653060943	0.103712596810688	0.504756709311198	0.101152886236536
2304	COMTD1	0.00764368398812611	0,0878589646027706	0,249216497933496	0.0675087748100052	0.430924221056987	0.0916620395238299
3243	ABCF1	0.0161883221779646	0,132319536123298	0,205516499908047	0.0387710375492475	0.372261962266846	0.0841143617806722
5045	RABGGTA	0.0463137031912434	0,243410870191441	0,16870225480607	0.00280704519375072	0.334597464418388	0.0836854537545661
14206	GTF3C3	0.393946028057045	0,735230757388664	0,0590690306201483	-0.0777365722195978	0.195874633459894	0.0690112690810391
15619	HMGB2	0.461051841294195	0,782543183174221	0,0855895430706782	-0.143761942995452	0.314941029136809	0.115695825247644
2083	LOC440291	0.00613466833269633	0,078052551707981	0,26222150564017	0.0763041755420746	0.448138835738265	0.0937855659994973
7470	MXD4	0.110890046939654	0,393571822275468	-0,0989401464076985	-0.220953164562135	0.0230728717467379	0.061549184042623
8657	TCERG1	0.153762738539739	0,470852709491876	0,110987161321326	-0.0421700834646337	0.264144406107285	0.0772598169390445
3810	CHD8	0.0237166227239929	0,165033714599903	0,170455137036593	0.023183304761843	0.317726969311343	0.0742909342468658
2233	TRPM4	0.00710712230055077	0,0843262375893356	0,35582581322428	0.0988155308177393	0.612836095630821	0.129648240916918
6328	SLC41A2	0.077381224318199	0,324235645195488	0,162662335956309	-0.0181642399830655	0.343488911895684	0.0912175468703069
1512	IGLL1	0.00312551951208015	0,0547860416678218	0,265167141524959	0.0913206810602693	0.439013601989649	0.0876964438069736
5375	TCEB3	0.0533277439924332	0,263067001294766	0,108500275636576	-0.00158376713260411	0.218584318405756	0.0555316400745054
17967	WDR43	0.573900167885883	0,84693955315268	0,0717935769271715	-0.180526912328419	0.324114066182762	0.127282485638212
2405	RNF144A	0.00838850819109292	0,0924828668136502	-0,227504618666378	-0.395423883422651	-0.0595853539101061	0.0847064836778644
3273	PDSS2	0.0166887832079969	0,135144448544767	0,286266390923305	0.052893286944054	0.519639494902555	0.117724521077219
10809	BACE1	0.243618689774382	0,597608433654152	-0,107536432927191	-0.289358095502522	0.0742852296481405	0.0917195160160691
6870	AFF4	0.09282054371851	0,35824406356569	0,178353843375642	-0.0301335215810389	0.386841208332322	0.105170967740819
1818	GORASP2	0.00462998111370844	0,0675269247689655	0,311865376394844	0.098130510614482	0.525600242175205	0.107818057361631
1701	ASCC2	0.00393266037350698	0,0613018752519328	-0,262568639051582	-0.439161317412797	-0.085975960690367	0.0890817670560093
6591	ATIC	0.0849163266970173	0,341568842230334	0,16395763281027	-0.0229498942586158	0.350865159879155	0.0942850685650061
1621	PAQR4	0.00357893015694087	0,0584964026373283	0,344734851350664	0.115326505121654	0.574143197579674	0.115724508224942
5009	STRA13	0.0455777790111133	0,241264243946448	0,16027512258013	0.00320970068100179	0.317340544479259	0.0792312878201693
3226	KDM6B	0.0159956873955286	0,131438162890694	-0,261575967425084	-0.473409468639216	-0.0497424662109521	0.106858918415729
2019	PHPT1	0.00572453944017285	0,0751788822467474	0,261315161356728	0.0776142281658087	0.445016094547646	0.0926675097198089
7635	DHX36	0.116167915702977	0,403395285850981	0,117627627020191	-0.0295928948731132	0.264848148913495	0.0742650508439416
3586	NUP155	0.0204828137696867	0,151441020274537	0,237939935429112	0.0374234525371064	0.438456418321119	0.101150074768893
1958	CAPRIN1	0.00530969069807273	0,0719000942891285	0,177915314580662	0.0539808303774527	0.301849798783871	0.062518463134776
5718	MCAT	0.0610955568638241	0,28330687132639	0,165997671103859	-0.00786242504847853	0.339857767256196	0.0877033222979841
2598	LSM2	0.00980753610519302	0,100095003783369	0,259177324936083	0.0637904181414145	0.454564231730752	0.098562472002801
2443	SERTAD2	0.00866787707481992	0,0940764472529064	-0,239920038155418	-0.417778967387365	-0.062061108923472	0.0897205243711356
2710	FRMD4A	0.0107999339784795	0,105667988723019	-0,206367148883131	-0.364046535989077	-0.0486877617771845	0.0795410011448766
2565	COPS6	0.00957890393319531	0,0989956871988972	0,178596369155291	0.044393126510588	0.312799611799995	0.0676985145158898
1555	APITD1-CORT	0.00328264031921365	0,0559737672436978	0,377319301138851	0.128615883854176	0.626022718423527	0.125457862070984
7811	RAB30	0.12156799574727	0,412671285013297	0,217451057951151	-0.0587674730355231	0.493669588937825	0.139337797366531
7863	CERS6	0.123784583732681	0,417404068986934	0,174943450924366	-0.0486147730909409	0.398501674939672	0.112773427641497
2321	DTNBP1	0.00774507739801271	0,0884794171513602	0,182083231268308	0.0490950842602998	0.315071378276316	0.0670855623399369
4696	GAL3ST4	0.0393372117605313	0,222109491020121	-0,230099653823508	-0.448748353639293	-0.0114509540077229	0.110296829544927
23693	PSMA3	0.857815733521918	0,959847449171604	0,017415754051481	-0.174826927176052	0.209658435279014	0.0969763747073616
1379	KCNN3	0.00260312651763569	0,0500521389522192	0,30816829270176	0.110042798909982	0.506293786493538	0.0999439458623236
8943	ZNF511	0.164996055523644	0,489194947132889	0,100772628205758	-0.0421210185945854	0.243666275006102	0.0720823687379308
2123	CYC1	0.00633401067915186	0,0791080043135712	0,349473408744472	0.100704457497728	0.598242359991217	0.125490920526167
7411	PARD6A	0.109154605843988	0,390532232351012	0,13804593739152	-0.0313536308735829	0.307445505656622	0.0854532193498613
2722	POMC	0.0109157304435592	0,106291752746169	0,339078015198798	0.0796075291928382	0.598548501204757	0.130889284917086
14995	ABCA1	0.432276091048389	0,76437482855272	0,111447989454091	-0.168822289081231	0.391718267989414	0.141381692020874
1527	NAT14	0.00317545071738084	0,055138883936708	0,213970295818861	0.0734467402176879	0.354493851420034	0.0708867817290845
2177	PRADC1	0.00675250571933236	0,0822428521580604	0,281348065692837	0.079453871921617	0.483242259464058	0.101845057826807
2615	TRAPPC2L	0.00999571995904095	0,101352395684119	0,199628278499528	0.048738181510519	0.350518375488537	0.0761161594907081
6168	LOC145758	0.0729070382538861	0,313395596614939	0,0751744997137561	-0.007102477322133	0.157451476749645	0.0415044302538505
1757	DNAJC1	0.00426175352603868	0,0643143965525985	0,333357064244758	0.107083814874122	0.559630313615395	0.114143015885467
11382	PPFIBP2	0.268573825238335	0,625645634692662	0,12202682564073	-0.0954858194737918	0.339539470755252	0.109723749385546
6498	GTPBP4	0.0819398032761368	0,334312201511877	0,160623525659595	-0.0207013049409294	0.341948356260119	0.091468890278601
1522	CHST12	0.00315935156606804	0,0550155338941521	0,30045965223831	0.103244081144949	0.497675223331671	0.0994849374673461
4908	SUGP1	0.0434072085400444	0,234503287375566	0,11652805303548	0.00351390572729725	0.229542200343663	0.0570097245138799
3015	IFI44	0.0138321117615986	0,121644591495452	0,429734360796598	0.0893601300588588	0.770108591534338	0.171700991319848
2377	TMED10P1	0.00815390915027967	0,0909464431730298	0,165066148014437	0.0436893744741877	0.286442921554685	0.061228231922537
4395	POU2AF1	0.0336180835600411	0,202817630396926	0,293844294067777	0.0232027712704271	0.564485816865127	0.136524488519294
1543	PCNA	0.0032471350624473	0,0557671973711317	0,404479218575491	0.138191424303939	0.670767012847042	0.134328260261365
3381	MRPL53	0.0179743477094195	0,14096120364249	0,230811028305213	0.0404134946409313	0.421208561969495	0.0960455942982367
6116	SUCLA2	0.0715983562144007	0,310342050758726	0,209603211476285	-0.0187366817171698	0.437943104669741	0.11518552956905
2398	ECH1	0.00830190484266749	0,0917952489171512	0,189348757621998	0.0497845022217874	0.328913013022209	0.0704028649674615
8410	CYP27A1	0.143860914623405	0,453518707775631	-0,175765296100451	-0.41241581373683	0.0608852215359268	0.119377804795773
1483	SRPRB	0.00304128705106434	0,0543760796756379	0,399429713748004	0.138334025995714	0.660525401500293	0.13170911416895
5993	SRR	0.067816929453037	0,300044365834687	0,2015374009327	-0.0150178129943767	0.418092614859777	0.109240775443457
6072	RAB1A	0.0703504899122634	0,307204090912988	0,144621330685602	-0.0122221440800674	0.301464805451271	0.0791193271034225
6300	ZFP36L2	0.0765010204744828	0,321972152044589	-0,261060805752046	-0.550397423347701	0.0282758118436082	0.14595518573374
8823	PIGT	0.160164705219871	0,481268906246607	0,0895557937753013	-0.0359677941517499	0.215079381702353	0.0633200828229125
1963	FBXO6	0.00533513232322419	0,0720636951351449	0,361377403174469	0.109499467077315	0.613255339271623	0.127059240723782
3741	TIMD4	0.02263645059483	0,160439852318075	0,362629843809335	0.0518302414688979	0.673429446149772	0.156782138612559
2964	C1QA	0.0132409740731074	0,118322668207457	0,393071246209879	0.0837568187653796	0.702385673654379	0.156032945580634
1489	LOC340477	0.00306378827488643	0,0545576535316412	0,26271520232837	0.090848753119895	0.434581651536844	0.0866976317207009
2567	F2RL1	0.00958702641645578	0,0989956871988972	-0,351462288624568	-0.615593412598059	-0.0873311646510775	0.133240332931131
3020	HIST1H1D	0.0138654208280043	0,121735640150508	0,335230879672253	0.0696130418881432	0.600848717456362	0.133990302264999
5845	C20orf96	0.0644511324935518	0,292373272552015	0,144958286892217	-0.00884861888936042	0.298765192673795	0.0775875369216287
9891	PAOX	0.203196448917042	0,544712753314668	0,130131859182205	-0.0713548458591059	0.331618564223515	0.101639501082028
2708	TIMM44	0.0107772068006518	0,105523500117904	0,241657844694715	0.057068649069952	0.426247040319478	0.0931155916445558
3253	MPV17L2	0.016301837401689	0,132825611030547	0,213009042853583	0.039995667550408	0.386022418156758	0.0872761959292892
6456	GOLGA5	0.0805981782209819	0,331019314673069	0,15250282585625	-0.0188866000340137	0.323892251746513	0.0864569984141136
6076	SERTAD1	0.0704751421773639	0,307527980085649	0,219905548313368	-0.0186919834399855	0.458503080066721	0.120359971551681
2004	FKBP2	0.00559965739919837	0,0740892794110503	0,370193868309731	0.110652731294935	0.629735005324527	0.130924924654644
4540	SEC24D	0.0362293236671074	0,211551290553005	0,299137690438722	0.019553223799209	0.578722157078235	0.141035735800527
2962	PTRH2	0.0132287787085844	0,118322668207457	0,224684911868583	0.0479006944574237	0.401469129279743	0.0891783884855479
2719	RNF130	0.01090199664023	0,106291752746169	-0,208135599168634	-0.367377522250379	-0.0488936760868898	0.0803292187941269
3839	SRSF9	0.024232620736077	0,167356239354114	0,132480344491398	0.0175883118724545	0.247372377110342	0.0579570194038127
1825	LOC441869	0.00466208018555941	0,0676886721145736	0,159676333707633	0.0501544903474549	0.269198177067811	0.0552480398864538
2984	GEMIN4	0.0134381466148178	0,119407660017391	0,202666091037985	0.0428341921268034	0.362497989949167	0.0806268307330495
11099	ANAPC1	0.255890290748774	0,611301734687552	0,0535492078538198	-0.039383558723846	0.146481974431486	0.0468797185759222
9117	OTX1	0.172651212938254	0,501939248916599	-0,114496341180652	-0.279820388644124	0.0508277062828194	0.0833973323331857
9016	VKORC1L1	0.168031868319797	0,494162043977308	0,118926758499039	-0.0509320347788585	0.288785551776937	0.0856848743425583
18211	TMEM179B	0.585336349075219	0,852197078220672	0,0306817414265941	-0.0804574456421864	0.141820928495374	0.0560639051694104
17460	NSMAF	0.549490624665165	0,834434032290318	0,0600332504568478	-0.138172293784323	0.258238794698019	0.0999843271258717
7548	NUDT21	0.113760845575723	0,399454955217987	0,17259067455448	-0.0419767082960169	0.387158057404976	0.108238018666937
5663	POLR2F	0.0597295118594869	0,279662370996697	0,127812337852846	-0.00533232498983557	0.260957000695528	0.0671645163897557
4011	MT1F	0.0272660315288949	0,180244035399813	0,282881789710795	0.0323531586588701	0.53341042076272	0.126378586922945
5138	TAP1	0.0479877554024505	0,247589775995271	0,182573360731292	0.00164631934692325	0.36350040211566	0.0912682264310406
12256	FAM82B	0.306275311378821	0,66260524487675	0,0627735574187881	-0.0582794511755796	0.183826566013156	0.0610649094464438
11557	CPT1A	0.276263767691516	0,633758408367852	0,110396808666963	-0.089584896198551	0.310378513532477	0.100880307233655
1902	OR4C50P	0.00502739876336513	0,0700225725485566	0,201533545053846	0.0620629085174143	0.341004181590278	0.0703556391487435
2781	SRSF2	0.0113898953071543	0,108595136306795	0,171522375205591	0.0394739217444808	0.3035708286667	0.0666115361094857
3150	UCHL5	0.0151654146439091	0,127644967226678	0,225429438316141	0.044366588875263	0.406492287757019	0.0913367344901888
10356	LMO4	0.224338180496625	0,574384594039014	0,0842986143735836	-0.0524375566979995	0.221034785445167	0.0689762443866113
5134	ARFGEF2	0.0478934449916988	0,247349959866555	0,191992359660968	0.00181312000074549	0.38217159932119	0.0959354763941434
3279	MRPL23	0.0167594135869224	0,135516859054638	0,201888143230555	0.0371932449115031	0.366583041549606	0.0830799595063685
3099	SLC25A33	0.0145709032062933	0,124668440953491	0,235651122471447	0.0475306043945842	0.42377164054831	0.0948969590658832
14082	RPS27L	0.388975260476773	0,732401578720469	0,127160083491845	-0.164261089654949	0.418581256638639	0.147006734947134
4156	GYS1	0.0295591485920899	0,188578966107096	0,172774790046576	0.0174772374558651	0.328072342637287	0.0783394902474761
7364	UFSP2	0.107799756104045	0,388118203138057	0,174740183488415	-0.0388568752324602	0.38833724220929	0.107748540910067
1739	ACY3	0.00417975532647918	0,0636948577641158	0,237574007766449	0.076675774700414	0.398472240832484	0.0811647405244861
5938	WEE1	0.0667112093606386	0,297886109160884	0,211103981286947	-0.0148016512537784	0.437009613827673	0.113957572428174
1754	CHCHD3	0.00424744023817556	0,0641986322762269	0,231779095205989	0.074515074634888	0.38904311577709	0.0793314704596676
5265	BCCIP	0.0506438911644682	0,255047060631695	0,178399721953818	-0.000509155708088793	0.357308599615725	0.0902501684216507
2702	NME7	0.0107491422353821	0,105482422787252	0,189902197913498	0.0448995893444977	0.334904806482499	0.0731462296111501
6174	ZNF706	0.0729850599168945	0,313404874535523	0,148570012502544	-0.0140818136884613	0.311221838693549	0.0820493365095476
4031	SPA17	0.02774275974584	0,182485555609265	0,273710160553846	0.0305399416319195	0.516880379475773	0.122666652989162
7197	TEX30	0.102598826097862	0,377863543587161	0,151835628866522	-0.0309759154731823	0.334647173206227	0.0922188595764318
11262	NENF	0.262975694636059	0,61914407239168	0,0672146684535856	-0.05119240235309	0.185621739260261	0.059730172265745
3672	SDSL	0.0217384448097251	0,156970278902468	0,319522029551004	0.0475508672642276	0.591493191837781	0.137195222076115
2520	WDR4	0.00923167156163744	0,0971340362923876	0,218888905744718	0.0552353340879794	0.382542477401457	0.0825546646865482
5082	RPS19BP1	0.0470031487147633	0,245235830022028	0,209197135183721	0.00282130850836665	0.415572961859075	0.104105807151759
2706	EXOSC9	0.0107670061237585	0,10550154004858	0,224360095943376	0.0530065724099929	0.395713619476759	0.0864388875534479
1396	PGAM5	0.00265876435723688	0,0504890345603838	0,21756699071368	0.0773781884954869	0.357755792931873	0.0707179161613806
1967	MAGED2	0.00537647403073124	0,0724654325587814	0,194801927692948	0.058899536190861	0.330704319195035	0.0685556462164314
2048	LDOC1	0.00595076798867351	0,0770149261375048	-0,247730907248907	-0.422713778403201	-0.0727480360946127	0.0882697035438478
5567	IL28B	0.0573900714625046	0,273342508501583	0,129417447055392	-0.0041338192982478	0.262968713409032	0.0673696265878877
1977	AURKAIP1	0.00543034798531556	0,0728303878758938	0,225150125045324	0.0678859696644506	0.382414280426198	0.0793315384641447
2455	SEL1L3	0.00878900688885831	0,0948832437964372	0,348771927101758	0.0897364147602019	0.607807439443314	0.130669863460843
5700	RNGTT	0.0605953262489551	0,281874574647552	0,218712605309398	-0.00990833662276461	0.447333547241561	0.115327303953499
3241	LPCAT2	0.0161680360340345	0,132272593471899	-0,278963587484245	-0.50525591455638	-0.0526712604121095	0.114152639587744
6779	AIM2	0.0901881157295892	0,352756732345487	0,323544721939919	-0.0515645815801755	0.698654025460012	0.189223018229378
12396	KCNA3	0.313073032721624	0,669611953289128	0,17437201488146	-0.166669455353893	0.515413485116813	0.172037578736997
8902	TSPAN31	0.163064186846628	0,485693879379729	0,0793578562123318	-0.0326509596573579	0.191366672082022	0.0565025874012374
18767	SRD5A1	0.611410096257695	0,863769414004393	0,0389797974985926	-0.112665973199012	0.190625568196197	0.0764973573404951
8810	OXCT2	0.159600390407854	0,480341016079938	0,145582644060165	-0.0581914717949568	0.349356759915287	0.102793380162227
13151	TRMT10C	0.347889146909018	0,701412875849184	0,0624296234283108	-0.0688327501061893	0.193691996962811	0.0662149999135376
1492	TSPAN5	0.00307659837491845	0,0546156399925907	-0,348422958943705	-0.576461913841512	-0.120384004045898	0.115033721943728
3161	WDYHV1	0.0152828953569638	0,12819549838339	0,209501742676132	0.0410322404107124	0.377971244941552	0.0849840497132756
1819	MANF	0.00463275241047717	0,0675301980009907	0,505617934058405	0.159071729704817	0.852164138411993	0.174814429096686
6595	LAS1L	0.0849684218881388	0,341604319258506	0,189154431978673	-0.0265133516455707	0.404822215602917	0.108793113285269
1389	LSM12	0.00263663833805979	0,0503003137082296	0,259065525143655	0.0922843470962762	0.425846703191033	0.0841323784769464
4351	WDFY1	0.0328608718351149	0,200243984171496	0,270976952089794	0.0224909185655729	0.519462985614016	0.125348203337167
5108	LOC441813	0.0474321306651514	0,246214358767911	0,184706829615436	0.00213050024844041	0.367283158982432	0.0921002059289457
9551	CCRL2	0.189015917141007	0,524730345602909	0,246701591606604	-0.123258355374489	0.616661538587696	0.186625437265362
3418	OAS1	0.0185011099931145	0,143521630037282	0,368137173790181	0.0630407672729976	0.673233580307365	0.153905174706034
2742	DBF4	0.0110159714339391	0,106523881316884	0,281984618752398	0.0659239917349337	0.498045245769863	0.10899128222392
7821	SYNPO2L	0.121926382389945	0,413356696688307	0,157877459887406	-0.0428623643270994	0.35861728410191	0.101262738781068
3852	MBTPS2	0.0244015425886518	0,167963255054355	0,177465064860617	0.0233733586836353	0.331556771037599	0.0777312038205982
9360	HIST1H3C	0.181868979334774	0,515148193055999	0,144390987333567	-0.0686213555727258	0.357403330239859	0.10745358237344
14792	C17orf42	0.421994201758622	0,756434306356806	0,0498598139044782	-0.0727616956143779	0.172481323423334	0.0618561361002273
11073	TP53I11	0.255142458097254	0,610919036187092	-0,121233936215421	-0.331298388306004	0.0888305158751619	0.105966525688029
3558	DCXR	0.0201457034457358	0,150055665785813	0,217671604480253	0.0347406715120633	0.400602537448443	0.0922790848931922
4887	C6orf72	0.0429274709401511	0,232908101489279	0,0971639404014619	0.00315034542260624	0.191177535380318	0.0474249399563091
2513	GPR165P	0.00916069343818331	0,0966557049396859	0,200171260771448	0.0506688089492359	0.349673712593659	0.0754161651044619
5351	C19orf52	0.0525112565593165	0,260162040982692	0,210334098523569	-0.00232414621983448	0.422992343266972	0.107274958376374
19113	APOBEC3H	0.626626788377672	0,869279698016015	-0,0337503848234597	-0.170883591132732	0.103382821485812	0.0691765278914828
11648	ARSB	0.280206166605746	0,637849116376317	0,0832347414067677	-0.0687922102180348	0.23526169303157	0.0766896431752081
4833	RPN1	0.0417628698767507	0,229121145206299	0,220575948628391	0.00837643714563241	0.432775460111149	0.107043551446908
6150	CEP128	0.0725195799814121	0,312659620033681	0,260776051425113	-0.0242459941949107	0.545798097045137	0.143778709906733
6015	OTOF	0.0686171127855212	0,30247427190492	0,194728254599403	-0.0151276791566377	0.404584188355444	0.105861339097753
5033	TADA2A	0.0461187881845766	0,242956241471622	0,1383402050187	0.00242564742210905	0.274254762615291	0.068561783374589
2240	MPZL3	0.0071261864340713	0,0843530505800895	-0,174110879804721	-0.29991304202046	-0.0483087175889821	0.0634606089767879
2817	CNOT9	0.0117090170240413	0,110211070781844	0,155815943248365	0.0353832713732012	0.276248615123529	0.0607519820270898
2856	ILVBL	0.0120455408121748	0,111830362267092	0,156327831701055	0.0350044638801988	0.277651199521912	0.0612012915312449
4720	ITPR3	0.0397583957368384	0,22334615740726	0,151883132888677	0.00724408242204211	0.296522183355312	0.0729628335695542
14281	METTL6	0.397510221430845	0,737947825734948	0,0511746273679548	-0.0682478544323375	0.170597109168247	0.0602423939865938
4384	MT1G	0.0334718956561414	0,202374818678462	0,218362420317274	0.0174119299462175	0.419312910688331	0.101369008835176
1567	MRPL2	0.00333557145873683	0,0564064197626484	0,275792930681318	0.0936890395969105	0.457896821765725	0.0918618855329447
14608	TCEB1	0.413731109263205	0,750963880210425	0,0816318298265567	-0.115584803779718	0.278848463432831	0.0994854734495213
1594	LOC401051	0.0034590364638353	0,0575384892337472	0,176743715613483	0.0595719156783199	0.293915515548646	0.0591070427393779
15514	NDUFB8	0.455516893489169	0,778440908159264	0,0612165105766908	-0.100810548568001	0.223243569721382	0.0817341742219575
4338	CENPC1	0.0326135306649861	0,199288159209416	0,114123647479205	0.00962377674803483	0.218623518210376	0.0527147174404133
5608	DLD	0.0586470730979764	0,277254289093977	0,223239751812724	-0.00830755866776778	0.454787062293215	0.116803503781043
4752	BIK	0.0404158870931483	0,225486204922928	0,326778770700571	0.0145361801964903	0.639021361204652	0.157510050645217
12896	POLE4	0.336140580696298	0,691008930310069	0,0932370927463527	-0.0980664645074903	0.284540650000196	0.0965026357967944
3086	THOC6	0.0144713353354369	0,124282234552279	0,189215544984622	0.0383217108272043	0.340109379142039	0.0761180446966448
4119	VOPP1	0.0290321536787696	0,186887000435197	0,285188353363455	0.0297011334579184	0.540675573268992	0.128879935570483
6764	DOT1L	0.0896699419810892	0,351507763398667	0,189042350926932	-0.0297704217805892	0.407855123634453	0.110379595734655
1656	KIAA1486	0.00374715854070495	0,0599779095528556	0,185545739030722	0.0614350151353949	0.309656462926049	0.0626073668387401
2537	BNIP1	0.00938780689107201	0,098048336831417	0,249361283616352	0.0624985964163187	0.436223970816385	0.0942624491971535
1573	SH3BGRL2	0.00337517545271914	0,0568793076177949	-0,456804508268999	-0.758821390993577	-0.154787625544422	0.152351716070704
2512	VARS	0.00915533538020243	0,0966376264355363	0,292492613495828	0.0740552002136963	0.51093002677796	0.110190246543029
9577	DOK4	0.189918826276085	0,52581159848704	-0,0967948330759374	-0.242249609174288	0.0486599430224135	0.0733743244726907
9061	GNA11	0.169695277531669	0,49649471839852	0,0852630183014311	-0.0369957088276448	0.207521745430507	0.0616731313650461
5594	TPM2	0.0582715820381091	0,276201465452353	-0,126161283917302	-0.256819365639523	0.00449679780491941	0.0659101663102714
1982	PDCD2L	0.00545293641079366	0,0729488440626609	0,279003147941537	0.0840254175199383	0.473980878363135	0.0983560639303434
5919	DEFB1	0.0661152104462816	0,296172462406345	0,451873275520536	-0.0306068109376182	0.93435336197869	0.243385960674507
6125	MRPS16	0.0718645897586286	0,311100342440822	0,227147535905868	-0.0205406758898008	0.474835747701536	0.124945744016459
1719	LAMC1	0.00406514750936085	0,0627035405530558	0,394422763741595	0.128147480908135	0.660698046575055	0.134321948895436
1941	MRPL15	0.00522375644308327	0,0713568869284792	0,300675760686415	0.0916380281080029	0.509713493264828	0.105448599411222
4715	AFG3L2	0.0396136311094775	0,222742271439419	0,127809260737013	0.00618667013737409	0.249431851336652	0.0613522337680619
3052	EPSTI1	0.0141413405013235	0,122856370705306	0,40883026499276	0.0839352512523745	0.733725278733145	0.163892536204018
1611	NDUFS6	0.00355531119410323	0,0584964026373283	0,314788897512355	0.105463001155113	0.524114793869597	0.10559396296116
3697	LOC442371	0.0220357568789914	0,157943211396033	0,196902330175471	0.0289159634102293	0.364888696940713	0.0847403331306701
3990	EFHA1	0.0268860676522015	0,178667690174968	0,123367254384051	0.0143862657668958	0.232348243001205	0.0549752069656541
2690	OGDH	0.0106474495302424	0,104950603826906	0,159661280577156	0.0379125028612445	0.281410058293068	0.0614158885662199
4065	DDT	0.0283715882331923	0,185060925462016	0,11141563152585	0.0120252844747028	0.210805978576996	0.0501372300697306
5941	PEX3	0.0667526363806264	0,297912535726897	0,244708176561364	-0.0171982799482992	0.506614633071028	0.132118104588321
2274	ECE2	0.00734579587527528	0,0856524967603008	0,212620426674001	0.0583924411522888	0.366848412195714	0.0777999496199966
5392	ATPAF1	0.0537583401446733	0,264313857736553	0,157047967970929	-0.00258484862920383	0.316680784571062	0.0805264041229408
3678	CMTM4	0.0218024346417978	0,157115968793008	-0,159366800304737	-0.29508440803241	-0.0236491925770631	0.0684624324699681
3671	HSPC047	0.0217212007217543	0,156888487370557	0,155722544877702	0.0231922453754	0.288252844380005	0.0668546022274965
6172	EDEM1	0.0729630779433929	0,313404874535523	0,247602539992807	-0.0234472509901732	0.518652330975787	0.136730438458704
1442	CYP4F2	0.00286781126478411	0,052699653021188	-0,316394505107455	-0.521909522072738	-0.110879488142173	0.103671573689852
13152	ACTL6A	0.347988476701585	0,70149034450987	0,11814303386717	-0.130311834298629	0.366597902032969	0.125332482044387
2487	ECI1	0.00898612009154581	0,0958049755638669	0,287194602984684	0.0732547206173776	0.50113448535199	0.107921477503453
2486	LOC285927	0.00897849380696428	0,095762173488197	0,220210360693167	0.0561878598673586	0.384232861518975	0.0827407701502865
5683	LRWD1	0.0602097315665719	0,280918710626017	0,12870709686542	-0.00562573394700358	0.263039927677843	0.0677638849665628
10854	RPL26L1	0.245530739420789	0,599777149968842	0,150164067924427	-0.104769712489938	0.405097848338792	0.128600754302666
2088	NFU1	0.00616466691225503	0,0782835934762654	0,226641079399378	0.0658531585164344	0.387429000282323	0.0811090937995553
2888	MPG	0.0124211700121048	0,114002957399566	0,227477772704155	0.050146410295526	0.404809135112785	0.0894543945106151
3051	NTHL1	0.0141316143388508	0,122812112158187	0,228353545160768	0.0469011412497307	0.409805949071806	0.091533244339229
4451	TOMM40L	0.0345832406187858	0,206015417885218	0,276976349231376	0.0204631393020948	0.533489559160657	0.129397493858546
2442	RAB5B	0.00865500884709517	0,0939752496235579	-0,169976964155871	-0.295960212756149	-0.0439937155555936	0.0635519575835038
6777	MTF2	0.0901827324070255	0,352756732345487	0,132106219318284	-0.0210516851254839	0.285264123762052	0.0772601497018962
19737	TEX10	0.658196433051381	0,884231566213577	0,0291752748773022	-0.101191221914316	0.15954177166892	0.0657630769682553
6195	IL10	0.0735081607283515	0,31461967420698	0,280645374902326	-0.0271686184408932	0.588459368245545	0.155276055077961
8449	C3orf14	0.145275745450762	0,455886261647172	0,167767982577775	-0.0589201887448077	0.394456153900358	0.114352322301864
8780	SUGT1	0.158453923951072	0,478520022045864	0,125667603149106	-0.0497434988611388	0.301078705159351	0.0884857236060046
5721	NDUFA11	0.0611963019818339	0,28362523108693	0,187353201224241	-0.00895157658719606	0.383657979035677	0.0990254899085374
9833	UQCRFS1	0.200671183170098	0,541070347550963	0,156856380204685	-0.0846423581551079	0.398355118564478	0.121823478495993
2431	LOC391429	0.008586973566939	0,0936296630317265	0,267671512689054	0.0694885404032468	0.465854484974862	0.0999729407553361
15883	C4A	0.473455343564885	0,790376319888023	0,059662195098439	-0.104739572048137	0.224063962245015	0.0829320901662257
9057	LOC442133	0.169576587014164	0,496447300947396	0,0556644822403066	-0.0241304804724576	0.135459444953071	0.0402523838846911
4310	LOC284260	0.0322770375993916	0,198567436646837	0,184714116262062	0.0159117384671489	0.353516494056975	0.0851519680021431
4093	REXO2	0.028727002323209	0,186097353188343	0,181505344513182	0.019219456451075	0.34379123257529	0.0818647398690872
10224	HIST1H4F	0.218418489276514	0,566332330596264	0,0817532457552903	-0.0491539310904986	0.212660422601079	0.0660358217676684
3145	KIF20B	0.0151224399067701	0,127436655607247	0,217056263549129	0.0427945642823881	0.391317962815869	0.0879059100576707
1670	MAPK6	0.00382677876734673	0,0607287266448039	0,282504233475903	0.0930900295058482	0.471918437445957	0.0955495559144639
25566	PPIAL4A	0.952636392918849	0,987931367584747	-0,0035695150963736	-0.122423999782085	0.115284969589338	0.0599558691594087
9388	KPNA3	0.182963979863932	0,516717010254282	0,11986936005936	-0.0574145388459048	0.297153258964626	0.0894304516564176
2036	SNX12	0.00587072863413988	0,0764549949578678	0,17182334029602	0.0506595462450599	0.292987134346981	0.0611207949130949
5068	EIF2S2	0.0466799583722019	0,244222394680137	0,137947027495577	0.00206393675916683	0.273830118231988	0.068545909989947
1387	SLC35C1	0.00262670858160806	0,0502142595827958	0,211679229880868	0.0754585761557048	0.347899883606032	0.0687161928567674
13397	TDP1	0.358452307429532	0,70943964555453	0,113526845756391	-0.130488073755401	0.357541765268183	0.12309276024274
9056	HSPA14	0.169525633172599	0,496352933256566	0,133906579975108	-0.0580252014778401	0.325838361428055	0.0968195420370923
26327	FUBP1	0.9909164559472	0,997962158468791	0,000772577729288131	-0.133438188435899	0.134983343894475	0.0677023097383496
14196	IFT27	0.393452391190434	0,734813091443888	0,0512953294834746	-0.067381816820198	0.169972475787147	0.0598664112238621
1392	VIMP	0.00264114178479825	0,05030881783328	0,332102774689773	0.118263207666297	0.545942341713249	0.107870873660903
6276	OGFOD1	0.0758826585968858	0,320517174759159	0,118758582775767	-0.0125819747800233	0.250099140331558	0.0662544396617579
4874	EPRS	0.0426316996492726	0,231893669250505	0,231446939902613	0.00782910213689342	0.455064777668332	0.11280349965964
2495	NEFH	0.00904028300548471	0,0960366942538314	0,278211578168477	0.0707950251372484	0.485628131199706	0.104630799148389
6144	TUBA1B	0.0724389147797992	0,312616833558981	0,211468136929433	-0.0195952636878862	0.442531537546753	0.116559396572821
1957	CTPS1	0.00530859059624242	0,0719000942891285	0,302500349346587	0.0917861187535132	0.51321457993966	0.106294304946683
7327	LOC440871	0.106780393627841	0,386417652114401	0,159419205502411	-0.0348784547774301	0.353716865782251	0.0980130041245121
13455	HEXIM2	0.361811863691849	0,712935114642032	0,0773673814404224	-0.09009799297556	0.244832755856405	0.0844775197483408
8909	PINX1	0.163281585954059	0,485863298717317	0,112810582141476	-0.0464977651143621	0.272118929397314	0.0803627263147013
1990	PRO1546	0.00549674500438648	0,0732354349919826	0,284839570188988	0.0855898731467772	0.484089267231198	0.100511047584818
11967	NDUFV3	0.293483816608835	0,650212287437393	0,0851330723841087	-0.0747284342585139	0.244994579026731	0.0806417662845103
2451	MR1	0.00872358451937797	0,0943720291845397	0,261147737943776	0.0673858370746252	0.454909638812927	0.0977427415322911
4174	DHCR7	0.0298373558333089	0,189539408222373	0,174866510949062	0.0174147382087414	0.332318283689382	0.0794261816060064
2108	ERO1A	0.00627094647068965	0,0788776782117343	0,204985034264289	0.0592508482423112	0.350719220286267	0.0735152721606735
4185	ESR1	0.0299599001343967	0,189817622954248	0,132844399310597	0.0131383982936199	0.252550400327574	0.0603854145979295
3245	LOC442207	0.0161952345344239	0,132331785417642	0,131846915369845	0.0248660134008016	0.238827817338889	0.0539662678944972
3636	PELI2	0.0210777250910527	0,153706237840831	-0,280322824421012	-0.517689740963848	-0.0429559078781768	0.119739190562706
3011	PWP2	0.0137879101234284	0,121416950156993	0,14176136010056	0.0295320789742163	0.253990641226903	0.0566138005886663
2231	LOC442537	0.0071027818131466	0,0843262375893356	0,307213427804194	0.0853328740855846	0.529093981522803	0.111927130751082
10545	MSR1	0.232169919811683	0,583758846131103	0,130974273993913	-0.0851036905044657	0.347052238492291	0.109000028075959
1513	FCRL5	0.00312654642554918	0,0547860416678218	0,442752348668977	0.152468727492949	0.733035969845004	0.146432899493624
18233	THUMPD2	0.586576622045307	0,853018106374777	0,0454246137325377	-0.119664343036533	0.210513570501608	0.0832787413776035
9594	ANUBL1	0.190931581967952	0,527628682860148	0,0992225148628806	-0.0502241247219738	0.248669154447735	0.0753880107507635
4340	LOC196752	0.0326249725535116	0,199288159209416	-0,177854266813887	-0.340721452032403	-0.0149870815953715	0.0821579738715274
7402	UBE3A	0.108988558461659	0,390190619357824	0,10473451073329	-0.023726808180785	0.233195829647364	0.0648020144063044
7993	PIGH	0.128753082306666	0,427109718173559	0,149092415657477	-0.0439728164095054	0.34215764772446	0.0973913085707106
5129	TMEM187	0.0477727461878424	0,246967121304473	0,146107304882025	0.00145960226076919	0.290755007503281	0.0729671981288873
2552	ATG16L2	0.00949387275895976	0,0985786245514693	-0,295226685907589	-0.516799125416045	-0.0736542463991331	0.111771703252331
4631	TRIM69	0.0380142475546488	0,217652294085837	0,208505887754207	0.0117459449190039	0.405265830589409	0.0992550968491843
3995	SPHK2	0.0270191260823187	0,179327191006928	0,146172108346015	0.0169305101442329	0.275413706547796	0.0651956244834105
5107	CHPT1	0.0474147108529618	0,246172128111666	-0,197802439650263	-0.393307678412287	-0.0022972008882389	0.0986221642893048
1673	CHST7	0.00384069374455411	0,0607868951448793	-0,326526541180138	-0.545546740657772	-0.107506341702503	0.110484231687787
6185	RSAD2	0.0731929962508648	0,313777250701969	0,422885602440241	-0.0404227702583964	0.886193975138879	0.233714834130425
1725	RACGAP1	0.0041118488775399	0,0631699065783454	0,413670053298607	0.134035741885286	0.693304364711927	0.141060879881077
18650	HSPA4L	0.605971424288595	0,861519158981882	-0,0513924189679042	-0.248312242388126	0.145527404452318	0.0993357482395117
5669	CMSS1	0.0599394447017516	0,280348275933488	0,195325039359112	-0.00831898260959207	0.398969061327816	0.102727754602929
3238	LOC346910	0.016123753697762	0,132032529121729	0,214719678856182	0.0406158606027411	0.388823497109623	0.0878262673466602
4450	PIGU	0.0345497775714695	0,205862326361239	0,21037887465952	0.0155797183330091	0.405178030986032	0.0982659826422151
4419	WARS	0.034039373760312	0,204243945520406	0,270875389081547	0.020785867664284	0.520964910498811	0.126157079086097
3991	FBXO31	0.0269498035717941	0,179046364747211	0,209054831958519	0.0242996711686491	0.393809992748389	0.0931993123871973
3237	SLC3A2	0.0161114716210107	0,131972712397621	0,257563014684044	0.048744823498861	0.466381205869227	0.105337852264555
5535	FGF8	0.0567345958352577	0,271782770130491	0,186575265699304	-0.00544343721312529	0.378593968611733	0.0968633893657446
1738	STT3A	0.00417955259756719	0,0636948577641158	0,478660640220745	0.154487037184587	0.802834243256903	0.163528622247324
2014	ACAT2	0.00568147487588904	0,0747985632245273	0,288435889344308	0.085856633946069	0.491015144742547	0.102190635575802
3696	TARBP2	0.022017857403043	0,157943211396033	0,157646034693901	0.0231695853641761	0.292122484023626	0.067836332994544
23359	HCFC2	0.841188500976265	0,954829741430498	0,0213140040124075	-0.189041504467509	0.231669512492324	0.106113348408628
3899	ACLY	0.0251488226003476	0,171002010385523	0,158962361778617	0.0202018751371602	0.297722848420073	0.0699974056811608
4686	PRELID3B	0.0391530032577842	0,221541161199349	0,153701771297141	0.00778864006253016	0.299614902531752	0.073605540658187
23749	VPS36	0.860622341786395	0,960851572355853	0,0139042264948284	-0.142700693419089	0.170509146408746	0.0789989886616983
11080	CHPF2	0.255356174408323	0,610942214065106	0,0943253907925386	-0.0691880540661048	0.257838835651182	0.0824839780482226
3121	ZCCHC14	0.0148782495377779	0,12636205584235	-0,246516304588719	-0.443937216954124	-0.0490953922233144	0.0995885213958132
4495	UBR1	0.0353272900516724	0,208387785477217	0,19359072669203	0.0135529664239933	0.373628486960067	0.0908196306342753
17907	TSFM	0.571156441728051	0,845601899691118	0,0384656252778466	-0.0957589099957745	0.172690160551468	0.0677092555331667
5499	IFI44L	0.0558632509709602	0,269360629113477	0,457698996459712	-0.0116619876284231	0.927059980547847	0.236768059908998
5647	C10orf10	0.0594383570253438	0,279063931204988	0,186849871218379	-0.00756943921454159	0.3812691816513	0.0980743702621095
4162	UBIAD1	0.0296317514309792	0,188776042573862	0,174583546447562	0.0175886680118738	0.33157842488325	0.0791957023336369
3646	PDIA6	0.0212104339498672	0,154249768563008	0,359491401805293	0.0547662829321057	0.66421652067848	0.153717879515088
[truncated: 5,388 more rows]
