# Supplementary material for: Network meta-analysis of transcriptome expression changes in different manifestations of dengue virus infection
Source: BMC Genomics. 2022 Feb 27;23:165. doi: 10.1186/s12864-022-08390-2 (PMC8882220; doi:10.1186/s12864-022-08390-2)
Supplement: Supplementary file 6 — Additional file 6: Supplementary Table T1. Results from differentially expression analysis. [file 12864_2022_8390_MOESM6_ESM.zip › DiffAnalysis_DSS_vs_Convalescent.csv]

	gnames	p	q	logfc	lower	upper	std
5	IFI27	3.02009495553677e-18	1,36509692877787e-14	3,44105496237674	2.79236398242346	4.08974594233002	0.327276167898696
1247	GRAMD1C	1.04746339472897e-05	0,000222722469216028	-0,498819051197908	-0.712658624737096	-0.28497947765872	0.107885878385479
563	TIGD3	1.18035707019771e-07	5,55899959436809e-06	-0,474423920042855	-0.640185676640944	-0.308662163444765	0.0836297623368933
88	CACNA2D3	9.98908449492197e-13	3,00151298773421e-10	-1,10389106910213	-1.37478528975451	-0.832996848449749	0.136670965345318
14272	CNTNAP3B	0.233787191601773	0,434337681146372	-0,12030099067111	-0.319449235629098	0.0788472542868774	0.100473841116606
220	STAP2	2.6793030796848e-10	3,22916914353829e-08	0,527450769194179	0.377309523298941	0.677592015089418	0.0757489361169605
83	KCTD14	7.85249287183657e-13	2,5085403433343e-10	1,38302031936966	1.04559182929087	1.72044880944845	0.170238690818212
11866	LOC283588	0.145486552583635	0,32509488806296	-0,126192549575638	-0.296785708224373	0.0444006090730973	0.0860672908328609
9453	LINC00877	0.0784500183139884	0,220046782565895	-0,131849966972003	-0.27895572147799	0.0152557875339836	0.0742174765772653
647	RNF141	2.42044276761573e-07	9,90787006534795e-06	-0,329844559940067	-0.44845046926434	-0.211238650615794	0.0598387964275131
7347	CNTNAP3	0.0357848530072868	0,129145961275107	-0,242965794070529	-0.46949957969221	-0.0164320084488471	0.114290334764927
544	CD1C	9.72814228193681e-08	4,74157523171975e-06	-0,72864917504991	-0.98132596173414	-0.475972388365679	0.127479945025484
4684	RPGRIP1	0.00741919006635922	0,0419982546134745	-0,287794600012606	-0.496840136770265	-0.0787490632549474	0.105467201334139
66	MCM10	1.86654117888918e-13	7,49868778155252e-11	1,06462877969838	0.813520155273282	1.31573740412348	0.126688779199732
85	CENPA	8.94132998967992e-13	2,78916899619251e-10	0,718976435847533	0.543011749289806	0.89494112240526	0.0887773224567663
12	DTL	1.5242821793782e-16	3,32709191913083e-13	1,60360496010137	1.27819074307839	1.92901917712434	0.164177275803503
16	CDCA3	2.43921752286155e-16	3,97920060259645e-13	1,0198904540063	0.811011098505486	1.22876980950712	0.105383359926447
30	HJURP	5.09111399517073e-15	4,49969625273173e-12	1,19460315134223	0.934328488006027	1.45487781467844	0.131313209294095
328	CEP55	3.01538763347444e-09	2,43702101267124e-07	1,16821746028262	0.809944641095571	1.52649027946967	0.180755026583298
1031	CYP51A1	3.79418662953821e-06	9,75221640907452e-05	0,270660375346806	0.160544906324256	0.380775844369355	0.0555552178799574
694	UCK2	3.50046445692898e-07	1,33738926621717e-05	0,437664897119612	0.277868897440944	0.597460896798281	0.0806199315799682
11	CDCA5	7.40909733872557e-17	1,78592923578462e-13	1,27206151762826	1.01750798845166	1.52661504680486	0.128426795082007
425	CDC6	1.83774220274667e-08	1,14653492954889e-06	0,926743622914619	0.624589922781767	1.22889732304747	0.152441930213079
24	CDC45	1.75955530684208e-15	1,86831047363537e-12	1,23242766180201	0.969782759644478	1.49507256395953	0.132509037049405
87	RAD51	9.60339171109877e-13	2,9268267956297e-10	0,699575987887614	0.528063865387954	0.871088110387273	0.0865309244841098
127	TIPIN	6.92182897493584e-12	1,44513618323168e-09	0,727073154307909	0.539829180113264	0.914317128502555	0.0944679242201882
22	BIRC5	1.10629709131486e-15	1,33333942619152e-12	1,18369933684317	0.933821670800115	1.43357700288623	0.126067738743542
214	FAM64A	2.09711569915671e-10	2,59836554967945e-08	0,532575635708718	0.382053941680995	0.683097329736442	0.075940878984569
290	LDLR	1.6134797284352e-09	1,47522120687791e-07	0,423546909260364	0.296224295588452	0.550869522932275	0.0642365292213412
9	CDCA2	6.90159140400335e-17	1,78592923578462e-13	1,26593506267047	1.01295267296272	1.51891745237821	0.127634127200857
49	CCNA2	4.27680479517515e-14	2,27621728544128e-11	1,2764187956682	0.985227046442835	1.56761054489356	0.146911430488918
2	TPX2	8.67785051602621e-20	1,15046603216217e-15	1,62945994205453	1.34086456811803	1.91805531599102	0.145601512852901
1	CDT1	1.1804449012084e-20	3,12994965555407e-16	1,32533620303799	1.09835019813207	1.5523222079439	0.114518487458531
56	POLE2	9.1056363188502e-14	4,31135619632702e-11	1,26543249766506	0.971816763225881	1.55904823210424	0.148134374257734
324	USP18	2.87971521482282e-09	2,3566558308959e-07	1,11488809607371	0.773480138807953	1.45629605333947	0.172246402982367
154	TRIP13	2.41448618237524e-11	4,15714942374542e-09	1,06910886049914	0.784606662831564	1.35361105816671	0.143536432429054
34	TTK	1.06945295040543e-14	8,34016028823532e-12	1,39507025650352	1.08628677275717	1.70385374024987	0.155786774279168
29	KIF2C	5.07027819960504e-15	4,49969625273173e-12	1,04056763991218	0.813873110285233	1.26726216953913	0.114371432982233
21	POC1A	8.22208516176214e-16	1,03813613363868e-12	0,769175473920905	0.607777684649743	0.930573263192067	0.0814280629950976
97	UBE2S	1.47107101470208e-12	4,02118020152841e-10	0,92278902192007	0.694193603722256	1.15138444011788	0.11533046516597
356	MELK	4.93642765609488e-09	3,67666795790325e-07	0,979825403450252	0.674430834291284	1.28521997260922	0.154077006433201
18	C16orf59	3.62478612397853e-16	5,33951133762726e-13	0,640373075282062	0.508189350656516	0.772556799907608	0.0666890463886841
86	CDC25A	9.18530033998033e-13	2,83195626179742e-10	0,719753428876503	0.543484114443896	0.89602274330911	0.0889310126522629
91	ESPL1	1.14292515153398e-12	3,31871143828241e-10	0,735802298639434	0.554646202383939	0.916958394894929	0.091396481230949
215	MCM4	2.1572540102833e-10	2,66044605035636e-08	0,632722138326198	0.453749308183753	0.811694968468642	0.0902949845413638
186	KIF23	7.82150363703757e-11	1,11498477922608e-08	0,679408614251593	0.492702589013679	0.866114639489507	0.0941965193779367
1704	LOC200772	5.91904130368974e-05	0,000921029226334116	-0,461630599404498	-0.680509404233023	-0.242751794575973	0.110428260438715
125	DHCR24	6.69709965562399e-12	1,42058877895096e-09	0,650887379156206	0.483405627073987	0.818369131238424	0.0844975307323925
237	PPM1F	4.548364149403e-10	5,08860233845656e-08	-0,42398410342098	-0.546577790016235	-0.301390416825725	0.0618507011772515
11389	FBRSL1	0.130211775558233	0,303149111329049	-0,067173308771396	-0.154489840658799	0.0201432231160066	0.0440527475075599
26	NCAPH	2.11836491403354e-15	2,16032483444612e-12	1,32107476256156	1.03845974569089	1.60368977943224	0.142584316061743
10	TK1	7.0578536460658e-17	1,78592923578462e-13	1,36589824807495	1.09282197922665	1.63897451692325	0.137771847573991
39	MKI67	1.51575398021214e-14	1,0251208662544e-11	1,19887554814521	0.931517601461962	1.46623349482847	0.134886852063306
20816	LOC284454	0.587921609995898	0,748848741784798	0,0383682463928262	-0.101564458442384	0.178300951228037	0.0705985450968741
190	PBK	8.64539887078211e-11	1,20219228429147e-08	1,36166375003094	0.986419055348994	1.73690844471289	0.189317640440552
62	CENPN	1.17719374593734e-13	5,03440196347237e-11	0,779004174312887	0.597196154298846	0.960812194326928	0.0917253883933
517	IL1RAP	7.02991375981991e-08	3,60538033542795e-06	-0,47416253313802	-0.63655295191401	-0.31177211436203	0.0819288622824666
100	FEN1	2.23082198420861e-12	5,85965149136063e-10	0,907260886618469	0.68019489757728	1.13432687565966	0.114558840881185
905	HSDL2	1.97329869218026e-06	5,78143810200658e-05	-0,348120950284293	-0.485353682003003	-0.210888218565583	0.0692363605092892
5854	TMCC1	0.0171855873478102	0,0778400834518599	-0,121747696515636	-0.221466654052579	-0.0220287389786929	0.0503099924279725
272	SEMA4C	1.03846458173355e-09	1,01030941505164e-07	-0,408468799822409	-0.529579861693676	-0.287357737951142	0.0611026905634251
1480	KIF18B	2.70672565392504e-05	0,000484924531850151	0,528579448261281	0.28959968212106	0.767559214401502	0.12056955389349
8	BARD1	3.69682245493064e-17	1,22526559240607e-13	0,665341286945604	0.533955309992604	0.796727263898604	0.0662865684611511
824	SKA3	1.2136388852928e-06	3,90529551499255e-05	0,494032970781379	0.303610080283512	0.684455861279246	0.0960717441867673
7	MRPS18A	8.6936517721651e-18	3,29303109627082e-14	0,648904053875439	0.524187904017664	0.773620203733215	0.062921521744409
452	MICALCL	2.96802805635242e-08	1,74108990960585e-06	-0,587003556934341	-0.781704379306417	-0.392302734562265	0.0982300371083427
17120	MDS2	0.366526125499433	0,567665900561768	-0,0559682036205854	-0.178304508061776	0.0663681008206057	0.0617208472904694
10803	SIGLEC17P	0.112504038178197	0,276131127677023	-0,125919240099977	-0.281906576978276	0.0300680967783225	0.0786983932749143
669	CENPU	2.86097270807546e-07	1,13391167944127e-05	0,447937672418467	0.285756955331549	0.610118389505385	0.0818230640405885
201	ORC1	1.35868274009225e-10	1,79231208226597e-08	0,77809434515971	0.560909729322594	0.995278960996825	0.109573511879017
32	NCAPG	5.60292324862986e-15	4,6425471855444e-12	1,46745159792007	1.14708348239421	1.78781971344592	0.161631427607919
59	TYMS	1.02463151481999e-13	4,56887722917505e-11	1,13781314078921	0.87310143804445	1.40252484353398	0.133551774804214
974	ACP2	2.81434002393091e-06	7,66141947993101e-05	0,530115062863865	0.317569841639509	0.742660284088221	0.107232854559652
128	CYBRD1	7.45792217687372e-12	1,54489692593599e-09	-0,886065236383883	-1.11469293185692	-0.657437540910847	0.11534674962694
1064	PKMYT1	4.68293538446067e-06	0,000116699277931367	0,341175936280284	0.200907780192666	0.481444092367903	0.0707677862360261
6428	CIT	0.0234640147449633	0,0967872356818142	0,12864238754656	0.0176984862350297	0.239586288858089	0.0559731767436996
4888	SIGLECP3	0.00871841408864524	0,047293115703852	0,134794243244169	0.0347810415747495	0.234807444913588	0.0504584438402465
340	NDC80	3.7524497618856e-09	2,92635898342343e-07	0,87045087875813	0.601588375931273	1.13931338158499	0.135645927469445
3994	ADGRE3	0.0037979756403345	0,025213651503122	-0,290978163834772	-0.485933503903003	-0.0960228237665409	0.0983584458250261
1772	RBBP8	7.77507301299368e-05	0,00116340892178063	0,379829340273599	0.196558918024001	0.563099762523197	0.0924631964010729
5496	HRAS	0.0135747933428271	0,0654904740693343	0,185806733785276	0.0390402444346554	0.332573223135896	0.0740463112560551
150	CD38	2.12821208254572e-11	3,76196955791332e-09	1,59381556491622	1.17111139513729	2.01651973469515	0.213261792001503
754	RMI2	7.02987212081183e-07	2,47210953956665e-05	0,512383736573946	0.319640353470215	0.705127119677677	0.0972424740892228
9320	AKAP2	0.0749565318548937	0,213248116108638	0,105453138995493	-0.0107953240156597	0.221701602006647	0.0586494227207286
365	PI3	5.88130848279463e-09	4,27240806633698e-07	-1,15891186398409	-1.52223850560201	-0.795585222366178	0.183304770127648
1348	LINC00467	1.57912929419754e-05	0,000310612857831215	0,279860711142449	0.157162922348896	0.402558499936003	0.0619032225928129
262	KIF4A	7.62226184172884e-10	7,71390353944428e-08	0,947569949437904	0.669274140185837	1.22586575868997	0.140405198791022
151	UHRF1	2.14420443716426e-11	3,76513779148413e-09	1,12755271164573	0.828448821885024	1.42665660140643	0.150903246491153
361	SPC24	5.19560182531357e-09	3,81610477557311e-07	0,531621636605822	0.36564248710612	0.697600786105524	0.0837394409326604
38	OIP5	1.50966283994071e-14	1,0251208662544e-11	1,31230765241817	1.01967899978065	1.60493630505569	0.147636373885551
2518	SESN3	0.000457921437319744	0,00482177423254614	-0,402733780585954	-0.623576744691744	-0.181890816480165	0.111419213822177
8681	LINC00494	0.0610323123915353	0,186415362638125	-0,119797649397207	-0.245237081815048	0.00564178302063413	0.0632864306947128
6	CDCA8	3.08903698761728e-18	1,36509692877787e-14	1,18869525152257	0.964516543570918	1.41287395947422	0.113102156080822
9891	EPT1	0.088608410577528	0,237534324786488	0,0958733983936835	-0.0147223829419173	0.206469179729284	0.055797544007602
709	WDR37	4.17553856750518e-07	1,56155719488575e-05	-0,316923432699168	-0.433497263156454	-0.200349602241883	0.0588135763997836
475	CBX7	4.01038763447045e-08	2,23864059216808e-06	-0,508788952987682	-0.679414910991355	-0.338162994984009	0.0860838386923582
14	TRAIP	1.78431207895606e-16	3,37935962667999e-13	0,677438880052938	0.539544688573439	0.815333071532436	0.069570078754833
432	YBX3	2.15399995239375e-08	1,32206733189167e-06	-0,452894791748732	-0.601391166871456	-0.304398416626008	0.074919069478217
653	USP30-AS1	2.53507678387247e-07	1,02902025687158e-05	0,561783273706982	0.359393450372199	0.764173097041765	0.102109275216795
93	HAVCR2	1.17877890368871e-12	3,36078737971034e-10	0,615974315169459	0.464206218555104	0.767742411783814	0.076569711317402
221	RRM2	2.71224579125138e-10	3,25408131923214e-08	1,43416098426848	1.02577445157747	1.8425475169595	0.206038288755268
60	SULF2	1.03387755515936e-13	4,56887722917505e-11	-0,994339428639989	-1.22571922784695	-0.762959629433026	0.116735235040694
2937	CENPW	0.000990041432733832	0,00893801450082995	0,350429448597269	0.14527093495571	0.555587962238829	0.103506128852351
15	SKA1	2.0504640572289e-16	3,62453696516162e-13	1,37663736516449	1.09565509327364	1.65761963705534	0.141760567101658
3713	C15orf29	0.00278372830970268	0,0198789539810844	0,0967987998059512	0.0341129136150125	0.15948468599689	0.0316261474999727
1904	MAP7	0.000114978630902948	0,00160118613360907	-0,345661099247006	-0.516837242133736	-0.174484956360276	0.086361416777652
610	RRP7A	1.80986083992868e-07	7,86696068372276e-06	0,448564153010899	0.289157996382346	0.607970309639452	0.0804232488088699
19	C1QB	3.91009588453907e-16	5,45664170413439e-13	1,48372360230135	1.17699657720549	1.79045062739721	0.154749254215885
124	MTFR2	6.60768291188468e-12	1,41292510006954e-09	0,622565490768838	0.462426571089016	0.782704410448659	0.080792940836057
1134	NOV	6.62583903792599e-06	0,000154924269921171	-0,535924568356465	-0.760192872720695	-0.311656263992234	0.113147359068798
129	CDK1	8.02174801925828e-12	1,64881123047003e-09	1,01406728305539	0.75191956386389	1.27621500224689	0.132258199376469
375	DLGAP5	7.14978797348306e-09	5,05269871853172e-07	1,24696989632076	0.853461714275435	1.64047807836608	0.198531895519576
105	IL13RA1	2.76116480386582e-12	6,97259854995259e-10	-0,778748153984126	-0.974687153784274	-0.582809154183978	0.0988547197019979
427	VPS37C	1.93717596542151e-08	1,20290915042509e-06	-0,369806431352623	-0.490602736750127	-0.249010125955119	0.0609438903091624
227	BUB1B	3.70779162357699e-10	4,33092929071119e-08	1,13837098526147	0.811211453916392	1.46553051660654	0.165057818004285
1568	VRK2	3.89509768028963e-05	0,000658663998679078	0,383843072869368	0.20649910383201	0.561187041906727	0.0894731950653484
89	CENPM	1.00748503076879e-12	3,00151298773421e-10	0,994983000606497	0.750764229168793	1.2392017720442	0.123212725496531
14025	LOC401054	0.224186064901707	0,42383554444697	0,0640795648416534	-0.0398189470000686	0.167978076683375	0.0524186521113414
102	SIL1	2.39893877103414e-12	6,2360648543108e-10	0,761190905907981	0.57033893410809	0.952042877707872	0.096288223355714
443	TCF19	2.61260640590767e-08	1,5637304481409e-06	0,721629274052846	0.483376296929591	0.9598822511761	0.120202875873148
305	RAD51AP1	2.12534118517367e-09	1,84554445798322e-07	0,890517012226722	0.620467258353722	1.16056676609972	0.136244916795216
3111	CREM	0.00129542246113027	0,011039904983713	0,282127102429165	0.112838207160959	0.45141599769737	0.0854092666976384
146	CHEK1	1.80134434622287e-11	3,27141406439037e-09	0,79410948109172	0.584431607161942	1.0037873550215	0.105786226714338
4002	GOLGA8B	0.00383920977554052	0,0254364435778253	0,156193173692454	0.0514161661550461	0.260970181229862	0.0528618688565786
167	HAGH	3.68305892712215e-11	5,83933480726264e-09	-0,529128674534868	-0.671549784492647	-0.386707564577089	0.0718539898584961
36	PSAT1	1.32555378115834e-14	9,7630718076148e-12	0,922882562113498	0.717667863040428	1.12809726118657	0.103534475404538
1831	PTTG3P	9.63039919812551e-05	0,00139459330823756	0,31045276860896	0.158532936651501	0.462372600566419	0.0766462645039893
180	CAMK1D	5.7965855140533e-11	8,53869249472906e-09	-0,562076167978508	-0.715257936477043	-0.408894399479973	0.0772829339938662
658	SUMF1	2.65466826361497e-07	1,06973448343086e-05	-0,384373721124366	-0.52311177658846	-0.245635665660271	0.0699958231842159
126	SPAG5	6.87594150737122e-12	1,44513618323168e-09	0,992991358376822	0.737308862340549	1.2486738544131	0.128996378996286
189	NR1H3	8.20784155135463e-11	1,15148634250883e-08	0,626220734876857	0.453898931012637	0.798542538741076	0.0869394231720847
23	SLCO4A1	1.73273066022269e-15	1,86831047363537e-12	0,791098650076266	0.622559401734262	0.95963789841827	0.085031056454447
37	BAK1	1.37121377472987e-14	9,82641438836822e-12	0,675293093174242	0.525023391547153	0.82556279480133	0.0758137443245103
429	DDB2	2.07471214697564e-08	1,28230751927877e-06	0,403129876921625	0.271127122823526	0.535132631019724	0.0665977435302264
863	CDK5R1	1.52129971548108e-06	4,6740743865563e-05	-0,374245700440969	-0.519998336987791	-0.228493063894147	0.073534804435867
251	WDHD1	5.68238581438579e-10	6,00272748479838e-08	0,665499413213367	0.471781236374071	0.859217590052663	0.0977342749129222
4915	EZR	0.00895774118598645	0,0483244165913389	0,263014637268752	0.0671537499788101	0.458875524558694	0.0988153105475697
43	IFI27L1	2.17245981717994e-14	1,32442645851813e-11	1,00962671586737	0.782705685184233	1.23654774655051	0.114485706804415
811	ORC6	1.07810243700531e-06	3,52477017474671e-05	0,438950305879336	0.270663390021911	0.607237221736762	0.0849037502159739
40	PRDX4	1.54647688667456e-14	1,0251208662544e-11	1,09432872328632	0.850179547762527	1.33847789881011	0.123177613116815
76	CHAF1A	4.36921110886613e-13	1,5243372704156e-10	0,481089042635703	0.365341334977783	0.596836750293624	0.0583967827147391
194	LAG3	9.54105152564039e-11	1,3040256763008e-08	0,943640019123874	0.682872368090433	1.20440767015732	0.131561930379109
53	ISOC2	6.19025819586468e-14	3,09688105779909e-11	0,705561914614251	0.543268242177369	0.867855587051132	0.0818800520290482
388	FRY	9.72101081810256e-09	6,64310829489663e-07	-0,576263721447057	-0.760026752977711	-0.392500689916403	0.0927117265683753
859	RGS16	1.5002395302467e-06	4,63083249644833e-05	0,543326800776096	0.331860478234278	0.754793123317913	0.106688530933636
136	POLQ	1.12036637907248e-11	2,18430253978726e-09	0,71888096185262	0.531423484613837	0.906338439091404	0.0945756403134892
936	TIMM10	2.39220981076038e-06	6,77664990729823e-05	0,471721889058927	0.284059611082173	0.659384167035681	0.0946789659381351
2335	FAM72A	0.000322597474810765	0,00366324284565629	0,462223923845238	0.215638846185379	0.708809001505097	0.124406569185429
71	MRPL12	2.84660172305471e-13	1,06306541812388e-10	0,556823942274562	0.424196011316677	0.689451873232447	0.0669131564051588
120	TOP2A	5.54160241840558e-12	1,22446323436687e-09	1,10486695762176	0.821944770083494	1.38778914516003	0.142739289141511
1166	KIF14	7.41163443957405e-06	0,000168541584189799	0,69836972546598	0.404416958180292	0.992322492751669	0.148304413339317
1188	LGALS3BP	8.02632116070717e-06	0,000179139651158376	0,678604373530097	0.39177723254613	0.965431514514064	0.144709407794344
534	CCNJL	8.65462378837842e-08	4,29489557608733e-06	-0,528697930704656	-0.71121113411554	-0.346184727293771	0.0920811659929844
1356	AKIP1	1.64366520070868e-05	0,000321399578147423	0,301660512663559	0.169109319094716	0.434211706232403	0.0668744410238815
6228	TTC9	0.0213645047138023	0,0909521234579671	-0,179643924457344	-0.332112315650661	-0.0271755332640266	0.07692302242128
111	TUBG1	3.88745493316826e-12	9,28611419396004e-10	0,924183337991541	0.689647324925256	1.15871935105783	0.11832760121946
79	UBE2T	5.22279129466141e-13	1,75294064782212e-10	1,06303059884058	0.806187202246479	1.31987399543469	0.129582074030778
58	FAM210B	1.01213722474788e-13	4,56887722917505e-11	-0,63053664666154	-0.777189859651478	-0.483883433671602	0.0739891613119625
1703	GAR1	5.8764062375408e-05	0,000914931951781529	0,332617893536715	0.174981548733454	0.490254238339975	0.0795303471808477
291	SDF2L1	1.63500346980882e-09	1,48976347085845e-07	0,887142196676834	0.620346480705834	1.15393791264783	0.134603196642362
72	TROAP	3.04819497777439e-13	1,12254013660678e-10	0,791503367731361	0.602676324292006	0.980330411170716	0.0952666108860088
68	SLC1A4	2.18795499525422e-13	8,53141569105376e-11	0,788846641813349	0.602100546562208	0.97559273706449	0.0942167354142033
48	ZNF593	3.97417573568783e-14	2,19531811732839e-11	0,701424647029195	0.541667499837517	0.861181794220873	0.0806003298074008
78	TRIP6	5.20398741919044e-13	1,75294064782212e-10	0,673323706112462	0.510653001513609	0.835994410711316	0.0820702714786137
140	CSTF2	1.39158101263364e-11	2,61815761739603e-09	0,499118871409741	0.368225927786198	0.630011815033285	0.0660378243538683
104	PARPBP	2.7506135745105e-12	6,97259854995259e-10	0,661665586389362	0.495201361902915	0.828129810875809	0.0839841699141192
965	UCHL3	2.70218430374821e-06	7,42470640558381e-05	0,311903382936094	0.18709349104758	0.436713274824609	0.0629688162706773
715	GALM	4.62146779377081e-07	1,71382123848718e-05	0,593136851241103	0.374021690145831	0.812252012336375	0.110547506390379
1350	NHS	1.58514266173601e-05	0,000311333760562447	-0,349411102557565	-0.502633915986327	-0.196188289128803	0.0773036418931458
135	KIF15	1.04948072597135e-11	2,06125788512076e-09	1,24658598406988	0.922076136221343	1.57109583191842	0.163721005426818
389	RPL39L	1.0093293473032e-08	6,87978602666952e-07	0,4943840935237	0.336528014549129	0.652240172498271	0.0796412069889309
50	AURKA	4.29231998008917e-14	2,27621728544128e-11	0,859920190611321	0.663729263022378	1.05611111820026	0.098981821764231
169	NEK2	3.86569395884647e-11	6,06379784455096e-09	0,851693308449527	0.622148072278873	1.08123854462018	0.115809665271966
3115	MARCH9	0.00130312991587418	0,0110922920447524	-0,199045261676663	-0.318547645253899	-0.0795428780994269	0.0602910836755196
4313	KIT	0.00520232299316407	0,0319822847585776	-0,337013927189897	-0.571226359612143	-0.10280149476765	0.118164349013926
571	ACOT7	1.25345930292102e-07	5,81845903063412e-06	0,312725248376849	0.203202430865472	0.422248065888226	0.0552562146234458
2155	ELK4	0.000216213250443602	0,00266027579374111	0,172585898777719	0.083233519244378	0.26193827831106	0.0450798689514811
20	CDC20	7.24553489582047e-16	9,60576788813398e-13	1,6025173379037	1.26711474651575	1.93791992929164	0.169216588799561
1156	HSPBP1	7.1196509559314e-06	0,00016330237465097	0,39680065791382	0.230131485636927	0.563469830190714	0.0840875697293617
1653	DIAPH3	5.12660113894744e-05	0,000822334114937637	0,2944746618598	0.156105147507304	0.432844176212296	0.0698098876209904
196	MYL6B	1.05632541108413e-10	1,42900348341305e-08	0,755216477356528	0.54591842271886	0.964514531994196	0.105594601107913
5494	DCAF12	0.0135673962456961	0,0654786151173338	-0,255388989788545	-0.457101264372783	-0.0536767152043066	0.101767439788994
1385	TTC25	1.79847412902315e-05	0,000344307159068944	-0,542024846733499	-0.78139926777429	-0.302650425692709	0.120768664328956
296	CCNF	1.69780119186373e-09	1,52085130413063e-07	0,661084001002719	0.46203532873009	0.860132673275347	0.1004236049211
1386	ALDH5A1	1.80208961024193e-05	0,000344750404152703	-0,431289010372126	-0.621780719851526	-0.240797300892726	0.0961064645902428
3590	C6orf106	0.00244669024392306	0,018070749809922	0,200428301460976	0.0723830497494799	0.328473553172473	0.0646011129995684
717	MBNL3	4.72830791446874e-07	1,74559177826393e-05	-0,319792843354114	-0.43804507385838	-0.201540612849847	0.0596603591554441
22293	LOC122423	0.686515593154395	0,816532586573758	0,0219847227723269	-0.085696674080469	0.129666119625123	0.0543271850619843
636	HSPA1L	2.20627040712265e-07	9,19799683095237e-06	-0,336460974958879	-0.456989880122293	-0.215932069795465	0.0608089821223482
1291	PSMC3	1.27579835000861e-05	0,00026202783307884	0,467710492999277	0.265053229088118	0.670367756910436	0.102244203757012
15882	ARHGEF40	0.303803536870059	0,50720002393336	-0,0614224298474196	-0.179253640012197	0.0564087803173576	0.0594479468858526
969	DEPDC1B	2.74396101797318e-06	7,50837217663147e-05	0,791868333295064	0.474763311997932	1.1089733545922	0.159985138376726
823	PDIA5	1.19611852813453e-06	3,85359450467642e-05	0,492088553916701	0.302540404145106	0.681636703688295	0.0956304218905643
153	CDKN3	2.37921761908385e-11	4,12319968431427e-09	1,25231506770108	0.919190904410245	1.58543923099192	0.168067081191938
82	KIF20A	7.01115400186193e-13	2,26708229706548e-10	1,10807257376434	0.838459659466048	1.37768548806264	0.136024523439343
229	NET1	3.87111909510497e-10	4,48221496972525e-08	0,84160547090951	0.59942448778151	1.08378645403751	0.122184624953132
1102	PPP2R1B	5.70787328249507e-06	0,000137335989188164	0,237955869171488	0.139138649034996	0.336773089307979	0.0498550498281971
892	SAPCD2	1.80333777415112e-06	5,36048218403776e-05	0,316997480631319	0.192560858471492	0.441434102791146	0.0627804950358017
25545	ANKRD30B	0.926024733823972	0,961171093605504	0,00509256232806655	-0.103369905462758	0.113555030118891	0.0547212492795465
309	RECQL4	2.20789195003687e-09	1,88903838345587e-07	0,48676990727372	0.338976818826294	0.634562995721147	0.0745642488083778
519	KIAA0355	7.29505393621823e-08	3,72694325855157e-06	-0,390494806824747	-0.524419419564844	-0.256570194084649	0.0675673554888227
670	MICAL2	2.88415068356731e-07	1,14139187126548e-05	-0,486688923981998	-0.662958718834116	-0.310419129129879	0.0889312550324741
176	SEC61A1	5.27107471031905e-11	7,90446834133746e-09	0,74407495855833	0.541824271244008	0.946325645872651	0.102039078613172
3385	C12orf4	0.00188107961310885	0,0147346605440417	0,217960513601355	0.0823863649478033	0.353534662254907	0.068399575774367
1695	SLC14A1	5.7933189073449e-05	0,000906252807246313	-0,458538239777322	-0.675656314624019	-0.241420164930625	0.109539940762684
745	FAM83D	6.27234931978395e-07	2,23236700958485e-05	0,64657104562526	0.404557070734292	0.888585020516228	0.122100366319186
8588	BCL11A	0.0589081289377304	0,181875561379488	-0,193813432268521	-0.395048946231359	0.00742208169431702	0.101526905553127
1770	NRAS	7.74592465208272e-05	0,00116035701779646	0,344224547055386	0.178174259425941	0.51027483468483	0.0837753313877665
1388	SPC25	1.83850533540255e-05	0,000351210151067713	0,744284621792646	0.415177897053329	1.07339134653196	0.166040211797198
173	AARS	4.54839248036405e-11	6,97113448652329e-09	0,744317859056915	0.542818923261528	0.945816794852303	0.101659806565415
115	AURKB	4.75256568803512e-12	1,09577634102827e-09	0,946997347581392	0.705446663265595	1.18854803189719	0.121866627961862
145	LGMN	1.79548818365943e-11	3,27141406439037e-09	0,735056135022972	0.54098755732433	0.929124712721613	0.0979110583953801
400	GM2A	1.14469672992035e-08	7,58790844845951e-07	0,456238830768329	0.309929573087003	0.602548088449655	0.0738156297247973
3616	ZWINT	0.00250387168284767	0,0183601099753059	0,530762501620207	0.190863358338943	0.870661644901472	0.171485179419566
95	SSBP2	1.2701199263345e-12	3,54497156281678e-10	-0,557027026839955	-0.694520868296691	-0.419533185383219	0.0693680950286566
1376	IER5L	1.73837258245545e-05	0,000334977827207893	-0,263093149480386	-0.379061036126679	-0.147125262834092	0.0585078669409628
3614	IGLV6-57	0.0024995567694439	0,0183386130995587	0,321922338564658	0.11580109466959	0.528043582459726	0.103991843434217
1076	SPATS2L	5.09061795967387e-06	0,000125443991822261	0,523870653153196	0.307582206065934	0.740159100240458	0.109121378762777
404	GART	1.2979179050542e-08	8,51838941893864e-07	0,296810152828543	0.201212040120748	0.392408265536339	0.0482309527220625
18606	DDR1	0.451647260501246	0,643622570891872	0,0365351605039514	-0.0593292747060234	0.132399595713926	0.0483653171739077
75	GAS6	3.79828566350615e-13	1,34282059157154e-10	0,795149848084736	0.604471267554398	0.985828428615073	0.0962007443680292
879	TNNT1	1.66282443137337e-06	5,01590327620761e-05	0,660561832307948	0.402238725477752	0.918884939138144	0.130328614233485
14824	TTLL3	0.256374837529387	0,458565759382872	-0,0408078820873017	-0.111695946878313	0.0300801827037099	0.0357642928782942
287	GINS3	1.37390403103191e-09	1,26930541403523e-07	0,680849106975842	0.477210232976753	0.884487980974931	0.10273944355204
1835	FAM111B	9.72330931660669e-05	0,00140497845520341	0,399512358669358	0.203886234992026	0.595138482346691	0.098696868118322
90	TMPO	1.11774293398144e-12	3,29299487716865e-10	0,57330884814022	0.432235345198804	0.714382351081637	0.0711740980860217
47	NUSAP1	3.70337068336947e-14	2,08925263126684e-11	1,13413770098579	0.876228514497166	1.39204688747442	0.130119784039462
11024	FAM212B	0.119701672519999	0,287907279287714	-0,0817635433054443	-0.185093327943877	0.0215662413329879	0.0521317190948135
17	PHGDH	2.55125062206825e-16	3,97920060259645e-13	1,02795033740629	0.817233863298186	1.2386668115144	0.106310219026312
335	EXO1	3.35666163786927e-09	2,65677263665981e-07	0,740817557069091	0.512827751915899	0.968807362222283	0.115024922584682
325	HIST1H2AM	2.91323989815642e-09	2,37675556614207e-07	0,674073148679753	0.467576917341283	0.880569380018222	0.104181031286799
14633	LOC391014	0.24889535385832	0,450979552973058	0,0534109580282166	-0.0379101260657306	0.144732042122164	0.0460731155114477
52	DCPS	5.55076997300982e-14	2,83035895835299e-11	0,891277617630212	0.686765034850524	1.0957902004099	0.103180245213247
192	APOO	9.03615050911699e-11	1,24788297265228e-08	0,486109362636685	0.35198197651418	0.620236748759189	0.0676696582764317
259	SPATS2	6.90329309399562e-10	7,06721298792641e-08	0,844782867991184	0.597423234374148	1.09214250160822	0.124797346478965
205	KIF11	1.5350808750765e-10	1,98549606842211e-08	1,2319901437687	0.886910383777258	1.57706990376014	0.17409889293903
1865	DPEP3	0.000102930591760933	0,0014633805043116	-0,424128398067853	-0.632600033960974	-0.215656762174732	0.105177658113247
1069	GRWD1	4.88376937774988e-06	0,000121134841020616	0,456746614816303	0.268566216677416	0.644927012955189	0.0949403667998922
2065	MECR	0.000171654855063717	0,00220408158935324	0,307821174401769	0.151081882323755	0.464560466479783	0.0790777680832583
160	C9orf78	2.93367187080485e-11	4,86164435339941e-09	-0,483245562974144	-0.61251784766927	-0.353973278279019	0.0652201730222565
96	CAT	1.46276526882714e-12	4,02118020152841e-10	-0,58291042798778	-0.727290327585553	-0.438530528390007	0.0728422341641948
1211	LRRCC1	8.98572766712455e-06	0,000196743657385473	0,407290145382423	0.23411111842916	0.580469172335686	0.087371907507903
162	OAZ2	3.15192754334482e-11	5,15884930936963e-09	-0,629479793835486	-0.798197633778974	-0.460761953891998	0.0851211591023312
4317	BLVRA	0.00523808067832157	0,0321722745391931	0,311285528890443	0.0947754417516013	0.527795616029284	0.109233200121445
374	WHSC1	7.12055476824378e-09	5,04816870802096e-07	0,387409042154082	0.265170694792347	0.509647389515817	0.0616714261969539
33	CKS1B	7.94337188177901e-15	6,38237895289001e-12	0,838472310303727	0.654060957053874	1.02288366355358	0.0930388164376379
245	DPAGT1	5.24034125344864e-10	5,65376939155085e-08	0,532973617932865	0.378210027690798	0.687737208174931	0.0780809912730952
652	FANCI	2.49895959538968e-07	1,01625634465886e-05	0,555715530512841	0.35562940331662	0.755801657709063	0.100947019431636
805	QPRT	1.02131307789427e-06	3,36398959756106e-05	0,411526885856676	0.254137413174818	0.568916358538533	0.0794057957929749
22353	LOC391764	0.69076106609372	0,819322376308154	0,0188306195826863	-0.074739691205507	0.11240093037088	0.0472078904905623
341	SLC6A8	3.81042621620023e-09	2,96285780418033e-07	-0,692238520763766	-0.90616273842544	-0.478314303102092	0.107928582854785
660	CASP7	2.67061149107276e-07	1,07289793463325e-05	0,442580042294184	0.282793317049273	0.602366767539095	0.0806152524627408
1126	GINS1	6.30656362898722e-06	0,000148506691494313	0,682887393801575	0.397846779816092	0.967928007787059	0.143808073063355
63	FABP5	1.26187699956481e-13	5,31089978467634e-11	1,12909950497672	0.865166580411131	1.3930324295423	0.13315886732438
106	PLK4	2.93389459589039e-12	7,33888822736166e-10	0,980562813493335	0.733471473145754	1.22765415384092	0.124661987739884
3841	ALPL	0.00323704998097368	0,0223458422925064	-0,447869755824123	-0.742664738105082	-0.153074773543165	0.148729325824177
16151	LOC440090	0.317273686975999	0,520841899576629	0,0477420273728427	-0.0464433179755344	0.14192737272122	0.0475181863944713
1952	ATP5G3	0.000129722672828785	0,00176163882383279	0,371620230602025	0.186065066778122	0.557175394425927	0.0936158892705361
18679	IFI16	0.455404115904971	0,646450031223315	0,104443543620681	-0.171900756002076	0.380787843243438	0.139420627380542
13128	GPR155	0.189658950082725	0,383052780673998	-0,0993407598500365	-0.248523912965268	0.0498423932651946	0.0752655612231786
5250	LOC440271	0.0114393063561695	0,0577739443873969	0,115620310582333	0.0265469988737418	0.204693622290925	0.0449390742571039
2010	TCP11L2	0.000153408307263059	0,00202369217267662	-0,287823035820536	-0.433221218677741	-0.142424852963332	0.0733559762282605
533	NME1	8.61578014321507e-08	4,28606773916224e-06	0,654597256013573	0.428661113360011	0.880533398667136	0.11398881322937
4290	PCED1A	0.00506576208796792	0,0313097160285476	-0,16300350327527	-0.275925089030743	-0.0500819175197973	0.0569709538149534
2311	OLFM1	0.00030568564744798	0,00350725008311691	-0,262439564073448	-0.401868908094166	-0.123010220052731	0.0703445905892138
8912	EIF4G1	0.0660213300181016	0,196426791453093	0,173459010738334	-0.0116812460642416	0.35859926754091	0.0934065612789798
2557	HEY1	0.000496870145318374	0,00515233160074959	-0,308369618878697	-0.478586597887171	-0.138152639870222	0.0858775014957022
183	SPAG4	7.05496381726272e-11	1,02219871920613e-08	0,777467821125124	0.564428101980102	0.990507540270147	0.107482337579319
23302	SEMG1	0.760321591485798	0,865154421881105	-0,0228544502199474	-0.170975219223852	0.125266318783957	0.0747295694928537
3549	KCTD9	0.00232463724420039	0,0173676406114324	0,277133318504598	0.101019830681113	0.453246806328083	0.0888523953490076
1307	PHB	1.3744782248236e-05	0,000278839251195087	0,206321990225053	0.116557535963614	0.296086444486491	0.045287768000593
22474	LOC282997	0.700566477871403	0,826510313751104	-0,0193029649792288	-0.11853176563829	0.079925835679832	0.0500626995418065
57	BUB1	9.78798194356537e-14	4,55312879357256e-11	0,963279971665125	0.73940590042644	1.18715404290381	0.112948461426354
14815	AVIL	0.25584932517659	0,457903804053817	-0,078518332523914	-0.214762295441012	0.0577256303931836	0.0687375090155427
11382	LOC197387	0.129936455837098	0,30269417734323	0,0820987937036923	-0.0245416299104877	0.188739217317872	0.0538019954987753
1809	E2F8	8.67331802318264e-05	0,00127127157205466	0,681535912440712	0.350329290765404	1.01274253411602	0.167099647250182
1548	FKBP8	3.64288305051774e-05	0,000623973153000503	-0,369514945606807	-0.539550091757361	-0.199479799456252	0.0857857635761426
9188	LOC440088	0.0721500884343348	0,208166376614503	0,085445897094716	-0.00782008472294471	0.178711878912377	0.0470543510976396
1043	ZNF439	4.07355993585561e-06	0,000103557470469043	-0,449457230773173	-0.632959751330989	-0.265954710215356	0.0925802941367234
3126	IL15RA	0.0013286395514311	0,0112696345829161	0,268368508905212	0.106952851712818	0.429784166097607	0.0814370776800092
379	CHAF1B	7.85741557274682e-09	5,48914968965148e-07	0,563228850664917	0.384921220074223	0.741536481255611	0.0899593795045856
2400	BORA	0.00037564845837093	0,00415013286404384	0,370552656391332	0.17052438913602	0.570580923646643	0.100917828059594
138	MCM2	1.28840775155787e-11	2,47551677772151e-09	1,01839049293341	0.751859272084345	1.28492171378246	0.134469754136436
5206	LOC286052	0.0111022988444615	0,0565438988062074	-0,224704824410771	-0.397080640620918	-0.0523290082006229	0.0869666733638415
447	PDIA4	2.7220756879967e-08	1,6146719657099e-06	0,696007810830473	0.46587349730039	0.926142124360556	0.116106865305183
1746	STIL	7.00480046840147e-05	0,00106375878819968	0,487628101967903	0.253926403267704	0.721329800668101	0.117906674742919
366	PTTG1	6.17842488371853e-09	4,47598185223489e-07	1,05949167036821	0.726785151267533	1.3921981894689	0.167856372249893
405	JAZF1	1.3022066317064e-08	8,52543428140624e-07	-0,511214552154194	-0.67588800501538	-0.346541099293008	0.0830806936932236
991	KNL1	3.04277207072687e-06	8,14118077248465e-05	0,398673775290662	0.238223019037959	0.559124531543365	0.0809502679482523
44	RANBP1	2.19780366489903e-14	1,32442645851813e-11	0,597479691066028	0.463157750179059	0.731801631952997	0.0677678146247211
2765	TPI1	0.000754084718260761	0,00723130426932517	0,319812038209744	0.13700719580801	0.502616880611479	0.0922283030648489
248	CALR	5.28808149766023e-10	5,65376939155085e-08	0,575298428463867	0.408199080458839	0.742397776468894	0.0843046010557982
269	ADA	1.01038276822988e-09	9,95321148129281e-08	0,553383154255031	0.389444031628104	0.717322276881957	0.0827102109942691
2099	GPR146	0.000184962371755659	0,00233648274754707	-0,432356509718132	-0.65368439344107	-0.211028625995193	0.111663864416904
8820	SCO1	0.063835179004935	0,191903602190006	0,177041083528413	-0.0103637120669354	0.364445879123762	0.0945490614848714
2293	RBL2	0.000295842128651828	0,00342095684308907	-0,311390516289736	-0.476415040563189	-0.146365992016284	0.0832578154815886
26466	LOC107985971	0.997269410272337	0,999017152050367	-0,00024128661382078	-0.139665394675415	0.139182821447773	0.0703419489544601
2779	MASTL	0.000772977537402411	0,00737442667718702	0,365557582447798	0.156157652890378	0.574957512005217	0.105645998821727
1373	NUF2	1.72737217189195e-05	0,000333585383377385	0,707058654899172	0.395507872433791	1.01860943736455	0.157182925833891
1853	FAM207A	0.000100317471505548	0,00143546560009153	0,273070238742531	0.13907904888977	0.407061428595291	0.0676009448294724
500	GFPT1	5.59994683511623e-08	2,96965180666214e-06	0,52797151885439	0.348699652260395	0.707243385448385	0.0904458537640754
177	HELLS	5.27660153278043e-11	7,90446834133746e-09	0,769446429272934	0.560293360967422	0.978599497578446	0.105521452917709
507	RFC3	5.99143044787704e-08	3,13338813265207e-06	0,49668882475868	0.327609748419141	0.665767901098219	0.0853034093062941
888	MRPL27	1.75622742509456e-06	5,24360581445668e-05	0,376390093988482	0.228821644958131	0.523958543018832	0.0744509142163276
7578	RB1	0.0396595206879485	0,138766454346919	0,167053558913694	0.00804686804499882	0.326060249782389	0.0802217112090985
1958	LOC100289361	0.000131020233567122	0,00177426021094598	0,200460756755973	0.100299296610904	0.300622216901042	0.0505332428851981
193	DUSP5	9.25957282247536e-11	1,27211177921209e-08	1,13921510682804	0.824666850840855	1.45376336281522	0.158695204681461
371	CENPE	6.93997626205149e-09	4,95993182178693e-07	0,899319670218019	0.615805095872365	1.18283424456367	0.143038158850241
207	GMDS	1.62197278014177e-10	2,07761392586758e-08	0,474867215900583	0.341646943216421	0.608087488584744	0.0672120033696661
1273	ARNTL2	1.18435294652286e-05	0,000246685925978427	0,375230491605758	0.213301779855869	0.537159203355647	0.0816959228538884
378	CCNB1	7.62259109651832e-09	5,34690483926411e-07	1,12271947124527	0.767653045623012	1.47778589686753	0.179137343848238
342	POLD1	3.91130056464666e-09	3,03240159273702e-07	0,444039915887454	0.306699472025468	0.581380359749439	0.0692907032064698
1430	PSMG1	2.18441251342884e-05	0,000405032851703257	0,408458259768436	0.226066492422416	0.590850027114456	0.0920198993326146
133	HMMR	9.56558421889526e-12	1,90700350048126e-09	1,39285680962528	1.03114306339519	1.75457055585536	0.182491035640715
2877	AIFM1	0.000902380405275544	0,00831651597006641	0,315966106883299	0.132505880346291	0.499426333420308	0.0925589560489699
672	BRICD5	2.91914001243129e-07	1,15180055698833e-05	-0,249535317024994	-0.339957503830539	-0.15911313021945	0.0456196057988504
1149	CAMK2G	6.9830683078548e-06	0,000161074864596672	-0,328708580683893	-0.466637967540657	-0.190779193827128	0.0695878354503245
218	ACOX2	2.58487367390663e-10	3,1439415350291e-08	0,685726077336786	0.490735850942066	0.880716303731507	0.09837604659889
157	C1orf106	2.61872086673227e-11	4,4226359096437e-09	0,751015970702578	0.55072610493791	0.951305836467246	0.101049809172814
3224	ADAMTS5	0.00149795799919383	0,0123195894381589	-0,294683316952725	-0.473953587505549	-0.115413046399901	0.0904450485328411
470	ESCO2	3.83583485842721e-08	2,16398215470633e-06	0,421389488892522	0.280304924788075	0.562474052996969	0.0711796786400311
615	AMPD3	1.87675542359412e-07	8,08220935842455e-06	-0,452659931794132	-0.613756563024341	-0.291563300563923	0.0812761233926969
11302	C8orf71	0.127427370874706	0,298924543161466	0,0632034500478975	-0.0183504067972834	0.144757306893078	0.0411453751793681
1525	HPS5	3.34462973299966e-05	0,000581526933576957	0,338689375133688	0.183634946272848	0.493743803994529	0.0782277245429737
2030	SIGLEC1	0.000159052535374483	0,00207747683519922	0,730757498980405	0.360665514324433	1.10084948363638	0.186718006340944
950	PCK2	2.49672110090823e-06	6,96847999900861e-05	0,287446162351606	0.172859113726042	0.402033210977171	0.0578112095341565
4463	CD1E	0.00610998234544818	0,036299839096921	-0,234864918529748	-0.401320692764616	-0.068409144294879	0.0839799066114992
1150	TMEM97	6.9860869050037e-06	0,000161074864596672	0,361598360588428	0.209864690436812	0.513332030740044	0.0765523425530015
351	LMNB2	4.58756402684462e-09	3,46550598780015e-07	0,587663100874295	0.404942854563766	0.770383347184823	0.0921856228281802
285	RUVBL2	1.29773861513392e-09	1,20735225895705e-07	0,437188106267445	0.306660231115237	0.567715981419652	0.0658536407995847
2912	PTPA	0.000953780839571365	0,0086845806872372	0,198387012946075	0.0826286627618936	0.314145363130256	0.0584021520590324
168	PXMP2	3.69982367573118e-11	5,83933480726264e-09	0,550690641528017	0.402447572799037	0.698933710256996	0.0747912718852016
586	CCND2	1.4748164408347e-07	6,67316688203617e-06	0,45133728651799	0.292251231025312	0.610423342010668	0.0802617520772572
1138	PIR	6.74718125656224e-06	0,000157206951685191	0,454896508601505	0.264357195552315	0.645435821650695	0.0961304814401463
1977	MCM6	0.00014061946201752	0,00188595095366441	0,309158906269898	0.153928485458632	0.464389327081164	0.0783165156205381
158	DHFR	2.78593908120525e-11	4,67526422393401e-09	0,83455583730086	0.611615722938585	1.05749595166314	0.112477263526367
3810	IGF1R	0.00310737105721192	0,0216251820425129	-0,210865726458471	-0.349043898806234	-0.072687554110709	0.0697133521672805
873	DMTN	1.60814011731552e-06	4,88428811118223e-05	-0,513466628825963	-0.713954308548973	-0.312978949102952	0.101149609842538
224	IDE	3.15255082198653e-10	3,73169129665057e-08	0,515210571776046	0.367851209349985	0.662569934202107	0.0743454262956912
147	BLM	1.89456531551277e-11	3,41730607760687e-09	0,638396851984799	0.469607649938632	0.807186054030967	0.0851571625557783
7980	RCC2	0.0471251910723007	0,156582010185721	0,203891165108623	0.00263579713290785	0.405146533084338	0.101536922256693
699	CYB5R2	3.70258590313059e-07	1,40449306468537e-05	0,386283383789256	0.244915064240031	0.52765170333848	0.0713228383223099
255	PRIM1	6.2465173388242e-10	6,49515322505583e-08	0,717511239366603	0.508054501327065	0.926967977406141	0.105674659714057
1954	BMS1P20	0.000130123268570316	0,00176558451562993	0,298881295692635	0.149614026499656	0.448148564885614	0.0753079992844972
131	LARP4	8.48837310920086e-12	1,71808559534703e-09	0,534802887627541	0.396348222478111	0.673257552776971	0.0698528477165909
441	CABIN1	2.5220822223249e-08	1,51639478741372e-06	-0,397951902440454	-0.529172922612015	-0.266730882268892	0.0662033448231379
159	NUP37	2.81710452641908e-11	4,6978318564781e-09	0,498424371722573	0.365237261079518	0.631611482365628	0.0671952725285282
1308	EZH2	1.37663803667973e-05	0,000279063895585345	0,536053604545605	0.302812759976626	0.769294449114585	0.117674165615019
393	GMNN	1.06442614967532e-08	7,1814909309519e-07	0,940238123366554	0.639472386236952	1.24100386049616	0.151741678125526
4727	LOC389939	0.00768358212175262	0,043092485511467	0,158355509039296	0.0428066478650744	0.273904370213518	0.0582964611175593
256	DPEP2	6.30430444345505e-10	6,5296340749301e-08	-0,581932093204763	-0.751857812741177	-0.41200637366835	0.0857305558978351
2425	GTSE1	0.000392943369189578	0,00429482802987469	0,347711350650963	0.159348328991273	0.536074372310652	0.0950325036229767
316	CSRP1	2.5781815204524e-09	2,16330642451884e-07	0,337176611600605	0.234292359260833	0.440060863940377	0.051906940104683
339	WDR18	3.71364919380311e-09	2,90464331485809e-07	0,417139695623232	0.288338574978931	0.545940816267532	0.0649824623560518
1313	RFX2	1.40432540905793e-05	0,00028359244646741	-0,316923705820348	-0.454970792928176	-0.17887661871252	0.0696472173260085
1665	VDAC1	5.40465900983518e-05	0,000860687889764444	0,290605402484443	0.153602815721182	0.427607989247705	0.0691202482749464
550	FANCL	1.05019536715292e-07	5,06289639273814e-06	0,507021102217034	0.330676110548644	0.683366093885424	0.0889691931673152
740	HPDL	5.99523446217699e-07	2,14815732114355e-05	0,485515729059385	0.304141317825197	0.666890140293573	0.0915066250310473
5449	CMC2	0.0132375814805114	0,0644108314991919	0,271787553537704	0.0579071696639214	0.485667937411487	0.107906467927079
134	CALU	1.0391148265797e-11	2,05612907662393e-09	0,632672834984237	0.46801872978017	0.797326940188304	0.0830709324551682
2306	MPV17	0.000303694797441553	0,00349164065057775	0,264129025060236	0.123871976251195	0.404386073869278	0.0707621824159011
5687	TTTY1	0.0153823183692288	0,0717183350729914	0,122994769829837	0.0239846855710721	0.222004854088603	0.0499523532173509
175	CCHCR1	5.04772826105393e-11	7,648029419534e-09	0,400546820739432	0.29180185047668	0.509291791002184	0.0548637768146773
74	SDC1	3.74542556362891e-13	1,34202647053541e-10	1,29715267330617	0.98619532708844	1.6081100195239	0.156883526663832
21840	LOC285014	0.656729828189441	0,797307298280358	0,0280734350415113	-0.0967835634065364	0.152930433489559	0.0629925823700424
24570	SCLT1	0.854726642149595	0,922388152893631	-0,0102520787499039	-0.120973895257685	0.100469737757877	0.055861130999631
2552	VIPR1	0.000494374671586255	0,00513649859604606	-0,306981475948295	-0.476362901265417	-0.137600050631173	0.0854559497574632
418	ATAD2	1.66088463083671e-08	1,05354918628314e-06	0,722199050956023	0.487574102451435	0.95682399946061	0.118372470734125
498	MYDGF	5.55995480946681e-08	2,96028517616491e-06	0,708061199440552	0.467704846579979	0.948417552301125	0.121264066443441
611	BRCA2	1.83812684310662e-07	7,97139555504861e-06	0,520850181732974	0.335640437725571	0.706059925740378	0.0934416188130243
7202	NOC4L	0.0338418916063481	0,124592856976162	0,139145522513112	0.0108200168414088	0.267471028184815	0.064742506120437
6865	COMMD4	0.0288269509293781	0,111339636400941	0,181177521998165	0.0190766882530253	0.343278355743304	0.0817827614700513
99	B9D1	1.64323693546466e-12	4,40105326705509e-10	0,622464860504512	0.467847383832958	0.777082337176066	0.0780072743710367
686	ZFP36L1	3.32980308213764e-07	1,28702228459008e-05	-0,356866126934366	-0.486889881482348	-0.226842372386385	0.0655993029644547
298	TBC1D7	1.93332437416484e-09	1,72020455640875e-07	0,372442272336302	0.259839193684351	0.485045350988253	0.0568102613010903
354	FDXR	4.87620862062576e-09	3,64853262008437e-07	0,493952988895142	0.340059086831243	0.647846890959041	0.077642218077516
4149	LYST	0.00442160423159223	0,028257130923275	-0,269873931620377	-0.453861863408683	-0.0858859998320712	0.0928251927591475
171	ADCY3	3.91293502274624e-11	6,06733755135184e-09	0,449358969647806	0.328209317897662	0.570508621397951	0.0611221598455162
718	DHDDS	4.73011879468667e-07	1,74559177826393e-05	0,387790855854105	0.244392141190443	0.531189570517768	0.072347208866851
12878	LOC442683	0.181096952290905	0,372867346637161	0,0549845429286644	-0.02598192654891	0.135951012406239	0.0408490277771641
484	TPPP3	4.60065231725477e-08	2,52037802049608e-06	-0,655081007266167	-0.875886071947528	-0.434275942584807	0.111400092886669
2358	CCNE2	0.000341930123509364	0,00384490128280356	0,382870357385327	0.177700204517699	0.588040510252955	0.103512001049472
249	TXNDC11	5.38027669085265e-10	5,72923841196618e-08	0,913825272925427	0.648260374341393	1.17939017150946	0.133982227320701
51	IDH2	5.15069638844642e-14	2,67785715175798e-11	0,685391777710868	0.528384111949246	0.842399443472491	0.0792131673927146
1493	VARS2	2.8756309858292e-05	0,000510698965768662	0,339341318348962	0.185373430410917	0.493309206287007	0.0776795452704593
103	MYBL2	2.58156980178718e-12	6,64566245576573e-10	1,26366891483105	0.946252773259117	1.58108505640298	0.160142104103765
1393	DEPDC1	1.86871516558029e-05	0,000355699803412501	0,534557171356588	0.297969705138549	0.771144637574627	0.119362595919368
17419	LOC391040	0.383464168581918	0,583673894804432	0,0479540069674631	-0.0606634671184859	0.156571481053412	0.0547994527197613
2299	PLPPR2	0.000299121089533493	0,00344903389701028	-0,26887821047978	-0.411492325008527	-0.126264095951032	0.0719513641065208
2331	GPS1	0.000319822109621667	0,00363795934646869	0,24883431314089	0.116175328212059	0.381493298069722	0.0669288236873061
284	STMN1	1.26668363075247e-09	1,18260973483809e-07	0,417409993892608	0.292881347141645	0.541938640643571	0.0628269230831619
2462	SEMA3C	0.000413726506012051	0,00445417715902325	-0,349397956136536	-0.539447285989784	-0.159348626283288	0.0958832761796165
3258	TSPAN2	0.00158346384456475	0,0128869072555661	-0,280770900664721	-0.452491711426361	-0.10905008990308	0.0866362114339475
1551	MRPL4	3.70053393713143e-05	0,000632621904210444	0,258123171240068	0.139233389742853	0.377012952737282	0.0599820150012323
23047	LOC101928893	0.740725866374702	0,852186677091388	0,0246070528753777	-0.122415781431664	0.171629887182419	0.0741756418581296
5368	LOC440096	0.0125157068893322	0,0618207839364088	0,123589236682283	0.0271312102750307	0.220047263089536	0.0486647945188178
1621	GAPT	4.56023327104657e-05	0,000745925880208513	-0,478408363235476	-0.701582134060281	-0.255234592410671	0.112595147378656
2033	MCPH1	0.000160288847754562	0,0020905355623277	0,222761220280263	0.109882271851223	0.335640168709303	0.0569494425233898
5818	HARBI1	0.0167102075586748	0,076155234344837	0,214084758384229	0.0395115065023075	0.38865801026615	0.088075318848497
2607	FLJ33297	0.000561050978820704	0,00570627798367126	0,118503607418754	0.0524362139007845	0.184571000936723	0.0333321782509963
1603	BAG1	4.33943243889246e-05	0,000717779482952174	-0,351446949625649	-0.514895356931276	-0.187998542320022	0.0824626363634401
6869	PTGES3L-AARSD1	0.028853614645488	0,111364617739473	0,150076594749726	0.0157791108206634	0.284374078678788	0.0677554756533007
2655	MPZL1	0.000610271764185637	0,00609467262801589	-0,23504147926117	-0.366999647057268	-0.103083311465072	0.0665752489457315
55	GNA12	7.24571326200071e-14	3,49309249348998e-11	-0,515714632088521	-0.634759544043245	-0.396669720133797	0.0600602810835843
5077	LOC442072	0.0101105838671527	0,0528032561035164	0,104558766795305	0.0253957925498555	0.183721741040755	0.0399391322696979
2385	MRRF	0.000362135009702499	0,00402599990870514	0,244349513076119	0.11282403053535	0.375874995616889	0.0663569515180714
195	STOML2	1.00214486497842e-10	1,36266005614886e-08	0,587139397059812	0.424663266076408	0.749615528043216	0.0819721056196664
1204	ANKH	8.57164580639169e-06	0,000188768429033618	-0,31244305517433	-0.44496201632512	-0.179924094023541	0.0668581791941524
94	EPHB2	1.24484337800554e-12	3,51138533700181e-10	0,563308541279073	0.424332285948199	0.702284796609948	0.0701159992649741
197	E2F7	1.07889550812984e-10	1,45212763441943e-08	0,68493285712233	0.494999506576096	0.874866207668564	0.0958247625508963
819	NINJ2	1.16462226323133e-06	3,77044680214636e-05	-0,361311744243571	-0.500317433050747	-0.222306055436394	0.070130848978674
1096	LOC389081	5.49986568975213e-06	0,000133055601061841	0,232589502591385	0.136183491522558	0.328995513660212	0.0486385518529602
1482	KIFC1	2.7306303491505e-05	0,000488546988581144	0,349461299086698	0.191382559543626	0.50754003862977	0.079753543216585
1209	EPHX2	8.81813299775601e-06	0,000193393545438793	-0,448454328521324	-0.638946180526732	-0.257962476515915	0.0961065364971558
24511	IKBKE	0.849574740022151	0,919012104842977	-0,0197028970329586	-0.225120497852991	0.185714703787074	0.103636842954354
2831	LOC401061	0.000845635677276586	0,00791894085721584	0,188445603436496	0.0796519392534875	0.297239267619505	0.0548883437658363
753	GPN2	6.85668098703311e-07	2,41440765433178e-05	0,296844574219967	0.185302352370709	0.408386796069225	0.0562750401252081
762	GLDC	7.5405604649578e-07	2,62385775234063e-05	0,938549842035984	0.584407216660881	1.29269246741109	0.178671270148838
9747	KCNH8	0.0853653440234579	0,23221637986251	-0,212340451654166	-0.454750372722348	0.0300694694140163	0.122300128226747
2049	DDRGK1	0.000166054457278944	0,00214882085639395	0,311612582977101	0.153315619596229	0.469909546357973	0.0798636410344773
755	TYW1	7.06836903135239e-07	2,48235503134184e-05	0,307797769633975	0.191985791049514	0.423609748218436	0.0584292085433622
22649	LOC388353	0.712644368321482	0,834286963046673	0,0195675516488951	-0.0854621335113721	0.124597236809162	0.0529893492234693
996	MBOAT2	3.15516977156682e-06	8,39953077239903e-05	-0,417737196811153	-0.586157400459442	-0.249316993162863	0.0849709962834694
21298	LOC391012	0.620029597405098	0,771907445544003	-0,0289566280961829	-0.144383995754867	0.0864707395625008	0.0582351654723004
12463	AOC3	0.165650166168318	0,352420296554037	-0,149855956097414	-0.362668974514165	0.0629570623193358	0.107367963019009
22090	psiTPTE22	0.672560874579965	0,807229136841671	-0,0235831771378807	-0.13388384145442	0.0867174871786587	0.055648652208479
1397	KLHL3	1.88861456408505e-05	0,000358458233118933	-0,305566703031555	-0.440887265588601	-0.17024614047451	0.0682716370663199
4213	RPS6KA5	0.00472907320951444	0,0297629660931107	-0,204673365238075	-0.34531125270598	-0.064035477770171	0.0709543223110315
8487	LOC283070	0.0566397397850713	0,176953305102058	0,106368709508045	-0.00306002032343966	0.21579743933953	0.0552087457110157
5380	C1orf63	0.0125867134480855	0,0620328451814104	0,108591036540322	0.0237685538467425	0.193413519233901	0.0427944552113358
3490	ARAP3	0.00213612370636275	0,0162290315398878	-0,250267092549785	-0.407937511124255	-0.0925966739753156	0.0795475380060817
707	STMN3	4.04727783049916e-07	1,51787230092907e-05	-0,4131385596712	-0.564902879616849	-0.261374239725552	0.0765678059206877
25067	ABCC13	0.889178265540331	0,940541816364219	0,00817986466586034	-0.107900829322051	0.124260558653772	0.058564780256573
1431	PINLYP	2.20392231747999e-05	0,000408364781607142	0,236719490425961	0.130961518367851	0.342477462484071	0.053356782951427
25436	LOC101928595	0.918633569910744	0,957602182189942	0,00602849209574759	-0.110668608505213	0.122725592696708	0.0588757683856214
241	IFI27L2	4.81678349699093e-10	5,29946117936575e-08	0,602961257825782	0.428317333815405	0.77760518183616	0.0881109741976434
945	SNCA	2.44284127650368e-06	6,85417316894128e-05	-0,716983472500161	-1.00250227935694	-0.43146466564338	0.144049329894837
9056	C5AR2	0.06942617894379	0,203272430951258	-0,096733153433766	-0.201288314970562	0.00782200810302948	0.052749943592951
952	STRADB	2.55103857889037e-06	7,10512478143679e-05	-0,567206936768758	-0.79355073816327	-0.340863135374246	0.114194484334212
5690	NRG1	0.0154021910080874	0,0717731273426077	-0,169764617190511	-0.306451341437381	-0.0330778929436417	0.0689608900024527
25125	NPRL3	0.893266147480559	0,942652444265668	-0,00739943575025802	-0.116452730392071	0.101653858891555	0.0550193319624553
9584	LOH12CR1	0.0814789102494619	0,225418750549299	0,0675467995298213	-0.00858702072360799	0.143680619783251	0.0384108700599245
581	ZWILCH	1.37877956110032e-07	6,28622606257604e-06	0,641655814566589	0.416089150542288	0.867222478590891	0.113802404671764
901	PES1	1.91119575793112e-06	5,62434578485501e-05	0,300704179063067	0.182341692410951	0.419066665715184	0.0597159853483012
2684	CCDC12	0.00065443959629434	0,00646439355666348	0,206218845657043	0.0897605846208381	0.322677106693248	0.0587552695658268
198	MTHFD2	1.11156413248154e-10	1,4885415642802e-08	0,774868453860009	0.559814366853635	0.989922540866383	0.108498622088854
5652	NUS1P3	0.0150613238567571	0,0706555154837711	0,161906103086688	0.0319940844228505	0.291818121750525	0.0655429302182478
7537	LOC389050	0.0388420469764307	0,136645465779496	0,110994924572799	0.00579394229107384	0.216195906854525	0.0530757716760937
4651	LARP1	0.00717078218951981	0,0408800881004339	0,177597371205282	0.0491606350221198	0.306034107388444	0.0647986238971113
1277	DSC2	1.19629305479265e-05	0,000248392406795827	-0,48599269738836	-0.695834543985324	-0.276150850791396	0.105868953849161
2530	POLR2J	0.000472830563180996	0,00495537643586723	0,352747019865371	0.158814835128587	0.546679204602155	0.0978422457137416
867	SLAMF7	1.54847574607616e-06	4,73562103889382e-05	0,650655695941657	0.397045762397332	0.904265629485983	0.127950734257794
202	BCL2L12	1.49437134603329e-10	1,95079860782407e-08	0,582497637022115	0.419465907298533	0.745529366745697	0.0822524150924262
130	AVEN	8.19572678065898e-12	1,67161304299364e-09	0,686232635113968	0.508735502995501	0.863729767232435	0.0895504685712207
208	RBKS	1.78073209592641e-10	2,27000536170619e-08	0,478151027596397	0.343648707041331	0.612653348151463	0.0678588193840993
1299	SNRPA1	1.33046704208522e-05	0,00027157300708922	0,304912829991105	0.172491389616381	0.43733427036583	0.0668089782234784
1293	DHX37	1.28757881278318e-05	0,000264038300239335	0,318431240433242	0.180386793002558	0.456475687863926	0.0696458855618145
1120	MAD2L1	6.20253255710664e-06	0,000146839420314002	0,581008917388201	0.338700359972603	0.823317474803799	0.122248988456337
1403	SLC25A19	1.93830843837369e-05	0,000366291017490598	0,360351923449923	0.200534672346235	0.520169174553611	0.0806306533028806
204	HIST1H4J	1.50089728831269e-10	1,95079860782407e-08	0,893311608357097	0.643256852603433	1.14336636411076	0.126157083660694
15996	LOC283888	0.30971909355883	0,513371280796587	0,0545089196518276	-0.0513525618916539	0.160370401195309	0.0534090053327464
12291	LOC348120	0.159906074140288	0,344960504094845	0,0540896883931338	-0.0216723040378955	0.129851680824163	0.0382232762924854
10917	COX19	0.11649667500342	0,282944887580442	-0,0742509045416955	-0.167262916286624	0.0187611072032334	0.0469262186667391
690	CLEC10A	3.36509634528043e-07	1,29198200910059e-05	-0,583667314518043	-0.796419384962767	-0.37091524407332	0.107337213680198
878	NLRP1	1.65993370426752e-06	5,01288635178285e-05	-0,265248216913559	-0.368969319628384	-0.161527114198733	0.0523291460429741
24630	SLC35E2	0.858837360285158	0,924566488345959	-0,00846110617666072	-0.102531451249966	0.0856092388966448	0.0474601667048258
5681	SHCBP1	0.0153350256146277	0,071565701311127	0,471782631589525	0.0921803121704766	0.851384951008573	0.191516139832668
1953	LTBP2	0.000129756010671146	0,00176163882383279	-0,253843589688136	-0.380593475204439	-0.127093704171832	0.0639475776530172
279	FOXM1	1.13730762785458e-09	1,07907465913314e-07	0,90102316149536	0.633115401874698	1.16893092111602	0.135164242495387
4996	KMT5B	0.00958867059896839	0,0508852452130514	-0,12644068567003	-0.221473622291974	-0.031407749048086	0.0479458113076113
20232	UBE2SP2	0.550359609121143	0,721272490897939	0,0263794860454639	-0.0608963843519642	0.113655356442892	0.044032233060726
3931	NSDHL	0.00355694393327926	0,0239919532920121	0,282890735679642	0.0947410546092447	0.471040416750038	0.0949248694910422
2810	B4GALT2	0.000814316247076302	0,00768384174065059	0,240433478453152	0.102083172910554	0.378783783995749	0.0698001964338339
3289	FAM225B	0.00166963207299982	0,0134601077578566	0,223275995203742	0.0860155878533531	0.36053640255413	0.0692503233590277
18230	PMS2L2	0.428398699611458	0,623093336269764	0,0279522391383862	-0.0417454203799702	0.0976498986567426	0.0351637121889974
10654	LOC390937	0.108077648929192	0,268915730326296	0,0781019737219773	-0.0174402562079447	0.173644203651899	0.0482027588640327
827	APOBEC3F	1.22434619315364e-06	3,92545819969393e-05	0,388908835887342	0.238945706592708	0.538871965181976	0.0756590731154909
1513	NEIL3	3.11149905391664e-05	0,000545283525542629	0,374559709689666	0.203819136008338	0.545300283370995	0.0861416643457485
3208	C19orf54	0.00147077574958591	0,012156365025022	0,306863400745808	0.120509856489602	0.493216945002014	0.0940186864366511
1345	ASPHD2	1.57214334049902e-05	0,000309928480842614	0,449723168261404	0.252602180960338	0.646844155562469	0.0994510534753339
3802	CHMP1B	0.00309411521053159	0,021578239033994	-0,182500274791503	-0.302035387349719	-0.062965162233288	0.0603075960301
3683	TRIM26	0.00268519336729497	0,0193314966423639	0,189965231883831	0.0674150532593252	0.312515410508337	0.0618287506301038
117	UCHL1	5.05736387586978e-12	1,14212419355616e-09	0,875149773522499	0.651572392117148	1.09872715492785	0.112798776114382
1170	AP1S1	7.50265457617153e-06	0,000170028107766827	0,379572715986022	0.219703861020967	0.539441570951077	0.080656688371224
807	MID1IP1	1.03814358063209e-06	3,40906153659023e-05	-0,408922431100705	-0.565430743912295	-0.252414118289115	0.0789612349241496
454	NTMT1	3.06844122615255e-08	1,7920642976087e-06	0,264977004847573	0.176981616295416	0.352972393399731	0.0443952428014045
8133	MAK	0.0499895100715369	0,162959965004281	-0,184772009091482	-0.369535406203894	-8.61197907059408e-06	0.0932164288445174
181	ANKRD39	5.92587558414063e-11	8,68091663610435e-09	0,504738919307675	0.367099272385895	0.642378566229456	0.0694416564860117
10825	TMEM126B	0.113389988703387	0,277740004662384	0,158262257612735	-0.0382798490807029	0.354804364306172	0.0991589978852453
8881	CASS4	0.0651855361524732	0,194617102925664	-0,191768555234974	-0.395808173015793	0.0122710625458443	0.102941625936637
2254	UTP4	0.00027303661822103	0,00321187485897542	0,201863789553538	0.0955305448761965	0.308197034230879	0.0536470182470259
26161	LOC389276	0.971817708830062	0,984954432893664	0,001660452083806	-0.0912833467470878	0.0946042509146998	0.0468918040351248
975	GNGT2	2.83369279631392e-06	7,70619123018088e-05	0,419268724385348	0.25111071994284	0.587426728827855	0.0848387121081899
2892	COA4	0.000926308041353346	0,00849275854650206	0,261669509470431	0.109382729909667	0.413956289031195	0.0768313961138631
8119	MARCO	0.0497142118291221	0,162356488071089	0,255434118146077	0.000324716259589408	0.510543520032564	0.128707242777372
2547	ZBED3	0.000488066511557774	0,00508091227088903	-0,232023082101707	-0.359911782710951	-0.104134381492464	0.0645221301766078
3276	ABCC10	0.00162821244982451	0,0131782823892237	0,287134163432094	0.111047133559926	0.463221193304263	0.0888390468407272
26304	LOC392895	0.983373338300686	0,991261559650345	-0,00125022885518154	-0.119885695810301	0.117385238099938	0.0598537087793948
313	ATOX1	2.28368073236636e-09	1,93456212839278e-07	0,618560380165193	0.430550079459787	0.806570680870599	0.094854549611247
7999	LOC442119	0.0475147583136771	0,157501414762739	0,0923657918733584	0.00103051915563572	0.183701064591081	0.046080273925177
132	CCNB2	8.66124877114493e-12	1,73979553914324e-09	0,801206551087371	0.593674637085428	1.00873846508931	0.104703551660499
7234	APOL3	0.0342804991320021	0,125644145867078	0,240387567039309	0.0181372724192145	0.462637861659404	0.11212923716445
292	THOP1	1.64989843394475e-09	1,4941834571217e-07	0,502862519518054	0.351590288929141	0.654134750106967	0.0763195380644775
2972	PHF19	0.00103638687639708	0,00924623083030567	0,237408882369663	0.0978444462092136	0.376973318530111	0.0704127469828911
14922	IRS3L	0.261196193845748	0,464099076616601	0,0443868801090876	-0.0335075682929919	0.122281328511167	0.0392991383593023
1127	VWCE	6.38580122804611e-06	0,000150239147792052	-0,519019805717263	-0.735800663510941	-0.302238947923585	0.109369808745633
5079	NQO1	0.010128236484896	0,0528746190976606	0,183371766525594	0.0445046967326981	0.32223883631849	0.0700609132138897
662	MAPK1	2.6882852657529e-07	1,07673540515768e-05	-0,28224255135598	-0.384169547724147	-0.180315554987812	0.0514239873956636
1268	CREB3	1.17028119329895e-05	0,000244716134387395	0,436991751766456	0.248532568387647	0.625450935145265	0.0950810189251845
421	GINS2	1.72807558146379e-08	1,08835924091479e-06	0,734559761146316	0.495585377252467	0.973534145040165	0.120566838454211
1265	PBX1	1.15942699206508e-05	0,000243021396795301	-0,420679220085556	-0.602011756434748	-0.239346683736363	0.0914854984047859
1520	RGS14	3.21649600198262e-05	0,000561088101924798	-0,249044023175017	-0.362793063273269	-0.135294983076765	0.0573884192873969
973	DSCC1	2.79865276238045e-06	7,62654450097817e-05	0,45721959620881	0.273950711443801	0.640488480973819	0.0924624207126786
6357	LINC00926	0.0226946263650407	0,0946591187775767	-0,217116074594358	-0.403289203683548	-0.030942945505167	0.0939276637674351
2553	MPP7	0.00049462216639923	0,00513705708659444	-0,296872023438923	-0.460682073244244	-0.133061973633602	0.0826450914539328
24920	LOC389767	0.879203225420454	0,93547646557076	0,00722479348983854	-0.0867777353796303	0.101227322359307	0.0474259522205813
1698	RAD54L	5.81507977611595e-05	0,000908044958861166	0,512319827087739	0.269678767005573	0.754960887169905	0.122416741981348
5087	MEGF6	0.0101569912578229	0,0529413452331776	-0,298051984367236	-0.523855035692183	-0.0722489330422888	0.113921666280582
163	TCN2	3.26785358704044e-11	5,3157753288575e-09	0,957968234851427	0.70095542869678	1.21498104100607	0.129667544175258
137	TIMELESS	1.2835503033849e-11	2,47551677772151e-09	0,648766813674116	0.478989615938466	0.818544011409767	0.0856556240006678
295	CISD1	1.6871057263801e-09	1,51639350288028e-07	0,485479209395006	0.339333347603892	0.631625071186121	0.0737331935842446
4976	SCGB3A2	0.0094042022397754	0,0501110173608611	-0,205560732995283	-0.359650509151578	-0.0514709568389875	0.0777410400502752
1495	KLC1	2.89120952006162e-05	0,000512778731936013	0,173711606849352	0.0948691119416792	0.252554101757026	0.039777444728481
3781	C19orf33	0.00304506474257176	0,021354110460008	-0,433872963250342	-0.717562202277646	-0.150183724223037	0.143126280297038
200	TMEM106C	1.21458825658858e-10	1,61024038117231e-08	0,558660921295364	0.403222126889015	0.714099715701713	0.0784216438153142
24643	SPANXN3	0.860115394362106	0,925453868502668	0,0127267745287129	-0.130075753745488	0.155529302802914	0.0720464222012025
122	ELL2	5.78323629226122e-12	1,25690582204349e-09	1,16409046541171	0.865678030406756	1.46250290041666	0.150554395235731
9344	PNPT1	0.0755838323433057	0,214480448906544	0,224425327009009	-0.0235150100339223	0.472365664051941	0.125090321713378
5586	NAXE	0.0144738118435418	0,0687026711477819	0,166033143421581	0.0336149280432873	0.298451358799874	0.0668073511552655
5832	MGC35030	0.016927102334062	0,0769585251007637	0,112374923093029	0.0205533838926315	0.204196462293427	0.0463256040375812
540	CENPF	9.50945201713346e-08	4,66931704137581e-06	0,548452411481021	0.358430521511066	0.738474301450975	0.0958694322691421
2834	UBA5	0.000847613962554907	0,00793030494606329	0,336323100935371	0.142116832735649	0.530529369135094	0.0979805257086962
546	PFKP	9.81837085670528e-08	4,76529011278815e-06	0,324905520507599	0.212196341225651	0.437614699789546	0.0568637909610824
11246	BLOC1S3	0.125667391102109	0,296282502218234	0,0858773109454335	-0.0244151401979936	0.19616976208886	0.0556445085161732
1034	IGHV4-31	3.80964525288664e-06	9,76522537921185e-05	0,515389118232888	0.305666035989092	0.725112200476684	0.105809035114988
234	SCD	4.31354786410274e-10	4,88776588105488e-08	0,451099857257843	0.320872104620509	0.581327609895178	0.0657022236385586
798	CKAP2L	9.70522295433637e-07	3,2247366746144e-05	0,504835385499659	0.312200919834342	0.697469851164976	0.0971875232991503
1008	ACO2	3.31258306942406e-06	8,71216902285831e-05	0,374590331386998	0.223206206122357	0.525974456651639	0.0763759909238698
725	MRPL52	5.20876942274721e-07	1,90497270681576e-05	0,28335580207432	0.178142375648362	0.388569228500277	0.0530820499687831
349	TRAM2	4.31653157952637e-09	3,27945085476051e-07	0,693022906655779	0.477976329005609	0.908069484305949	0.10849483348473
13689	LOC441460	0.210741482008933	0,408197121445457	0,0636488741843726	-0.0365573947831217	0.163855143151867	0.0505558497352153
233	CDKN2A	4.24312126818532e-10	4,82859915991132e-08	0,46989925967084	0.334310915882738	0.605487603458941	0.0684067374728979
363	PALM2-AKAP2	5.36877982047226e-09	3,92157567327334e-07	0,483037520098013	0.332062274450007	0.634012765746019	0.0761697038654714
2716	MTFP1	0.00069932061437543	0,00682713037193097	0,34901589692951	0.150803218438703	0.547228575420317	0.100001831149371
42	PAICS	2.10589648822433e-14	1,32442645851813e-11	0,778251148001872	0.603452131821152	0.953050164182592	0.088189220963437
2470	SGO2	0.000421836670201942	0,0045283398017832	0,412104032404226	0.187600917327374	0.636607147481077	0.113265825260841
687	GOT1	3.33617049530637e-07	1,28760641460042e-05	0,466562418657059	0.296557402387375	0.636567434926743	0.0857705625139184
966	SQLE	2.71536192614919e-06	7,45319062855547e-05	0,404784315793523	0.242769618392431	0.566799013194615	0.0817393041483563
4818	DDX19A	0.00824630000301524	0,0453820349896117	0,221514145376287	0.0583720601579226	0.38465623059465	0.0823080914075823
1279	NUS1	1.21258220921252e-05	0,000251380901307819	0,393132379633228	0.223260880602479	0.563003878663977	0.0857032006857792
8410	ZDHHC24	0.0549748084056562	0,173292554715572	0,130352812922695	-0.00282653532200056	0.263532161167391	0.0671913562601244
6480	EIF4H	0.0241049551379899	0,0986190472904838	0,1887591965163	0.025205043999974	0.352313349032625	0.082515986708058
2070	DDX39A	0.000174908559166141	0,00224043499820784	0,330400394439616	0.161939093401948	0.498861695477284	0.0849917306493264
4600	ALDH16A1	0.00683869989968826	0,0394191582261378	0,281973383926136	0.0792839458129201	0.484662822039353	0.102260436215733
495	ALG10	5.42707400697681e-08	2,90704782414121e-06	0,541104571804699	0.357589381442894	0.724619762166504	0.0925866862787842
1472	KIF18A	2.60200986082506e-05	0,000468697632199568	0,610522667457756	0.335130267477066	0.885915067438446	0.138940377035297
258	RTN1	6.89152730792782e-10	7,06721298792641e-08	-0,997188380800129	-1.28915849812052	-0.705218263479733	0.147304131073988
3445	LOC149329	0.00202482025449424	0,0155784823391848	0,176115239144661	0.0657597200930482	0.286470758196274	0.0556763274005824
294	HIST1H1C	1.65816891250491e-09	1,49545403792748e-07	0,855236116124864	0.597921445530286	1.11255078671944	0.129819840168541
1048	COA7	4.22794531876038e-06	0,000106969437144019	0,254889054479861	0.150631070470893	0.359147038488828	0.0526000122304089
5742	SMIM14	0.0159372571018237	0,0735939345271431	-0,158442516735694	-0.286689190364625	-0.0301958431067631	0.0647027339489973
8246	RPGR	0.0522660286909772	0,168061332857296	-0,190397114108382	-0.382694013683172	0.00189978546640721	0.0970172151864516
19972	OR8I2	0.533515534814078	0,708299840055842	0,033483802952787	-0.07276494238826	0.139732548293834	0.0536043868249359
480	LRR1	4.25469112194941e-08	2,35027364788518e-06	0,45561005277965	0.302484027038012	0.608736078521289	0.0772548107789166
2056	LOC730101	0.000169002107621656	0,00217951891225108	0,418000072028818	0.205394089940739	0.630606054116897	0.107263509498986
1436	NCAPG2	2.24511283794757e-05	0,000414548516004037	0,490702047018158	0.271240250694307	0.710163843342009	0.11072239004496
4246	ADRB2	0.00485313977544838	0,0302993724866309	-0,273924578482353	-0.462723209909588	-0.0851259470551174	0.0952522765192051
1612	FBXO5	4.45939259141191e-05	0,000733503688345451	0,601751513728886	0.321424811375798	0.882078216081973	0.141429820578675
332	SSSCA1	3.10172365593939e-09	2,47035955075719e-07	0,527152366648775	0.365335334755861	0.688969398541688	0.0816395783743875
6093	FBLN5	0.0197553090148068	0,0859694762067294	-0,273524913652917	-0.502663152132266	-0.0443866751735684	0.115604327678458
1039	NELL2	3.89962900328621e-06	9,95174812532568e-05	-0,707328892885655	-0.995489330196496	-0.419168455574814	0.14538207956876
921	ETNK1	2.16469784385529e-06	6,23202642017621e-05	0,507780569550448	0.306731296630351	0.708829842470546	0.101432943625712
228	CDC25C	3.81218161293002e-10	4,4333331345105e-08	0,507554551401256	0.361566833947944	0.653542268854569	0.0736534069455365
4128	CD164	0.00434051501649808	0,0278800280190036	0,286029412695326	0.0914452695002825	0.48061355589037	0.0981711703827171
839	SLC25A37	1.36902318898818e-06	4,32653752753535e-05	-0,530469606926188	-0.736064475834845	-0.324874738017531	0.103726277866398
16693	TUBA3D	0.343798728694743	0,546086580682988	0,0642032474179903	-0.0696321976933094	0.19803869252929	0.0675223688299121
263	RRM1	7.83484913600598e-10	7,89889828293531e-08	0,6496756347006	0.458709166193268	0.840642103207933	0.0963459889865095
1565	DIRC2	3.8234644178151e-05	0,000647712892995187	-0,317756467919316	-0.464402074039326	-0.171110861799307	0.0739853235104255
3127	FCGBP	0.00132979552002363	0,0112758324954994	-0,39530047149689	-0.633081338094212	-0.157519604899568	0.119964687693372
7132	LOC390606	0.0329269126648286	0,122414061877163	0,107978144250401	0.00892187874939446	0.207034409751407	0.0499756524776406
1428	GGH	2.1680036827155e-05	0,000402553344868358	0,969144276785364	0.536572425721975	1.40171612784875	0.218240213186051
23351	EIF2C4	0.76409459244774	0,867625766754373	-0,0136476462093222	-0.103558302329513	0.0762630099108687	0.0453615294456428
17016	CASC7	0.362293568189878	0,564522999075474	-0,0417581326276599	-0.132228837256779	0.0487125720014591	0.0456440839060926
3080	HRASLS	0.00125807802260728	0,0108304996004649	-0,394571724266626	-0.630687074704591	-0.158456373828661	0.119124405088784
213	MPDU1	2.07537775971475e-10	2,58350428633036e-08	0,462184612021876	0.331596968870843	0.592772255172909	0.0658837948208723
4548	PTGDR	0.00650973880101993	0,0379520062245038	-0,321281781698656	-0.550792758282548	-0.0917708051147627	0.115792380699472
442	CCDC51	2.58464968399043e-08	1,55049742920828e-06	0,44308564966035	0.29685326712858	0.58931803219212	0.0737768448408838
16528	LINC00282	0.336095782551232	0,539173740106848	-0,0993579223767912	-0.303184051476639	0.104468206723056	0.10283391708981
8717	C2orf40	0.0616860794832255	0,18763409401144	-0,17006348169573	-0.348592730353448	0.00846576696198853	0.0900711897716532
31	TOR3A	5.37149627716009e-15	4,59436205770645e-12	0,628568083780497	0.4914637192704	0.765672448290594	0.0691715969632911
13549	MIR181A2HG	0.205321319226658	0,401807866211147	0,0742717749185852	-0.041263175753141	0.189806725590311	0.0582894430209755
26277	SMKR1	0.980566762791526	0,989448099684793	0,00181763255792213	-0.145746006840229	0.149381271956074	0.0744484876711101
25	NDUFA9	1.76155994119873e-15	1,86831047363537e-12	0,618245314609069	0.486486846293228	0.750003782924909	0.0664744969965759
8927	ZFP3	0.0663403735949659	0,19704436046494	-0,171069275328047	-0.353877235961978	0.0117386853058842	0.0922298762686014
2482	PATJ	0.000428614872104288	0,00457772959785504	-0,17607966408485	-0.27212488616087	-0.0800344420088297	0.0484565273719129
23918	LOC153682	0.805666722856868	0,893145461850901	-0,0202235455580131	-0.182758905906831	0.142311814790805	0.0820019878907922
464	CEP68	3.43956476481664e-08	1,9655185288602e-06	-0,431064106870631	-0.574811872740149	-0.287316341001112	0.0725233114250539
14172	SLC25A53	0.229841614690418	0,430020492062971	0,0661126786130185	-0.0424040310714062	0.174629388297443	0.0547486152821976
15559	AMIGO1	0.288665711846119	0,49191477738755	-0,0740955688253921	-0.211830473445262	0.0636393357944776	0.0694897156934878
5978	LOC285778	0.0186684619746963	0,0828026546100822	0,129034359434391	0.0219347329343365	0.236133985934446	0.0540336715439517
3939	ATP2B1	0.00360786110970787	0,0242859703792597	-0,246049596226645	-0.40995586558317	-0.08214332687012	0.0826936359334588
20299	FAM150B	0.555648259078402	0,725799969922845	0,0549338661734973	-0.129255006350356	0.239122738697351	0.0929265709437333
18960	LOC105370580	0.471800738715947	0,659799398051336	0,0332465154128223	-0.0580144224795895	0.124507453305234	0.0460427706801482
9772	WBSCR23	0.0859443754119598	0,233180754900601	0,0692760672356349	-0.00995857733451488	0.148510711805785	0.0399752912266508
18897	ENPP5	0.467790430723879	0,656372083962726	0,0854484768522223	-0.146992212301772	0.317889166006217	0.117270472938487
6278	LOC399917	0.0218711028253775	0,0923721394416829	0,101164593182659	0.0149627957345324	0.187366390630786	0.0434903441031884
25680	ZNF767P	0.936261629014806	0,966683917416916	0,00411460096736836	-0.0976319266782921	0.105861128613029	0.0513329377067472
15691	LOC286087	0.294740578556402	0,498059170251928	0,118267497775015	-0.104377521884513	0.340912517434543	0.112328382986223
693	PRSS33	3.3993397191737e-07	1,30062759962324e-05	-0,727042016024718	-0.992167521303446	-0.461916510745991	0.133760545562198
107	C1QC	3.02388832927069e-12	7,49330832248714e-10	1,22692329925771	0.917518007089937	1.53632859142549	0.156100487716878
2546	NMT2	0.000487372078166179	0,00507567582583513	-0,344198780251985	-0.533895654189051	-0.15450190631492	0.0957054558843356
1523	HEMGN	3.28904645229686e-05	0,000572613701133627	-0,524513631242155	-0.76439979520417	-0.28462746728014	0.121026847758945
8608	ANGPT1	0.0594621692150555	0,18315978354289	-0,162895305347284	-0.332404333737675	0.00661372304310701	0.0855203277835527
14861	LOC389108	0.258333153026718	0,460918077686793	0,0492492437968027	-0.0366573750999124	0.135155862693518	0.0433414212598973
1229	CLIC4	9.54204002930376e-06	0,000205864272886077	0,462650424506454	0.265303140573923	0.659997708438985	0.0995652241615976
3677	SVIL	0.00266301619882179	0,0192031206178297	-0,175836348901954	-0.289172380061209	-0.0625003177426992	0.0571800489122259
8135	LOC389892	0.0499991352018269	0,16296498167574	0,102386554907201	3.93400575407488e-07	0.204772716413826	0.0516556443965949
595	C2orf47	1.63344403048713e-07	7,2783123874471e-06	0,425996689865503	0.275230824478844	0.576762555252162	0.0760640677896127
362	GMPPA	5.22608238145788e-09	3,82788879404298e-07	0,585483876040198	0.402652666073677	0.768315086006718	0.0922416059715127
1027	NOG	3.74068149909708e-06	9,64620908673519e-05	-0,753454139854795	-1.05977434427305	-0.447133935436542	0.154544005928942
3	OLIG1	6.1187315074318e-19	4,10284542841478e-15	-1,63318278302653	-1.93240535145963	-1.33396021459343	0.150963121997846
12369	MATN1-AS1	0.162283301512632	0,34788113344712	-0,0930618638608195	-0.224159884333137	0.0380361566114982	0.0661412892813387
17958	FLYWCH1L	0.412363672717887	0,608855261282702	0,0334957951381589	-0.0471830090317793	0.114174599308097	0.0407038954993461
16065	LOC400669	0.312911214335332	0,516454456775682	0,0576554265495456	-0.0550615425280638	0.170372395627155	0.056867721051914
1090	ANG	5.43209589080864e-06	0,000131957714142206	0,495156203099299	0.290048407881829	0.700263998316769	0.103480540502905
3475	FADS3	0.00210122239948345	0,016032780409296	-0,219706039970762	-0.357891684698923	-0.0815203952426007	0.0697171221164513
22421	ZNF818P	0.696118505668343	0,823214613443905	0,0302006728194561	-0.12265844841246	0.183059794051373	0.0771201526938866
24211	ZNF204P	0.827639355266867	0,906400293457559	-0,0173415753672321	-0.174828377991971	0.140145227257507	0.0794549004849044
1146	DNASE2	6.91307014669969e-06	0,000159947691919496	0,456737672771103	0.265186188572204	0.648289156970002	0.0966411398358561
782	RGL2	8.49425668749299e-07	2,88011785254318e-05	-0,436655567798918	-0.602287658198985	-0.271023477398851	0.0835643434275724
3309	MXI1	0.00171073707407818	0,0137081273856703	-0,300922890023439	-0.486357012366926	-0.115488767679953	0.0935548216850575
6727	LOC388129	0.0269219803684517	0,106110640380922	0,107292961916511	0.012486063265383	0.202099860567638	0.047831771120258
24166	LOC442050	0.824296927374922	0,904420799029465	-0,0123441628851242	-0.122279773536563	0.0975914477663149	0.0554644761242054
9172	KLHDC1	0.071926125870723	0,207928611803557	-0,171919689131294	-0.359423795040455	0.0155844167778669	0.0945991653092527
21434	SERHL	0.630709367773073	0,780221092026828	0,0207870534735798	-0.0646767910932684	0.106250898040428	0.0431180337142077
572	CDK5	1.25519840298801e-07	5,81845903063412e-06	0,391348840701611	0.254282953863668	0.528414727539554	0.0691521842914929
1760	WLS	7.57818373473358e-05	0,00114167921435489	-0,509219989533472	-0.754513339827038	-0.263926639239906	0.123754869692951
5931	RBMY1A3P	0.0181311227850711	0,0810438676839174	0,130619786009024	0.0227146431828446	0.238524928835204	0.0544400688957584
4181	MRTO4	0.0046095566891339	0,0292302247448466	0,242224059214195	0.0762831349628989	0.40816498346549	0.0837201556131447
4	MRPL22	6.18947075755576e-19	4,10284542841478e-15	0,9854335499884	0.804851372381158	1.16601572759564	0.0911069290378549
13531	DACH1	0.204607012578476	0,400925408162328	-0,0987114310415221	-0.252020197205281	0.0545973351222374	0.0773470065808009
1269	ZBTB18	1.17204693363274e-05	0,000244892233611285	-0,277454519856981	-0.397120687597239	-0.157788352116723	0.0603737157066296
3519	ATF5	0.00223283499141631	0,0168239897122488	0,262852992900412	0.0965041409164531	0.429201844884371	0.0839259624291039
212	LIG1	1.95514311214504e-10	2,44531224615688e-08	0,454098265154936	0.326016884370915	0.582179645938957	0.0646193407609692
337	ITM2C	3.57732689180796e-09	2,81462381413317e-07	1,0077466083037	0.696963025277787	1.31853019132961	0.15679586003473
67	EXOSC4	1.90195241154341e-13	7,52690570030946e-11	0,52567720650216	0.40163458258242	0.6497198304219	0.0625817158972606
6085	RPH3A	0.0196429708728568	0,085592994690846	-0,215128232359416	-0.395177054085699	-0.0350794106331338	0.0908378414842415
634	POLR2D	2.15702679646056e-07	9,02106711485044e-06	0,360289258829236	0.23134276328361	0.489235754374861	0.0650558065863319
15695	LOC56251	0.294920530652979	0,498236245317856	0,0511682039431573	-0.0451948210627286	0.147531228949043	0.0486168646176088
283	MND1	1.26375538796918e-09	1,18260973483809e-07	0,926052856464723	0.649797422461917	1.20230829046753	0.139375793090481
6248	CCR6	0.0215314608331883	0,0913743092176678	-0,250594315160976	-0.463559542101502	-0.0376290882204507	0.107444754933684
350	TNFRSF13B	4.39777357129642e-09	3,33162760694071e-07	0,617937049713518	0.426071802773315	0.809802296653722	0.0967994387343714
5387	SLC16A10	0.0126643461905613	0,062334349218996	-0,223515085595687	-0.398264170251457	-0.048766000939918	0.0881640296186393
109	MRPL17	3.62390969866839e-12	8,81540969359562e-10	0,538985108722506	0.402445077684206	0.675525139760807	0.0688868806626577
2282	LOC399978	0.000289176687912269	0,00335999994741184	0,151111468557549	0.0711667039813606	0.231056233133737	0.0403335594337119
2353	PCSK5	0.000339300184042437	0,00382343577555683	-0,290231028033323	-0.445665377881676	-0.13479667818497	0.0784194014565427
1186	PLK1	7.99385564168243e-06	0,000178643986566025	0,405652190329004	0.234230814362261	0.577073566295748	0.0864851412399138
3019	HDAC8	0.00112318230681241	0,00986458392352801	0,18238997100448	0.0743824698982218	0.290397472110739	0.0544917104734775
64	MRPS7	1.3550505418929e-13	5,61393204973287e-11	0,552141468655915	0.422865231258604	0.681417706053226	0.0652221672310002
2181	ZNF33B	0.000233906410186249	0,00284285916113602	-0,181334290857506	-0.275759552576332	-0.0869090291386791	0.0476392284819418
439	AXL	2.40421164074672e-08	1,4521109716264e-06	0,540701022797267	0.362716077041124	0.71868596855341	0.0897965792509141
5091	NBPF1	0.0101698564369135	0,0529667537664039	-0,199016832641163	-0.349817748805921	-0.0482159164764043	0.0760817515322462
343	AEN	3.96067113262448e-09	3,06172580412647e-07	0,509427461211116	0.351797906586569	0.667057015835663	0.0795269214145932
327	SMURF2	3.01055889962273e-09	2,43702101267124e-07	-0,415404266904365	-0.542795208299989	-0.288013325508742	0.0642710017764851
1379	OPN3	1.76564784965139e-05	0,000339493493353927	-0,365148209561012	-0.526241476518304	-0.20405494260372	0.0812744260570132
14739	HOTAIRM1	0.25286118106453	0,454870729209399	-0,0514542632680116	-0.140173703387043	0.0372651768510196	0.0447605397293572
1033	FOXO3	3.80776976622001e-06	9,76522537921185e-05	-0,299661641681823	-0.421597534722814	-0.177725748640832	0.0615188325982813
14643	LOC441503	0.249200228419113	0,451195754318021	0,0577233994334347	-0.0410350052692203	0.15648180413609	0.0498253763929342
2829	STXBP5	0.0008424258851723	0,00789569542076477	-0,274199777144868	-0.432448419035759	-0.115951135253978	0.0798392619810345
211	PSMB6	1.94109999449702e-10	2,43925432957765e-08	0,586297186205752	0.420962703408753	0.751631669002751	0.0834141950844018
22833	OR10G2	0.725614790189857	0,84262585564245	0,020300018618714	-0.0940486120643516	0.13464864930178	0.0576909234303093
9758	BEND2	0.0855869966552241	0,232561920097691	-0,260397196465217	-0.557882831078527	0.0370884381480932	0.150086807909936
23810	LOC440427	0.79813033738689	0,888804111541931	0,0135742729890107	-0.0913623942416109	0.118510940219632	0.0529424200191161
6324	H2AFB3	0.0224007268019159	0,0939104210007401	0,0960623321865113	0.0138741248029112	0.178250539570111	0.0414654163387708
2151	WDR83	0.000213564628022026	0,00263257373872804	0,226578605577734	0.109378243265211	0.343778967890257	0.0591296728940857
20568	HOXB-AS1	0.573241048654876	0,738903346784138	-0,0285227127042732	-0.128583908352424	0.0715384829438772	0.050482657658423
23092	LOC101927830	0.743719907335134	0,853937798143224	0,0222594284913311	-0.112348932325549	0.156867789308211	0.0679123185872671
17006	LOXL1-AS1	0.36152619222886	0,563675584320135	0,0749672840240195	-0.0871919919062914	0.23712655995433	0.0818122465947064
11459	ROPN1L	0.131990316678234	0,305412622979612	-0,123816854844099	-0.28551500824902	0.0378812985608212	0.0815796020571603
22745	GGTA1P	0.719229244113221	0,838442005173095	-0,052786017304916	-0.34307138014963	0.237499345539798	0.146454142395726
7599	LOC391265	0.0398977898270294	0,139214356792168	0,0922776886011016	0.00433720457998052	0.180218172622223	0.0443675424863498
19941	GATSL3	0.53136810147812	0,70652701810053	-0,0390241741301532	-0.162205106199177	0.0841567579388702	0.0621469769914839
3294	RAPH1	0.00168259098340127	0,0135439890482345	-0,24057661356141	-0.388584213667336	-0.092569013455483	0.0746724737656119
22950	LOC105369477	0.733872896420084	0,847871017367256	0,0202332479900181	-0.0974243892703014	0.137890885250338	0.0593603762601194
15571	LOC388276	0.289224242794972	0,492495520927991	0,0461272927656907	-0.0397177847628816	0.131972370294263	0.0433103725421635
423	WFS1	1.81614158786403e-08	1,13618993827336e-06	0,448110776021743	0.302070699870231	0.594150852173254	0.0736798228425233
24523	LOC441040	0.850738147586743	0,919839804249181	0,0116517054038214	-0.11078453088913	0.134087941696773	0.06177126469183
15942	AGPAT4-IT1	0.306577231970567	0,509876565270257	-0,0640887981241054	-0.18774569914746	0.0595681028992496	0.0623871118171965
17931	LOC387901	0.410389630453511	0,606850748247182	0,0406164552711667	-0.0568000464141278	0.138032956956461	0.0491483623896794
18725	PDGFC	0.457736351606769	0,648164451954792	-0,0630043497935086	-0.230573804665287	0.10456510507827	0.0845417783537843
13038	HRH4	0.186404147406889	0,379084673147237	-0,116945490599055	-0.291266211868149	0.0573752306700397	0.0879479126507895
2625	LOC392439	0.000583127651742631	0,0058887977186762	0,208739603707827	0.0919915925507579	0.325487614864895	0.0589014536690977
264	INPP5A	8.11739700235671e-10	8,15275687566243e-08	-0,469586006247346	-0.607766448495738	-0.331405563998954	0.0697144973726286
69	CKS2	2.3032232527607e-13	8,85071949955796e-11	1,09599945590916	0.836231023965921	1.3557678878524	0.131057806528402
14271	LOC151443	0.233751787150651	0,434302335946992	0,0617434460894364	-0.0404598838490297	0.163946776027902	0.0515634026099089
13557	LINC00963	0.205580008921983	0,402010884285316	-0,0536951016205347	-0.137269639601334	0.0298794363602648	0.0421648448483592
20740	LOC101928307	0.583321406553548	0,745694046729198	-0,045693052992372	-0.210305032125795	0.118918926141051	0.083049679101268
6303	TRIM23	0.022148872163724	0,0931742575632464	-0,217484162151448	-0.403199058733327	-0.0317692655695683	0.0936964772955495
4053	LGR6	0.00406982749902785	0,0266155980442119	-0,284039474473674	-0.475844757423492	-0.0922341915238554	0.0967691858318467
4513	SENP6	0.00635839648949776	0,0373571643959745	-0,202839154347662	-0.347312645076146	-0.0583656636191782	0.0728894525587074
22920	RNF157-AS1	0.731722465505912	0,846493070370386	0,0271757716161454	-0.129535496478622	0.183887039710913	0.079063629483941
24074	LOC283332	0.816987141220075	0,899826121519079	-0,0124435454520765	-0.118761825594242	0.0938747346900894	0.053639468372158
10182	SOS1-IT1	0.0959855025801943	0,249956354440567	0,0899027071232439	-0.0162139276787363	0.196019341925224	0.0535377347019667
3817	LOC441329	0.00313730202887359	0,021793440737643	0,113219386325512	0.0389505534970735	0.187488219153951	0.0374699506445287
4497	HBZ	0.00625396520460931	0,0368743356460342	-0,353804809437559	-0.605284036883094	-0.102325581992024	0.126875755032738
12349	ZNF302	0.161619703808213	0,347019713861427	-0,104683739128481	-0.251918593565409	0.0425511153084473	0.074282609794745
2812	ANKRD36BP2	0.000817433991354263	0,00770777463753851	0,275817702600751	0.117053715105602	0.434581690095899	0.0800992630288632
14662	LOC440194	0.249614902346592	0,451407661691439	0,0600300951985534	-0.0427653680112614	0.162825558408368	0.0518621444051876
7837	C9orf73	0.044546150575347	0,150713434031559	0,134685055717852	0.00334130311416181	0.266028808321543	0.0662652655239113
1863	CCDC191	0.000102359704486001	0,00145634691466828	-0,27754131285308	-0.413910218190538	-0.141172407515621	0.0688005446947912
9268	TSPYL1	0.0738622093784677	0,2113138197745	-0,103855463014737	-0.217904893947131	0.0101939679176557	0.0575399718202787
490	RNASE1	5.06024546889384e-08	2,73821242056572e-06	0,691006469013164	0.457264880960046	0.924748057066282	0.117926799632839
576	SLC35B1	1.29670477019605e-07	5,96911926766465e-06	0,53242290607395	0.345708449508179	0.719137362639721	0.0942007731332015
428	SRM	1.95402948873542e-08	1,21053953022943e-06	0,606714523466197	0.408471873062727	0.804957173869668	0.100016952513817
14586	LOC441700	0.247206116775728	0,449380925977543	0,0529804955076222	-0.0372796404354587	0.143240631450703	0.0455378482487832
15512	LOC442040	0.286382231830536	0,489519396401926	0,0471143645868765	-0.0400495979747262	0.134278327148479	0.0439757735618296
24748	ZXDB	0.867767048794008	0,929705363286547	-0,00897355617540245	-0.115548764757	0.0976016524061951	0.053769093351817
6515	CDC14A	0.0245002976314102	0,0997078251206297	-0,166135492464608	-0.310497066441369	-0.0217739184878466	0.0728329885615818
23499	LOC338902	0.775030322089159	0,874502276275333	-0,0190432744092845	-0.150783137758855	0.112696588940286	0.0664651104592986
311	RCC1	2.24857871842112e-09	1,91707603597865e-07	0,459569955081756	0.319953770182295	0.599186139981217	0.0704388551445904
10103	CEP126	0.0940995089239914	0,246952056056916	-0,10124246527217	-0.220055463360719	0.0175705328163794	0.059943276402234
1060	GTSF1	4.49281531856709e-06	0,00011238396053944	0,419957823458743	0.247658740034273	0.592256906883213	0.0869279603050433
4691	LOC440569	0.0074610382341491	0,0421721229542664	0,117256451517357	0.03202279821595	0.202490104818764	0.0430018981156475
19117	ZNF641	0.481168672717438	0,667373926719824	-0,0611986454068655	-0.232803813639345	0.110406522825614	0.0865778677156602
4029	LOC442272	0.00394955482832134	0,0259898912216289	0,127079695750591	0.0415584456426666	0.212600945858515	0.0431469958334294
16966	LOC441697	0.359350450398477	0,561604219752187	0,0494722634318232	-0.0570540457315451	0.155998572595192	0.0537444227232664
3398	SDHA	0.00190981407281825	0,0148982529779988	0,213641259679243	0.0805531179336272	0.346729401424858	0.0671453409547957
14630	LUNAR1	0.248740279766342	0,450790874270835	0,0983173003647969	-0.0697284132924528	0.266363014022047	0.0847820594044754
426	SORL1	1.90755952497841e-08	1,18729907992494e-06	-0,576300713366228	-0.764445000914725	-0.388156425817731	0.0949221483630578
2981	CPA3	0.00104385451064304	0,00928415019313366	-0,471700821931541	-0.749177379777185	-0.194224264085898	0.139991871846258
5632	SMCR2	0.0149204203927454	0,0702441311636441	0,126530974477365	0.0251495282867403	0.22791242066799	0.0511487476019555
10833	KISS1R	0.113582791301876	0,278006804335755	-0,144448396660703	-0.323932374718579	0.0350355813971724	0.0905528677803195
3349	IL16	0.0017860339236889	0,0141405462784745	-0,205843990101394	-0.33322629008649	-0.0784616901162985	0.064266642030766
11457	ZNF540	0.131944040881531	0,305358841230147	-0,112776007729082	-0.260037588907773	0.0344855734496095	0.0742960939125991
20070	LOC441316	0.539372988229043	0,712533151189955	0,0276929896870099	-0.0614553546524863	0.116841334026506	0.0449769295574991
795	NT5E	9.57397385134256e-07	3,19229712515198e-05	-0,567757953038384	-0.784270413198384	-0.351245492878384	0.109234397352939
17491	OR11G2	0.38781257432767	0,587819973607391	0,0402167319193057	-0.0517160175050086	0.13214948134362	0.0463817115788285
4015	LOC388509	0.00391085929758914	0,0258240902693317	0,11062626750935	0.0362608646062491	0.184991670412452	0.0375186719693905
3790	ZNF534	0.00306327229579885	0,0214286976364422	0,122309922835884	0.0422855751395645	0.202334270532203	0.0403737105370735
2191	LOC441621	0.000237418442335777	0,00287238282864199	0,211032187931995	0.101021527944878	0.321042847919113	0.0555023398524571
2858	CRIP2	0.000874712743617107	0,00811511840343162	-0,31987305087979	-0.505091893219309	-0.134654208540272	0.0934462090838325
3460	CAV1	0.00206632174407375	0,0158328154847629	0,607301197337846	0.225981280364164	0.988621114311527	0.192382698429973
8728	LRRC75A	0.0618352631562403	0,187839477004996	-0,0996376856926188	-0.204296261565139	0.00502089017990109	0.0528021179695765
1196	PLCL1	8.20320715611252e-06	0,000181862907812979	-0,428182318228408	-0.609370564261509	-0.246994072195307	0.0914127013670982
10368	LOC441111	0.100690225309146	0,257503985732254	0,0743429107855651	-0.0146594045032779	0.163345226074408	0.0449032552972172
9041	ATP6V0E2-AS1	0.0689723089502162	0,202277803146888	0,119335220390713	-0.00943614261274961	0.248106583394176	0.0649674490955625
310	PRC1	2.20856835327671e-09	1,88903838345587e-07	0,936484961724637	0.652146594382823	1.22082332906645	0.14345377710802
17472	LOC440770	0.386681511521415	0,58681663678974	0,0432072306133899	-0.0553257366093991	0.141740197836179	0.0497116391639742
5887	LOC389192	0.0175922401069848	0,0792353060024976	0,152564106274521	0.0271387296249684	0.277989482924074	0.0632793393089459
13	GOSR2	1.63123495940791e-16	3,32709191913083e-13	0,517609516822982	0.412433585254109	0.622785448391855	0.0530631331447146
22881	ZNF571	0.728603371354436	0,844321419145267	-0,0361775227492306	-0.242302329316425	0.169947283817963	0.10399364086584
7903	LOC401951	0.0457591545891015	0,153497343546832	0,0934126287165824	0.00179212381445701	0.185033133618708	0.0462241786489323
5927	UST	0.0180827722586749	0,0808950069915245	-0,173681381644644	-0.317098132582195	-0.0302646307070937	0.0723563084886795
3057	LOC152024	0.00122204704648371	0,0105994692304598	0,131993705614076	0.0532203546270727	0.210767056601079	0.0397425603874163
15013	LOC439955	0.265482266712692	0,468869540906939	0,0636121359622371	-0.0490332307809531	0.176257502705427	0.0568315963972703
742	CD70	6.143445646521e-07	2,19532966735181e-05	0,41440928201779	0.25943413653976	0.56938442749582	0.0781877246624358
10907	CXCL6	0.116202450483078	0,282489041400825	-0,230489924439099	-0.518982932417101	0.0580030835389041	0.145549867401284
1330	FAM27B	1.4962730067493e-05	0,000298298336646298	0,23389772835123	0.131657790866591	0.336137665835869	0.0515818717697983
22129	NAP1L3	0.675120893523447	0,808802716610326	-0,0570144652301093	-0.325908533613204	0.211879603152985	0.135661852855496
2590	LOC441576	0.000543072122184144	0,00555940217291703	0,157752591613342	0.0700392480747894	0.245465935151895	0.0442529460621559
18298	MAN1C1	0.431819485653755	0,625711659609197	-0,0652394539529517	-0.229125813944744	0.0986469060388407	0.0826835913038949
6183	LOC283874	0.0208488225578583	0,0894074931459831	0,136169235095935	0.0210720428915985	0.251266427300272	0.0580685860673568
2084	LOC151154	0.000180482575446791	0,00229630301726087	0,191135383386793	0.093462753825308	0.288808012948279	0.0492775834709064
476	FKBP11	4.02182050534846e-08	2,24030610712845e-06	0,806981609048142	0.536326238859365	1.07763697923692	0.13655046102686
1571	NUDC	3.97146424845944e-05	0,000670295191266086	0,23063022258309	0.123948403527333	0.337312041638847	0.0538228802372817
1072	LOC400623	4.98136360039465e-06	0,000123209753604911	0,227547860423127	0.133704060786963	0.321391660059292	0.0473458704916616
7204	LOC285419	0.0339709563345875	0,125033301944973	0,0810279949303122	0.00624556707742495	0.1558104227832	0.0377290684936245
268	PREB	9.82077710778434e-10	9,71633973928738e-08	0,586790685180788	0.413107149417914	0.760474220943662	0.0876264411995732
4078	PDE3B	0.00412896211807553	0,0268463537422199	-0,290505354546305	-0.487000901625235	-0.0940098074673756	0.0991355077293993
5041	LOC146443	0.00989046091025333	0,0520067000377135	0,0977265581198893	0.0239614301799067	0.171491686059872	0.037215822545418
16139	LOC387705	0.31674212850942	0,5203796998931	0,0542757651022251	-0.0526812291309397	0.16123275933539	0.0539617110216551
2741	OGFOD3	0.000732300385765474	0,00708345964267798	0,182058160674218	0.0782555734196664	0.285860747928769	0.0523702564464306
8875	LOC400985	0.0649645946219276	0,194088588890187	0,112787625131176	-0.00711687873228767	0.23269212899464	0.0604939605311842
440	E2F2	2.41402589387268e-08	1,45472492218259e-06	0,529848137029029	0.355410185815826	0.704286088242232	0.0880070572482271
1619	ANTXR2	4.50755422827162e-05	0,000738124408950384	-0,238521790927708	-0.3497108407925	-0.127332741062916	0.056096858560708
12180	LOC392539	0.156117975420981	0,339823230873329	0,0717974495232813	-0.0278469273898637	0.171441826436426	0.0502723651732234
13447	AK5	0.201248727944453	0,396825315791415	-0,102532372092319	-0.26058696556901	0.0555222213843726	0.0797413610954841
23447	LOC442030	0.771339525459487	0,872267988124635	0,0147296411781003	-0.0854775472394263	0.114936829595627	0.0505563136141537
1589	SH3BP5	4.22891970481439e-05	0,000705662718522049	-0,293355002289009	-0.429571300638071	-0.157138703939947	0.0687235517476091
1225	PYCR1	9.45557776683662e-06	0,000204665015908305	0,406536114051675	0.233208913523208	0.579863314580142	0.0874466637190655
15274	LOC440056	0.276568341180264	0,480053827410605	0,0521320793951938	-0.0423571780021496	0.146621336792537	0.0476715154430286
9364	LOC387854	0.0763586811307465	0,216216406469644	0,0630056568212683	-0.00678853001349593	0.132799843656032	0.0352124119415571
3399	FAM129C	0.00190983073249926	0,0148982529779988	-0,278653908003702	-0.452241926980526	-0.105065889026879	0.0875782512776001
9129	LOC150371	0.0710814770226754	0,206454744578403	0,0898058478661293	-0.00784497897843593	0.187456674710694	0.0492665836113988
21069	LOC285147	0.603825333630768	0,759904538479274	0,0341368449513751	-0.095875515563722	0.164149205466472	0.0655935544716674
3909	YKT6	0.00347798542517997	0,0235868366053301	0,206491112077326	0.0694966453449759	0.343485578809676	0.0691161515745417
477	TFPT	4.04650089857835e-08	2,24615392592484e-06	0,353607961462576	0.234983835037814	0.472232087887338	0.0598479872795869
512	SCARB2	6.46630745863538e-08	3,34871371612729e-06	0,465286725111396	0.306440423914364	0.624133026308428	0.0801407917594154
4451	REXO1L4P	0.00602606710431006	0,0358978138105552	0,159168295391746	0.0465540147293068	0.271782576054185	0.0568159129151537
26239	CABP3	0.97855658979206	0,988768972841059	0,0015532067285582	-0.112719983079868	0.115826396536984	0.0576528621636694
6099	LOC442646	0.0198184675610757	0,0861446782245565	0,103408657816985	0.0167351997711169	0.190082115862854	0.0437283052861676
4208	MICU3	0.00471716815447194	0,0297166639686142	-0,300465860845718	-0.506864752412743	-0.0940669692786928	0.104131921636184
2119	AIFM2	0.00020028303476115	0,00250613717163374	0,244700768640592	0.118715667990916	0.370685869290268	0.0635617300489166
11579	LOC150381	0.135708960936774	0,310762855103079	0,0731586802174838	-0.0233103515852953	0.169627712020263	0.048670346937127
8066	ZNF354A	0.0487575086355261	0,160278371122114	-0,171883542467078	-0.342813361186274	-0.000953723747881108	0.0862371418422784
4687	LOC388847	0.00744227342330587	0,0420988765749518	0,139590644161797	0.0381553482799396	0.241025940043655	0.0511759157315178
4676	SATB1	0.00734949296475873	0,0416748943457181	-0,245800420881406	-0.424125048864275	-0.0674757928985371	0.0899679549920631
367	SRPRA	6.22673824669902e-09	4,49869113382083e-07	0,361639158421091	0.248045868748711	0.47523244809347	0.0573098404199491
4785	LOC201617	0.00802197944307437	0,0444519926714978	0,126702104768241	0.033726834079578	0.219677375456905	0.0469076821486269
16975	NAP1L2	0.360008345520635	0,562304153665638	-0,132268495384269	-0.417467849354691	0.152930858586153	0.143888160216666
12577	LYRM9	0.169884972760225	0,358146645367197	-0,0667305547717863	-0.16245305874982	0.0289919492062477	0.0482937103362451
1542	WBSCR22	3.59922971788365e-05	0,000618894785795622	0,272707313789912	0.14730993439935	0.398104693180475	0.0632652141924926
8231	LOC391025	0.0519820690683678	0,167452868587993	0,109425472967901	-0.000956079714806421	0.219807025650609	0.0556894618317439
3417	OR2M1P	0.00196189327659725	0,0152195998069252	0,136553756264359	0.0512585302596535	0.221848982269065	0.0430329626425263
9896	RESP18	0.0888087133886981	0,237950993886553	0,0726845537401078	-0.0112148681849045	0.15658397566512	0.0423287545920732
4507	MAP4K4	0.00630978910140125	0,0371209358827722	-0,169100832644518	-0.289428531050782	-0.0487731342382544	0.06070746972512
3578	OR1L6	0.00242271090710251	0,0179510307727339	0,191638654245686	0.0693339530663718	0.313943355425	0.0617049028812515
15588	LOC145899	0.290058973004983	0,493386814808001	0,0449462337550166	-0.038846488024472	0.128738955534505	0.0422749224658061
637	LAGE3	2.22789190218814e-07	9,27355632441423e-06	0,314051879483037	0.201505856233948	0.426597902732127	0.0567814758328417
14898	LOC728392	0.260067209476594	0,462842113983435	-0,0689477213697009	-0.189656063328791	0.051760620589389	0.0608995111857754
7672	LOC387706	0.0413231293600795	0,142815794445061	0,105372453856166	0.00422338727728087	0.206521520435051	0.0510315079436618
2803	LY6E	0.000806099358244514	0,00762530306238077	0,432081107884551	0.183672363262696	0.680489852506406	0.12532664169035
1432	ZNF410	2.20691821794354e-05	0,000408535681771063	0,204393537615262	0.113070547970821	0.295716527259702	0.0460740768956546
11629	LOC388924	0.137046117900436	0,312453215530466	0,0752618443121035	-0.024323116887211	0.174846805511418	0.0502423888859983
1554	TMEM51	3.71479866086523e-05	0,000633586792711012	0,39719934053229	0.214209566479075	0.580189114585505	0.0923216043810224
17101	LOC388171	0.365869533233434	0,5672361967541	0,0478638580423793	-0.0566140612862134	0.152341777370972	0.052710973521404
16141	ZNF234	0.31686932056208	0,520524752785053	-0,0650432891906072	-0.193252847679682	0.0631662692984675	0.0646840086990422
17008	LOC401199	0.361762571244739	0,563977809063632	0,0440653010571589	-0.0512980287344132	0.139428630848731	0.048112500553797
7879	SPRED1	0.0453119791229456	0,152487260622528	-0,203175605556389	-0.402033616380681	-0.00431759473209764	0.100327412820229
4480	LOC387765	0.00617341201168288	0,0365375043503954	0,139498463679703	0.0405048821149978	0.238492045244409	0.049944027313895
12506	LOC402779	0.167335948634552	0,354782718538714	0,0645529493396705	-0.0274883497373828	0.156594248416724	0.0464364768144693
6619	LOC391020	0.025638473152931	0,102693064522072	0,0799689284855576	0.0099215935375979	0.150016263433517	0.035340129679213
24345	HLA-DPB2	0.837111323803628	0,91172753134743	0,0176650189918789	-0.152234395721853	0.187564433705611	0.0857172846456818
2725	LOC196120	0.000706619845161426	0,00687439188864734	0,15972360675745	0.0689331788899179	0.250514034624982	0.0458053899816966
114	RNASEH2A	4.69228239838683e-12	1,0913672613441e-09	0,774511174649039	0.577020545673094	0.972001803624984	0.0996375442923619
11867	TSR2	0.145509343662396	0,325118416382273	0,0797094380183329	-0.028051774455516	0.187470650492182	0.0543674534662075
1521	PTGS2	3.23031185240784e-05	0,000563127671049269	-0,777730210813095	-1.1330433990228	-0.422417022603386	0.179261839974277
6175	FLJ25715	0.0206757773463068	0,0887802811882309	0,108421048755617	0.0169055941911371	0.199936503320097	0.0461711788801616
81	NUDT1	6.25374871431581e-13	2,04713761926029e-10	0,599901473084029	0.454333678484694	0.745469267683365	0.0734415483769579
7113	LRRC6	0.0326254332710453	0,121617230870486	-0,202838161319849	-0.388588348889926	-0.0170879737497729	0.0937142822284612
4959	C12orf34	0.0092793748385321	0,0496153708093726	0,153976225832958	0.0387644720333485	0.269187979632567	0.0581263844352203
12940	C10orf129	0.183104313179768	0,375194038946023	0,0626683194984589	-0.0300410357131446	0.155377674710062	0.046773523048213
5185	LOC283403	0.0109212050764143	0,055848746885463	0,130954850922034	0.0307303224895958	0.231179379354473	0.0505650619609122
5860	LOC153027	0.0172915766691264	0,0782399582562948	0,121538625120998	0.0218937029264595	0.221183547315537	0.050272640277411
5147	LOC389316	0.0106386604183419	0,0548055335131795	0,147635374319228	0.0350611572485471	0.260209591389908	0.0567957001186326
1398	GALNT2	1.89145011817924e-05	0,000358739627206886	0,304881059416383	0.169852671041176	0.43990944779159	0.0681242299810572
19119	LOC284048	0.481239320083206	0,667402090695445	0,0391525318095478	-0.0706515614346727	0.148956625053768	0.0553981232468314
11829	LINC01088	0.144352215516471	0,323569109343075	0,056577128493269	-0.0196888998446502	0.132843156831188	0.0384775713962991
492	SEC11C	5.28385798659873e-08	2,84759135192409e-06	0,754691534321259	0.498994720880777	1.01038834776174	0.12900360238204
5385	C17orf46	0.0126561157131388	0,0623169745838206	0,105476289912085	0.0230204272151563	0.187932152609013	0.0416004532176098
1567	TM6SF1	3.87382953703277e-05	0,000655485578649801	-0,425746436056377	-0.622385447130704	-0.229107424982051	0.0992078878735603
8374	FMNL3	0.0544251011097107	0,172328822059229	-0,146873683515963	-0.296585953706625	0.00283858667469786	0.0755325102238091
3264	PCMTD2	0.00158976060913523	0,0129104735185568	-0,334523473169051	-0.5391980794267	-0.129848866911403	0.103261988947345
20706	LOC440277	0.581116520629047	0,744146843643349	0,0302159847949607	-0.0780037714921286	0.13843574108205	0.0545987969974861
1609	AMPD2	4.41994618732918e-05	0,000728370871081623	-0,281625931111873	-0.412750185036645	-0.1505016771871	0.0661545245259398
2444	CTNNAL1	0.000405078511059647	0,00439470405922526	0,408352452569606	0.186607081413312	0.630097823725899	0.111874494272346
282	ACOT13	1.2407025866419e-09	1,16656840726276e-07	0,588364025613337	0.41294700543497	0.763781045791705	0.0885010150015024
12014	IGKV1D-13	0.150672365916217	0,332527753908269	0,0703779505694778	-0.0259990098983785	0.166754911037334	0.0486238953066927
809	TBL1X	1.04183421048801e-06	3,41461484438685e-05	-0,385894242234909	-0.533612468239262	-0.238176016230555	0.0745264793707788
16003	LOC391445	0.310086620822768	0,513769515321076	0,0507242418259874	-0.047862255357225	0.1493107390092	0.0497386459836411
7169	NF1P1	0.0334243463624728	0,123622059394751	0,116900697097526	0.00934891976668595	0.224452474428365	0.0542617897015714
10746	LOC442123	0.11066482273656	0,273057674935781	0,0739107812548613	-0.0171743919258863	0.164995954435609	0.0459540942485915
9922	RNF175	0.0896369907247265	0,239533792046518	-0,161938553287087	-0.349354493067666	0.0254773864934918	0.0945546839250614
20665	MS4A2	0.578539831937928	0,742287646544032	0,0597664082064112	-0.152836846947573	0.272369663360396	0.107262133712105
1967	ELP6	0.000134974576366343	0,00181944631029669	0,143407705899279	0.0716059894051065	0.215209422393451	0.0362252464562615
2278	NDE1	0.00028688629277027	0,00333924058507625	-0,197772162373568	-0.302339579434666	-0.0932047453124695	0.0527561267235222
18574	LOC92249	0.4492731598525	0,641322116480829	0,030476920808363	-0.0490721475389697	0.110025989155696	0.0401339236295557
13361	YIF1B	0.197804407928976	0,392544261375406	0,0610810824076798	-0.0323517879330885	0.154513952748448	0.0471385493337748
6537	ZNF605	0.0246962457572999	0,100171478698915	-0,12491467840655	-0.233609773110175	-0.0162195837029239	0.0548386137056362
19425	LOC440206	0.499315707138865	0,681562727144763	0,03054575432699	-0.0587735628622958	0.119865071516276	0.0450631884092839
3429	STEAP1B	0.00197931228952839	0,0153051809147989	0,22549795318013	0.0845209705386653	0.366474935821595	0.0711254018733892
22589	LOC388530	0.708157137695949	0,831235845146226	0,0217222393589869	-0.0929949076465446	0.136439386364518	0.0578768464869756
2777	SNX8	0.000771795187894714	0,00736915715053236	0,260733740806141	0.111399129530442	0.410068352081839	0.0753419745661826
3456	LOC391337	0.00205105583339647	0,0157360374486422	0,15754059633772	0.0586960197910095	0.25638517288443	0.0498688516250164
15633	SPAR	0.292202645806793	0,495602453372169	0,0513284093817407	-0.0447908443174729	0.147447663080954	0.0484938776460664
1224	KIAA0226L	9.4327163382626e-06	0,000204336988324373	-0,467328540981846	-0.666548991488372	-0.26810809047532	0.10051027010353
161	C11orf24	3.09495649414142e-11	5,09706654920248e-09	0,459749079837982	0.336584468536231	0.582913691139734	0.0621387428733369
482	PMVK	4.36504801511942e-08	2,40122921412638e-06	0,635409565337676	0.421652223305365	0.849166907369987	0.107844391123774
24079	VPS41	0.817349475639554	0,900038263490293	-0,0150911187883596	-0.144290858719186	0.114108621142466	0.0651835728949311
22316	LINC00920	0.688352995851261	0,817837595493211	0,0232739437443487	-0.0914322836072749	0.137980171095972	0.0578713373268421
2202	LOC342853	0.000243002274908452	0,00292606962724687	0,137136231377586	0.0655243078810372	0.208748154874135	0.0361294925042632
2927	LOC140103	0.000974710039287168	0,00882966747239469	0,150814772372908	0.0626438444620308	0.238985700283784	0.0444838055383817
13303	ZNF573	0.195930268084158	0,390520262967109	-0,0860780969280208	-0.217193536051401	0.0450373421953595	0.0661500773014375
23370	LOC200292	0.764973565594647	0,867919302171248	-0,0163075223588177	-0.124155656864388	0.0915406121467523	0.0544113071813458
7677	C12orf44	0.0414092597026198	0,143020258045456	0,0826999532197333	0.00328035762677671	0.16211954881269	0.0400686023160042
5877	KIAA1147	0.0174991445572058	0,0789501136522564	-0,149502537440111	-0.272306976401276	-0.0266980984789456	0.0619570295043323
3735	LOC101927402	0.00287374354532835	0,0204000631640731	0,288633037957078	0.101081467045172	0.476184608868984	0.0946231122496107
7207	FAM22D	0.034026062753546	0,125183995269914	0,118535726946588	0.0091021932511427	0.227969260642034	0.055211169346054
11334	LOC442121	0.128213371809505	0,299906003678526	0,080382066634574	-0.0235544652461384	0.184318598515286	0.0524378338990472
22984	LOC389318	0.735949259847051	0,84900977712716	0,0175465260918896	-0.0853219466236495	0.120414998807429	0.0518989790028497
473	NASP	3.89703101741375e-08	2,18384204472593e-06	0,364117540598093	0.242137066602288	0.486098014593899	0.0615413244850253
5102	LOC201651	0.0102923319885891	0,0534890597172561	0,157432369748294	0.037942338035784	0.276922401460804	0.0602848519394868
5493	KIAA0889	0.0135659868318373	0,0654786151173338	0,0842253755247128	0.0177032090433558	0.15074754200607	0.0335616193212763
446	COPG1	2.67742322652586e-08	1,5917461177429e-06	0,400308955333905	0.268026187092847	0.532591723574962	0.0667390156590166
739	DPP3	5.98575606092938e-07	2,14766335528474e-05	0,319049533057865	0.199870171243702	0.438228894872028	0.0601281134353998
15110	LOC389120	0.26955364483516	0,473012236452963	0,0522769069888596	-0.0410915289232068	0.145645342900926	0.0471060410153952
8301	C21orf77	0.0533164682917966	0,170303114896637	0,0862607637228309	-0.00125465385665757	0.173776181302319	0.0441530888860703
2823	LOC389301	0.000837018704751608	0,00786169003063722	0,129417183944165	0.0547688684140277	0.204065499474302	0.0376614064350881
3164	ANKRD16	0.00138577239186612	0,0116130704710272	0,210589819525402	0.0834228914812221	0.337756747569582	0.0641579830457115
4856	LOC283688	0.00848465600797057	0,0463283883960749	0,119239412744051	0.0310882365609708	0.207390588927131	0.0444738404394635
1825	BBS2	9.36038514273702e-05	0,00135994855923108	-0,326353623344192	-0.485752981821946	-0.166954264866438	0.0804198190205562
3670	CARNS1	0.00264195167690314	0,0190829654607604	-0,238489960726749	-0.392080913268522	-0.0848990081849767	0.0774893746409149
19453	LOC51039	0.500738744224601	0,682521349052346	0,0321067879169075	-0.062090019483186	0.126303595317001	0.0475239692039721
116	ALG14	4.97288087649771e-12	1,13668910724428e-09	0,793410889478568	0.590802418290278	0.996019360666859	0.102219586958174
5456	C17orf73	0.0132953979330087	0,0646128072202575	0,152686467481615	0.0324537755272812	0.27291915943595	0.060659537275812
19044	HCRP1	0.476975748194934	0,664094305996044	0,0456499550846799	-0.0811377076905522	0.172437617859912	0.0639666369538524
22888	LOC729083	0.729402509990721	0,844947462767186	-0,0243276539083244	-0.163363114983068	0.114707807166419	0.0701458696186088
3646	LOC440236	0.00259517509221794	0,0188730300521555	0,136031381083735	0.0485897704734042	0.223472991694067	0.0441158519538846
474	ISG15	3.90398313860114e-08	2,18384204472593e-06	0,914493657791028	0.608115424338604	1.22087189124345	0.15457328261155
2533	OR2AI1P	0.000476572201189856	0,00498867426551482	0,171908881483798	0.0773371409540116	0.266480622013584	0.0477131296543193
4445	NR3C2	0.00596405440731913	0,0355763560427597	-0,301129331691462	-0.513911396032769	-0.0883472673501547	0.107352346135925
381	CRELD2	7.94824381506072e-09	5,53143529544186e-07	0,687324904942567	0.469645926734282	0.905003883150853	0.109822926511545
27	SLC2A5	2.85191699162282e-15	2,80068811232885e-12	0,835615273225551	0.65574931992141	1.01548122652969	0.0907455811040642
8252	LOC391609	0.0524867070878468	0,168648211152964	0,123861503238909	-0.00135509641434588	0.249078102892164	0.0631740075910628
9594	LOC339274	0.0817233521547097	0,225859358180334	0,0809786445163469	-0.0103687819781828	0.172326071010877	0.0460864057223221
5810	LOC401721	0.0166420638868131	0,0759491091151202	0,110602100343427	0.0204707019828026	0.200733498704052	0.0454728978425762
1037	CDKN2C	3.85576649644573e-06	9,85878964833738e-05	0,359942226797911	0.213386625881521	0.506497827714302	0.0739399142800806
3283	LOC440054	0.00164516175385311	0,0132870739882471	0,125672304191554	0.0485253397805256	0.202819268602582	0.038922019355467
988	SLC25A4	3.03057461947437e-06	8,1272436214951e-05	0,491853816076903	0.293940348410157	0.689767283743649	0.099850873952618
2057	KIAA2026	0.000169221001186445	0,00218128091709217	-0,22385151666049	-0.337718822515407	-0.109984210805574	0.0574480864707412
20357	TTTY21	0.559026885901985	0,728093086576342	0,0317236770709953	-0.0755604477653868	0.139007801907378	0.0541267542449031
14817	LOC440729	0.255940507663606	0,457977123130212	0,074955116904024	-0.055131098684162	0.20504133249221	0.0656308156731445
23439	LOC642361	0.770741183298443	0,87186130177983	0,0112593648786262	-0.065133467169204	0.0876521969264565	0.0385415461293192
14582	LOC388938	0.246890914332496	0,448896824372786	0,0666072226929103	-0.0467919418849675	0.180006387270788	0.0572119008478187
2758	RABL2A	0.00074771022074152	0,00718837436655598	-0,228914374254276	-0.359666394336964	-0.0981623541715877	0.0659667259143292
2190	RHOBTB3	0.000236884288243384	0,00286803054921156	-0,2209675488909	-0.336138325951689	-0.105796771830111	0.0581057109397216
2164	GMPPB	0.000223455730754443	0,0027379522647662	0,233937217585274	0.112529147644954	0.355345287525594	0.0612525364309931
8350	LOC391403	0.054080758029771	0,171730694510105	0,0974694154253434	-0.00173939733804145	0.196678228188728	0.0500526152919813
8399	AKAP12	0.0547722459901712	0,172911787406761	-0,126582726726675	-0.255800431849744	0.00263497839639396	0.0651926366548021
11535	LOC100130744	0.134402600774931	0,308901546346599	-0,0724982248752377	-0.167773648593706	0.0227771988432306	0.0480681503722321
813	AUTS2	1.09148626201856e-06	3,55974886069152e-05	-0,394042124062732	-0.545196010925826	-0.242888237199638	0.076259831544304
15261	C20orf66	0.276051921926139	0,479622351737867	0,054405933867091	-0.0440981179474339	0.152909985681616	0.0496970508248384
25014	LOC390613	0.88538598940079	0,93850036643014	0,00806981958596805	-0.10263469160506	0.118774330776997	0.0558524001587129
321	PARP2	2.7731545961693e-09	2,29066025287941e-07	0,613147380823287	0.425614395414276	0.800680366232298	0.0946137355319535
927	FAHD2A	2.24877595558619e-06	6,43217847490483e-05	0,296110743104832	0.178657238510878	0.413564247698785	0.059257387689512
1114	FOXRED1	6.06512582174724e-06	0,000144359794581354	0,429125362843603	0.250365375010851	0.607885350676355	0.0901876018003738
7867	LOC286235	0.0450672908587432	0,151895159160999	0,0884570851713951	0.00198006404921938	0.174934106293571	0.043629199354982
12898	ZBP1	0.181989297469797	0,374094872543641	0,231001234355148	-0.109856948053706	0.571859416764002	0.17196903176258
11407	LOC441498	0.130620750895067	0,303621391249469	0,0805124306235173	-0.0242557808523721	0.185280642099407	0.0528574310866768
1312	FKBP1B	1.39799793397204e-05	0,000282529841610279	-0,460316779943107	-0.66077380218299	-0.259859757703224	0.101134142595566
1062	NPEPPS	4.57767792561239e-06	0,000114291083048599	-0,257979906987063	-0.363922521356728	-0.152037292617399	0.0534499382904483
17549	FLJ12120	0.390844370129621	0,590531567268043	0,06617716069581	-0.0860730521290282	0.218427373520648	0.0768129475434709
918	ETFB	2.12814475724613e-06	6,14681462291734e-05	0,381282795539483	0.230440427106975	0.532125163971991	0.0761026649405701
12811	OR5BS1P	0.178696597664398	0,369848754963289	0,0654917006415627	-0.0304122317410171	0.161395633024143	0.0483852442018648
437	MRPS18B	2.33683263984773e-08	1,41787454108839e-06	0,319688956004468	0.214562723017854	0.424815188991082	0.053038059323659
1290	SNRPA	1.26857957250548e-05	0,000260747188875837	0,293417948588481	0.166320418072466	0.420515479104496	0.0641229707551428
521	CHPF	7.58312671814882e-08	3,85924385665482e-06	0,514116526553085	0.337533786503667	0.690699266602504	0.0890891414654594
19503	LINC01013	0.50399787715927	0,68518350854555	0,042722173385224	-0.0835801855492476	0.169024532319696	0.0637217925114615
13147	LOC441164	0.190510389888744	0,384210112556017	0,0667531151787742	-0.0336865007078747	0.167192731065423	0.0506735774173505
10685	LOC441872	0.109001991075174	0,270490200595061	0,08385278899795	-0.0189963769535564	0.186701954949456	0.0518892383960856
24354	ZNF30	0.838061180545839	0,912424743457869	0,0200099438921024	-0.173587645569409	0.213607533353613	0.0976734364303196
26442	LOC284551	0.995167397950971	0,99788975006681	-0,000256908953817388	-0.0841367256116436	0.0836229077040089	0.0423188633851449
1023	HMGB3	3.68015917798311e-06	9,53855528878028e-05	0,484831094413252	0.287879461153493	0.681782727673012	0.0993656113412982
1556	CTLA4	3.72512573060008e-05	0,000634779619195765	0,418673572175893	0.225758312277454	0.611588832074333	0.0973291889973399
6371	LOC442125	0.0228845124979958	0,0952413826533288	0,112815829402158	0.0159398369795639	0.209691821824752	0.0488756658274071
2827	ZNF529	0.000838950422283343	0,00786658781171186	-0,259506926418609	-0.409221693748672	-0.109792159088546	0.0755337700751703
3125	FLJ39739	0.00132388565958422	0,0112329050444402	0,131919810114884	0.0526006714657102	0.211238948764058	0.0400179199963544
2634	CA5B	0.000589062028585624	0,00592975690506751	-0,263979526353299	-0.411747574172237	-0.116211478534361	0.0745516153647404
6203	LOC442373	0.0211155464337191	0,090233585678228	0,111584778604336	0.0170664488870116	0.206103108321661	0.047686182946924
963	RABL6	2.68115904963793e-06	7,38223595027515e-05	0,227241977397755	0.13634402980484	0.318139924990671	0.0458596356006192
1145	CPQ	6.91280052036513e-06	0,000159947691919496	-0,359758623342746	-0.510637701039668	-0.208879545645823	0.0761211854191264
22798	C1orf20	0.723202500894278	0,841113883288525	0,0192053637210673	-0.0879939043837749	0.126404631825909	0.0540839425105379
3566	LOC442651	0.00237095056489091	0,0176292075793837	0,133227802464994	0.048391220178972	0.218064384751015	0.0428015687071698
4692	LOC400740	0.007463388331662	0,0421764155187591	0,133599268861879	0.0364820698728328	0.230716467850926	0.04899735884177
20263	LINC00853	0.552566963812862	0,72305744684884	0,0454461283468766	-0.105748912741844	0.196641169435597	0.0762805945850615
7654	TMOD4	0.0408891339871757	0,141648208475302	-0,148852942575226	-0.29142779134068	-0.00627809380977279	0.0719315538286881
9889	LEF1-AS1	0.0885702998014653	0,237475648034145	-0,143332090478429	-0.308654317431877	0.0219901364750188	0.0834080117927643
10647	LOC283692	0.10795567218039	0,268837493397112	0,0846738285311342	-0.0188714878244832	0.188219144886752	0.0522404586898455
10121	SPEF2	0.0945100946675323	0,247597585229683	0,082230673571181	-0.0143930174386477	0.17885436458101	0.048748375265218
9316	LOC389526	0.0748279234279745	0,212973635647568	0,0587501521343157	-0.00598525305976127	0.123485557328393	0.0326601663874111
3474	OFD1	0.0021007928729101	0,016032780409296	-0,247933508495165	-0.403869787880631	-0.0919972291096993	0.0786726338592397
6774	LOC440687	0.0275514774158758	0,107842843767633	0,17015246925489	0.0191708961381195	0.321134042371661	0.0761728961863049
2493	LOC392533	0.000433520000710015	0,00461082343314322	0,165259165573142	0.0750343078044901	0.255484023341795	0.0455200497806462
24147	LOC441749	0.823010178961165	0,90371164111614	0,00796961602537602	-0.0624820860530335	0.0784213181037855	0.0355441401078571
9446	OR4K17	0.078303084112657	0,219797403689085	0,0858816991685994	-0.00988914035560479	0.181652538692804	0.0483180964812861
9399	LOC100128288	0.0770520922518794	0,217367403559802	0,0907507905615166	-0.0100181058933956	0.191519687016429	0.0508397053363058
14454	C1orf143	0.241230461428003	0,442522878425592	0,0592437320968648	-0.0404080785261859	0.158895542719915	0.0502761156124408
386	CREBBP	9.1704639997604e-09	6,29934852211521e-07	-0,409715962203136	-0.5401086114227	-0.279323312983571	0.0657854169049976
15885	LOC390358	0.304000946302045	0,507433748265579	0,0468349796802825	-0.0430489076052719	0.136718866965837	0.0453480240911832
14263	LOC283202	0.233273873334707	0,433657488008818	0,0773692797833724	-0.0505676246493981	0.205306184216143	0.0645464498652263
26018	FLJ10038	0.960825988732795	0,979090783437494	0,00284473930221769	-0.111687926064734	0.117377404669169	0.0577837722103355
1712	CXCL5	6.02418029839389e-05	0,000933008998901366	-0,612088734544556	-0.902629633290502	-0.321547835798611	0.146583064815029
7752	NOP14	0.042933503711576	0,146850083967033	0,174290363796596	0.00564477785477163	0.34293594973842	0.085084705669941
1834	TSHZ3	9.67435868679628e-05	0,00139866750589097	-0,299102185385296	-0.445512005091356	-0.152692365679236	0.0738663650596613
15243	DKFZp547E087	0.275008493448361	0,478351624739748	0,0429424557474429	-0.0346368061501026	0.120521717644988	0.0391401211468467
6559	C10orf127	0.024928723074068	0,100775284694148	0,109649693721508	0.0140800389426665	0.205219348500349	0.0482165951893969
1844	CBFA2T3	9.84904529087749e-05	0,00141614065566793	-0,375032308060775	-0.55882887027726	-0.19123574584429	0.0927286433973506
21516	FN3KRP	0.635596572429399	0,783270269472277	0,0322087122209933	-0.102134373720768	0.166551798162755	0.0677784826819567
1657	PRSS23	5.20186349974888e-05	0,000832392339745573	-0,343280501575146	-0.50472979345847	-0.181831209691822	0.0814540469814117
13736	LOC392591	0.212737499923355	0,410653378746924	0,0689590744891185	-0.0400861671439032	0.17800431612214	0.0550152690759059
4396	ATP2A1-AS1	0.00561348498797036	0,0338584063821733	0,163545333295219	0.0488372206416319	0.278253445948807	0.0578722884953047
562	BNIP3L	1.16948474513091e-07	5,51759573258829e-06	-0,795484561747673	-1.07332289143395	-0.517646232061398	0.14017439219156
2188	CCNE1	0.000236429872373069	0,00286514536836011	0,274353570682734	0.131377676387457	0.417329464978011	0.0721338884505801
14122	GOLGA2P5	0.227832196030386	0,427711744820955	-0,0566662522963061	-0.149274338383545	0.0359418337909325	0.0467224309689753
123	TICRR	6.50404443043635e-12	1,40207104124406e-09	0,458604245301871	0.340687949446753	0.576520541156988	0.0594908741340155
232	METTL1	4.22274373253483e-10	4,82612284776556e-08	0,45667086680315	0.324918458569895	0.588423275036405	0.066471439576838
2658	TGFBR2	0.000619808538756598	0,0061829282938793	-0,26130781117747	-0.408203116375038	-0.114412505979903	0.0741113011480935
532	EHD4	8.60666944848359e-08	4,28606773916224e-06	0,375014968850497	0.245582730870587	0.504447206830407	0.0653008723069771
18467	ZNF506	0.442724078203221	0,635633904178397	0,0446856956549555	-0.0702783440604399	0.159649735370351	0.0580014082620942
9797	LOC388180	0.0864920387347269	0,234062089810065	0,0780766594819478	-0.0113816135098034	0.167534932473699	0.0451332940897134
16969	LOC283713	0.359546606686954	0,561811437109116	0,067322134857187	-0.0776988911389575	0.212343160853331	0.0731656938657814
12707	LOC440869	0.174846143700883	0,364813036201701	0,0601187448663442	-0.0271309276369885	0.147368417369677	0.0440190157559514
3002	PVALB	0.00108818185822566	0,00961130645264936	-0,390315524024803	-0.620785461748249	-0.159845586301357	0.116276193696131
9801	LOC442491	0.0865444765912725	0,23413190458296	0,0868342224797453	-0.0126750486115034	0.186343493570994	0.05020420187665
19594	LOC100505564	0.50920009349329	0,68900263921244	-0,0571469053934963	-0.228178895234495	0.113885084447502	0.086288688995309
4164	LRRN3	0.00447552866296757	0,0284987133762212	-0,429635322899825	-0.722954436186459	-0.136316209613191	0.147984723596445
14574	VTLGL1	0.246504038190571	0,448473622383903	0,0558245760668604	-0.0391388034920179	0.150787955625739	0.0479107185288402
5128	TRIM10	0.0104516346095581	0,0540415545383061	-0,211549553891931	-0.372458803224035	-0.0506403045598267	0.0811815858834043
1358	BCL2L11	1.64777653108804e-05	0,00032172897438733	0,369794505153128	0.207282193340302	0.532306816965953	0.081990359493345
1068	FCER1A	4.81016200260244e-06	0,000119420829118917	-0,611390680658629	-0.863091937188943	-0.359689424128314	0.126987772665593
21714	INCA1	0.648954444122112	0,79243930578879	0,0208872107203574	-0.0698065122148948	0.11158093365561	0.0457566006187618
244	SNRPC	5.19106776385543e-10	5,64103121961585e-08	0,413216393351797	0.293261699388629	0.533171087314964	0.0605192823315561
514	CD320	6.77512888518549e-08	3,4949910970952e-06	0,5367585837125	0.353187946679025	0.720329220745975	0.0926146601134569
898	TMED3	1.87039836376084e-06	5,52267401059229e-05	0,257351643525772	0.156155994176771	0.358547292874773	0.0510550097819252
1591	EMC7	4.23681988062416e-05	0,000706092263574794	0,237104257093996	0.12699484285077	0.347213671337222	0.0555521631358102
24113	LOC441496	0.820006703331379	0,901670502201563	0,0109605421608235	-0.0842864083272925	0.106207492648939	0.0480537851197385
7121	MGC34800	0.0327603196027989	0,1219828499183	0,10240122830633	0.00855252143340914	0.196249935179252	0.0473483462801192
1727	TMEM43	6.3943608372033e-05	0,000981739881867084	-0,326132176988054	-0.481525246418306	-0.170739107557802	0.0783985747494312
2302	ALYREF	0.000299453769026365	0,00344918187911993	0,37176892868991	0.174564480932021	0.568973376447799	0.0994931607642039
15926	LOC440161	0.305976165865909	0,509414383941164	0,0531562401703837	-0.049278714133996	0.155591194474763	0.0516802612332146
9542	PLCB1	0.0806275527737024	0,224012581588888	-0,110623651222277	-0.234956794219842	0.0137094917752874	0.0627282879530317
2788	SLC46A2	0.000788020436314553	0,00749439091423256	-0,484956388390378	-0.763214882851061	-0.206697893929694	0.140386372813311
17944	FLJ40176	0.411134692440085	0,60751428722965	0,040693846607248	-0.0570642923243788	0.138451985538875	0.0493207244730849
12948	LOC388438	0.183411838251394	0,375591974917803	0,0648204172357398	-0.0311405815134608	0.16078141598494	0.0484140352015252
7340	OR2W3	0.0356335513238469	0,128722563126948	-0,270833223660717	-0.523138676330829	-0.0185277709906064	0.127292600393129
10337	C12orf28	0.0999856348865368	0,256468908679165	0,0776463849557543	-0.0151158732502229	0.170408643161732	0.0468002135523268
12727	LOC442682	0.175525606193299	0,365684092733191	0,0500431089632611	-0.0226993299352779	0.1227855478618	0.0366998576857559
11263	C2orf15	0.126120498460746	0,296890589327586	-0,121273392411677	-0.277213693516951	0.0346669086935975	0.0786746628886048
7554	LOC387981	0.0391390249539099	0,137380360954848	0,0958820486426398	0.00486422687026475	0.186899870415015	0.0459201142619477
20097	ZNF37BP	0.541101287791211	0,713883752804342	0,0272962333436186	-0.0609512314038923	0.11554369809113	0.044522419737393
6312	LOC390342	0.0222803740820227	0,0935846996417721	0,132811638642142	0.0192861837629523	0.246337093521332	0.0572756165570446
12891	C1orf177	0.181743388299236	0,373820955764041	0,0620095757360648	-0.0294379022539347	0.153457053726064	0.0461368834860675
12499	LOC157381	0.167145124833838	0,354576604925931	0,0664140470629017	-0.0282379275738295	0.161066021699633	0.0477536091921381
885	RRBP1	1.73337120455685e-06	5,19325847331355e-05	0,445731207040171	0.271083467701559	0.620378946378783	0.0881128990987791
23593	ZFP2	0.781482285845571	0,878269097155738	-0,0235370346487515	-0.191304904915321	0.144230835617818	0.084641882458922
2350	SRPK2	0.000337772046884197	0,0038110748183551	-0,211428407614148	-0.324620226866205	-0.0982365883620918	0.057107291433223
13877	LOC441941	0.218900305053386	0,418256221697092	0,0490623689714518	-0.029576145940063	0.127700883882967	0.0396745331827162
326	MRPL16	3.00742524140874e-09	2,43702101267124e-07	0,403940394379098	0.280069232662853	0.527811556095343	0.0624952101578045
10306	LOC387883	0.0990262480230072	0,254749029728458	0,0718725549447554	-0.0137457282467063	0.157490838136217	0.0431959507545258
676	IGK	3.02135964483265e-07	1,18507915654938e-05	0,764299619293772	0.486951256540061	1.04164798204748	0.139927195136195
2537	CCDC58	0.000477587833298376	0,00499142349227688	0,337814213457499	0.151941463872814	0.523686963042185	0.0937761169505567
119	SAR1B	5.43375423267507e-12	1,2107226342805e-09	0,853747060086406	0.63523843923202	1.07225568094079	0.11024149602204
847	SNRNP25	1.42787374691201e-06	4,46990229036267e-05	0,467615701337372	0.28603063613787	0.649200766536874	0.091612903713272
12562	LOC285771	0.169314186416258	0,357376663972861	0,071928419849392	-0.0311110937045272	0.174967933403311	0.0519852721560908
1583	CLPTM1L	4.08898195107625e-05	0,000684898019158477	0,374008245132295	0.200697533596762	0.547318956667828	0.0874383447280717
9075	C6orf215	0.0699187696240178	0,204286080064004	0,0785535064956456	-0.00650416474466671	0.163611177735958	0.0429131120274271
978	STARD5	2.89044292651187e-06	7,83641044953601e-05	0,385754114271041	0.230889436132277	0.540618792409805	0.0781319919197428
7001	FANCA	0.0308032353203162	0,116632197859819	0,11261554433948	0.0106062573474875	0.214624831331473	0.0514655044829239
998	LOC440784	3.23112543195604e-06	8,57882812511081e-05	0,170138266102004	0.101463504617501	0.238813027586507	0.0346476418889374
22915	LOC339926	0.731360842261144	0,846250771925308	0,0190290860460264	-0.0905499376612998	0.128608109753353	0.0552845716516623
4863	LOC348761	0.00854110314580124	0,046562816764682	0,153563025186991	0.0399366983261421	0.26718935204784	0.0573265082707049
21601	PPP1R12B	0.641077670638289	0,786916088929875	-0,0303564299210491	-0.159059436318556	0.0983465764764578	0.0649329619688117
293	COX5A	1.65112484607452e-09	1,4941834571217e-07	0,465768977051899	0.325652021809421	0.605885932294377	0.0706915027131934
23506	LOC388002	0.775436003181064	0,874677030366098	0,01452881952267	-0.0861670665353286	0.115224705580669	0.0508028702890228
11870	LOC339553	0.145657688397326	0,325367616500009	0,060478027902895	-0.0213141732646959	0.142270229070486	0.0412656241405675
11751	LOC441016	0.14203853444726	0,320496276135571	0,0699693832076523	-0.0238000436338089	0.163738810049114	0.0473083480903971
3341	PAPSS2	0.00177520040987513	0,014084728790558	-0,247043345630324	-0.399829448396528	-0.0942572428641186	0.0770833135757512
21718	RPARP-AS1	0.649241791740076	0,792599711407977	0,0278774249513626	-0.0932746982672992	0.149029548170025	0.0611234067454584
854	DHRS7	1.4663556617934e-06	4,55274243237141e-05	-0,295779103157979	-0.410777058563234	-0.180781147752724	0.058018519332468
522	ALG8	7.6977895375779e-08	3,91009367028502e-06	0,458317778133527	0.300809867683585	0.61582568858347	0.0794655497591486
21636	HYMAI	0.643668226905996	0,788733296777989	-0,0410861348493426	-0.216643394860444	0.134471125161758	0.0885717684981011
9622	BMT2	0.0824263794674568	0,227132806515942	-0,104511237103755	-0.222679465954885	0.0136569917473747	0.0596179788233825
319	SLCO3A1	2.67766987275372e-09	2,22565569517445e-07	-0,48104166539878	-0.628003371298984	-0.334079959498576	0.074144801486739
7283	LOC442329	0.0349384013755169	0,127199191606732	0,112875181018581	0.00812825043686595	0.217622111600296	0.0528466944960502
4853	BCRL5	0.00847312045977873	0,0462940014405591	0,142838702931539	0.0372602100443037	0.248417195818775	0.0532662325089565
4971	ZNF559	0.00935832838068536	0,0499167324509902	-0,22183444973755	-0.388012276131668	-0.055656623343433	0.0838396769690224
23670	MBNL1-AS1	0.788644470918937	0,883412595438939	-0,0220129437970209	-0.184372372549743	0.140346484955701	0.0819132272630633
5187	LOC401642	0.0109416337684711	0,0559316405187991	0,121094024754865	0.0283918580770433	0.213796191432687	0.0467698963047226
12628	LOC440114	0.171717014029991	0,360554056620622	0,0683957685003231	-0.0301402010302439	0.16693173803089	0.0497131538817902
1322	ITGB7	1.45272494772395e-05	0,000291369152714831	0,364012950139785	0.205157730582913	0.522868169696656	0.080145291231001
5683	LOC440960	0.0153402096622783	0,0715723489697887	0,0996004454800674	0.0194564887214645	0.17974440223867	0.0404340554420588
15265	LOC399986	0.276164499498096	0,479692217765609	0,0576536558259245	-0.0467551306709523	0.162062442322801	0.0526760947749143
844	SUV39H1	1.40473432390892e-06	4,41309604246978e-05	0,379827330495362	0.232443051612022	0.527211609378703	0.0743579970927397
5806	C20orf194	0.0165928877377391	0,0757768546962025	-0,162046403561217	-0.294039164025249	-0.0300536430971859	0.0665927015636167
8714	LOC254312	0.0616443671493394	0,187571768988379	0,0799505883897456	-0.00396626758739597	0.163867444366887	0.0423375503822848
5694	LOC389029	0.0154634770302242	0,0720080950924471	0,130797042937509	0.0254207469498036	0.236173338925215	0.0531642205672397
12085	ZD77D08	0.153075646896338	0,335854429247531	0,0653974874817568	-0.0246912619924411	0.155486236955955	0.0454513807187896
561	FBXO22	1.11665129868834e-07	5,27771999727655e-06	0,325694336553336	0.21214469711357	0.439243975993101	0.0572878180991534
15302	LOC389907	0.27778024080624	0,481332053651644	0,0506066374163391	-0.041350707587931	0.142563982420609	0.0463941204875446
2982	SESN1	0.00104413863382706	0,00928415019313366	-0,257107224611575	-0.40835348173442	-0.105860967488729	0.0763064339876451
4009	LOC392563	0.00386138047402596	0,0255386638235965	0,160228960436932	0.05267470412338	0.267783216750485	0.0542630403925592
3594	NAPSA	0.00245564753626942	0,0181167207635458	0,184428997320933	0.0665602367398769	0.302297757901988	0.0594668917405251
22001	LOC441053	0.666700464695013	0,803484530997492	0,0281085790157601	-0.100900041116599	0.157117199148119	0.0650871495482457
2334	CPNE2	0.000321783863518037	0,00365556946922911	-0,298599455218987	-0.457864030399726	-0.139334880038248	0.0803518184435373
1154	C1orf112	7.08281527606243e-06	0,000162739035567414	0,476812543326462	0.276589786075896	0.677035300577028	0.101015951730662
2284	HINT2	0.000289858211305474	0,00336447438163256	0,356855529560277	0.168029239960453	0.545681819160101	0.0952662305605217
12763	TGM3	0.177040027330234	0,367798818824818	-0,135899353906612	-0.334140973751011	0.0623422659377875	0.100016432578387
3379	C17orf66	0.00187736040634418	0,0147316398858289	0,12579472004865	0.0475642268679466	0.204025213229354	0.0394686789430151
17483	LOC389438	0.387389197094752	0,587520150389759	0,0493032487686169	-0.0632998309195873	0.161906328456821	0.0568102618238983
9905	DOCK5	0.089037263142706	0,238346595883781	-0,11984024113911	-0.258271601485993	0.0185911192077722	0.0698410900280966
13073	LOC442743	0.187673688440013	0,380628044545433	0,0728969966759947	-0.036080267156923	0.181874260508912	0.0549809730634627
8899	LOC137829	0.0656881293298438	0,195720951700282	0,0871643850134687	-0.0057535104900083	0.180082280516946	0.0468787353444928
3555	LOC439959	0.00233659355936323	0,0174275044237739	0,124567997101171	0.0453652829855941	0.203770711216749	0.0399591817428832
12887	LOC153095	0.181675868936226	0,373798065092266	0,0581664921244093	-0.0276001009150248	0.143933085163843	0.0432707757177302
2501	FAM113B	0.000441351848929941	0,00467910606732403	0,224737099481691	0.101864029982712	0.347610168980669	0.0619916548345903
14584	LOC442440	0.246905950844907	0,448896824372786	0,0453039944546874	-0.0318287758138143	0.122436764723189	0.0389148581574294
2848	SOX8	0.000867897070153667	0,00808015829182741	-0,268131235264075	-0.423282700212991	-0.112979770315158	0.0782766809799134
6200	LOC440900	0.0210694868944896	0,0901060395173213	0,109461734870347	0.0167757190735701	0.202147750667123	0.0467617478972065
4997	VCPKMT	0.0095898008798649	0,0508852452130514	-0,162702976266509	-0.284992659681134	-0.0404132928518827	0.0616973261511453
19100	LOC441529	0.480002492914849	0,666319179849136	0,03781105906813	-0.0679317036955952	0.143553821831855	0.0533491095911731
6197	FAM92A3	0.0210587839115373	0,0900869766288412	0,101473102015582	0.0155587348476646	0.1873874691835	0.0433453304008986
3540	OR1S2	0.00229843478117505	0,0172155362211459	0,169744634795052	0.0620006346768391	0.277488634913265	0.0543587695258304
25964	ZNF223	0.956693701071849	0,976996359725777	-0,00529662653401782	-0.198179591980551	0.187586338912515	0.0973128958704257
9960	LOC440191	0.0906578995869215	0,241333590852643	0,0752837712879135	-0.012124869842791	0.162692412418618	0.0440992182634475
16960	C8orf88	0.358828040754999	0,560985722972833	0,0414194723546223	-0.0476698541858437	0.130508798895088	0.0449471540253871
19449	AMH	0.500534186663128	0,682380565066892	0,0438081193008016	-0.0846572559757291	0.172273494577332	0.0648130728304546
12362	LOC392395	0.161897528126486	0,347250684215644	0,0678761593823309	-0.0276536524498563	0.163405971214518	0.0481964937122658
3860	LOC100129550	0.00330082028457245	0,0226738989236887	-0,222803780759795	-0.369770613209014	-0.0758369483105759	0.0741473879221419
12980	FOXO3B	0.184829633380594	0,377562228743178	-0,0689133181568797	-0.171266477615557	0.033439841301798	0.0516389942748593
4004	LOC388648	0.00384294091466351	0,0254484461419338	0,180411232354302	0.0593750621683236	0.301447402540281	0.0610649063726069
8544	LOC391030	0.0580984519170949	0,180299678438878	0,1075803346929	-0.00375567365819625	0.218916343043996	0.0561710017378512
226	ATP5G1	3.37931499715923e-10	3,96471403317155e-08	0,566792540786062	0.404347203392547	0.729237878179577	0.0819565697044061
14523	DKFZp434O0320	0.244262938635643	0,445934153850201	0,0432029859909912	-0.0299395046684604	0.116345476650443	0.0369016909335098
515	DNAJB11	6.80165707212579e-08	3,50186285956146e-06	0,731087960825398	0.481019885232513	0.981156036418282	0.126163803757122
19734	LOC286437	0.517726056013263	0,695614317616017	0,0395691521499655	-0.0812820956568099	0.160420399956741	0.0609716097344622
22636	IL4	0.711662621483677	0,83361611630322	0,0321591495001436	-0.139841005006265	0.204159304006552	0.0867771453348947
3030	CD200	0.00116590505190319	0,0102026311720175	-0,309504013476407	-0.493414496816315	-0.125593530136499	0.0927861186357443
3356	LOC388204	0.00180894712998396	0,0142920837757821	0,188427878354852	0.0716764822335045	0.305179274476199	0.0589031614439423
13105	LOC441221	0.188651077482695	0,381679613501328	0,0572536286592535	-0.0285287387629277	0.143035996081435	0.0432787341751406
4848	NDUFS2	0.0084512188584035	0,0462219612274276	0,235936857819822	0.0616054412290504	0.410268274410595	0.0879533086313121
25827	LOC387941	0.94813852558939	0,973395787586738	-0,00343677046185048	-0.107922558561176	0.101049017637475	0.0527149434565674
16066	C1QTNF3	0.312979805289198	0,51653551209032	-0,0662906775569597	-0.195908111882445	0.0633267567685256	0.0653943071660423
14329	LOC132706	0.236041405810992	0,436781204206746	0,0628674401247796	-0.0417100642754174	0.167444944524977	0.0527612159659913
3918	AGO4	0.00350217411990987	0,0236953889368524	-0,165284713279437	-0.275025547506432	-0.0555438790524427	0.0553662079445033
15745	OR2G6	0.297680331132331	0,501290465293016	0,0599301873880946	-0.0535839470435464	0.173444321819736	0.0572699051893717
8931	SPP1	0.0664220279316591	0,197186030478262	-0,150095086134264	-0.310538605723049	0.0103484334545218	0.08094661692225
5186	SLC26A11	0.0109414277837813	0,0559316405187991	-0,230266161394174	-0.406543358325477	-0.0539889644628717	0.0889349895134285
3551	DKFZP547L112	0.00232975603255187	0,0173960803162807	0,156389513188235	0.0569841158060726	0.255794910570396	0.0501517957379709
13871	ITGB2-AS1	0.21874065218759	0,418108491568793	-0,0814229467601758	-0.211884346566461	0.0490384530461096	0.0658201028020706
22162	SPACA6	0.677170726784718	0,810178766388268	0,0203569974265577	-0.0762985376132793	0.117012532466395	0.0487644411462517
4998	LOC401286	0.00959371808441006	0,0508958136425136	0,113093902115688	0.028086288930828	0.198101515300548	0.0428878568457348
401	EBP	1.16343448068745e-08	7,69288410359791e-07	0,38261467049753	0.259846741657332	0.505382599337728	0.0619386094971966
210	DCTPP1	1.85810258720399e-10	2,34607571903399e-08	0,460049211263854	0.330480040361367	0.589618382166342	0.0653699574084281
802	GEMIN6	9.97016601015256e-07	3,29624628128672e-05	0,452363545624412	0.279542827527326	0.625184263721497	0.0871911343000155
5479	C21orf47	0.0134687170550779	0,0651803308478539	0,0994457741128239	0.020986517056052	0.177905031169596	0.0395840943981808
10643	LOC440371	0.107847815961502	0,268682217440498	0,0837431098432438	-0.0186323304672327	0.18611855015372	0.0516502353619401
3930	KRTAP10-5	0.00355599196283916	0,0239916353421578	0,127619679281833	0.0427427872422407	0.212496571321425	0.0428219056967151
5078	LOC340171	0.010116083628325	0,0528215749123744	0,114654671942654	0.0278413885258092	0.2014679553595	0.0437988496794188
26454	MIR646HG	0.996365372748923	0,998642852582996	0,00024129009171438	-0.104505336447893	0.104987916631322	0.0528465411013847
4145	LOC348817	0.00440929399193519	0,0282011602607451	0,146423690040525	0.0466308914387943	0.246216488642256	0.0503472465620118
7907	LOC341371	0.045849853261418	0,153750962340521	0,107790420756358	0.00202291703009187	0.213557924482623	0.0533615918479958
24408	LOC147151	0.842072005052395	0,914763160191914	0,0092284112691939	-0.0823565174158853	0.100813339954273	0.0462062298129795
5535	LOC339875	0.0140052017062771	0,0670908623743338	0,130917321846471	0.0270228824631916	0.23481176122975	0.0524165974834303
24605	ZC3H6	0.857183216872858	0,923690525690053	-0,0115835518185397	-0.138861386073449	0.11569428243637	0.0642139372068845
666	DONSON	2.78296017275723e-07	1,10787236966363e-05	0,649585120467119	0.414663990329417	0.884506250604821	0.118521899650023
19589	LOC392473	0.508900120104029	0,688829786337144	0,0309115581491299	-0.0615364162645113	0.123359532562771	0.0466416517742736
14869	BACH2	0.258611126468436	0,461165782386884	-0,137653258508943	-0.377906135957562	0.102599618939677	0.121211861252769
3538	PCDHB18	0.00229731851786811	0,0172155362211459	0,120286852722863	0.0439395843491757	0.19663412109655	0.0385185584431486
1896	TEX264	0.000113926040911922	0,00159322203311162	0,213453150050855	0.107814140538807	0.319092159562903	0.0532967642254052
2790	APBB1	0.000788941665164181	0,00749777356696354	-0,268280844354071	-0.422230749345252	-0.11433093936289	0.0776704725530652
14051	LOC441544	0.225223754677442	0,425009455218302	0,0442658554425582	-0.0276686823207081	0.116200393205824	0.0362922571552042
10233	SNX29P2	0.0969415291228514	0,25118778898587	0,103768592300001	-0.0190711526936538	0.226608337293656	0.0619748420273579
800	CBR1	9.77413034791161e-07	3,23951332718595e-05	0,420647591512847	0.260086554379088	0.581208628646606	0.0810059066194532
2624	OR5D13	0.000582888658284623	0,0058887977186762	0,158110012571003	0.0696821318712061	0.246537893270799	0.0446134428027916
7795	LOC441119	0.043715866853756	0,148701245622494	0,0852049317414776	0.00244497477083513	0.16796488871212	0.041753874201802
8027	LOC439962	0.0480249867162816	0,158637414075272	0,078112054443932	0.000691066859361503	0.155533042028503	0.0390602689333459
1263	CCL4L2	1.13996925390101e-05	0,000239253536852502	0,191973834114155	0.10929988394165	0.27464778428666	0.0417104822383287
7337	PPP1R13B	0.0356266054839079	0,128722563126948	-0,13922369518619	-0.268918075293962	-0.00952931507841759	0.0654331276854284
4733	LOC401175	0.00770324553027773	0,043154776090284	0,139071375901613	0.0375599457099392	0.240582806093288	0.0512143268485712
731	KIAA0101	5.51588504979805e-07	1,99801779997755e-05	0,83623801794163	0.52496680144955	1.14750923443371	0.157041879814686
25763	LOC338829	0.943058684276579	0,970558048181282	0,00399416089250276	-0.106588169801924	0.11457649158693	0.055790757919256
9234	INTS7	0.0731906708282448	0,210145272433859	0,134355648958608	-0.0128388813575985	0.281550179274814	0.0742622655567155
7547	LOC440755	0.0389822676343699	0,13695704602164	0,101151992701952	0.00520993155408997	0.197094053849815	0.0484044808439241
6897	LOC442126	0.0293351444039036	0,1127767658213	0,0919022286693993	0.00941078742349145	0.174393669915307	0.0416184032300644
617	TNFRSF17	1.89855496791939e-07	8,15886304284972e-06	1,18323004251903	0.761935746429102	1.60452433860895	0.21255048558224
392	MRPL28	1.06283568714289e-08	7,1814909309519e-07	0,394851815302241	0.268552125112891	0.521151505491592	0.0637204460819547
12502	GPR123	0.16721142453084	0,354632132573606	0,0732653503243145	-0.0311674178096917	0.177698118458321	0.0526881939385257
1380	HIST2H4B	1.77100648109305e-05	0,000340277078595524	0,216399297961271	0.120913651746948	0.311884944175594	0.0481742113704203
777	HRASLS2	8.21890829544069e-07	2,80468923363719e-05	0,529831091327309	0.329148857857555	0.730513324797063	0.101247765677369
3498	RALY-AS1	0.00216380950069025	0,0164017749887942	0,21470175360617	0.0792605964799211	0.350142910732418	0.0683324791771212
14126	IGSF11-AS1	0.227872956182565	0,427711744820955	0,0907620937796801	-0.0575809710473897	0.23910515860675	0.074841721699981
3750	OR7E47P	0.00292199965256975	0,0206604855434365	0,142903813875363	0.0498801088082979	0.235927518942428	0.0469321181562911
3567	LOC283761	0.00237572453542977	0,0176597521886516	0,155965070280437	0.0566292233374629	0.255300917223412	0.0501167063010642
5067	LOC401891	0.0100378310452086	0,0525208430521237	0,116812946213583	0.0284606642816149	0.205165228145552	0.0445753018762223
3926	LOC121792	0.00354846678454064	0,0239652564422046	0,159654231793159	0.0534969346847211	0.265811528901596	0.0535582495607308
5382	LOC442481	0.0126149824903843	0,0621490636812599	0,120897201054442	0.0264311285389262	0.215363273569957	0.0476598182566759
10252	DAB1-AS1	0.0975271859691593	0,25223696215102	0,104108084171463	-0.0193522718090351	0.227568440151961	0.0622879513379644
1743	FAM66E	6.88572514210066e-05	0,00104747562904647	0,15830728467052	0.0825201504191206	0.23409441892192	0.0382359607892322
22387	LOC402160	0.693428800052289	0,821285899691609	0,0199977004776107	-0.0802841243905801	0.120279525345801	0.0505939690345524
13243	CYCSP52	0.193740404420234	0,387905068579816	0,0507537364216067	-0.0261738500988756	0.127681322942089	0.0388113392973834
16527	LINC00938	0.336076262250621	0,539173740106848	-0,0459145567161475	-0.140101376279376	0.0482722628470807	0.0475189301621542
2321	ATAD3A	0.00031176847765761	0,0035616291189537	0,265140393769805	0.124064066454603	0.406216721085007	0.0711755230329652
397	PALD1	1.10581439516482e-08	7,38555886342445e-07	0,52763249933536	0.358630065039542	0.696634933631178	0.085264742028431
230	HSP90B1	4.02458812988467e-10	4,63965018538661e-08	0,940040610267466	0.669220974759512	1.21086024577542	0.136633335809831
8017	LOC390146	0.047844620707408	0,158238757397645	0,0969504187606106	0.000936780750328756	0.192964056770892	0.0484405926474896
4107	EP400NL	0.0042650586154937	0,0275354344265438	0,129899378831283	0.0417083828828263	0.21809037477974	0.0444939302212268
5572	NLRP12	0.0142970709752567	0,0680342492657807	-0,240214611442077	-0.431439638542552	-0.048989584341602	0.0964764364077873
547	STAP1	9.83071352704175e-08	4,76529011278815e-06	0,611657753368034	0.399464375976415	0.823851130759653	0.107055343071385
17238	LOC100289090	0.372390486576684	0,572800426475274	-0,0495734491588768	-0.159272648945022	0.0601257506272687	0.0553452026266019
4090	CCR3	0.00417900516698329	0,027092010269575	-0,32387477668741	-0.54324404441539	-0.10450550895943	0.110675707718223
35	IRF4	1.2806767867914e-14	9,70204142907826e-12	0,655140196764593	0.509569467042882	0.800710926486304	0.0734430291985404
20115	C21orf124	0.542190651648927	0,714644136535715	0,0303927837547539	-0.0681313073804796	0.128916874889987	0.0497071610195096
4385	LOC152742	0.00555416994924841	0,0335846787239046	0,133313760804827	0.0399304120704745	0.226697109539179	0.0471135648001882
4040	TLE2	0.00402049557949186	0,0263869901708482	-0,188919139367726	-0.316314459433991	-0.0615238193014611	0.0642732108939111
1412	MLST8	2.06222519731475e-05	0,000387251424269127	0,334524762150877	0.185638031197813	0.483411493103942	0.0751160109560837
4762	LOC441754	0.00790042173476829	0,0439898534853804	0,146244146831823	0.0391437586118033	0.253344535051842	0.0540340558452579
18179	LOC441169	0.425956326911171	0,621279058696832	0,0448720683045811	-0.0664230882379501	0.156167224847112	0.0561503912718942
10320	HCG4	0.0995132790632037	0,255648581552662	0,0993997325021548	-0.019183222838266	0.217982687842576	0.059827215733307
7909	LOC441296	0.0458728237307936	0,153789091063597	0,123853820010292	0.0023112795631992	0.245396360457385	0.0613203791997566
2611	BOP1	0.000567118733773589	0,00575915481654796	0,179252038198869	0.0792276035688491	0.279276472828889	0.0504641110691939
22056	C8orf50	0.670577409401764	0,806146173843297	0,0208531615059594	-0.0760548378987521	0.117761160910671	0.0488918139206859
24885	OR10V2P	0.877465564311552	0,934904876988141	-0,00830761535445852	-0.114853898890127	0.0982386681812101	0.0537545001503074
866	JAML	1.53946042974463e-06	4,71348652363497e-05	-0,475071773311728	-0.660193328546082	-0.289950218077373	0.0933971260042955
25661	FBXL4	0.934979189362987	0,966095366741732	-0,00606431873931013	-0.153059592249987	0.140930954771367	0.0741617369448546
12213	FLJ36116	0.15713552077632	0,34114863943209	0,0594755981757143	-0.0232726574592321	0.142223853810661	0.0417479706692661
5434	LOC150837	0.0130820403048373	0,06383332695671	0,0828657300530041	0.017769356316765	0.147962103789243	0.0328422814543098
13022	LOC401284	0.185893383777398	0,378497887381713	0,0552641748748992	-0.027017140590561	0.137545490340359	0.041512391026524
19263	LOC440336	0.489960813998993	0,674417846814271	0,0281284253040498	-0.0523547859622322	0.108611636570332	0.0406052153913209
19159	LOC441591	0.483821883815993	0,66958282005225	0,032869612113425	-0.0598604642901229	0.125599688516973	0.046783977259083
141	H2AFX	1.39226937225284e-11	2,61815761739603e-09	0,603032987454631	0.4448867146734	0.761179260235862	0.0797876149395988
768	GSTZ1	7.88415577125165e-07	2,72176364419521e-05	0,336886376532529	0.209519371239679	0.464253381825379	0.0642589255857683
238	SGO1	4.63614934384203e-10	5,16502100218367e-08	0,348834263626427	0.247912220307273	0.44975630694558	0.0509169706604794
26500	PAN3-AS1	0.99927698181144	0,999804483141421	-5,37320795421118e-05	-0.117312769254491	0.117205305095407	0.0591592754085653
729	PSEN2	5.44761350770594e-07	1,98139193630758e-05	0,341729734993084	0.214596568287343	0.468862901698824	0.0641409498483816
16107	C3orf62	0.314984812076596	0,518521282188548	-0,0952534473846442	-0.282278389585639	0.0917714948163507	0.0943574186732567
555	MMACHC	1.08206724713068e-07	5,16754368575162e-06	0,497752730380694	0.324429697468297	0.67107576329309	0.0874445610824342
19256	LOC442428	0.48973757841559	0,674304114822384	0,0306143958064812	-0.056936730633773	0.118165522246736	0.0441711046431451
8555	LOC148915	0.0584027920371598	0,180995036413648	0,108312256865744	-0.0039192394053289	0.220543753136816	0.0566227913632758
21236	ZNF585A	0.615324107907291	0,768285869333293	-0,0275875541803286	-0.136093929386707	0.08091882102605	0.0547434013537221
6342	ABCB1	0.0225877435922182	0,0944221874103031	-0,223879121292525	-0.415696249267306	-0.032061993317743	0.0967751618581805
12661	LOC341651	0.172872814960046	0,362003342583197	0,0651217229706707	-0.0289526807383596	0.159196126679701	0.0474622143589291
5976	OR10D4P	0.0186618479620361	0,0828010205343685	0,109166223127472	0.0185625286035244	0.19976991765142	0.0457111796797258
15932	LOC402695	0.306272659828164	0,509705562417158	0,0624265317333823	-0.0579469007901246	0.182799964256889	0.0607305434028742
3980	LOC442199	0.00374108493613366	0,0249198914980212	0,154339012827857	0.0511074193013066	0.257570606354407	0.0520821799277654
911	PIM2	2.07126965391432e-06	6,02850876767709e-05	0,531890163282309	0.321734157292283	0.742046169272334	0.106027452865561
5444	LOC285205	0.0132060019464964	0,0643198276288301	0,117964659184346	0.0251664409181555	0.210762877450536	0.0468183560440026
14561	LOC440801	0.245765796747287	0,447529709549778	0,0516235492034207	-0.0360554405789568	0.139302538985798	0.0442356139795132
7845	IGKC	0.0447150218846515	0,151130504177379	0,208302675130786	0.00500374880391852	0.411601601457654	0.102567933888905
5745	LOC127309	0.0159954006209603	0,07382385508525	0,103609077938497	0.0196982199752123	0.187519935901782	0.0423345242773279
10020	SIRPB2	0.0922068560000587	0,243979410677945	-0,182455302273751	-0.395324498620979	0.0304138940734772	0.107396305786792
2366	PITPNC1	0.000345500461925896	0,00387191240404275	-0,254788599983723	-0.391432941940713	-0.118144258026734	0.0689395073813783
2886	CMTM2	0.000918898770943954	0,00844234265820476	-0,5727935211096	-0.905911095939602	-0.239675946279598	0.168063757195949
178	MRPL40	5.33522623033417e-11	7,94738896052306e-09	0,616913559687995	0.449171354423068	0.784655764952922	0.0846289340078936
11942	LOC390414	0.14791551326824	0,328419011414117	0,0715526122425884	-0.0257647578120098	0.168869982297187	0.0490983487141168
18722	ANP32D	0.457688462804246	0,648164451954792	0,0550022687666588	-0.0912688433901633	0.201273380923481	0.0737963846274122
14009	TRMT13	0.223546399932316	0,423108915283415	-0,0945281262986874	-0.247582910718425	0.0585266581210502	0.0772188682615265
7188	LOC401254	0.0337271236874814	0,124412170920085	0,106413254958235	0.00833932226665629	0.204487187649813	0.0494800480567283
6604	SLC39A7	0.025533937784829	0,102507534839036	0,196845383309557	0.0245473108877856	0.369143455731329	0.0869274502361521
5836	NXF4	0.0169811859630982	0,077151498596907	0,108193836787943	0.0197440840379142	0.196643589537971	0.0446244776421915
5410	LOC400712	0.0128754729334853	0,0631040970113423	0,103345034269701	0.0223511568653876	0.184338911674015	0.0408628555649867
23197	CKMT2-AS1	0.75205751710073	0,859628618611279	-0,0196579158751456	-0.14267673046145	0.103360898711159	0.0620651858303098
25974	LOC441128	0.957734198503561	0,977652757675702	0,0030280958454942	-0.109960960124186	0.116017151815175	0.0570049937412598
3797	LOC388746	0.00307557637686608	0,0214771945305779	0,136356619988894	0.0471031225199506	0.225610117457836	0.0450299811865666
18580	LOC392347	0.449754537388435	0,641806388412216	0,0305558445816247	-0.049284186043174	0.110395875206423	0.0402807192874496
23128	LOC400832	0.746600056551075	0,855936548748346	0,0149996147670406	-0.0767756251922583	0.10677485472634	0.0463022452447634
22880	LOC388337	0.728585845751727	0,844321419145267	0,0193295269216047	-0.0907948457734473	0.129453899616657	0.0555597099415198
3069	TTC39B	0.00124391508640224	0,0107469561798486	-0,256557277423011	-0.409921928338916	-0.103192626507106	0.0773752014348862
4017	CECR6	0.00391248606132962	0,0258251351546316	-0,302514356651739	-0.505880728802574	-0.099147984500904	0.1026019615099
25450	FLJ35424	0.919572981202302	0,957982559289372	-0,00531782100085575	-0.109464636236985	0.0988289942352732	0.0525439256019695
1054	SLC12A8	4.37253849511422e-06	0,000109997967929747	0,331340353947105	0.195583509857483	0.467097198036727	0.0684917488799865
10938	LOC347421	0.117146755009774	0,283977528714953	0,0801097298370708	-0.0204219833213961	0.180641442995538	0.050720042133411
12392	TRPC1	0.162965286497193	0,348694687820616	-0,117407949133686	-0.283073789248178	0.0482578909808058	0.0835813707603796
22355	LINC01094	0.690857003502367	0,819322376308154	-0,0297954715282583	-0.177899175757602	0.118308232701085	0.0747209600097606
11839	LOC389683	0.144832833477247	0,324372208771789	0,066482785212379	-0.0232444572947769	0.156210027719535	0.0452689940069369
21263	LOC164036	0.61751069075051	0,770036963986727	0,0305571502543004	-0.090377724326695	0.151492024835296	0.0610138009334248
2153	STYXL1	0.000215820533074496	0,0026570108689423	0,272541177619212	0.13145798790507	0.413624367333354	0.0711789852356122
6750	WDR16	0.0271787225963924	0,106762048836051	0,146946142418799	0.016877837314775	0.277014447522823	0.0656217795144759
17713	LOC388887	0.398737361118847	0,596879192122522	-0,0443080418309369	-0.14796732009756	0.0593512364356862	0.0522979545063019
18952	LOC440562	0.471431419732475	0,659561212231246	0,0399846931436604	-0.0696807620123561	0.149650148299677	0.0553281778589126
1175	GPRC5D	7.56206343900291e-06	0,000170645201774606	0,677286749722926	0.391908795113477	0.962664704332374	0.143978267424152
9066	LOC440417	0.0696204786137186	0,203616478098693	0,083169762104728	-0.00678885334355842	0.173128377553014	0.0453857257819556
3272	IFI35	0.00160272484203677	0,0129878512184001	0,44893686319471	0.174043806594563	0.723829919794856	0.13868844939471
11126	C16orf3	0.122756601208168	0,292548200704169	0,0741826396855993	-0.0203480957479188	0.168713375119117	0.0476924418519825
5036	SLC27A2	0.00987403216755212	0,0519863455164762	0,288773957520985	0.0708540687749479	0.506693846267022	0.10994447017415
6880	MGC2848	0.0290916454838456	0,112117002907582	0,0973430626720581	0.0101025448732367	0.184583580470879	0.0440143970442639
11591	LOC441513	0.135926396766551	0,310932051441016	0,0795406575895664	-0.0254027275660465	0.184484042745179	0.0529458093320792
2002	DOLK	0.000150337585801871	0,00199074199384081	0,274593523197998	0.136074795196369	0.413112251199627	0.0698851685679983
5624	CREBL2	0.0148346439189288	0,0699396485615927	-0,198271416940273	-0.356994261679931	-0.0395485722006156	0.0800785057749934
16699	LOC441566	0.344049521209487	0,546288583440299	0,0439272521669135	-0.0476894910751862	0.135543995409013	0.0462222808243653
11067	FLJ39582	0.121073021659744	0,290074199810979	0,0615498976854183	-0.0165259334150386	0.139625728785875	0.0393906491653449
4635	AMDHD2	0.00704578503129585	0,0403061467324292	0,126294596652583	0.0351650788702421	0.217424114434923	0.0459764668909201
7768	HSU79275	0.0431745425313195	0,147370364986861	0,0838345502575237	0.00261954835526869	0.165049552159779	0.0409744168176497
7576	LOC390906	0.0396151725265377	0,138647874807438	0,084636121568669	0.00409529515799421	0.165176947979344	0.040634283259154
323	FAM98A	2.86805525558114e-09	2,35438034370694e-07	0,55608854549782	0.38582201600909	0.726355074986549	0.0859025005966556
11194	HBP1	0.124267035734168	0,294348798686035	-0,109742602551756	-0.250157463892753	0.03067225878924	0.0708418016526418
14239	LOC440857	0.232077996725356	0,432150362203305	0,0544882869320762	-0.0353810015263934	0.144357575390546	0.045340658722569
15782	LOC441732	0.299351110025382	0,502912183233756	0,0479560851512729	-0.043194037929885	0.139106208232431	0.0459868626316407
25267	ZNF542P	0.904927244097226	0,949471161096007	-0,00909033175726258	-0.159591425132431	0.141410761617906	0.0759304855879705
19054	LOC401616	0.477473511980493	0,664438447053783	0,0331933030648834	-0.0591018697510795	0.125488475880846	0.0465645606432385
14494	LOC285101	0.243001259296282	0,444525796414057	0,0677745154782731	-0.046658879980174	0.18220791093672	0.0577336887711526
640	OAS2	2.29021721604834e-07	9,48829835680029e-06	0,63231741143306	0.405460631624922	0.859174191241197	0.114453291092151
4819	DSC1	0.0082542945791137	0,0454166052635816	-0,358426604305743	-0.622436682992704	-0.0944165256187822	0.133197792954551
7667	PPBPL2	0.0412325318895393	0,14258651169223	0,0917613600329688	0.00371792068653766	0.1798047993794	0.0444194852840355
7786	VPRBP	0.0435349541075572	0,148235156702704	0,0614987255356048	0.00181706507974425	0.121180385991465	0.0301104620403878
2668	TMEM147	0.000633802165974961	0,00629882474918519	0,276637123971604	0.120832673771101	0.432441574172107	0.0786061236844335
9145	SLC46A3	0.0715137347737491	0,207346820943243	-0,120141098945591	-0.250979853699905	0.010697655808722	0.0660104851029578
121	UBE2J1	5.74559103278421e-12	1,25690582204349e-09	0,876803041056185	0.652073694719171	1.1015323873932	0.113379962966117
2446	LOC391849	0.000405890758341831	0,00439916150894476	0,200577216897485	0.0916416221609851	0.309512811633985	0.054959950261209
14064	LOC346521	0.225751223380525	0,425611041519812	0,0522045645266525	-0.032727994890053	0.137137123943358	0.04284999088122
18553	RUNX1-IT1	0.448049199729015	0,640325907062236	-0,061590601199349	-0.221916506327784	0.0987353039290864	0.0808872783295112
4411	CKAP4	0.00569522218997733	0,0342345990404101	0,239629323109463	0.0712603515459652	0.40799829467296	0.0849451487830379
4272	MED27	0.00496632232266215	0,0308244467194257	0,151797841947835	0.0468869839161096	0.256708699979561	0.0529293988180015
4025	C15orf33	0.00394021946351126	0,0259565016335406	0,143277727473809	0.0468815403395221	0.239673914608095	0.048633595502788
11802	MLL	0.143567585263297	0,322546561875642	0,0674882799086181	-0.0233063429910592	0.158282902808295	0.0458075064502265
4403	LOC284072	0.00565902821845253	0,0340718069658156	0,152811074857573	0.0455261340449618	0.260096015670184	0.0541271659194624
1456	THBD	2.45693922701337e-05	0,000447429557721563	-0,527569074875646	-0.764750727728226	-0.290387422023067	0.119662373672996
1910	LOC388388	0.000116943825110453	0,00162343744649406	0,216056197488678	0.108938918972307	0.32317347600505	0.0540425773009826
16609	OR13C2	0.339834971593359	0,542520577506045	0,0488921433127599	-0.0521895020482619	0.149973788673782	0.0509974927368851
1930	STARD10	0.000124051818279223	0,00170426630138528	-0,20479435179595	-0.306737798069721	-0.10285090552218	0.0514322866664019
21757	GCM1	0.651330023957965	0,79376823942848	-0,0425081167491142	-0.228430369563447	0.143414136065219	0.0938010922127359
3435	IGLJ3	0.00200296319673671	0,0154607586128643	0,430927345110371	0.161198561629236	0.700656128591507	0.136082981508454
7133	LOC441112	0.0329518043022136	0,122489428161109	0,102121827791543	0.00842438374651827	0.195819271836568	0.0472720314858806
1708	OGFRL1	5.96207839469284e-05	0,000925041444268369	-0,42783779979329	-0.630786942101923	-0.224888657484657	0.102391461613788
407	ERLEC1	1.38359947728472e-08	9,01379364624187e-07	0,626595009694061	0.42432832327297	0.828861696115152	0.10204715044786
501	NDUFAF1	5.70137674119473e-08	3,01740527530496e-06	0,631691657948738	0.417057116953658	0.846326198943819	0.108286953644129
4104	SGSM2	0.00426085858154503	0,027528427214831	-0,165649866727136	-0.27809973169753	-0.0532000017567409	0.0567329622663895
10180	LOC440507	0.0958998367266313	0,249782335049767	0,0827084966543905	-0.0148909602778385	0.180307953586619	0.0492406665745133
760	NDUFS7	7.49390740278046e-07	2,61448624716742e-05	0,319558526211861	0.199012549590482	0.440104502833241	0.0608175949773379
6466	LOC440785	0.0238807529519938	0,0979273375382176	0,0907623926444997	0.0122474635635028	0.169277321725497	0.0396121819272364
14208	LOC100130705	0.230973060179449	0,431040807884738	0,0573782922392478	-0.0370322760154138	0.151788860493909	0.0476318153672329
451	SLC45A4	2.90087091974391e-08	1,70546768153015e-06	-0,524965828175472	-0.698945182632146	-0.350986473718797	0.0877756870061156
14305	C14orf48	0.235003400476819	0,435547286873006	0,0357027864697498	-0.023555043951911	0.0949606168914106	0.0298966322297078
11728	LOC441068	0.1409627073392	0,318692415532662	0,0664876654534902	-0.0223728335709398	0.15534816447792	0.0448317064627226
20253	OR10H5	0.551918792594307	0,72256588088866	0,0314195576009521	-0.0729397845228618	0.135778899724766	0.0526511492069316
7805	OR6C1	0.0439200637992264	0,149197352551619	0,122661054412497	0.00340216978770318	0.241919939037291	0.0601682341115433
112	MRPL46	4.15176361043551e-12	9,82892965452657e-10	0,509120869780093	0.379703185033346	0.63853855452684	0.0652935299413098
5463	ACCN1	0.0133502392782426	0,0647961915545675	0,0882707104216447	0.018719611672039	0.15782180917125	0.0350897696674527
6117	LOC441235	0.0200356515975812	0,0868473601618221	0,114946763355958	0.0184288596257617	0.211464667086153	0.0486950036960724
16549	LOC402558	0.33673408029145	0,539519254270819	0,0434610544464014	-0.0458147472698368	0.132736856162639	0.0450412340770926
411	CYAT1	1.49449837284467e-08	9,64151444184341e-07	0,419141399715643	0.283476265740171	0.554806533691116	0.0684454794918742
6978	C21orf110	0.0304849470604474	0,115825325819857	0,0902327332775304	0.00865748521474977	0.171807981340311	0.0411561674301302
16612	LOC441584	0.340045244704582	0,542726456944734	0,0500605502245671	-0.0534819734884121	0.153603073937546	0.0522390497518315
299	WDR76	2.02482553738599e-09	1,79559361618025e-07	0,567295661123629	0.39552857775702	0.739062744490237	0.0866595567883621
170	WDR5	3.88778289109433e-11	6,06379784455096e-09	0,46779134202728	0.341694377507895	0.593888306546665	0.0636181673661233
1731	SUV39H2	6.50806912158428e-05	0,000996401298403852	0,388037130063571	0.202940087650192	0.573134172476951	0.0933847588489611
10458	SHC1	0.10307475220061	0,261308781871553	0,109497761534689	-0.0225188436343618	0.241514366703739	0.0666047316425362
1187	TMEM208	7.99737552532043e-06	0,000178643986566025	0,514003784875265	0.296789937976397	0.731217631774134	0.109588259470967
2580	LOC388504	0.000523966650748842	0,00538487431961456	0,142929889512882	0.0636915048233856	0.222168274202379	0.0399771781835613
21886	LOC387793	0.659235402696847	0,79866703383473	0,0219889926206682	-0.0765762005439441	0.12055418578528	0.0497278977263294
3340	CCDC67	0.00177502538088539	0,014084728790558	0,17288987708371	0.0659656686711685	0.279814085496252	0.0539451699904608
2499	PPM1A	0.000440125206623616	0,00466983587580039	-0,217172812456038	-0.335883745557733	-0.0984618793543428	0.0598917827961775
3361	LOC153469	0.00182720429396843	0,014414853274196	0,146396147114045	0.0555978847970589	0.237194409431032	0.045809342601163
22125	PIK3IP1-AS1	0.674740435785785	0,808621136942829	0,0332637884389699	-0.12342151664286	0.1899490935208	0.0790505306808995
23843	LOC388589	0.800229351635263	0,889908201929664	-0,0133181013145589	-0.117380296887073	0.090744094257955	0.0525012334726003
1392	FMC1	1.86748878366379e-05	0,000355699803412501	0,327907096432895	0.182785425319006	0.473028767546784	0.0732164711225509
14982	ZNF566	0.263805212421704	0,466879936414463	-0,11969345963286	-0.330901516276372	0.0915145970106527	0.106558231182123
3101	LOC442084	0.00128075957867074	0,0109492448806978	0,172602527465678	0.0691433893865211	0.276061665544835	0.0521969802124999
6070	LOC441348	0.0195648780317313	0,0854508899125579	0,102436788046906	0.0167597693452037	0.188113806748607	0.0432255838669091
1401	APOBEC3B	1.92432747106909e-05	0,00036419373943895	1,00578412747628	0.559898659103676	1.45166959584889	0.22495717054862
14278	LOC151363	0.234201950054119	0,434925389108066	0,0537517122208251	-0.0353092228605245	0.142812647302175	0.0449328300279402
1267	TBC1D4	1.16302924188915e-05	0,000243391636532681	-0,492814203813612	-0.705276029880604	-0.28035237774662	0.107190780215523
6566	LOC440397	0.0249952395750539	0,100936457102125	0,109331500514927	0.0139944004693111	0.204668600560542	0.0480992671791904
6983	LOC144817	0.0305643582858906	0,116055271366231	0,105720224383727	0.0100968044307722	0.201343644336682	0.0482437206785653
2794	LOC339442	0.000795238983949197	0,00754486599880011	0,14488641553435	0.0616876022904176	0.228085228778283	0.0419752850180756
11852	SCML4	0.145087639309971	0,324586462732356	-0,124569847240971	-0.292800849213837	0.0436611547318943	0.0848755406640662
1642	RBM45	4.95218283502513e-05	0,000799678001648546	0,320715929635684	0.170339999481833	0.471091859789535	0.0758673385107021
9497	LOC442480	0.0795288455301685	0,222030152750406	0,0835416952037173	-0.0100072885853384	0.177090678992773	0.0471971306391596
9282	TCEAL6	0.0742230390305463	0,212025843556877	0,0916245610136812	-0.00912098791776154	0.192370109945124	0.0508279260943445
7050	LOC219797	0.0315864863422096	0,118796551115417	0,0811436629656693	0.00729283284459882	0.15499449308674	0.0372590608241575
10553	LOC149194	0.105631013880021	0,265391404249834	0,10269363637634	-0.0220474730112824	0.227434745763963	0.0629341142723358
18512	GPALPP1	0.445129551545506	0,637531142126978	0,0458249142049667	-0.0726957233447295	0.164345551754663	0.0597957752965343
16015	LOC440578	0.310407161363643	0,513921066722259	-0,0563408373831724	-0.165916539430363	0.0532348646640187	0.0552828958148869
10673	ZNF83	0.108592447995482	0,269776891089684	-0,163180860910676	-0.363095039464367	0.0367333176430145	0.100860268275011
5422	ATG101	0.0129885158297763	0,0635172440476795	0,210072966830621	0.0452217963807168	0.374924137280524	0.0831703553860809
4637	MPND	0.00705271609310729	0,0403283949123873	0,221352874741944	0.0616127290833595	0.38109302040053	0.0805917522307564
18502	C21orf53	0.444667977363799	0,637227544678841	0,030816534729275	-0.0488057480423424	0.110438817500892	0.0401708616122859
9929	LOC387917	0.0898462458120876	0,239930829661346	0,0912464453871849	-0.0144253775151301	0.1969182682895	0.0533133191659767
3066	C12orf51	0.00124184340877102	0,0107395557676333	0,11195551374263	0.0450411803411177	0.178869847144142	0.0337594745262526
6225	BTBD7	0.0213358653786773	0,0908705788284312	0,125795619298034	0.0190537827193632	0.232537455876704	0.0538531601479215
4431	LOC341370	0.00588128008974385	0,0351911197413581	0,171065327215564	0.0503962301292653	0.291734424301863	0.0608797114475739
1020	AHSA2	3.56972998108342e-06	9,2795480831791e-05	-0,401112307553414	-0.56381065766749	-0.238413957439339	0.0820842191340631
3524	LOC389069	0.00224541118171018	0,0168947438941673	0,186911867193672	0.0685549895552257	0.305268744832119	0.0597131555008758
402	DNAJC9	1.21409027781944e-08	8,00786162099064e-07	0,442357933763627	0.300210877143053	0.584504990384201	0.0717157250625112
24534	FCRL1	0.851735710564002	0,920370181626223	0,0251969767211612	-0.241375950263116	0.291769903705439	0.134490795625425
5229	LOC401132	0.0112605974266006	0,057099778306811	0,0909849246391846	0.0210478666946598	0.160921982583709	0.0352844929643413
14398	LOC285813	0.238685968453391	0,439558164574362	0,0381777498876488	-0.0256908244249314	0.102046324200229	0.0322228347489583
15604	DHX38	0.290483802878942	0,493602796291665	0,0682181739248705	-0.0590727834840356	0.195509131333777	0.0642205580721091
22971	ZSCAN26	0.735207450703044	0,848616058286676	-0,0209366827603224	-0.143322920648217	0.101449555127572	0.0617460396048256
1453	PDZK1IP1	2.41319089559539e-05	0,000440369969695194	-0,739550482258991	-1.07168772416727	-0.407413240350713	0.167569161754049
16037	GCSAML	0.311671804784562	0,515285397668481	-0,0726898470543279	-0.214434021820315	0.0690543277116592	0.071512463982028
13197	LOC347376	0.19234172414669	0,386446981567741	0,0760259440738374	-0.0388424809714788	0.190894369119154	0.057953168955883
15902	C15orf43	0.304838074060978	0,508287104372207	0,046736374284722	-0.0431144357127372	0.136587184282181	0.0453313360094513
15840	LOC389846	0.30210112029081	0,505695151799927	0,0706956365384657	-0.0644460348948572	0.205837307971789	0.0681813833041244
692	MANEA	3.37770953619223e-07	1,29421919584013e-05	0,696600375556338	0.44264351609827	0.950557235014406	0.128125764568224
1359	PHKA1	1.66163100779253e-05	0,000324027899404203	0,259499873668823	0.145404957867252	0.373594789470395	0.0575629197479394
21889	C16orf55	0.659542349698136	0,79892938929353	-0,0175994629696606	-0.0965646672043181	0.061365741264997	0.0398393537722969
185	RFC4	7.44291404968533e-11	1,06675062717517e-08	0,764379998437155	0.554613967268915	0.974146029605394	0.105830703613305
2791	PLA2G7	0.000792264426944428	0,00752461594433363	-0,417760921724462	-0.657575712015434	-0.177946131433491	0.120990838469053
1579	LPGAT1	4.04309028307249e-05	0,00067892678185983	-0,3267811175832	-0.478103399168949	-0.175458835997451	0.0763447896849717
20901	LOC440978	0.593258392382712	0,752607352472495	0,0292536687780032	-0.0789834821069959	0.137490819663002	0.0546075728823404
18202	PCANAP2	0.427277505820454	0,622346285713938	0,0448813050916693	-0.06675617720795	0.156518787391289	0.0563231007212546
16147	LOC440280	0.31712085552441	0,520723241383736	0,0461438675161785	-0.044859754912619	0.137147489944976	0.0459129504398871
8916	GPR116	0.0661108072838463	0,196604761679137	0,0708101461044253	-0.00479393113467171	0.146414223343522	0.0381436052619551
7658	LOC389936	0.0410305296623534	0,142063788717328	0,091064251151405	0.00377848807408616	0.178350014228724	0.0440372240941532
8370	LOC441766	0.054379089023769	0,172248216251467	0,0808031877160282	-0.00154568547563876	0.163152060907695	0.0415464751041945
11692	LOC114227	0.139854812066491	0,317161336122393	0,0760307503986457	-0.0252978536731732	0.177359354470465	0.0511220878106515
242	DERL3	4.9272574812388e-10	5,39860463285317e-08	0,597871251249309	0.424583818314802	0.771158684183816	0.0874266002587122
13136	ZAK	0.190199432409019	0,383914934574702	-0,0764502652440442	-0.191399324426813	0.0384987939387244	0.0579938503162268
8432	CSRP2BP	0.0554829180345368	0,174469825864059	0,0662214238755682	-0.00157966747803209	0.134022515229169	0.0342068597271908
9703	SPAG9	0.0844344094728217	0,230721403512621	-0,106296093077088	-0.227277759084253	0.0146855729300766	0.0610374080423881
1851	CCDC94	0.000100183926021491	0,00143510361883298	0,223719736922162	0.113953823536736	0.333485650307588	0.0553788608271842
3898	LOC343705	0.00343835747195739	0,0233884167185608	0,159918167450366	0.0539566087703181	0.265879726130414	0.0534594960328825
18871	LOC285307	0.466294989626134	0,655126622754677	0,0416699310638889	-0.0713016002088994	0.154641462336677	0.0569961522191487
3542	LOC286528	0.00230891519496407	0,0172794577616225	0,168751969210585	0.0615879035718891	0.275916034849281	0.0540661822385795
9083	LOC149134	0.070077774435503	0,204570316983085	0,0829300274389062	-0.0069183225548109	0.172778377432623	0.0453300948936925
2698	LOC387825	0.000676378427883265	0,00664721053199583	0,181189329548882	0.078580021599413	0.28379863749835	0.0517682257565197
408	ZBTB32	1.43762303494702e-08	9,34278793422067e-07	0,67161264975	0.454524014680462	0.888701284819537	0.109525087870089
3155	LOC100506098	0.00137182221986744	0,0115289591631648	0,246397225031072	0.0977497361392295	0.395044713922914	0.0749953090696435
620	SLC17A9	1.9619259850612e-07	8,39039798288674e-06	0,44560527731933	0.286735330473407	0.604475224165252	0.0801527214109682
2183	KLHDC7B	0.000234240637802015	0,00284511704595531	0,32572621262847	0.156094631541858	0.495357793715081	0.0855821578043548
7595	LOC399789	0.0398109000069131	0,138984333598855	0,0931432052578511	0.00441751510980234	0.1818688954059	0.0447636929804572
976	MAGED1	2.85751249958602e-06	7,76300654984869e-05	0,620029170494901	0.371250556013944	0.868807784975858	0.125513247630388
3720	LOC392222	0.0028162566274205	0,0200733990527029	0,166160259291361	0.0584233849670135	0.273897133615709	0.0543551744357466
3195	PKHD1L1	0.00143111281627318	0,0118766686458477	0,488356116074666	0.192555834949783	0.784156397199549	0.149236517019061
15844	LOC441540	0.302222194433269	0,505770101325305	0,0488614448358388	-0.0445655287681807	0.142288418439858	0.0471355743249249
6132	LOC402388	0.020231862527545	0,0874824534445046	0,0985609695626536	0.015668080182082	0.181453858943225	0.0418209409732781
7865	SCAND1	0.045047898777056	0,151865087846616	0,168474282225839	0.0037863644932109	0.333162199958467	0.0830879914788273
12543	LOC389394	0.168738141594906	0,356700296929676	0,0729037264035348	-0.031390640468733	0.177198093275803	0.0526183680337823
8479	LOC440378	0.0565498012608455	0,176820212945324	0,0857296327277187	-0.00243364143925487	0.173892906894692	0.0444799440880885
3967	C6orf125	0.00369039102506403	0,0246661754548961	0,116545783296897	0.0387119655201504	0.194379601073644	0.039268549127558
2149	FER1L4	0.000213093462485724	0,0026292104038199	0,231885080156899	0.111959203313583	0.351810957000215	0.0605047435806772
3501	LOC389666	0.00217177302604453	0,0164480325008771	0,138659156093457	0.0511555299811613	0.226162782205753	0.044147139880587
6025	LOC441870	0.0190777090612117	0,0839577519930336	0,110641815130572	0.018483560947359	0.202800069313786	0.0464954827512606
9630	LOC400600	0.0825988325068021	0,227425549731865	0,0665564247453709	-0.00874015032275588	0.141852999813498	0.0379884649328219
7577	IDS	0.039638588587782	0,138711518596415	-0,125853211071603	-0.245631219959956	-0.00607520218324996	0.0604301415603767
148	PDXK	1.90798525148961e-11	3,41825871238156e-09	0,548128103307567	0.4031783609168	0.693077845698333	0.0731297300156232
1448	MRM3	2.35649335789414e-05	0,000431508434976265	0,271713599275873	0.149852767418136	0.393574431133609	0.0614809628927164
17798	UBR2	0.403386383427104	0,600954599200453	0,0644867155598388	-0.0878825090300234	0.216855940149701	0.0768729911013368
2219	C10orf137	0.000250875568396664	0,00299773127356357	0,141814248688757	0.0675839538417582	0.216044543535757	0.0374505075456205
2976	RNF11	0.00104007123958535	0,00926271848972987	-0,377930599035365	-0.600174134505226	-0.155687063565504	0.112125827052617
22806	ZNF862	0.723724470757426	0,841407678170271	0,0261838730108568	-0.120255712199698	0.172623458221412	0.0738813822875058
15083	LOC440669	0.268508929280026	0,472022426563674	-0,0554892043254478	-0.154377678436318	0.0433992697854226	0.0498909987289881
520	GALE	7.3319741064614e-08	3,73860179678508e-06	0,35437583324977	0.232815248922052	0.475936417577488	0.06132948265932
5210	COL18A1	0.0111144069940155	0,0565640117939196	-0,16742313551927	-0.295876827966439	-0.0389694430721022	0.0648071786346941
12114	LOC92497	0.154138320111023	0,337376387464402	0,04456438119264	-0.0169858853634788	0.106114647748759	0.0310532071419903
1181	GATB	7.73937887736912e-06	0,000173759213322136	0,313169512344312	0.181053972879309	0.445285051809314	0.0666546457592012
15897	C15orf38	0.304431582990996	0,507768976725562	0,0481467404581999	-0.0443373523714399	0.14063083328784	0.0466598741592673
2182	STAT5B	0.000233947527422169	0,00284285916113602	-0,229761228470325	-0.349405148505421	-0.110117308435229	0.060362491342618
377	MRPL41	7.18411245290009e-09	5,05269871853172e-07	0,383906426595186	0.262736895545939	0.505075957644433	0.0611321893064335
110	AUNIP	3.66596083319726e-12	8,83663195383867e-10	0,524697044503468	0.391737972535131	0.657656116471806	0.0670802229503769
7026	TGFA	0.031176279814272	0,117637916331862	-0,174296578174682	-0.332536286114724	-0.0160568702346391	0.0798347546435068
6743	SLC38A5	0.0271201812078379	0,106642681999974	0,246499151847656	0.0283972892879782	0.464601014407334	0.110036279208384
2995	CPPED1	0.00106642107975373	0,00944112017685147	-0,359821904463947	-0.571896558874193	-0.147747250053701	0.10699544521002
3421	FAM22E	0.00196423955500575	0,0152236359819117	0,0955000398260028	0.0358409551238214	0.155159124528184	0.0300990721700492
398	SLC35F2	1.13102307921401e-08	7,53494395612046e-07	0,633191550066871	0.430220362393374	0.836162737740368	0.10240258389351
5721	GSAP	0.0156771246339822	0,0726584442702389	-0,174069916657067	-0.314606518692642	-0.0335333146214922	0.0709032220041347
5666	ST8SIA1	0.0151636442187668	0,0709608235899401	-0,246591670408438	-0.444660115513887	-0.0485232253029892	0.0999290628342533
2156	DRAP1	0.000216367615431529	0,00266094031686781	0,270816624241723	0.130600235310855	0.411033013172592	0.0707416687822496
721	RAB37	4.96492303222806e-07	1,82586593896709e-05	-0,501803835737553	-0.687747166303356	-0.31586050517175	0.0938117263142452
10477	PTCHD3	0.103602171296246	0,262194480473414	0,0856068244033815	-0.0177654413966655	0.188979090203428	0.0521531515984413
20855	LOC441736	0.590381604244563	0,750609841119376	0,0258399908986669	-0.0690263392560354	0.120706321053369	0.0478617553736906
5317	LOC441071	0.0119801872829237	0,0597432134298896	0,121487844827313	0.0272706184741674	0.215705071180459	0.047534270929931
11138	LOC132969	0.12308438995182	0,292988275005753	0,0709449009572237	-0.0195400315315613	0.161429833446009	0.0456512621150284
422	SS18	1.80648740070627e-08	1,1350477116049e-06	0,438848910533375	0.29585424445093	0.581843576615819	0.0721433591519751
2702	DCTN5	0.000679678664573159	0,00666590616356151	0,181937412234387	0.0788618827004835	0.28501294176829	0.0520034428602883
2322	HVCN1	0.000312330960547116	0,00356651826826304	-0,375827673454644	-0.575826228420574	-0.175829118488715	0.100902837679723
24366	LOC389232	0.8388272142459	0,912792131062154	-0,0095325585521853	-0.102205294900924	0.0831401777965529	0.0467550481788504
1990	TMEM184B	0.000144308589846578	0,00192278505516684	0,331905761630475	0.164953606446014	0.498857916814936	0.0842303396528407
2428	LOC442130	0.00039367678325194	0,00429915152715206	0,172772568633844	0.0791640501808013	0.266381087086886	0.0472271669388599
596	NFIA	1.63600761188703e-07	7,2783123874471e-06	-0,365093203270938	-0.494312609289438	-0.235873797252438	0.0651934947868803
23750	LOC442626	0.793466119273248	0,885842280106534	-0,0154802729815387	-0.132387528152992	0.101426982189914	0.0589817951142527
590	EME1	1.52490196664254e-07	6,85301282127576e-06	0,416565110833252	0.269540543449125	0.563589678217379	0.0741765162264263
10813	LOC256096	0.112811571022208	0,276629871973907	0,0790778338229692	-0.0189676775191377	0.177123345165076	0.0494657089790642
17306	LOC440284	0.376709691553973	0,577134906522474	0,043063842224263	-0.0530992747270001	0.139226959175526	0.0485160074389661
604	MLEC	1.75543845938145e-07	7,70620045538065e-06	0,431158350663454	0.278125321205414	0.584191380121495	0.0772078924953805
3060	LOC389850	0.00122953805738304	0,0106515496416313	0,177397958725888	0.0714675145330421	0.283328402918733	0.0534437982192046
301	UBFD1	2.06499820309664e-09	1,8190507426946e-07	0,457121104383364	0.318626230063777	0.595615978702951	0.0698731339600106
2215	LOC442748	0.000250020238219599	0,00299290592162198	0,138342727001889	0.0659479339771115	0.210737520026666	0.0365244641426567
2592	ZBTB4	0.000547402956685557	0,00559968726717498	-0,255102952511469	-0.397037669322214	-0.113168235700723	0.0716085958416641
7460	LOC441163	0.0375265576250737	0,133380251397966	0,104125054954046	0.00611926532177737	0.202130844586315	0.0494456686680689
5386	ZNF516	0.0126618417963065	0,0623335936184679	-0,251007379441909	-0.447244865483617	-0.0547698934002021	0.0990053113339567
3917	TARDBPL	0.00349082952174732	0,0236301620549222	0,132651748689006	0.0446092866483815	0.22069421072963	0.0444189922158271
11313	LOC441735	0.127868788168596	0,299694238335572	0,0813004362716085	-0.0237276223754444	0.186328494918661	0.052988528618546
1083	EDEM2	5.25162873435607e-06	0,000128575194728949	0,362811469461071	0.212782369452682	0.51284056946946	0.0756923565170773
3269	LOC143506	0.00159945449504573	0,0129709894707352	0,163136561304826	0.0632645100400329	0.263008612569619	0.050387230943889
17992	SNORA72	0.414629082896058	0,611011742950527	-0,0614756468523756	-0.210269635541455	0.0873183418367043	0.0750692208299725
1806	GYG1	8.61014023156617e-05	0,00126410779756355	0,365414434474185	0.187919035847072	0.542909833101298	0.0895495939939183
5249	FHL1	0.0114279744236656	0,0577277084860913	-0,258074532346717	-0.456865707651749	-0.0592833570416856	0.100293693108843
9820	LOC388300	0.0870976775193914	0,235132287478035	0,087767615836201	-0.0129902988658666	0.188525530538269	0.0508341648461513
764	C2	7.66332560377531e-07	2,65706375075434e-05	0,632969770783263	0.393961706190151	0.871977835376375	0.120583830967638
8573	LOC391730	0.0587005423896522	0,181516266433618	0,109168515312048	-0.0040860561199836	0.22242308674408	0.0571389510271193
4094	USP44	0.0042121180458523	0,0272799975539262	-0,242694578311983	-0.407227432511592	-0.0781617241123748	0.0830097591610739
5058	LOC441470	0.00999756634504039	0,0523989115740938	0,135266763815098	0.0330137336343026	0.237519793995893	0.0515884772684994
2407	RAB11FIP1	0.000379365319851776	0,00417900766758199	-0,310055090970802	-0.477555308845257	-0.142554873096347	0.0845068470538876
11305	LOC401242	0.127599163730502	0,29927393421621	0,0684509305822331	-0.0199142490716307	0.156816110236097	0.0445818090069316
6071	LOC389442	0.0195652405302334	0,0854508899125579	0,110798629936683	0.0181275751719838	0.203469684701382	0.0467541997897139
2923	LOC401476	0.000970319553477961	0,00880017815245631	0,146571998311825	0.0609161353538958	0.232227861269755	0.0432149104168924
15819	LOC339306	0.301478564738425	0,505295994971247	0,0517729144373968	-0.0470681122902238	0.150613941165017	0.0498670606779797
4003	LOC442427	0.00384046868321424	0,0254384279628842	0,131046013732613	0.0431348881563979	0.218957139308829	0.0443527306273274
16375	SNORA70	0.328497290611548	0,531914849500164	0,0419936901029927	-0.0428044110201525	0.126791791226138	0.0427821542742399
5596	LOC441570	0.0145490824601062	0,0689246566256915	0,155617402597501	0.0314084686987118	0.279826336496289	0.0626656222476006
8713	LOC441528	0.0616208680427406	0,187521785395761	0,0995251258841573	-0.00492774793017572	0.20397799969849	0.0526983376128077
10600	LOC389055	0.106767744045256	0,267050337747719	0,0796262244584025	-0.017413960157551	0.176666409074356	0.0489585037170991
16165	LOC441097	0.317875003551471	0,521401529178302	0,0578056161495182	-0.0563755935839757	0.171986825883012	0.0576064565755278
191	WDR34	8.65995573447747e-11	1,20219228429147e-08	0,727809740502079	0.527231860314309	0.928387620689849	0.101195117585611
469	HGD	3.75481149773701e-08	2,12278948534108e-06	-0,686181740649973	-0.915740656117755	-0.456622825182192	0.115816566721318
1016	GPT2	3.48835729788334e-06	9,09882207426113e-05	0,419059527093783	0.249274086525611	0.588844967661956	0.0856597826566749
16478	OR10G3	0.33379316566889	0,537111651153696	0,0498310679668402	-0.0519060780734586	0.151568214007139	0.0513282045195342
15136	LOC387686	0.270660519517513	0,474119773336859	0,0499919922005635	-0.039503229043098	0.139487213444225	0.0451519351417235
7228	GPR172B	0.0342123658823243	0,125503719060574	0,0889766006263136	0.00674514524596564	0.171208056006661	0.0414872357243987
1901	LOC441928	0.000114561593246444	0,00159789618355047	0,167105276392198	0.0843728435190851	0.24983770926531	0.0417399878037437
308	OSBP	2.17038108801809e-09	1,8684303424935e-07	0,367469155704243	0.255959268658836	0.478979042749649	0.0562587266400182
605	TMED7	1.78521097820252e-07	7,82394530364295e-06	0,369209354988222	0.238075725372816	0.500342984603627	0.0661592547290667
243	PRICKLE1	5.11938975778684e-10	5,58603372130527e-08	0,744840670810054	0.528707419574529	0.96097392204558	0.109043079687871
360	ZNF688	5.14664192090623e-09	3,79064473702302e-07	0,323152585321685	0.222291929852209	0.424013240791162	0.0508859993955495
346	FRG1	4.1327781950464e-09	3,16706976420969e-07	0,305264860729307	0.210676125063216	0.399853596395399	0.0477217040036704
209	HAX1	1.79433774899917e-10	2,27640504376617e-08	0,450432600959784	0.323699585321226	0.577165616598342	0.0639390664988436
357	E2F1	5.01358587224395e-09	3,7236758936288e-07	0,482042472789981	0.331720835017295	0.632364110562667	0.0758399470361739
1124	BAG4	6.25825587513338e-06	0,000147631365239468	0,346278195881247	0.201797141822605	0.490759249939889	0.072893268393654
410	HIST1H4C	1.47240656524697e-08	9,52216099451792e-07	0,43776205678768	0.296143744944426	0.579380368630933	0.0714489638929166
73	CNKSR1	3.19332912547719e-13	1,15987838030175e-10	0,864514318345165	0.658044592077136	1.07098404461319	0.10416765900608
2494	NXT1	0.000433935190060321	0,00461338875880089	0,282258708802935	0.128145032521144	0.436372385084726	0.0777530980898137
276	ITGA5	1.06676098523803e-09	1,02482491027487e-07	-0,515552330405946	-0.66854098358986	-0.362563677222031	0.0771855038736941
635	NELFE	2.19431891416036e-07	9,16257732424597e-06	0,19593921164478	0.125764283326427	0.266114139963132	0.0354045028100286
152	ACAT1	2.32333332591108e-11	4,0528409958245e-09	0,602914601539976	0.442637297211246	0.763191905868706	0.0808627583593311
54	PSMB2	7.03693354450688e-14	3,45526468393704e-11	0,586559456505458	0.451250080743943	0.721868832266973	0.0682659931284736
1190	HSPB11	8.04606859935238e-06	0,000179278578917503	0,418140897375314	0.24138158820473	0.594900206545898	0.0891782237359552
914	CLIC1	2.09134023239808e-06	6,06077441927236e-05	0,323639117006751	0.195707243469776	0.451570990543725	0.0645439116885781
223	SPCS3	3.04428982716465e-10	3,61970155907044e-08	0,890558602685959	0.636105012366476	1.14501219300544	0.12837637414632
261	TBL2	7.04223678615281e-10	7,15421104922765e-08	0,349398273944384	0.247029413171015	0.451767134717754	0.0516469158681326
706	MDP1	3.97050885243882e-07	1,49119039975092e-05	0,303426976595765	0.192054690514831	0.414799262676698	0.0561893044995175
314	PSME2	2.46721635709839e-09	2,08338349390012e-07	0,360592542751943	0.250718909805585	0.470466175698301	0.0554332072667049
403	VAMP5	1.23790653959588e-08	8,1446878157282e-07	0,542232145408428	0.367874166528393	0.716590124288463	0.0879667097799473
113	YARS	4.21887007342346e-12	9,89941061918789e-10	0,450342513574644	0.335819773565904	0.564865253583384	0.0577787646901129
156	MTHFD1L	2.50593879630404e-11	4,25929276820524e-09	0,526179975053869	0.386017791634643	0.666342158473095	0.0707143211349452
98	MSH6	1.49791472691997e-12	4,05277642696765e-10	0,56970848154088	0.428516480564865	0.710900482516895	0.0712338824577263
45	TARS	2.50511849199225e-14	1,47607148478166e-11	0,531758435653913	0.411869117232607	0.651647754075219	0.060486299204804
77	PACSIN1	4.8878306488465e-13	1,6831276578463e-10	0,650737831439514	0.493757317372215	0.807718345506814	0.0791994688787154
225	ZW10	3.25129023366143e-10	3,8314649131348e-08	0,488422681559499	0.348598042217319	0.628247320901679	0.0705440241284405
1739	HARS	6.80170579113146e-05	0,00103707434762421	0,235090451109444	0.122633209099265	0.347547693119623	0.0567366841145201
271	DENND5B	1.01728090191603e-09	9,95321148129281e-08	0,769095891847848	0.541204184671998	0.996987599023698	0.11497543040567
149	PCCB	1.96072680529375e-11	3,48917256660159e-09	0,466976624072956	0.343397425848645	0.590555822297267	0.062347909369356
92	POLA2	1.15150462878364e-12	3,31871143828241e-10	0,509816236262586	0.384275579704821	0.63535689282035	0.0633375000784975
139	VPS25	1.35079994886378e-11	2,57672378734698e-09	0,414017216027223	0.305526848867984	0.522507583186462	0.0547353250084585
1129	TNFRSF10C	6.43229697785724e-06	0,000151064972867923	-0,561432951668335	-0.796016385723523	-0.326849517613146	0.11835152595405
383	C19orf12	8.77018556392537e-09	6,07157885711439e-07	0,429408265780479	0.292956589361209	0.565859942199749	0.0688423041816736
84	EAF2	8.4852456935339e-13	2,67840820909585e-10	1,01480005245295	0.766747715885849	1.26285238902004	0.125146827470677
331	FZD1	3.07916950944547e-09	2,46659152697724e-07	-0,504382255765791	-0.659172987507363	-0.34959152402422	0.0780946846436267
347	LBHD1	4.22858744148369e-09	3,23115262279366e-07	0,249169609958117	0.171904151536479	0.326435068379755	0.0389818016969976
479	DDX52	4.0577323421384e-08	2,24615392592484e-06	0,374776834022556	0.249038375264338	0.500515292780773	0.0634372948161566
28	ALG5	3.28054733061162e-15	3,10656115968454e-12	0,66918941025058	0.524726127410255	0.813652693090905	0.0728843024970875
289	CENPO	1.58540850557675e-09	1,45457116004732e-07	0,536811957046345	0.375529967616281	0.698093946476408	0.0813696399101325
778	ROMO1	8.2437917564868e-07	2,80956476122426e-05	0,543346516866254	0.337517558939319	0.749175474793188	0.103844379950775
188	KCTD15	8.03296528340852e-11	1,13294720473179e-08	-0,532861004388933	-0.679403998760162	-0.386318010017705	0.073933554053226
1410	OLIG2	2.02598598579839e-05	0,00038098594619464	-0,531923926864512	-0.768427867151008	-0.295419986578015	0.119320455597335
306	PSMC1	2.12987593491558e-09	1,84554445798322e-07	0,361740113505931	0.252034767448559	0.471445459563303	0.0553483035300459
174	KPNA2	4.85803566664367e-11	7,40292044258948e-09	0,782121957356611	0.570006035382184	0.994237879331039	0.1070162654321
41	BFSP2	1.87054483795146e-14	1,20969503361666e-11	1,18914735520866	0.922747091980421	1.45554761843689	0.134403683681282
1001	TMEM41A	3.25126598589959e-06	8,60677386503923e-05	0,313511720808676	0.186927149389071	0.440096292228281	0.0638641737430834
416	PNOC	1.63051493048693e-08	1,03925729283319e-06	0,572546611719721	0.386660857168211	0.75843236627123	0.093782678188245
384	TRIB1	8.79490002171954e-09	6,07283265822639e-07	0,60017454224957	0.409440712831526	0.790908371667614	0.096228618417165
312	OTULIN	2.26510319123847e-09	1,92497471524641e-07	0,332065653626192	0.231161301809705	0.432970005442678	0.0509080449818804
143	SUCLG1	1.65772718104034e-11	3,07375078358633e-09	0,407202196838375	0.299920254248796	0.514484139427954	0.0541256532624736
322	SEPHS1	2.84114966667635e-09	2,33953675192309e-07	0,567865118419338	0.394045781429441	0.741684455409234	0.0876949553404344
1879	BSCL2	0.000107303570268929	0,00151418529307113	0,256916609355557	0.1302809064433	0.383552312267814	0.0638899704929859
803	TWISTNB	1.0099154476173e-06	3,33473326196422e-05	0,461324621059883	0.284978757905553	0.637670484214213	0.0889696328475134
1212	TCF4	9.01620539392984e-06	0,000197248090775619	0,333902241587626	0.191902121327353	0.4759023618479	0.0716415930483316
182	GTPBP8	7.00261752988218e-11	1,02018903189465e-08	0,393881050997384	0.285973151808118	0.50178895018665	0.0544414595300914
821	ATP1B3	1.18275413702092e-06	3,81982045592078e-05	0,385077096235955	0.236824446497889	0.533329745974022	0.07479610567515
445	PTTG2	2.65416910570142e-08	1,58146727725108e-06	0,54950040857566	0.367974204784778	0.731026612366542	0.0915832070829109
797	ACOT2	9.64008404899045e-07	3,20711202708885e-05	0,222989452587468	0.137927047942671	0.308051857232265	0.0429155001144034
856	HIST1H4K	1.47869601891936e-06	4,58033001654752e-05	0,355476811800994	0.217215193471799	0.493738430130188	0.0697554521530573
118	ACADM	5.08280802714037e-12	1,14212419355616e-09	0,659996569513856	0.491363556631624	0.828629582396087	0.0850783623371532
142	DERL2	1.49219658333835e-11	2,78630932445185e-09	0,490327734439652	0.361503737138862	0.619151731740442	0.0649940040372245
539	CD9	9.50078226586218e-08	4,66931704137581e-06	-0,516877883699306	-0.695953853308022	-0.33780191409059	0.0903470202414485
70	MRPS14	2.46312171142037e-13	9,32995316833015e-11	0,594296610336837	0.453219556212441	0.735373664461232	0.0711758897211651
46	COPB2	3.0300439892828e-14	1,74655687773551e-11	0,628661602520052	0.486331719763243	0.77099148527686	0.0718079641086948
607	PARP11	1.79356426391026e-07	7,82846036352035e-06	0,422540802191087	0.272437093276151	0.572644511106023	0.0757299980409774
1620	MRPS24	4.50975501602724e-05	0,000738124408950384	0,248238329930562	0.132516356145714	0.36396030371541	0.0583837995168458
253	EIF2AK3	6.04324875078916e-10	6,33346800897923e-08	0,456720968263539	0.32352790509739	0.589914031429689	0.0671982756825847
302	MRPS17	2.07460251787709e-09	1,82145979342752e-07	0,557797834194361	0.388775724103757	0.726819944284965	0.0852746688177912
217	SYVN1	2.45904800530321e-10	3,00468469403754e-08	0,418948673396654	0.299991678384678	0.53790566840863	0.0600159254180901
391	PRIM2	1.04348621778443e-08	7,07622431318524e-07	0,485278295885281	0.330152353634948	0.640404238135614	0.0782638043233156
1005	MRPL44	3.29229987950864e-06	8,68610261743e-05	0,518792427751445	0.309194538039486	0.728390317463404	0.10574587325004
504	WDR41	5.8597653901769e-08	3,08277141509009e-06	0,409916197066622	0.270492331825842	0.549340062307402	0.070341826447029
491	VEZT	5.27944850710956e-08	2,84759135192409e-06	0,393401541889155	0.260117447164951	0.526685636613358	0.0672442027270455
172	MRPS15	4.45526333744104e-11	6,86809926699123e-09	0,446717049961143	0.325851978740875	0.567582121181412	0.060978583893091
3083	C3orf37	0.00126431281626909	0,0108725544531705	0,183688047471698	0.0737168101096393	0.293659284833758	0.0554824504350667
247	TESC	5.284536531571e-10	5,65376939155085e-08	-0,549445124543276	-0.709031984288566	-0.389858264797986	0.0805144167538554
589	PSMG3	1.50306309042075e-07	6,76633579669037e-06	0,31469068195143	0.203685841355063	0.425695522547798	0.0560039216996685
578	BMP6	1.32338487884019e-07	6,07085641218816e-06	0,45963131877771	0.298314603661772	0.620948033893648	0.081387159637941
144	CDC27	1.77751072177934e-11	3,27141406439037e-09	0,4610042715591	0.339322987721479	0.58268555539672	0.0613903777145755
1013	CNP	3.4347734329541e-06	8,9904262166612e-05	0,373264918773577	0.222148444433043	0.524381393114111	0.0762409562594714
3100	FAHD2B	0.00127649309149357	0,01091813365192	0,140714239885078	0.0563954236484611	0.225033056121695	0.042540346501599
804	PIN1	1.02113767393959e-06	3,36398959756106e-05	0,24841908187965	0.153411324129698	0.343426839629602	0.0479331081176609
1408	UBE2D4	2.00104637951385e-05	0,000376574267407458	0,246986698294648	0.13724890298601	0.356724493603285	0.0553646747559971
345	FAM65A	4.12026148695381e-09	3,16662995149508e-07	-0,395985191112368	-0.518672094071412	-0.273298288153325	0.0618977304951688
713	LOC283483	4.54308323344517e-07	1,68947898926787e-05	0,314193042835482	0.198209110188545	0.430176975482418	0.0585159624344457
812	E2F5	1.08257528022161e-06	3,53503492057587e-05	0,504169862442043	0.310842666324428	0.697497058559658	0.0975370181662303
531	C2orf49	8.58212968390919e-08	4,2854080709765e-06	0,333050530499805	0.218114472062444	0.447986588937165	0.057987291208318
3564	FAM136A	0.00235063185049045	0,0174879358910646	0,136038247690907	0.0494890426899112	0.222587452691902	0.0436656174091469
774	ST7L	8.17667589195428e-07	2,80057772544042e-05	0,275021869579369	0.170876556786291	0.379167182372448	0.0525431675926565
155	FARSA	2.48282546183711e-11	4,24723336262006e-09	0,464460513321296	0.340769712979043	0.588151313663549	0.0624042146281283
1661	RANGRF	5.33294652470351e-05	0,000851312926565405	0,23149518201618	0.122450618948939	0.34053974508342	0.055014926727368
3145	IGFBP5	0.00135410950874861	0,0114159215795561	-0,255683874416203	-0.409744967162505	-0.101622781669902	0.0777265687584044
1262	EBNA1BP2	1.1398027609456e-05	0,000239253536852502	0,313492570571774	0.178487378652456	0.448497762491093	0.0681125269553848
438	UTP14A	2.35719839396831e-08	1,42696610538972e-06	0,323348334217063	0.21698568613115	0.429710982302977	0.05366185279102
460	KNTC1	3.31512749402081e-08	1,91088272834699e-06	0,56778729983848	0.378700871052899	0.75687372862406	0.0953974754189609
603	LMAN2	1.74954123042674e-07	7,69304904224959e-06	0,444099223394089	0.286494294629508	0.60170415215867	0.0795144972290721
957	RING1	2.63444667386839e-06	7,29909650549848e-05	0,249317859555837	0.149673760512469	0.348961958599205	0.0502722249829656
728	SMC4	5.44149357433541e-07	1,98139193630758e-05	0,591499254473447	0.371455381273684	0.811543127673209	0.111016058209398
769	KTI12	7.89378179289502e-07	2,72176364419521e-05	0,357541344383009	0.22235801384333	0.492724674922688	0.068202401066214
1450	PPAPDC1B	2.3648817384653e-05	0,000432447167554534	0,162191664518474	0.0894353932633015	0.234947935773647	0.0367068363563588
1165	PSMD11	7.41020147319677e-06	0,000168541584189799	0,293130311721837	0.169749251731353	0.416511371712321	0.0622479450968671
315	TXNDC17	2.5755546774044e-09	2,16330642451884e-07	0,433503408912452	0.301230859788954	0.56577595803595	0.0667338599319638
456	TMEM110	3.15147637366741e-08	1,83248675543402e-06	0,438393221193446	0.292667140106623	0.584119302280268	0.0735214067327171
511	MRPL13	6.41204416155411e-08	3,32711058598057e-06	0,539279358828501	0.355231075776828	0.723327641880174	0.0928556410477981
529	DYRK4	8.40370108456474e-08	4,21217645098741e-06	0,421543899189498	0.276186105030431	0.566901693348565	0.0733355994097734
317	RFC5	2.59842896243796e-09	2,17341778987516e-07	0,487084630890446	0.338420798739737	0.635748463041155	0.0750035545352015
382	ETFDH	8.12730745049457e-09	5,6412449489493e-07	0,522401410209221	0.356829242783166	0.687973577635275	0.0835341112185393
735	ANAPC11	5.66591163531148e-07	2,04396798653447e-05	0,345694950834809	0.216868601877658	0.474521299791961	0.0649951904897976
909	GARS	2.05564165043772e-06	5,99618683843303e-05	0,464682586241018	0.281146734340625	0.648218438141411	0.0925971103934721
1004	DRG1	3.27963634345975e-06	8,66131052259315e-05	0,330872599562722	0.197221593864767	0.464523605260676	0.0674293158566561
486	NDUFB7	4.71638400652848e-08	2,57314654183339e-06	0,423523560835924	0.280636596321149	0.566410525350699	0.0720890217903764
864	RBM28	1.52738221168538e-06	4,6846961653632e-05	0,360777558097762	0.22024428082161	0.501310835373915	0.0709015446037136
630	GALR2	2.09844231509905e-07	8,83177745791291e-06	0,643844277266118	0.413671498259051	0.874017056273185	0.1161262718243
928	NOP16	2.25566624910501e-06	6,44493433135986e-05	0,275420697607622	0.166158094854195	0.38468330036105	0.0551249316374876
3964	HIST2H2AC	0.00368391840566216	0,02463722291628	0,221912907284272	0.0737399755841518	0.370085838984392	0.0747558865033442
336	HDDC3	3.44008209236316e-09	2,71469573449432e-07	0,3782016530256	0.261715241349008	0.494688064702191	0.0587694720659298
980	ZNHIT2	2.91618642344381e-06	7,89006969567475e-05	0,253283550484728	0.151556759269602	0.355010341699854	0.0513229803255703
396	NFX1	1.09590417867145e-08	7,33785335794785e-07	0,351257366163668	0.238783394233731	0.463731338093606	0.0567451246573934
457	RHBDD1	3.17917714376298e-08	1,84454883953775e-06	0,393541727510684	0.262683029414872	0.524400425606496	0.0660205468744061
1236	MAT2A	9.92310736663933e-06	0,000212873132545665	0,311191990123242	0.178172755048241	0.444211225198243	0.0671105763106149
338	POLDIP3	3.69306150291762e-09	2,89708656064676e-07	0,326186179102398	0.225487301572221	0.426885056632575	0.0508043795400856
3818	TXNDC5	0.00313858721873627	0,0217966579635391	0,248409428858121	0.0854523529886761	0.411366504727566	0.0822147508916651
1168	ZSCAN18	7.45242305441345e-06	0,000169178936034052	-0,37924916231831	-0.538925723732778	-0.219572600903843	0.0805596728456616
307	CHAC1	2.14143864598984e-09	1,84951940385734e-07	0,81352857223505	0.56676615135411	1.06029099311599	0.124496042003137
281	CD2BP2	1.22431542004762e-09	1,15525705916593e-07	0,364503852775962	0.255874368375156	0.473133337176768	0.0548055121377942
1053	RPS6KB2	4.36957524705055e-06	0,000109997967929747	0,303954633562879	0.179422494189017	0.428486772936741	0.0628286851737005
1947	MAGT1	0.000128209187679876	0,00174600236842934	0,365600818819885	0.183198482083789	0.548003155555981	0.0920252317783986
334	MRPS33	3.32873186867546e-09	2,64255465562664e-07	0,604343370414401	0.418404721080698	0.790282019748105	0.0938093645491676
270	C16orf58	1.01378722334335e-09	9,95321148129281e-08	0,267794678395481	0.188452562666283	0.34713679412468	0.0400295123429913
916	SLC25A46	2.1028277431965e-06	6,08695170424183e-05	0,452738393586613	0.273728283445371	0.631748503727855	0.0903137929655947
101	DNAJC15	2.23203771686752e-12	5,85965149136063e-10	0,7133949956006	0.534846652271086	0.891943338930115	0.0900808233741016
606	GOLGA3	1.79344213721316e-07	7,82846036352035e-06	0,352658803106934	0.227380370029282	0.477937236184585	0.0632052036563851
836	AAMDC	1.3299878260161e-06	4,21825684292069e-05	0,329945989379979	0.202237655890103	0.457654322869854	0.0644311317482869
632	IMPAD1	2.12380963503216e-07	8,91025513811356e-06	0,325138614268015	0.208845696550836	0.441431531985195	0.0586718509127073
553	CBX5	1.06841241937512e-07	5,12277672689536e-06	0,484926658601935	0.316153318825142	0.653699998378728	0.0851491597579971
814	DSN1	1.09918779057987e-06	3,58046244069106e-05	0,401743358653145	0.24758637853024	0.555900338776051	0.0777749456499204
435	KDELR2	2.31779286853302e-08	1,41278799791156e-06	0,529190050645133	0.355222649853468	0.703157451436799	0.0877696561689412
1245	RPLP0P6	1.03700115912399e-05	0,000220852094250382	0,180956564043957	0.103423794969515	0.258489333118399	0.0391166646884551
164	MCTS1	3.31412480059081e-11	5,35817189558934e-09	0,544341745878288	0.398244958552411	0.690438533204165	0.0737084346413567
1425	BTLA	2.14853756751241e-05	0,000399778762123449	0,529165119688752	0.293097379623775	0.76523285975373	0.119100384806547
789	PTGDR2	9.17239843596494e-07	3,08246064042599e-05	-0,457026971860168	-0.630979445359385	-0.28307449836095	0.0877621250836935
1526	NUDT18	3.38744417198115e-05	0,000588585073526083	0,48421305451585	0.262368324975664	0.706057784056036	0.11192462234894
2816	LOC338598	0.000821856170380914	0,00773846461564274	0,110559850928388	0.046890311166761	0.174229390690015	0.0321224182684947
767	LPAR2	7.76081076020643e-07	2,68289305484842e-05	-0,443774459139117	-0.611436123204819	-0.276112795073416	0.0845882995365426
80	EXOSC3	5.93022573229898e-13	1,96549919114884e-10	0,475807974341198	0.36049800965841	0.591117939023986	0.0581759335772404
265	LGALS1	8.3009905069329e-10	8,28832945143134e-08	0,484466428726701	0.341809538796775	0.627123318656627	0.0719729450592558
358	CWF19L1	5.06438685261125e-09	3,74220508348786e-07	0,310434919470685	0.213595499158844	0.407274339782526	0.0488572145453186
485	COQ5	4.66993859639053e-08	2,55306024501639e-06	0,507309167121859	0.336217861441069	0.67840047280265	0.0863186148943006
675	CCDC167	3.02110337053515e-07	1,18507915654938e-05	0,549073319424127	0.349826784632875	0.748319854215379	0.100523430090352
352	POMP	4.70156276687424e-09	3,54153229442246e-07	0,501331734731583	0.345327584776479	0.657335884686688	0.0787068757720009
1100	TMEM183A	5.67382306003561e-06	0,000136692393024121	0,16782287364255	0.0981514512278867	0.237494296057213	0.0351504751022815
619	FARS2	1.95423394595204e-07	8,37100372809667e-06	0,318652851896256	0.205062779981065	0.432242923811447	0.0573082170040635
1178	EED	7.66864646674357e-06	0,00017249313367814	0,418226243902394	0.241875624593694	0.594576863211094	0.0889720324122128
3642	EIF4EBP3	0.00258910852761623	0,0188475249428012	-0,221178347014713	-0.363317876163337	-0.0790388178660886	0.0717119273186705
254	PPAT	6.20986047687976e-10	6,48245868285302e-08	0,515677915351827	0.365167438728756	0.666188391974898	0.0759352196038749
2393	BRP44L	0.000367806037653316	0,00407537696965218	0,131538193637134	0.0606495326956418	0.202426854578625	0.035764593646843
2263	LOC440392	0.000280887077927175	0,00329108301866506	0,12706934486945	0.0599915739998432	0.194147115739056	0.033841931643589
667	GPR157	2.78691635136958e-07	1,10787236966363e-05	-0,369373155990487	-0.502964029212463	-0.235782282768512	0.0673989779501445
3868	NDUFS8	0.00333570993016438	0,0228661708372049	0,142415550211799	0.0483661601384388	0.236464940285159	0.0474495945336497
487	ALG2	4.93981141831987e-08	2,68950923525157e-06	0,380482931546016	0.251895432887267	0.509070430204765	0.0648746862546864
643	CCL28	2.38950308917889e-07	9,85344858624857e-06	-0,360641762697248	-0.490253598063617	-0.231029927330879	0.0653914823913185
1821	ICOS	9.04686395446458e-05	0,00131686731952066	0,500485527095739	0.256586710017337	0.744384344174141	0.123051302816317
1529	C1orf122	3.45648779126978e-05	0,000599403360271539	0,318269179119518	0.172276341698023	0.464262016541013	0.0736559900607921
257	MCM3	6.56274316152311e-10	6,77086128123678e-08	0,620398327561741	0.439019466963446	0.801777188160036	0.0915088698145875
649	COPA	2.43346459425663e-07	9,94195897021796e-06	0,364565221591732	0.233445647291655	0.495684795891809	0.0661521635718263
2508	G6PC3	0.000448836848893582	0,0047451790464168	0,365830525841007	0.165546281821303	0.566114769860711	0.101046972902224
585	MRPL20	1.45428030784045e-07	6,59149442092129e-06	0,294459831640292	0.19072719840717	0.398192464873414	0.0523349633950855
231	FANCB	4.21005975509752e-10	4,82612284776556e-08	0,431289532046643	0.306870956856216	0.555708107237069	0.0627713900178964
330	SLC44A1	3.0406321723851e-09	2,443101880327e-07	0,638226339146582	0.44244001581118	0.834012662481984	0.0987776917027586
1924	LOC388853	0.000121971029877819	0,00168090533119041	0,203334833211185	0.102234948170472	0.304434718251898	0.051006694980569
582	FAM46C	1.37981654475552e-07	6,28622606257604e-06	0,938824988169113	0.608782138370021	1.2688678379682	0.166512503584359
2027	TNFRSF13C	0.000158358247589774	0,00207146962745084	0,353151198264584	0.174352936714668	0.531949459814501	0.0902069115732425
1231	LOC144871	9.55937764017537e-06	0,00020590324787104	0,178474406657468	0.102337337550678	0.254611475764258	0.0384125091643838
897	YWHAH	1.85152436568265e-06	5,47303997280663e-05	0,277530141690873	0.168451779287248	0.386608504094498	0.0550319790953386
1503	SLC12A2	2.96784071337951e-05	0,000523568173754209	0,391362337540648	0.213460564869781	0.569264110211515	0.0897546169461145
3743	NDUFB4	0.00289504631313544	0,0205081894183239	0,283465741594469	0.099126099974713	0.467805383214225	0.0930026366413756
536	CLN6	8.82467554330614e-08	4,36541552296199e-06	0,315018503117806	0.206188654158643	0.42384835207697	0.054906599630712
297	MIS18A	1.86348882319178e-09	1,66365003861717e-07	0,532022415426489	0.371360245909709	0.692684584943269	0.0810569297102442
568	PIGF	1.21746539711353e-07	5,68329137402557e-06	0,429200859136638	0.279057773924198	0.579343944349078	0.0757498640852904
592	HABP4	1.55733411579256e-07	6,9751206216621e-06	-0,293711627183318	-0.397462507978778	-0.189960746387859	0.052344169615705
654	OR51A9P	2.53810766733551e-07	1,02902025687158e-05	0,255408508822852	0.163389721144749	0.347427296500956	0.0464251194122391
1266	ST7	1.16213326452976e-05	0,000243391636532681	0,238367266111166	0.135606776042547	0.341127756179784	0.0518444998317559
559	SMPD3	1.11240824635605e-07	5,27386227990322e-06	-0,351534808594299	-0.474075223840793	-0.228994393347805	0.0618238248317804
266	DTYMK	8.31489961938804e-10	8,28832945143134e-08	0,446094076581063	0.314729638806834	0.577458514355292	0.0662757015613394
1786	ELMOD2	8.12231635115643e-05	0,00120584108651127	0,400342615641236	0.206623365096739	0.594061866185734	0.0977348166163444
701	GARNL3	3.75588735760887e-07	1,42064697984307e-05	0,535434220945848	0.339363401492627	0.731505040399068	0.0989212250677955
3199	PFDN6	0.00144337927543464	0,0119634890553765	0,238090441282755	0.093760527475975	0.382420355089535	0.0728170154412108
2355	MAPK1IP1L	0.000340000791930337	0,00382807685691418	0,262565068943143	0.121924909460704	0.403205228425582	0.0709554685828823
236	PMM2	4.4936473301041e-10	5,04868893888603e-08	0,491655135066047	0.349546010054578	0.633764260077516	0.0716965878892597
466	CYTH3	3.57574636349523e-08	2,03456898772695e-06	-0,31921809293523	-0.425819749295981	-0.212616436574478	0.05378243672806
2843	ZCCHC10	0.000861607098894141	0,0080357060243328	0,265520336524127	0.111977872801827	0.419062800246428	0.0774649111667596
912	B4GALT1	2.07685824235592e-06	6,03176139265701e-05	0,350197560241751	0.211812805788481	0.488582314695021	0.0698175765236171
2817	CASC5	0.000827528842340286	0,00778911155649722	0,154339349184377	0.0654045421919555	0.243274156176798	0.0448691961577546
179	NDUFA8	5.50260079621969e-11	8,15091955931648e-09	0,572039700647778	0.41636644188878	0.727712959406775	0.0785399352625751
513	ADSL	6.70417740923716e-08	3,46513185196731e-06	0,305444538462685	0.20102466719997	0.409864409725401	0.0526816872369615
2708	AP3B1	0.000681987817749728	0,00667758751389735	0,211477795425475	0.091631826336331	0.331323764514618	0.0604644286936524
2399	CD1A	0.000375041412403078	0,00414515341803568	-0,29327759478185	-0.451571914325974	-0.134983275237726	0.0798623071716887
252	POLR3K	5.97189643113203e-10	6,2835251536296e-08	0,324529801111823	0.229921504866769	0.419138097356877	0.0477315726645928
348	TRIP11	4.27276978488191e-09	3,25553134615356e-07	0,357681474008455	0.246729379936341	0.468633568080568	0.0559773101375207
5384	GBA	0.0126544973013631	0,0623169745838206	0,181694770358973	0.0396579361970285	0.323731604520917	0.0716601158664665
702	FBXO18	3.78609700028133e-07	1,43003364618888e-05	0,331834712784852	0.210279127989521	0.453390297580183	0.0613269603060708
2146	COG4	0.000211519812763933	0,00261344260737916	0,238657648132461	0.11529581669291	0.362019479572011	0.0622382439500064
3235	ATP6V1F	0.00153044551784719	0,0125439761686919	0,119576135156115	0.0466823104086894	0.19246995990354	0.0367762345462777
818	PCBD2	1.1358048423803e-06	3,68164613639532e-05	0,306115773589045	0.188478915345663	0.423752631832428	0.0593498928755096
385	MLH1	9.16063771950281e-09	6,29934852211521e-07	0,425253540099841	0.289920994970323	0.560586085229359	0.0682776824878249
3499	SHPK	0.00216776770926755	0,0164270822552812	0,151348449004871	0.0558549433909553	0.246841954618786	0.0481781765776762
300	TMED4	2.03938532381395e-09	1,80247672869757e-07	0,373074086945147	0.260088065145997	0.486060108744297	0.0570034629481168
1288	TXN2	1.26210561084695e-05	0,000259819334406887	0,33389550565334	0.189305032811845	0.478485978494836	0.0729484721209371
406	RNASEH1	1.35722709385595e-08	8,8637626585198e-07	0,47525440273097	0.321943801906421	0.628565003555519	0.077347932199888
970	RHEBL1	2.77254619126609e-06	7,57580023362521e-05	0,48233449064006	0.289086201488591	0.675582779791528	0.0974972081946121
430	HNRNPC	2.1112117150222e-08	1,30183206101892e-06	0,421474475269052	0.283379114083883	0.559569836454221	0.0696715724589289
577	SIGLEC11	1.3015526794026e-07	5,98105187077296e-06	0,788218460313778	0.511758878846533	1.06467804178102	0.13947878912698
1098	DERL1	5.62097845749393e-06	0,000135737926958517	0,464513553471829	0.2717634890749	0.657263617868758	0.0972458449207929
216	AQP3	2.33276986478532e-10	2,86358300762884e-08	0,731779710335023	0.524315998491369	0.939243422178677	0.10466914245535
318	NME2	2.62519314956701e-09	2,18889925662796e-07	0,393895437264036	0.273634313095394	0.514156561432678	0.0606738818349794
588	RPP25	1.50125165012865e-07	6,76633579669037e-06	0,336079278314088	0.217535445414614	0.454623111213563	0.0598074777641546
1919	LOC387710	0.000120690427698662	0,0016675907714591	0,222502435209205	0.111951958808433	0.333052911609977	0.0557746868600296
246	HIRIP3	5.26738295599726e-10	5,65376939155085e-08	0,410349553973314	0.291174793046895	0.529524314899733	0.0601257922054825
2911	PRICKLE4	0.000952690675913234	0,00867763423972498	0,168267597236327	0.0700938714047425	0.266441323067911	0.0495303954755349
992	ST14	3.06798718584056e-06	8,20037099118572e-05	0,3552898533282	0.212242044843288	0.498337661813111	0.0721701704417416
3025	TARS2	0.00114128233562325	0,0100036697947274	0,18368700823159	0.0747520599991627	0.292621956464017	0.0549596240883746
714	SEC24A	4.557899111454e-07	1,69261477507287e-05	0,699902798748322	0.441498840272292	0.958306757224353	0.130369405330686
642	NT5DC2	2.33046513922019e-07	9,62496622529957e-06	0,485288241204101	0.31105746961605	0.659519012792151	0.0879025314325738
222	COMTD1	2.83086520537668e-10	3,38109869011543e-08	0,445446978862492	0.318443816331725	0.57245014139326	0.0640753604236621
1616	ABCF1	4.4868498408688e-05	0,000736193214917303	0,3286661050315	0.17549883463439	0.481833375428609	0.0772756194431436
1250	RABGGTA	1.05760742097212e-05	0,000224339686136606	0,272161537360622	0.155427706314756	0.388895368406487	0.0588942995501128
679	GTF3C3	3.10437400218277e-07	1,21226033384206e-05	0,307065982993897	0.195512772201777	0.418619193786018	0.056280584242855
199	HMGB2	1.14114068595731e-10	1,52046961247025e-08	0,639336683276917	0.46176557205379	0.816907794500044	0.0895877923488373
1249	LOC440291	1.05749875243737e-05	0,000224339686136606	0,188274471710956	0.107521404365335	0.269027539056576	0.0407413625958596
1920	MXD4	0.000121526829932752	0,00167827286232651	-0,228452825346818	-0.342013290774155	-0.114892359919482	0.0572932800029497
2261	TCERG1	0.000279734802505942	0,00328048133058162	0,221498190801668	0.10460926864119	0.338387112962147	0.0589725457832721
4918	CHD8	0.00897346703740951	0,0483765398700275	0,172661276127506	0.0440540004996228	0.30126855175539	0.06488466408831
528	TRPM4	8.06213807229255e-08	4,04862861717494e-06	0,516413859721062	0.338625996680783	0.694201722761341	0.0896971475060613
1007	SLC41A2	3.30706372740826e-06	8,70772539545482e-05	0,378173709564513	0.225353894593836	0.53099352453519	0.0771003219841182
1587	IGLL1	4.19932337264385e-05	0,000701607178485517	0,271911482240536	0.145706399531022	0.39811656495005	0.0636727149211826
938	TCEB3	2.40696414355863e-06	6,80390770431313e-05	0,239037032915567	0.143914442732754	0.33415962309838	0.0479910431279178
1141	WDR43	6.81578835736385e-06	0,00015838793014505	0,437690060033641	0.254261797014747	0.621118323052536	0.092542829884056
1171	RNF144A	7.53963753582578e-06	0,000170645201774606	-0,323336013375207	-0.459554018742649	-0.187118008007765	0.0687244129688241
7171	PDSS2	0.0334413942327028	0,123636216477513	0,182010983149089	0.014539505339684	0.349482460958494	0.0844923471785305
2222	BACE1	0.000252802316336567	0,00301667570551939	-0,292901425722151	-0.44630310283099	-0.139499748613312	0.0773938818095326
5083	AFF4	0.0101408377181054	0,052898743280654	0,219639327474693	0.0532781885294917	0.386000466419895	0.0839321614201718
1406	GORASP2	1.96651841436512e-05	0,000370855161855555	0,349373548622577	0.194298113741481	0.504448983503674	0.0782383224548066
683	ASCC2	3.24190476535267e-07	1,25855204763289e-05	-0,418801953657473	-0.571221932091365	-0.26638197522358	0.0768985973207752
353	ATIC	4.81515161569685e-09	3,61681997422668e-07	0,426570770407431	0.293725692468215	0.559415848346646	0.067022710929758
924	PAQR4	2.21269103352795e-06	6,34951328506423e-05	0,570635060923396	0.344464236404182	0.79680588544261	0.114107214415819
621	STRA13	1.97054962974745e-07	8,41370747709398e-06	0,338445422833704	0.217759401943495	0.459131443723913	0.0608882498084593
1644	KDM6B	4.97281637088372e-05	0,00080203300531619	-0,351935308441525	-0.516991848737124	-0.186878768145925	0.0832739681357232
877	PHPT1	1.6496427883977e-06	4,98748900049773e-05	0,323686225075438	0.197150441975791	0.450222008175084	0.0638395591655915
1444	DHX36	2.32431730713173e-05	0,000426795522150955	0,338988732793352	0.187076266236495	0.49090119935021	0.076642548528034
2802	NUP155	0.000805809748734249	0,00762528389996024	0,266895671615658	0.113458864534068	0.420332478697248	0.0774116055072803
1315	CAPRIN1	1.42538581884565e-05	0,000287407642484353	0,207699089653707	0.117154273621469	0.298243905685945	0.045681474430641
698	MCAT	3.67875523020374e-07	1,39745264941049e-05	0,339559133249168	0.215324192497486	0.46379407400085	0.0626787431686817
741	LSM2	6.06272847884575e-07	2,16940952249116e-05	0,428832758993766	0.268555692103967	0.589109825883564	0.0808626385671559
431	SERTAD2	2.12024965029203e-08	1,30437168161237e-06	-0,499582494336089	-0.663294733522838	-0.335870255149339	0.0825957442525455
1030	FRMD4A	3.77577645363274e-06	9,71987501631768e-05	-0,336024120919394	-0.472699305446768	-0.199348936392019	0.0689550680081722
1207	COPS6	8.68852421503073e-06	0,000190866793340132	0,247880111825733	0.142669476028383	0.353090747623084	0.0530806420468837
524	APITD1-CORT	7.76993050959887e-08	3,93167380652699e-06	0,598001766526077	0.392416023829126	0.803587509223027	0.103721673529839
631	RAB30	2.11380534425342e-07	8,88233735386363e-06	0,520147772239216	0.334141197326016	0.706154347152415	0.0938436342153828
995	CERS6	3.14691574970242e-06	8,38597699531252e-05	0,396413927029337	0.236611088721096	0.556216765337579	0.0806233817905453
1709	DTNBP1	5.96226976524474e-05	0,000925041444268369	0,216971541806978	0.114048710440998	0.319894373172959	0.0519264039114091
684	GAL3ST4	3.30012899538601e-07	1,27928246071141e-05	-0,450132257179082	-0.614076212236133	-0.286188302122031	0.0827126490414467
65	PSMA3	1.63924868677351e-13	6,68687368150763e-11	0,666622096974576	0.509858835907317	0.823385358041836	0.0790898608657866
61	KCNN3	1.10252578525527e-13	4,79237232722022e-11	0,499820616874692	0.38334380108975	0.616297432659634	0.0587646307674628
1185	ZNF511	7.96941347114309e-06	0,000178319829693974	0,227902273716923	0.131610322172872	0.324194225260975	0.0485810067886157
1512	CYC1	3.10906730183103e-05	0,000545217721614086	0,41210828823354	0.22426015038574	0.59995642608134	0.0947727355576332
744	PARD6A	6.20593152562246e-07	2,2116972365844e-05	0,372588608675485	0.233191767036108	0.511985450314863	0.0703281925581925
1470	POMC	2.5766613279221e-05	0,000464763095985405	0,490151241082892	0.269181632277932	0.711120849887852	0.111483108331443
784	ABCA1	8.87687538728776e-07	3,00217284303488e-05	0,549804264279235	0.340844105462193	0.758764423096277	0.1054241266405
1057	NAT14	4.43689411400966e-06	0,000111300139482465	0,286284565589736	0.168902216408198	0.403666914771273	0.0592214885149892
889	PRADC1	1.75808620367791e-06	5,24360581445668e-05	0,349297064980525	0.212344015530144	0.486250114430905	0.0690952558171678
2575	TRAPPC2L	0.000518404599396679	0,00533719286596334	0,245551570222749	0.10953993107866	0.381563209366837	0.0686202975288844
518	LOC145758	7.27554208135031e-08	3,72415054608115e-06	0,215633126454271	0.141686851273907	0.289579401634636	0.0373072145587029
831	DNAJC1	1.25358031376327e-06	3,99984139824707e-05	0,54959487145232	0.337443481954604	0.761746260950036	0.107034159430114
510	PPFIBP2	6.34597601857799e-08	3,29928537514893e-06	0,43733344800519	0.288136283638742	0.586530612371637	0.0752726301492887
851	GTPBP4	1.45889184863506e-06	4,54553670582356e-05	0,337063263855035	0.206044961265487	0.468081566444583	0.0661010701878227
954	CHST12	2.60274980381286e-06	7,23395294005221e-05	0,45866344267345	0.275457470357303	0.641869414989596	0.0924306802602703
1995	SUGP1	0.000147173445582086	0,00195604205995438	0,20363342035328	0.101063130425981	0.306203710280578	0.051748540468502
1762	IFI44	7.59865805331465e-05	0,00114346434894233	0,628399567538364	0.325643938458551	0.931155196618176	0.152745614101396
4298	TMED10P1	0.00511960049334829	0,0315835754027757	0,128177691401229	0.0392696894310642	0.217085693371394	0.0448556725459956
689	POU2AF1	3.3581073471585e-07	1,29198200910059e-05	0,603202442785349	0.383348716598448	0.823056168972249	0.110920125650399
1142	PCNA	6.83687493828565e-06	0,000158738825734364	0,57482130911124	0.333885166268326	0.815757451954154	0.121556580829289
799	MRPL53	9.75213653507138e-07	3,23626908920423e-05	0,375068459683664	0.231919400821166	0.518217518546163	0.0722212530628954
499	SUCLA2	5.59182113417874e-08	2,96965180666214e-06	0,593341274728441	0.39188419686834	0.794798352588542	0.101638688490584
665	ECH1	2.75515110490535e-07	1,0985388202491e-05	0,307044989238782	0.19604876602472	0.418041212452843	0.055999574076616
727	CYP27A1	5.4151549353078e-07	1,97500458197643e-05	-0,5048274457238	-0.692589287959637	-0.317065603487963	0.0947291978824341
165	SRPRB	3.34462885567165e-11	5,37471721867477e-09	0,685318761184281	0.501339254552111	0.869298267816451	0.0928209421176259
554	SRR	1.07287505066e-07	5,13488844192237e-06	0,401025074172215	0.261430091088596	0.540620057255835	0.0704281584503932
2712	RAB1A	0.000691045932580291	0,00675629900529735	0,230905793988021	0.0999029509239973	0.361908637052044	0.066093270581496
503	ZFP36L2	5.82271590436352e-08	3,06937002394033e-06	-0,617291565588688	-0.827199436164061	-0.407383695013315	0.105902264123715
674	PIGT	3.00480165028121e-07	1,18208183616033e-05	0,298935965819035	0.190483054910061	0.407388876728009	0.0547164276622193
2231	FBXO6	0.000260399412233672	0,00309479624176415	0,450895822565318	0.214225322642553	0.687566322488083	0.119404487904194
793	TIMD4	9.37741558386647e-07	3,13546247422723e-05	0,714740315572265	0.442429183968841	0.987051447175689	0.137385822188779
166	C1QA	3.45172152896777e-11	5,51339736991448e-09	0,981828552424684	0.718023204870829	1.24563389997854	0.133094502446801
1728	LOC340477	6.45945231226122e-05	0,000991159595252352	0,209290221681455	0.109504743536517	0.309075699826392	0.0503435532610092
880	F2RL1	1.68732272146386e-06	5,08401840450162e-05	-0,452031182996708	-0.62892539051329	-0.275136975480126	0.0892462823572378
1598	HIST1H1D	4.32739999446929e-05	0,000717378218167232	0,452213977123287	0.241937329215355	0.662490625031219	0.106088318864628
1864	C20orf96	0.000102380940936891	0,00145634691466828	0,237710611806721	0.120910751605021	0.35451047200842	0.0589276124367704
333	PAOX	3.10250699755664e-09	2,47035955075719e-07	0,407026992021214	0.282083154029678	0.531970830012749	0.0630363944683962
436	TIMM44	2.32520559494789e-08	1,41405565023035e-06	0,347524394111386	0.23326519792385	0.461783590298921	0.0576458021323731
1569	MPV17L2	3.93339901468216e-05	0,000664716857070093	0,310043230701578	0.1667114096316	0.453375051771557	0.0723134598558818
2319	GOLGA5	0.000310800330064037	0,00355363119950321	0,283411987001257	0.132649525120709	0.434174448881806	0.0760623506600831
3485	SERTAD1	0.00211902669484823	0,0161222361015497	0,343952071704826	0.127435959279811	0.560468184129841	0.109236239985772
2077	FKBP2	0.000177224608606131	0,00226233411318163	0,325673744777327	0.159466646400532	0.491880843154123	0.083854445206309
1130	SEC24D	6.4420439663893e-06	0,000151159996255586	0,557919979301492	0.324786164089653	0.791053794513331	0.11762016739562
273	PTRH2	1.04022051785441e-09	1,01030941505164e-07	0,441540563895729	0.310616873283498	0.572464254507959	0.0660533367579913
783	RNF130	8.79763715709923e-07	2,97917431954644e-05	-0,334429820466704	-0.461483489660636	-0.207376151272772	0.0641008419359455
2597	SRSF9	0.000551342055987283	0,0056291238407789	0,143725284120979	0.0637118428925472	0.22373872534941	0.0403682080295222
1666	LOC441869	5.43915134486522e-05	0,000865660851795326	0,149320265964338	0.0788968791179252	0.219743652810751	0.0355298545683515
1095	GEMIN4	5.45924307099685e-06	0,000132193452079892	0,334228834047076	0.195746614719768	0.472711053374384	0.0698667492907214
3523	ANAPC1	0.00224334724650698	0,0168840057454251	0,128408799198182	0.0471050633675739	0.209712535028789	0.0410191846669514
1335	OTX1	1.531580321766e-05	0,000304153665163374	-0,2863770292045	-0.411718457499523	-0.161035600909477	0.0632369858669824
1066	VKORC1L1	4.77205638248435e-06	0,000118697068463014	0,340474618819618	0.200361968488831	0.480587269150405	0.0706893308084731
907	TMEM179B	2.01380226380908e-06	5,88709669513758e-05	0,218482867459071	0.132272282470033	0.304693452448109	0.0434947775742917
1572	NSMAF	3.99007348721137e-05	0,000672685796866735	0,290203887783651	0.155927170711284	0.424480604856018	0.0677449984037499
275	NUDT21	1.06535362626476e-09	1,02482491027487e-07	0,475341673712608	0.334291185275986	0.616392162149229	0.0711624868579206
1118	POLR2F	6.13945139201699e-06	0,000145606040840188	0,265439541091721	0.154796682273214	0.376082399910227	0.0558212954372901
738	MT1F	5.98009164234279e-07	2,14766335528474e-05	0,490443860065694	0.307248515716554	0.673639204414834	0.0924253182613805
1822	TAP1	9.05338070955052e-05	0,00131686731952066	0,371711048656368	0.190558555264819	0.552863542047917	0.0913946635218359
1654	FAM82B	5.13179177547176e-05	0,000822599452568065	0,155359997844805	0.0823539115983385	0.228366084091271	0.0368328724745734
1628	CPT1A	4.70497952511825e-05	0,00076629319476972	0,297002938480234	0.158186216606682	0.435819660353785	0.0700355117906946
1163	OR4C50P	7.35927560621724e-06	0,000167782624848538	0,224236814149071	0.1298875621801	0.318586066118042	0.0476008802076102
1531	SRSF2	3.48069605696203e-05	0,00060260392376264	0,214262990126937	0.115937586933324	0.31258839332055	0.0496069194096356
1011	UCHL5	3.34172912142152e-06	8,7641886898607e-05	0,402015099228969	0.239478051581097	0.56455214687684	0.0820028391632551
981	LMO4	2.93220710558667e-06	7,92532837967692e-05	0,289994990964777	0.173492775191289	0.406497206738266	0.0587774455146587
1696	ARFGEF2	5.80290486596641e-05	0,000907217113921577	0,272043895779529	0.143217548310517	0.400870243248542	0.0649951897390048
663	MRPL23	2.71263332203513e-07	1,08484875616533e-05	0,425328367690068	0.271671392538237	0.578985342841899	0.077522684225112
4252	SLC25A33	0.00487465358993815	0,0303977986682056	0,232275560463662	0.0720991075869049	0.392452013340418	0.0808118770032638
752	RPS27L	6.75154459602174e-07	2,38054793834463e-05	0,774276104349736	0.483530718652946	1.06502149004653	0.146686232128474
1139	GYS1	6.76253844652877e-06	0,00015742643275655	0,341447159879128	0.198410743177841	0.484483576580415	0.072164423083746
1222	UFSP2	9.37094494676927e-06	0,000203331100870366	0,337269497037563	0.193543013347225	0.480995980727901	0.0725125741861189
1246	ACY3	1.03848707182456e-05	0,000220991049032328	0,333399502958352	0.190539952097719	0.476259053818984	0.0720751911129766
461	WEE1	3.34884801838782e-08	1,92613243400332e-06	0,511741464522703	0.341256641221676	0.68222628782373	0.08601263371793
1341	CHCHD3	1.55628513559767e-05	0,000307717377855126	0,262113902015578	0.147289895032963	0.376937908998194	0.0579307592511152
108	BCCIP	3.52243633128257e-12	8,64790734481086e-10	0,470222811925708	0.351187275198658	0.589258348652757	0.0600555511140283
656	NME7	2.55625822036306e-07	1,03321930964827e-05	0,336058942284798	0.214947957540177	0.457169927029419	0.0611026516516566
785	ZNF706	8.97789412408393e-07	3,03246958853612e-05	0,326724219771058	0.202485945949965	0.450962493592151	0.0626804247616402
2669	SPA17	0.000634051853127238	0,00629894525502762	0,401877353133359	0.175529014259703	0.628225692007015	0.11419677357336
668	TEX30	2.83932027169303e-07	1,1270146258075e-05	0,365759797398919	0.233374022940552	0.498145571857285	0.066790984132623
1366	NENF	1.71505147511918e-05	0,000332544266317902	0,230129634655374	0.128768490412142	0.331490778898605	0.0511385049074385
2492	SDSL	0.000433162278569667	0,00460886750251795	0,387253052122356	0.175842387844071	0.59866371640064	0.106660450347094
286	WDR4	1.36922882953315e-09	1,26930541403523e-07	0,410026364247727	0.287402434107264	0.53265029438819	0.0618659595851611
1522	RPS19BP1	3.27562623555696e-05	0,000570651968697718	0,382364472655395	0.207532792980836	0.557196152329954	0.0882057002785873
570	EXOSC9	1.23470434288261e-07	5,74354134237411e-06	0,348319235989954	0.226402899666798	0.470235572313111	0.0615089658853665
862	PGAM5	1.52020814099751e-06	4,6740743865563e-05	0,249923780870166	0.152592422799021	0.347255138941311	0.0491054059179219
623	MAGED2	2.04469332344488e-07	8,68607274144156e-06	0,309685040083222	0.199089666354274	0.420280413812169	0.0557973383627765
1633	LDOC1	4.74090628708305e-05	0,000769780344164158	-0,28002249306546	-0.410964208734365	-0.149080777396556	0.0660624307205354
900	IL28B	1.8878014746795e-06	5,5616729001252e-05	0,207399190362327	0.125810379643326	0.288988001081327	0.0411630100320644
712	AURKAIP1	4.3968682569532e-07	1,63740114934149e-05	0,362099667094684	0.228616784389439	0.495582549799929	0.0673444948085914
1452	SEL1L3	2.4129598794826e-05	0,000440369969695194	0,504542370161968	0.277950154095181	0.731134586228755	0.114319813966509
1605	RNGTT	4.35638959115694e-05	0,000719686417504836	0,342371280961411	0.183105671644446	0.501636890278376	0.0803523401837055
1071	LPCAT2	4.97036001135077e-06	0,000123052376938343	-0,388424742173651	-0.548598438703325	-0.228251045643976	0.0808104863770051
2160	AIM2	0.000219122614977278	0,00268983154450116	0,572709215267809	0.275912292433705	0.869506138101913	0.149739340535098
1488	KCNA3	2.79631085395673e-05	0,000498280794977572	0,434975961775261	0.237940327356209	0.632011596194312	0.0994079914242065
846	TSPAN31	1.42670264711696e-06	4,46990229036267e-05	0,228604071346687	0.139835625476024	0.317372517217349	0.0447852640050054
2713	SRD5A1	0.000692408259491385	0,00676712311109992	0,219971422455182	0.0951511981978347	0.344791646712529	0.0629740291350168
736	OXCT2	5.70636583647105e-07	2,05576481187541e-05	0,430786953179254	0.27020098212917	0.591372924229338	0.0810184862249015
2582	TRMT10C	0.00052892737274668	0,00543140872478199	0,205962388083228	0.0916914597109785	0.320233316455478	0.0576517212287888
1000	TSPAN5	3.23593577906656e-06	8,58008371819498e-05	-0,492853956705309	-0.691804422922783	-0.293903490487834	0.100374058214905
1492	WDYHV1	2.8585781350785e-05	0,000508010718844547	0,295885432850625	0.161681564746109	0.430089300955141	0.0677082448003077
1691	MANF	5.76466099032581e-05	0,000903902934112885	0,635071716378469	0.334458965993566	0.935684466763373	0.151664493584518
1679	LAS1L	5.64416686346225e-05	0,000891334630045871	0,390334654335622	0.20581438926245	0.574854919408794	0.0930937643947953
842	LSM12	1.38112723075591e-06	4,34923854198254e-05	0,281741807564245	0.172502640196981	0.390980974931509	0.0551131080672302
4190	WDFY1	0.0046442921359051	0,0293898343636095	0,300292569157428	0.0943895148052305	0.506195623509626	0.103881762918728
1258	LOC441813	1.12079407749905e-05	0,000236230961565083	0,240218874300176	0.13686294120883	0.343574807391522	0.0521449114556303
1903	CCRL2	0.000114931892205277	0,00160118613360907	0,613230438567158	0.309558649903888	0.916902227230428	0.153207832949698
2722	OAS1	0.000704780937761473	0,00686527059689399	0,499889151393171	0.21580430928044	0.783973993505902	0.143325869108673
3512	DBF4	0.0022057650422475	0,0166531492298384	0,276974105362778	0.101907014164436	0.45204119656112	0.0883244695905768
1423	SYNPO2L	2.14524843926746e-05	0,000399727774892318	0,322688489323873	0.178745402875066	0.46663157577268	0.072621854140579
733	MBTPS2	5.5293967985609e-07	2,00016311205787e-05	0,311854006459281	0.195760970437577	0.427947042480984	0.0585710070327246
677	HIST1H3C	3.06502532654184e-07	1,20043052486347e-05	0,517224392490756	0.329422740254671	0.705026044726841	0.0947492827375159
1387	C17orf42	1.80592210284448e-05	0,000345234495724018	0,195407732263171	0.10908972112974	0.281725743396602	0.0435489759799357
587	TP53I11	1.49720418110291e-07	6,76292484871274e-06	-0,392690836427972	-0.531188174117944	-0.254193498738	0.0698743767743006
1021	DCXR	3.60642579644922e-06	9,36575710018131e-05	0,360706345814684	0.214323687040926	0.507089004588442	0.073852661884937
3346	C6orf72	0.00177972553123758	0,0141003399766002	0,113779062150444	0.0433937747305291	0.184164349570359	0.0355106327282325
2476	GPR165P	0.000425144122037035	0,0045514898340875	0,193415149325474	0.0879823259276663	0.298847972723283	0.0531927396537252
646	C19orf52	2.41649408526948e-07	9,90787006534795e-06	0,354789707406844	0.227222507535473	0.482356907278214	0.0643599273208271
3292	APOBEC3H	0.00167138272130505	0,0134619419366353	0,218527959189297	0.084172719817823	0.352883198560771	0.0677846143039866
1862	ARSB	0.000101974739277538	0,00145212685926097	0,226787015202869	0.115384173478351	0.338189856927386	0.0562047203666237
1226	RPN1	9.47550112938494e-06	0,000204928966105744	0,37803275469968	0.216839930120375	0.539225579278984	0.0813246546527917
206	CEP128	1.62135266130648e-10	2,07761392586758e-08	0,703095908973314	0.505850032340703	0.900341785605925	0.099514062370328
372	OTOF	6.96408178413704e-09	4,96378033619338e-07	0,475030950578097	0.325257792351293	0.624804108804902	0.0755632293238978
903	TADA2A	1.96692449954204e-06	5,7755263682566e-05	0,225657025006101	0.136714332203346	0.314599717808857	0.0448731746897008
3902	MPZL3	0.00345189982121064	0,0234564643155818	-0,198677018700109	-0.330377416577141	-0.0669766208230773	0.0664451994245903
303	CNOT9	2.08242187279122e-09	1,82229095567852e-07	0,283739623002568	0.197751435163053	0.369727810842083	0.0433825742462097
874	ILVBL	1.61903116846775e-06	4,91174043843504e-05	0,274139793247703	0.167065917155433	0.381213669339974	0.0540206800040014
4748	ITPR3	0.0078327779562566	0,0437418086584127	0,153184995765047	0.0411278556062058	0.265242135923888	0.0565348255952534
359	METTL6	5.06676079567091e-09	3,74220508348786e-07	0,329629350891632	0.226800673326544	0.432458028456721	0.0518789016397554
849	MT1G	1.4492212219512e-06	4,52604248528106e-05	0,42586750703653	0.26038120132818	0.591353812744881	0.0834907924507317
1297	MRPL2	1.32014864382881e-05	0,000269748422681954	0,362519933739703	0.205147334172857	0.51989253330655	0.079397283005543
556	TCEB1	1.08359580964658e-07	5,16754368575162e-06	0,460123780258583	0.299894751817821	0.620352808699346	0.0808384023129176
2283	LOC401051	0.00028973677841704	0,00336447438163256	0,14818086046945	0.0697750304076645	0.226586690531236	0.0395571395264134
872	NDUFB8	1.59532719609232e-06	4,85092896839311e-05	0,348809637867224	0.21266426922102	0.484955006513428	0.0686877664475836
1117	CENPC1	6.13261635066756e-06	0,000145574147303447	0,155011559551103	0.0904019668981804	0.219621152204025	0.0325966917167048
930	DLD	2.29099382396537e-06	6,52860984344658e-05	0,468410710971506	0.28244931572764	0.654372106215372	0.0938208402664868
983	BIK	2.95619524357488e-06	7,97390812648912e-05	0,555469695757655	0.332227821760144	0.778711569755165	0.112629506643812
502	POLE4	5.71705402929923e-08	3,01967505153126e-06	0,402356712276572	0.265630890118571	0.539082534434573	0.068980615595876
1479	THOC6	2.70598793575283e-05	0,000484924531850151	0,310368136830812	0.170047656947448	0.450688616714176	0.0707941845241025
2376	VOPP1	0.00035759879196738	0,00399062793308715	0,338145102998152	0.156311050918297	0.519979155078007	0.091738522034749
4178	DOT1L	0.00459381037498217	0,0291538731672217	0,267301320644884	0.0842539843630057	0.450348656926763	0.0923506455519265
8477	KIAA1486	0.0565356097583914	0,176820212945324	0,0921405459981834	-0.00261009443606504	0.186891186432432	0.0478033878465544
4335	BNIP1	0.00534414633411048	0,0326874371508511	0,215536677581367	0.0652611147997244	0.365812240363009	0.0758167013815083
567	SH3BGRL2	1.21470343727171e-07	5,68039887817624e-06	-0,697433628421066	-0.941388187123878	-0.453479069718255	0.123079425459907
2861	VARS	0.000879650379092915	0,00815236973143958	0,351776626423785	0.147983328962843	0.555569923884727	0.102817352942475
1306	DOK4	1.37398623701274e-05	0,000278839251195087	-0,262309835122569	-0.376430659252299	-0.148189010992839	0.0575759909615347
6709	GNA11	0.0267281905366343	0,10563392041718	0,136726762982483	0.0160685337414517	0.257384992223514	0.0608742284258232
463	TPM2	3.38932523865602e-08	1,94099262857374e-06	-0,278994986813519	-0.371981954341648	-0.186008019285391	0.046913583412734
1058	PDCD2L	4.4499036181614e-06	0,000111520977727362	0,349374859882637	0.206103239668832	0.492646480096441	0.0722830874503426
883	DEFB1	1.71098464778645e-06	5,137798180754e-05	0,932561340543138	0.567383663433284	1.29773901765299	0.184238650544005
278	MRPS16	1.10248333246166e-09	1,05152322159068e-07	0,588568537046459	0.413734073765444	0.763403000327474	0.0882071046576862
609	LAMC1	1.80125815143474e-07	7,84242362648476e-06	0,499015219313196	0.321714209758394	0.676316228867997	0.0894515212402752
481	MRPL15	4.34864275450795e-08	2,39717801737585e-06	0,602408942739041	0.399781554906279	0.805036330571803	0.102229130742662
1516	AFG3L2	3.1702356166974e-05	0,000554477555255486	0,201307473576046	0.109440891545922	0.29317405560617	0.046348328948455
8351	EPSTI1	0.0541128381557857	0,171811987031572	0,272535849252519	-0.00490120667928895	0.549972905184326	0.139971942426266
986	NDUFS6	3.00184827691358e-06	8,0724145093675e-05	0,401187533017621	0.239831289846703	0.562543776188539	0.0814071022466069
1088	LOC442371	5.39360164625055e-06	0,000131444253355086	0,212779140230562	0.124671835235013	0.300886445226111	0.0444517066429716
2223	EFHA1	0.000253175991731718	0,00301977571784369	0,138135476690112	0.0657816302207805	0.210489323159444	0.0365038058752089
1280	OGDH	1.21661530158795e-05	0,000252019958762534	0,251642876702967	0.142888984541446	0.360396768864487	0.0548682780717161
6031	DDT	0.0191524259346314	0,0842027149157274	0,104969954209697	0.0174802100507231	0.192459698368672	0.0441401361875707
3243	PEX3	0.00154377308320393	0,0126219991677929	0,315032277443805	0.12282791775217	0.50723663713544	0.0969705271650786
1283	ECE2	1.2282044022262e-05	0,000253825718823288	0,297066319775432	0.168615247558221	0.425517391992643	0.0648058566819524
772	ATPAF1	8.08069547668755e-07	2,77538394513433e-05	0,293013892515097	0.182113276004395	0.403914509025799	0.055951338789757
2502	CMTM4	0.000445964241488221	0,00472611585254203	-0,199417853511654	-0.30853862067198	-0.0902970863513286	0.0550533730513246
1421	HSPC047	2.12290592061971e-05	0,000395941105067032	0,150894330106631	0.0836245411284219	0.218164119084839	0.0339388082037579
1292	EDEM1	1.2865869431708e-05	0,000264038300239335	0,418095353960048	0.236852741590304	0.599337966329792	0.0914401301534835
9572	CYP4F2	0.0811546660915706	0,224780324206881	-0,126287940429476	-0.268476817463512	0.0159009366045592	0.0717368242069123
535	ACTL6A	8.66592167907494e-08	4,29489557608733e-06	0,53234292136639	0.348562197336579	0.716123645396201	0.0927206527497212
1237	ECI1	1.00453790651438e-05	0,000215321928789238	0,349352121358842	0.199923439689772	0.498780803027913	0.075389434757255
3717	LOC285927	0.00279346167951087	0,019926993928499	0,123445182115416	0.0434736736601693	0.203416690570663	0.0403470521976372
3288	LRWD1	0.0016665942441461	0,0134397038879361	0,167287437294646	0.0644646124269033	0.270110262162389	0.0518759488495699
641	RPL26L1	2.30558265350579e-07	9,53705523521154e-06	0,577502738544404	0.370255367261996	0.784750109826813	0.104559994784065
2572	NFU1	0.000513868192120681	0,00529751754046651	0,225396687529238	0.100638514455865	0.350154860602611	0.0629427232061043
2041	MPG	0.000163812431922901	0,00212713880364133	0,274665838313857	0.135271658871932	0.414060017755782	0.0703268494321013
394	NTHL1	1.07480074736387e-08	7,23308167927744e-07	0,409026045118413	0.278142053030015	0.53991003720681	0.0660333081447488
2942	TOMM40L	0.0009990219460595	0,00900376169264706	0,324536805187608	0.134383005364991	0.514690605010224	0.0959359831422411
953	RAB5B	2.58381767411188e-06	7,18886942592617e-05	-0,286494451320918	-0.400890078461026	-0.172098824180811	0.0577146339810042
1478	MTF2	2.70430318041078e-05	0,000484924531850151	0,25972896075692	0.14230722781001	0.377150693703831	0.0592413583269753
843	TEX10	1.38663935549086e-06	4,36141666795257e-05	0,258489470308533	0.158247566032457	0.35873137458461	0.0505738283839018
853	IL10	1.46487321600307e-06	4,55274243237141e-05	0,535391705797496	0.327242847680415	0.743540563914577	0.105014810968936
1449	C3orf14	2.36322656199934e-05	0,000432442734930382	0,471534334686731	0.260021046027465	0.683047623345996	0.106712226177464
417	SUGT1	1.63875633272743e-08	1,04200537559395e-06	0,445008407831328	0.300504198917132	0.589512616745524	0.0729049504312159
1795	NDUFA11	8.20659890745234e-05	0,00121224495839052	0,379644975838972	0.195816940583907	0.563473011094036	0.0927445221065924
780	UQCRFS1	8.31484113320644e-07	2,82651298265345e-05	0,489983723632384	0.304298970698799	0.675668476565968	0.0936812692874143
5408	LOC391429	0.0128568463061954	0,0630361094320951	0,127520767452715	0.0276010988986676	0.227440436006763	0.050411254715507
8724	C4A	0.0618082407716205	0,187839477004996	-0,169804874246807	-0.348147667261649	0.00853791876803447	0.0899771195746417
858	LOC442133	1.49980416965256e-06	4,63083249644833e-05	0,157235093131935	0.0960389924507823	0.218431193813087	0.030874524142008
1540	LOC284260	3.571982471678e-05	0,000615007241795729	0,164315429059728	0.0887937488200144	0.239837109299441	0.0381020345063288
584	REXO2	1.44560170124941e-07	6,56337827202537e-06	0,387675262723408	0.251136996279552	0.524213529167264	0.0688859903932913
2248	HIST1H4F	0.000270209244235535	0,00318709880378345	0,250111309164909	0.118466322590653	0.381756295739164	0.0664172434341553
1558	KIF20B	3.74089983669534e-05	0,000636512917238568	0,314762072613452	0.169689879777597	0.459834265449307	0.0731915084489057
2605	MAPK6	0.000560030948051829	0,00570027661711871	0,326951666937332	0.144699018288269	0.509204315586394	0.0919497114690089
2966	PPIAL4A	0.00103081904224611	0,00921516079067957	0,167595114655142	0.0691196864520032	0.266070542858281	0.0496826097024314
3414	KPNA3	0.00195757839426337	0,0152036295031907	0,239633889499695	0.0899849585114151	0.389282820487974	0.0755005544666399
2849	SNX12	0.000868733800214842	0,00808510941126589	0,193330178452075	0.0814521143436775	0.305208242560472	0.0564444785342291
516	EIF2S2	6.88757398484163e-08	3,53922527535031e-06	0,337667608545121	0.2221136071969	0.453221609893342	0.0582990544270096
599	SLC35C1	1.6853202880842e-07	7,46014481444952e-06	0,322078507060481	0.207948157384705	0.436208856736257	0.05758079676939
1426	TDP1	2.15316895880428e-05	0,000400359571828158	0,374382609269558	0.207344851095574	0.541420367443542	0.0842735278876667
1239	HSPA14	1.01553067146734e-05	0,000217326842243395	0,368830117476936	0.210978119544544	0.526682115409329	0.079639148030372
891	FUBP1	1.79740114819103e-06	5,34883181192876e-05	0,247252987197335	0.150209366424696	0.344296607969974	0.0489602373194261
724	IFT27	5.19488385298519e-07	1,90251858234672e-05	0,259980704840386	0.163457793582407	0.356503616098365	0.0486975300831414
651	VIMP	2.48040530316543e-07	1,01026031664257e-05	0,486711785841529	0.311524033646706	0.661899538036353	0.0883853452151248
399	OGFOD1	1.14245800283807e-08	7,58790844845951e-07	0,303619889178477	0.206259925539731	0.400979852817222	0.049119837936917
433	EPRS	2.21673784858876e-08	1,35743196432635e-06	0,478766012208777	0.321625922293284	0.63590610212427	0.079279977739945
886	NEFH	1.7374608154795e-06	5,19517214248123e-05	0,373234151977248	0.22697635479655	0.519491949157945	0.0737896669845032
1675	TUBA1B	5.60572787876226e-05	0,000887210632056698	0,407582075545919	0.214991325237923	0.600172825853914	0.0971654681217781
941	CTPS1	2.41980099543268e-06	6,81838718319846e-05	0,474306324756808	0.285512511985331	0.663100137528284	0.0952498454214408
5166	LOC440871	0.0107937900506551	0,0554001825770656	0,182730618132692	0.043111654468925	0.322349581796459	0.0704402570807381
833	HEXIM2	1.27043562782174e-06	4,04388963645779e-05	0,339611237026643	0.208436662115969	0.470785811937318	0.066179912360733
602	PINX1	1.71236641910781e-07	7,54209229279795e-06	0,336009930445614	0.216867018703871	0.455152842187357	0.060109723723827
3394	PRO1546	0.00190167010848948	0,0148545821021756	0,132712091295213	0.0500740770919186	0.215350105498508	0.0416923519009932
1110	NDUFV3	5.97244936198119e-06	0,000142666211561199	0,308471590512915	0.180073583378189	0.43686959764764	0.0647790844014957
2023	MR1	0.000157757015778289	0,00206666791355244	0,285805400520073	0.141142635997873	0.430468165042273	0.0729849445630754
899	DHCR7	1.87900638876359e-06	5,54191928788283e-05	0,324728769089022	0.197011631776716	0.452445906401329	0.0644355734337076
2135	ERO1A	0.000205771747100433	0,00255552125263137	0,275614660464557	0.133435013908413	0.4177943070207	0.0717321672662028
902	ESR1	1.93296416970203e-06	5,68210032812075e-05	0,283586560503573	0.171902463277915	0.395270657729231	0.0563466187827544
6256	LOC442207	0.0215974598012604	0,0915371877606169	0,0890144199928148	0.0133272298499388	0.164701610135691	0.0381855372041161
414	PELI2	1.56728387250025e-08	1,00378096326918e-06	-0,435887387632616	-0.577208168891759	-0.294566606373474	0.0712988544071833
3521	PWP2	0.0022409091501671	0,0168752360456349	0,153035456675289	0.0561498154650934	0.249921097885485	0.048880533812825
3196	LOC442537	0.00143497677314857	0,0119049208253946	0,171442875509208	0.0675722646246976	0.275313486393718	0.0524045755808528
1726	MSR1	6.38808862627079e-05	0,000981345132824855	0,35479657495922	0.185756273166338	0.523836876752102	0.0852838468560145
413	FCRL5	1.51995210606674e-08	9,75823973180623e-07	0,536092113727148	0.362470397805128	0.709713829649167	0.0875952519873902
5006	THUMPD2	0.00965585107240782	0,0511436059098868	0,204799269045752	0.0507244668902031	0.358874071201301	0.0777334853998582
1123	ANUBL1	6.25658906513126e-06	0,000147631365239468	0,223960681317035	0.130516646522858	0.317404716111212	0.0471441819996222
15031	LOC196752	0.266394015641896	0,46992306340238	-0,0594584930535401	-0.164950674857379	0.0460336887502993	0.0532226870281435
1391	UBE3A	1.86257572389982e-05	0,000355040944063291	0,188706442379494	0.105203166082628	0.27220971867636	0.0421288920579605
2081	PIGH	0.000178151515514126	0,00226991226999377	0,237109732642194	0.116056089909143	0.358163375375244	0.0610737215842033
688	TMEM187	3.35757601226643e-07	1,29198200910059e-05	0,372086401342769	0.23647017068737	0.507702631998168	0.0684208068947734
1724	ATG16L2	6.32677756950701e-05	0,000973053986400686	-0,386949237513134	-0.571195263199487	-0.202703211826782	0.0929554057334621
929	TRIM69	2.26346522587055e-06	6,46025623939264e-05	0,397602705974541	0.239843190256999	0.555362221692084	0.0795924891036871
890	SPHK2	1.79090524927163e-06	5,33548906566712e-05	0,322188264405789	0.195754909947352	0.448621618864226	0.0637878820894272
465	CHPT1	3.5498227179171e-08	2,02416235194778e-06	-0,456028865958983	-0.60827736828725	-0.303780363630715	0.0768120845674466
2272	CHST7	0.000283951958434661	0,00331381433886225	-0,298400620934466	-0.456050409260791	-0.140750832608141	0.0795371296779806
4808	RSAD2	0.00819669057488587	0,0452028391416595	0,553455930283062	0.146168637535333	0.960743223030791	0.205483702600446
887	RACGAP1	1.73792860282137e-06	5,19517214248123e-05	0,655492829693735	0.39862421128843	0.912361448099039	0.129594798884324
3149	HSPA4L	0.00135826026262626	0,0114367325701923	-0,213325802576069	-0.341901309200589	-0.0847502959515494	0.0648686360595563
628	CMSS1	2.08384271714392e-07	8,79826268233615e-06	0,392443853740604	0.252185808257404	0.532701899223805	0.0707626852557884
2110	LOC346910	0.000192802921731457	0,00242282913256378	0,199700948375278	0.0971664085541294	0.302235488196426	0.0517305039023953
543	PIGU	9.72593242281576e-08	4,74157523171975e-06	0,343769112085424	0.224559877669467	0.462978346501381	0.0601431846957417
2618	WARS	0.000574845325173704	0,00582030981173719	0,415145959489046	0.183230481974662	0.647061437003429	0.117005494299875
2163	FBXO31	0.000221414187719673	0,002714191949786	0,258701705672354	0.124531733367468	0.39287167797724	0.0676911437649093
2665	SLC3A2	0.000631299220500571	0,00628101269477397	0,30477012041404	0.133177995139424	0.476362245688656	0.0865712873108149
5306	FGF8	0.0118581162721321	0,0592558221002179	0,179873665745634	0.0405827129767272	0.319164618514541	0.0702747697346576
304	STT3A	2.09662911762627e-09	1,8286881925612e-07	0,763454961630545	0.532037331800466	0.994872591460624	0.116754321264714
1725	ACAT2	6.33884354735486e-05	0,000974344560336894	0,329074022323454	0.172366298196685	0.485781746450223	0.079061841488884
1041	TARBP2	4.00622730170629e-06	0,000101991650257118	0,3042692826341	0.180146335418376	0.428392229849824	0.0626222404325403
1093	HCFC2	5.43955427333324e-06	0,000131957714142206	0,380438488879542	0.222839036022342	0.538037941736743	0.0795117345361433
2354	ACLY	0.000339519170099773	0,00382427816278482	0,213664672044593	0.0992300242724691	0.328099319816716	0.0577343205857357
5070	PRELID3B	0.0100535889549521	0,0525780889823581	0,142673813542416	0.0347380284838573	0.250609598600974	0.0544555284484556
1002	VPS36	3.25249383849493e-06	8,60677386503923e-05	0,393742234388691	0.234760581428799	0.552723887348583	0.0802090791375907
3099	CHPF2	0.0012758528348297	0,0109161787400805	0,252680782236244	0.101276438671698	0.404085125800791	0.0763861914167378
934	ZCCHC14	2.38216287689031e-06	6,7626390450478e-05	-0,40684925697122	-0.568671131553223	-0.245027382389217	0.0816420215973957
1374	UBR1	1.72969374308919e-05	0,00033379060842802	0,330879238360302	0.185073147986082	0.476685328734522	0.0735617728450649
219	TSFM	2.63507399204537e-10	3,19036469858826e-08	0,353124870430391	0.252655239467087	0.453594501393696	0.0506887205588009
5918	IFI44L	0.0179892120348397	0,0805988437147303	0,498261019531356	0.087166687220279	0.909355351842434	0.207404421953474
1040	C10orf10	3.96759796727004e-06	0,000101154673175159	0,4723895163265	0.279776631539362	0.665002401113638	0.0971766353612435
2003	UBIAD1	0.000150384922257708	0,00199074199384081	0,267600344001688	0.132606351870975	0.402594336132401	0.0681068764623004
657	PDIA6	2.60568762342935e-07	1,05159524102328e-05	0,700996353828273	0.44816829112694	0.953824416529606	0.127556266473912
[truncated: 5,388 more rows]
