# Supplementary material for: Network meta-analysis of transcriptome expression changes in different manifestations of dengue virus infection
Source: BMC Genomics. 2022 Feb 27;23:165. doi: 10.1186/s12864-022-08390-2 (PMC8882220; doi:10.1186/s12864-022-08390-2)
Supplement: Supplementary file 6 — Additional file 6: Supplementary Table T1. Results from differentially expression analysis. [file 12864_2022_8390_MOESM6_ESM.zip › DiffAnalysis_DSS_vs_DF.csv]

	gnames	p	q	logfc	lower	upper	std
5532	IFI27	0.0535983434820001	0,256898061718227	0,371883720660739	-0.00582456632749073	0.749592007648968	0.191353477046455
26275	GRAMD1C	0.986598469241829	0,995577363547549	-0,00116326522534967	-0.13766292875984	0.135336398309141	0.0691530637076275
26072	TIGD3	0.97523113909741	0,991801689673513	-0,00200452610477504	-0.129256094362004	0.125247042152454	0.0644678204965987
24608	CACNA2D3	0.882338776653919	0,95071048860068	0,0155972535078032	-0.19210703796332	0.223301544978926	0.105226545828231
428	CNTNAP3B	0.000152910250907226	0,00946126982528494	0,308839119039924	0.151421037527875	0.466257200551973	0.079750691962582
4336	STAP2	0.0335586460226797	0,205213906663135	0,128686899704868	0.0101305080735909	0.247243291336144	0.0600626953293005
14	KCTD14	1.212824446331e-09	2,29700287103331e-06	0,83479386816595	0.578566464220428	1.09102127211147	0.129809184358961
1059	LOC283588	0.00149755180006693	0,0374953597533284	0,215431182666504	0.0836634970596311	0.347198868273377	0.0667557627720915
627	LINC00877	0.000413081798914855	0,0174686824533132	0,220701973637529	0.099761789299372	0.341642157975686	0.061270365477755
22728	RNF141	0.767218809862699	0,895050471978949	0,0136853655755426	-0.0774265695456826	0.104797300696768	0.0461588643577226
21805	CNTNAP3	0.7114295211996	0,864948210034417	0,0305864766745334	-0.132344194260407	0.193517147609474	0.082543464030177
14214	CD1C	0.324148589955044	0,604655480413174	0,103405990957348	-0.103015029845335	0.309827011760031	0.104576418963513
14665	RPGRIP1	0.342325796026392	0,618940912488223	-0,063413307988793	-0.194864601443204	0.0680379854656179	0.0665954730973093
18456	MCM10	0.524581941470447	0,753645978440015	0,0769772245471654	-0.16132740888502	0.315281857979351	0.120729202335321
23677	CENPA	0.825196653193835	0,924099613511609	0,0203434652669104	-0.161188297285266	0.201875227819087	0.0919670951244256
21854	DTL	0.714318432060972	0,866630163575114	0,0524187486695501	-0.22976644865626	0.334603945995361	0.142959846366878
17482	CDCA3	0.473115311497384	0,717532860215814	0,0722481978160798	-0.126094078474358	0.270590474106518	0.100483588846084
9615	HJURP	0.15693383694472	0,432771782276573	0,165603937076226	-0.0643229289182395	0.395530803070691	0.116484882090517
22765	CEP55	0.769319346265734	0,896044872810253	0,0470536026447195	-0.269148975637297	0.363256180926736	0.160193633260695
172	CYP51A1	1.27242642580714e-05	0,00196153410931839	0,187804381514143	0.105344803326698	0.270263959701589	0.0417754323787008
1402	UCK2	0.00280621034282603	0,0530619815186662	0,177660816382919	0.0620005922397728	0.293321040526066	0.058595447354993
5602	CDCA5	0.0550555389878305	0,260539234729275	0,22291849361389	-0.00487901309000471	0.450716000317784	0.115406112261608
17849	CDC6	0.492335123477192	0,731372390553967	-0,0946069229450563	-0.366005952036332	0.176792106146219	0.137495389094457
11328	CDC45	0.212298481397511	0,496863110538073	0,140010138583298	-0.080739422491228	0.360759699657823	0.111835502485032
21914	RAD51	0.717525940176233	0,868175609371763	-0,0308083259125357	-0.198628288718349	0.137011636893278	0.0850204628994541
12260	TIPIN	0.245570880892373	0,531055739264901	0,0994998134869641	-0.069061233970273	0.268060860944201	0.0853959090565041
5474	BIRC5	0.0524615228694844	0,254113496325243	0,223128569814847	-0.00240095695893369	0.448658096588629	0.114257114846277
20569	FAM64A	0.641055664107947	0,826314087455892	-0,0338986821833877	-0.177163254330316	0.109365889963541	0.0725802820914591
812	LDLR	0.000806761586115179	0,0263247219679801	0,169601572815262	0.0714589189809102	0.267744226649614	0.0497207466839483
6205	CDCA2	0.0672827750168369	0,287399019784652	0,231648821588069	-0.0166605112587144	0.479958154434852	0.125797754140348
17165	CCNA2	0.456610232072299	0,705324167164721	0,0994556590165989	-0.163653572395521	0.362564890428719	0.133295635833636
11784	TPX2	0.228204447975413	0,513426969175787	0,164370373330303	-0.103919478406479	0.432660225067086	0.135920226679356
10714	CDT1	0.191627564922732	0,47423976889362	0,151897888549936	-0.0768135736843853	0.380609350784257	0.115869137762075
11476	POLE2	0.217461930766316	0,502302179470778	0,159813010871252	-0.0950251400433123	0.414651161785817	0.129105365017079
13885	USP18	0.310437490281147	0,59280477664361	0,123822682695771	-0.116429392042361	0.364074757433904	0.1217158094024
18170	TRIP13	0.508417834944469	0,741920687592328	0,085186584154708	-0.168548792944458	0.338921961253875	0.128546680944631
14331	TTK	0.327892367181962	0,606661511117838	0,140698332060602	-0.142354459438503	0.423751123559707	0.143399384411036
20566	KIF2C	0.640712119254689	0,826046963047655	0,0489320363594225	-0.157654515907604	0.255518588626449	0.104660280033958
1328	POC1A	0.00246843159816101	0,0492163957383324	0,217116410775471	0.0776381247849257	0.356594696766017	0.070662084778676
4202	UBE2S	0.0314037302650404	0,198094456981285	0,19851350409297	0.0179168033859141	0.379110204800026	0.091493376804015
21283	MELK	0.680614699933551	0,847841317601099	0,0497908729257425	-0.188566687554909	0.288148433406394	0.120756016083133
1345	C16orf59	0.00255080134141769	0,050285871797539	0,189824265414474	0.0674664173255795	0.312182113503368	0.061988578176103
23968	CDC25A	0.843243063873657	0,932813164690484	0,0171363024305918	-0.15365680680165	0.187929411662833	0.0865267097202525
18590	ESPL1	0.531339876398806	0,757789906215679	0,0526073090275154	-0.112945852355724	0.218160470410755	0.0838720625361946
16846	MCM4	0.44153366576381	0,694958159072031	-0,0637353634644454	-0.226824207233443	0.0993534803045525	0.0826235970926853
16202	KIF23	0.410392984487364	0,671618934926703	0,0562605931767351	-0.0783117503601133	0.190832936713584	0.0681766504394129
23669	LOC200772	0.824757616307976	0,923889424314236	0,019254439027688	-0.152121979061291	0.190630857116667	0.0868222239617292
22561	DHCR24	0.755884971284319	0,888360002375946	0,0224313814119502	-0.119761255585881	0.164624018409781	0.072037221414703
6059	PPM1F	0.0640870000800273	0,280453343311095	-0,101978686396439	-0.209992478450753	0.00603510565787446	0.0547216341038601
992	FBRSL1	0.00128178318263834	0,034245547869019	0,129713188965616	0.0515132378419427	0.20791314008929	0.0396174324680467
5636	NCAPH	0.0556735146547781	0,261920376343407	0,232715118164328	-0.00570329200178904	0.471133528330445	0.120786843574327
4674	TK1	0.0389258840929019	0,220780003893959	0,245228374090569	0.0126141905790501	0.477842557602087	0.117846323098117
25536	MKI67	0.942367241422656	0,978495747428012	0,00953978439863983	-0.250545334413762	0.269624903211041	0.131763568677921
12557	LOC284454	0.257153475271313	0,542997881406297	0,0680131187778706	-0.0500680444321188	0.18609428198786	0.0598219364846118
21804	PBK	0.711426513718927	0,864948210034417	0,059945974657478	-0.259375906317555	0.379267855632511	0.161773925345437
4180	CENPN	0.0310459522692345	0,196855470038232	0,178608368604174	0.0164688476809593	0.340747889527388	0.0821426539054738
14798	IL1RAP	0.347496333731144	0,622599244727086	-0,0572640175904552	-0.177250723130695	0.0627226879497844	0.0607873168141251
10823	FEN1	0.195171312298802	0,47805672830357	0,129309116020252	-0.0669535556182278	0.325571787658732	0.0994300255679064
2503	HSDL2	0.0104340517584606	0,110530915851212	-0,139206255432855	-0.245314300647779	-0.0330982102179313	0.0537561501665195
8707	TMCC1	0.130598566634199	0,397663053284948	0,0633254814763154	-0.018962650539687	0.145613613492318	0.0416885748164971
2113	SEMA4C	0.00725601423429472	0,091052161581791	-0,146499738245389	-0.252918306535974	-0.0400811699548032	0.0539134664666325
7579	KIF18B	0.0995110844547413	0,348137802390482	-0,191963208717389	-0.420749306226244	0.0368228887914654	0.115906949268426
258	BARD1	3.81964980752237e-05	0,00392550444366107	0,263054481975296	0.140255495968965	0.385853467981627	0.0622120661885894
24192	SKA3	0.856466074869657	0,938706926883637	0,0144361702237001	-0.142868516966942	0.171740857414342	0.0796932444603005
149	MRPS18A	8.11860292559076e-06	0,00144472990987946	0,251697818580915	0.143730700999482	0.359664936162347	0.0546979880177591
11682	MICALCL	0.225092631500389	0,510899770949565	-0,10082691360659	-0.26429579567619	0.0626419684630093	0.0828161309944717
1989	MDS2	0.00633317617519063	0,0843967345133625	0,162857628879202	0.0465550113965957	0.279160246361808	0.0589208948057686
2948	SIGLEC17P	0.0151150531327731	0,135913013710565	0,156477877847714	0.030628421806639	0.282327333888789	0.0637574864716038
11735	CENPU	0.226532718611213	0,511846189516516	-0,0999960851359308	-0.262623981787728	0.0626318115158667	0.0823900734008591
22956	ORC1	0.780546806705557	0,90154069916834	0,0331268845875831	-0.201203114144191	0.267456883319358	0.11871558442935
12376	NCAPG	0.249684262808932	0,534936831640176	0,167151796443109	-0.11850133472218	0.452804927608398	0.144716760952053
6657	TYMS	0.0774136031209679	0,308337539006058	0,202284921204134	-0.0224687745221608	0.427038616930429	0.113864065570814
18715	ACP2	0.538583545279746	0,763053310344241	0,0488876627592038	-0.107716388441871	0.205491713960278	0.0793382902870237
6335	CYBRD1	0.0700331737751974	0,29312227350424	-0,186612559321732	-0.388662786105142	0.0154376674616786	0.102362099972234
21783	PKMYT1	0.710241266450804	0,864511677032788	0,0224245584627672	-0.0965154197594738	0.141364536685008	0.060257026855661
18979	CIT	0.553225626226757	0,772795274471486	0,0260950038349845	-0.0606044221188114	0.11279442978878	0.0439234117590529
8182	SIGLECP3	0.115401586753079	0,373886928274124	0,087180573996699	-0.0215688959868642	0.195930043980262	0.0550943411230011
8977	NDC80	0.137964222939906	0,407499317283237	0,1569133922354	-0.0509072784896104	0.364734062960411	0.105285505548351
399	ADGRE3	0.000128167650389243	0,00850542271040472	0,267595982474311	0.13282105415413	0.402370910794492	0.0682792833548738
25385	RBBP8	0.933091133436815	0,974620989753038	0,00615469711648073	-0.138334849271767	0.150644243504728	0.0732008749893215
8363	HRAS	0.120456985986884	0,381891109207336	-0,0976797002367185	-0.221226039049198	0.0258666385757606	0.0625906879000089
5607	CD38	0.0551260987716704	0,260608044111441	0,288189244838151	-0.00639398827088683	0.582772477947188	0.149240903302599
24500	RMI2	0.875964378180212	0,947936684577472	0,0117447525309073	-0.136558008890322	0.160047513952137	0.075132714931477
8605	AKAP2	0.127331654210337	0,39235314484452	0,0811618232455312	-0.023400980808541	0.185724627299603	0.052973304570618
1553	PI3	0.00355159550355868	0,06063783308233	-0,328532138205233	-0.547887087328618	-0.109177189081849	0.111128968222548
8722	LINC00467	0.131165551492389	0,398712002549025	-0,0941132602584907	-0.216589886796436	0.0283633662794548	0.0620487533695185
19109	KIF4A	0.559757110520783	0,776661903509651	-0,0653109531760523	-0.285927923969749	0.155306017617644	0.111768329981454
22878	UHRF1	0.775450573172901	0,898726809497311	-0,0345968827162885	-0.273621953098852	0.204428187666275	0.121094188013943
8007	SPC24	0.110937179596342	0,367354948566264	0,125945037986461	-0.0292112120759083	0.281101288048831	0.0786048094725782
8667	OIP5	0.129344229185782	0,395703500272415	0,182822672995724	-0.0539656702369096	0.419611016228358	0.119961023791479
12805	SESN3	0.266871263717704	0,55260379207145	-0,0959418355493903	-0.26595200103921	0.0740683299404289	0.0861300570319071
2305	LINC00494	0.00861000143506089	0,0990430316922514	0,120718932815695	0.0310615227673685	0.210376342864021	0.0454219770832342
389	CDCA8	0.000122834552743117	0,00837264310021527	0,397809317889801	0.198021003514747	0.597597632264855	0.10121617646718
13223	EPT1	0.283927292744189	0,569336169334658	-0,0536032504192172	-0.152036720994664	0.0448302201562301	0.0498680794179894
21963	WDR37	0.720077667755354	0,869278260254062	-0,0190603755022735	-0.123875598392625	0.0857548473880785	0.0531011842694705
19699	CBX7	0.590822076738882	0,795004249089659	-0,0415331736245501	-0.193729415514579	0.110663068265479	0.077105218715966
1015	TRAIP	0.00136452124638727	0,0356455968945403	0,241045195475466	0.0948860953668559	0.387204295584077	0.0740466994536317
2042	YBX3	0.00673226756874222	0,0873068095655506	-0,164103709356211	-0.282189220968894	-0.0460181977435276	0.0598241394597747
22650	USP30-AS1	0.761495582336465	0,891437322986815	0,0266352007712175	-0.146307306178348	0.199577707720783	0.0876156313588148
384	HAVCR2	0.000119209257112239	0,00823133711544539	0,25742381301617	0.128397763900182	0.386449862132158	0.0653668028434874
11120	RRM2	0.204845116854433	0,488441391492382	0,229372723688781	-0.126369759848822	0.585115207226385	0.180225225400424
486	SULF2	0.000198063431854852	0,010805868098007	-0,363336909943249	-0.55189449744529	-0.174779322441209	0.0955264981864986
13574	CENPW	0.297492653728998	0,581112252366612	-0,0956349292287031	-0.276277866508829	0.0850080080514222	0.0915168010425831
7707	SKA1	0.102559932878704	0,352813597086423	0,227519340844182	-0.046097700954177	0.501136382642541	0.138619072260156
1730	C15orf29	0.00459750043975664	0,0704154183678196	0,0819564355016246	0.0256230277192759	0.138289843283973	0.0285394676907477
10484	MAP7	0.18410763820894	0,46552827207227	-0,0974281312140046	-0.241634699191184	0.0467784367631748	0.0730575132873088
568	RRP7A	0.000307631124267612	0,0143606324999221	0,223348842997385	0.103674162649259	0.343023523345512	0.0606292395161314
5139	C1QB	0.0468684830894812	0,241747388276561	0,236750188957272	0.00331568364180729	0.470184694272737	0.1182619121516
22092	MTFR2	0.727484239557648	0,873132564361355	0,0268098902665681	-0.124802767036357	0.178422547569493	0.0768095647847711
14261	NOV	0.325653360136125	0,605476393240961	-0,0905073167696765	-0.271744149031591	0.090729515492238	0.0918176783960348
19615	CDK1	0.586029908758028	0,792161444902086	0,063524478559264	-0.166283271164452	0.29333222828298	0.116424535750853
17666	DLGAP5	0.481847948140569	0,723208329273586	0,124822221027224	-0.224724100650893	0.474368542705342	0.177086143847278
1627	IL13RA1	0.00401608040423019	0,0654212504168861	-0,232429375610784	-0.38975047293072	-0.0751082782908478	0.0797015581124161
10069	VPS37C	0.170971787621487	0,450197925838853	-0,0775160822369471	-0.188806805235116	0.0337746407612221	0.0563817833559399
17155	BUB1B	0.456040416237992	0,70484032415844	0,120679541068537	-0.198172973127515	0.439532055264589	0.161536136108976
2040	VRK2	0.00671968022911124	0,0873068095655506	0,180343052037906	0.0506024173105649	0.310083686765247	0.0657288241337008
4903	CENPM	0.0426984854779227	0,230909716999209	0,219377999320468	0.00730088930650014	0.431455109334437	0.107441890477772
23200	LOC401054	0.795261868448231	0,908895191461415	0,0142430720441566	-0.0939347611383629	0.122420905226676	0.0548047401445326
380	SIL1	0.000116145910487358	0,0081042337278218	0,330260252549786	0.165012911972596	0.495507593126976	0.0837171284862766
26468	TCF19	0.997488204143007	0,999219093567504	-0,000378139407114767	-0.237130718670557	0.236374439856328	0.119942905153119
13977	RAD51AP1	0.314552960436928	0,596706820077047	0,116881002296355	-0.111844997903728	0.345607002496437	0.11587650294413
17064	CREM	0.452015110135173	0,702274980142809	0,0452014481180325	-0.0731651407697828	0.163568037005848	0.0599665380138127
24660	CHEK1	0.885320262278381	0,951878549113102	-0,0152580583707624	-0.223766499619726	0.193250382878201	0.105633941856746
2356	GOLGA8B	0.00905634947327199	0,101922371088203	0,126467261951752	0.0319074779400008	0.221027045963503	0.0479056035643036
3915	HAGH	0.0271150053807856	0,183596655723709	-0,148865875360582	-0.280696252924369	-0.0170354977967955	0.066787523589504
5566	PSAT1	0.0543032166936384	0,258686631446608	0,182877632434075	-0.00341640390470246	0.369171668772853	0.0943797444601862
3354	PTTG3P	0.019951168372426	0,157723681990124	-0,216529495381296	-0.398464646470004	-0.0345943442925875	0.0921714586550265
2063	CAMK1D	0.00687632530209411	0,0883789458967646	-0,19059968567929	-0.328115580407051	-0.0530837909515284	0.0696679038078172
18633	SUMF1	0.533324376888177	0,758927486351635	0,0362341354889197	-0.0783472002907282	0.150815471268568	0.0580488640609208
7126	SPAG5	0.0885203315617198	0,329340968078036	0,189101818741107	-0.0288006542760062	0.407004291758221	0.11039311898959
2153	NR1H3	0.00747174428423138	0,0920173245222457	0,171879259354792	0.0465573834650047	0.297201135244579	0.0634902053452759
1016	SLCO4A1	0.0013665185402163	0,0356626369033811	0,25838709486361	0.101691394512881	0.41508279521434	0.0793847213134509
1293	BAK1	0.00232938790461303	0,0477677651127721	0,19691733871143	0.0711611812050709	0.322673496217789	0.0637102198385003
17730	DDB2	0.485829625877534	0,726552314164851	0,04016821806214	-0.0733475757303449	0.153684011854625	0.0575090422693249
5393	CDK5R1	0.0509543320231607	0,250461304828619	-0,138816134142778	-0.278214795344403	0.000582527058846427	0.070621745499015
25326	WDHD1	0.929337716396599	0,972855944863738	0,0091799170954241	-0.19485525839425	0.213215092585099	0.103367708929695
8720	EZR	0.1311296148941	0,398712002549025	0,110197477804403	-0.0331972849105775	0.253592240519383	0.0726462388595087
42	IFI27L1	1.05185648424941e-07	6,64047016187456e-05	0,516514971597006	0.332907580321716	0.700122362872297	0.0930186441290621
21519	ORC6	0.694541270219585	0,855767661731074	-0,032644208547685	-0.196452378441332	0.131163961345962	0.0829880200079979
611	PRDX4	0.000384199939916755	0,0166727682600536	0,382028474418754	0.173853811432971	0.590203137404536	0.105464844080969
4864	CHAF1A	0.0419569577580876	0,228718901101088	0,108941452874346	0.00400808161283016	0.213874824135861	0.0531610402546536
17922	LAG3	0.495596262963912	0,733184948386908	0,0711437978593578	-0.134495420936842	0.276783016655558	0.104180344698118
1161	ISOC2	0.0018321315737827	0,0417721841178362	0,237788535310099	0.0895121083940137	0.386064962226184	0.0751193734208476
3460	FRY	0.0212738299131196	0,162923160936589	-0,183445483546895	-0.339225947510398	-0.027665019583391	0.0789210469090273
3976	RGS16	0.0280355788877929	0,186962619268066	0,197484309595379	0.0215438001044341	0.373424819086324	0.0891344707124899
20331	POLQ	0.627553434371718	0,818425136556951	0,0427629104258099	-0.130900740551631	0.216426561403251	0.087980975254988
13394	TIMM10	0.29045745251352	0,574894792695786	0,0792434818202452	-0.0682656224764914	0.226752586116982	0.0747306346605743
19106	FAM72A	0.559640565760907	0,776629178585544	-0,0589176579607263	-0.257879282457175	0.140043966535723	0.10079736123818
352	MRPL12	9.38097831193282e-05	0,00706638181650281	0,24301872045501	0.123111834316827	0.362925606593194	0.0607468789401219
13342	TOP2A	0.288494926865569	0,573335555826755	0,131865503934415	-0.112597646410047	0.376328654278877	0.123849212314478
7467	KIF14	0.0967749444281594	0,343553743973458	-0,249520856378019	-0.544474957905488	0.0454332451494495	0.149428791585272
24415	LGALS3BP	0.869720598927372	0,944504496928696	-0,0206476225376438	-0.268767445788971	0.227472200713684	0.125701745338653
3421	CCNJL	0.0207865218640094	0,161109215791935	-0,176611924174144	-0.326012852015314	-0.027210996332973	0.0756890648186
25091	AKIP1	0.913302828897852	0,965075726614419	0,00650165741719494	-0.111199892555384	0.124203207389774	0.0596296179271067
6516	TTC9	0.0742135080789501	0,301985361461033	0,122165586530097	-0.0120809650508867	0.256412138111081	0.0680115986634893
3869	TUBG1	0.0264852700280258	0,181508641714424	0,234083373711345	0.0276556708969305	0.440511076525759	0.104579804184919
5150	UBE2T	0.0470229731006809	0,242099831410593	0,234323478401412	0.00311771393440449	0.46552924286842	0.117132793926029
6841	FAM210B	0.0820050851388781	0,317701683744809	-0,107028579811063	-0.227789275462173	0.0137321158400474	0.0611794334396183
25252	GAR1	0.924108429207221	0,970313871463216	0,00689752215803465	-0.135816031633607	0.149611075949676	0.0723011267701891
2331	SDF2L1	0.00886803149124359	0,100873382664232	0,287239081885442	0.0730710105068887	0.501407153263995	0.108501207260768
4474	TROAP	0.0356786938388267	0,211448495113207	0,192893318157337	0.0130622777923902	0.372724358522285	0.0911054801818166
1263	SLC1A4	0.0022075339714039	0,0463442306031468	0,295391422289045	0.107768346247176	0.483014498330915	0.0950530587005151
956	ZNF593	0.00119603276861778	0,0331630231190297	0,252847273088871	0.101373719029099	0.404320827148642	0.0767390927031069
10391	TRIP6	0.180697001780881	0,461089500742956	0,0891828838427284	-0.0417888808979838	0.220154648583441	0.0663525356509495
4880	CSTF2	0.0422717414220988	0,229679349140768	0,116732535144393	0.004120346854926	0.22934472343386	0.0570512602697305
18995	PARPBP	0.553886801133032	0,773113617915704	0,0537252018253354	-0.12507238115259	0.232522784803261	0.0905819129973028
2277	UCHL3	0.00842423647581103	0,0980112406043911	0,153101672478572	0.0397201920999465	0.266483152857198	0.0574409967970878
18178	GALM	0.509122488323941	0,742567200899418	0,0553618511898974	-0.109812809721211	0.220536512101006	0.0836803077246086
13710	NHS	0.302906811712471	0,585787880505067	-0,0662798976697557	-0.19288947077453	0.0603296754350185	0.0641425747741692
21887	KIF15	0.71594074031238	0,867312774526542	0,0545660910690825	-0.240933918385732	0.350066100523897	0.149705357876358
11322	RPL39L	0.212145020733747	0,496790781976954	0,0924410971350293	-0.0532587174918829	0.238140911761941	0.0738140175747651
6735	AURKA	0.0792030102695556	0,311756081827379	0,154119198783423	-0.0181588006008842	0.32639719816773	0.0872789804630935
19774	NEK2	0.595213929647015	0,798099971296757	0,0602960623402925	-0.163298647006086	0.283890771686671	0.113276903251938
20708	MARCH9	0.649198375185104	0,831081013267716	-0,0218814172622855	-0.116666267858091	0.0729034333335202	0.048019626144452
20640	KIT	0.645191964303846	0,828796993191633	-0,0430871088998093	-0.227468272927578	0.141294055127959	0.0934106506370767
17761	ACOT7	0.487276527866587	0,727428499285352	-0,0395838294608181	-0.151820673389881	0.0726530144682452	0.0568611043983153
9311	ELK4	0.147804693522611	0,42086110740947	0,0567255984115751	-0.0202885012258861	0.133739698049036	0.039016659826925
8918	CDC20	0.136294359967402	0,405230427734433	0,206420254000913	-0.0658017245642251	0.478642232566051	0.137912309370453
3925	HSPBP1	0.027201084540904	0,183754587669317	0,156598518327887	0.0178415241271083	0.295355512528665	0.0702966660238014
8751	DIAPH3	0.131886280170824	0,399504315110975	-0,111283584209847	-0.256377759393341	0.0338105909736459	0.0735071902762201
6772	MYL6B	0.0801636579597688	0,313871735204263	0,175080419695549	-0.0212596121423515	0.371420451533449	0.0994692175678016
25432	DCAF12	0.935933189351088	0,975789104893209	-0,0064808202583184	-0.165391518295521	0.152429877778885	0.0805068770181515
23572	TTC25	0.818788549461083	0,920985519620583	0,0233971796041241	-0.177876264937815	0.224670624146063	0.101968568805632
18470	CCNF	0.52513505950804	0,753868765720394	0,0704525964539065	-0.147944809884298	0.288850002792111	0.110643860673476
14471	ALDH5A1	0.334116909420621	0,612136326718796	-0,073013116145856	-0.221807059853027	0.0757808275613153	0.0753815562768126
18145	C6orf106	0.507481306761358	0,74157436477142	0,0349071876835269	-0.0688372466138205	0.138651621980874	0.0525587044576376
20122	MBNL3	0.614958541134894	0,810309599881871	-0,0277375879888701	-0.13638541418517	0.0809102382074293	0.055042846642252
25905	LOC122423	0.965837197838423	0,988539088096418	-0,00247981603209969	-0.116599325592365	0.111639693528166	0.0578148950008966
11446	HSPA1L	0.216204352155811	0,500783112970754	-0,0771969366835213	-0.199957486271622	0.0455636129045791	0.0621925936418461
14883	PSMC3	0.351856617129922	0,626827373420139	0,0723663670863962	-0.0806464990652729	0.225379233238065	0.0775189345312885
1018	ARHGEF40	0.00138355350798632	0,0360362684324727	0,175105004017316	0.068792561058426	0.281417446976205	0.0538597015588392
20128	DEPDC1B	0.61518900848319	0,810400266292318	-0,0769696741970547	-0.378655771580015	0.224716423185906	0.152839335803622
132	PDIA5	6.10434321127087e-06	0,00122618682005187	0,349478577870688	0.201700206023826	0.497256949717549	0.0748670502059758
6875	CDKN3	0.082744768572579	0,319124005629372	0,255348091870189	-0.0334641260699788	0.544160309810357	0.14631720833298
24396	KIF20A	0.86896934052365	0,944369938316531	0,0208435358039399	-0.228181371214809	0.269868442822689	0.126160276252273
4048	NET1	0.0293157322030157	0,192022391146977	0,251128822249815	0.0255662849911315	0.476691359508499	0.114273838522412
19172	PPP2R1B	0.562811541257276	0,778371361164747	-0,0280608790759489	-0.123592120938887	0.0674703627869887	0.0483977607237636
23576	SAPCD2	0.818977572968702	0,921063248220932	0,0130527339321408	-0.0993523062275748	0.125457774091856	0.05694631548494
19531	ANKRD30B	0.581875015317284	0,789945012090409	-0,028064770522375	-0.12847616370114	0.0723466226563899	0.0508701288315501
2806	RECQL4	0.0134111768423356	0,126727496070751	0,166689349321434	0.0350020165700171	0.298376682072852	0.0667150546414739
22939	KIAA0355	0.779439495478935	0,900947653455859	-0,0189778357586101	-0.152529677019532	0.114574005502311	0.0676596465357138
6933	MICAL2	0.0842348790767585	0,322150814467382	-0,109474902797427	-0.233901014848984	0.0149512092541302	0.0630363960671564
7210	SEC61A1	0.0905602244881717	0,332964603732579	0,165094378814328	-0.0263691021688123	0.356557859797469	0.0969986735151602
22291	C12orf4	0.740264848552482	0,880471561104142	-0,0168253800130051	-0.116847489113119	0.0831967290871089	0.0506729108604999
23520	SLC14A1	0.814733423381422	0,918480302761837	-0,021425596222182	-0.2016315113195	0.158780318875136	0.0912953981316399
20630	FAM83D	0.644651282139777	0,828497115163883	0,0537832054772499	-0.175993115965865	0.283559526920365	0.116408613646473
2629	BCL11A	0.0115876885335199	0,116868604589685	0,197121159537215	0.0446454927186621	0.349596826355769	0.0772467801629573
10267	NRAS	0.176843511987302	0,456701446438726	0,0971296857347022	-0.0442463325190761	0.238505703988481	0.0716235083946851
8629	SPC25	0.128062400127368	0,393423497542992	-0,20039508509191	-0.459068157574125	0.0582779873903054	0.131048201860882
5542	AARS	0.0538513716598585	0,257623382294054	0,171575427736952	-0.00287351699145866	0.346024372465362	0.0883788184978489
14424	AURKB	0.331954038668989	0,610187130385344	0,096497028200332	-0.0992747085384803	0.292268764939144	0.0991813095526876
2902	LGMN	0.0145434033790836	0,132880200067678	0,216320205900877	0.0433517383799203	0.389288673421833	0.0876287834282102
5778	GM2A	0.0586185681424166	0,268998154083796	0,116598743681254	-0.00429653779165201	0.237494025154159	0.061247616918374
9607	ZWINT	0.156747749328671	0,432566809139113	-0,193945291569883	-0.463100169836974	0.0752095866972082	0.13635846391167
672	SSBP2	0.000504007848054256	0,0198854943700202	-0,203571678826481	-0.316885421839762	-0.0902579358131993	0.0574066798894871
11094	IER5L	0.203949156914586	0,487444735495785	-0,0600437888763531	-0.152982839216625	0.0328952614639192	0.0470845121715871
17429	IGLV6-57	0.470068596611955	0,715122430384186	-0,0709682058614302	-0.264460009962646	0.122523598239786	0.0980262566913523
16717	SPATS2L	0.435153791807499	0,690105934534313	0,0717123772186432	-0.109245240625628	0.252669995062915	0.0916762235974559
20891	GART	0.658694873409239	0,83602003582624	0,017642283647892	-0.0610579370208244	0.0963425043166084	0.0398708775742362
12628	DDR1	0.260530516047373	0,54698157610198	0,0488829850578169	-0.0365915370316842	0.134357507147318	0.0433028545153942
3448	GAS6	0.0211072815576744	0,162306514983802	0,191869609044327	0.0291486185776409	0.354590599511012	0.0824372363193971
18186	TNNT1	0.509430408329925	0,742744269045857	0,0700804974957696	-0.139160193782621	0.27932118877416	0.106004912243219
18213	TTLL3	0.511717421379714	0,744972680386708	0,0228240693020227	-0.0456922851712986	0.0913404237753439	0.034711556814283
11258	GINS3	0.209890023315484	0,494283438366021	0,117413546437471	-0.0667301320957093	0.301557224970652	0.0932903364244874
9724	FAM111B	0.160301744181688	0,437091995012116	-0,130515905986791	-0.313206198325809	0.0521743863522269	0.0925540261254416
2824	TMPO	0.0137619531589979	0,129173423705524	0,173370734799704	0.0358819261274615	0.310859543471946	0.0696541815489164
17421	NUSAP1	0.469700472817967	0,714873522835332	0,081061120021687	-0.139765180680585	0.301887420723959	0.111874380092705
16471	FAM212B	0.423260725410065	0,681364709747306	-0,0289950607145365	-0.100295723283719	0.0423056018546463	0.0361221349076577
3774	PHGDH	0.0251283494140593	0,176544299076254	0,245394751017539	0.0309922129267257	0.459797289108352	0.108619992106608
17535	EXO1	0.475963709668796	0,719691209873089	0,0743078239205238	-0.13101004128558	0.279625689126627	0.104017541474189
11877	HIST1H2AM	0.231055335283	0,51582320577829	0,108029750972196	-0.0693864370128645	0.285445938957257	0.0898820746718929
16313	LOC391014	0.415997936018446	0,676159214953049	0,0363049124952596	-0.0515847971653175	0.124194622155837	0.0445264298389062
2655	DCPS	0.0117935066109823	0,117779596154499	0,26288175422643	0.059029916850268	0.466733591602592	0.103274826706285
3116	APOO	0.0170486238900944	0,145071971259902	0,134479099143026	0.0242955652022818	0.244662633083771	0.0558208624463793
6479	SPATS2	0.0732305979171523	0,299692746376492	0,215095674908313	-0.0204589655340965	0.450650315350722	0.119336008861482
11230	KIF11	0.208887402666248	0,493201200507174	0,198780380309361	-0.112285123142455	0.509845883761178	0.157591103307103
4504	DPEP3	0.0361825448270042	0,213006255792189	-0,166839417635289	-0.322809577139853	-0.0108692581307253	0.0790171499139455
17244	GRWD1	0.46087824450578	0,708663109085523	0,0581323441826885	-0.097126673471451	0.213391361836828	0.0786568732919073
18972	MECR	0.552880766730895	0,772660199451227	0,0391841371563025	-0.0908901472059393	0.169258421518544	0.0658978567441914
4605	C9orf78	0.0377670354214035	0,217411758796802	-0,109482606587427	-0.212705684666451	-0.00625952850840292	0.0522945764821794
367	CAT	0.000105922693661949	0,00765269815380537	-0,261367178674466	-0.391351481104983	-0.131382876243948	0.0658522703588778
24404	LRRCC1	0.869238268954421	0,944384489382823	-0,0121977051793544	-0.158230361340176	0.133834950981467	0.0739826407874746
2109	OAZ2	0.00722412531426306	0,0908239367983334	-0,217189169145713	-0.374868826302466	-0.0595095119889604	0.0798832106571648
3476	BLVRA	0.0213988406439829	0,163230799676412	0,195405797984682	0.0293063796917551	0.361505216277609	0.0841488056277027
14316	WHSC1	0.327378214423017	0,606313194767716	0,0615504050864656	-0.0621429879044855	0.185243798077417	0.0626651880614674
2111	CKS1B	0.00723570041424945	0,090883276401622	0,235437435787325	0.0644747448773849	0.406400126697265	0.0866126226980422
1107	DPAGT1	0.0016864951394827	0,0403732885580722	0,198678678199043	0.0757776061228978	0.321579750275188	0.0622637847372413
26315	FANCI	0.988536428193983	0,995971670361984	-0,00129595010293621	-0.179075210544989	0.176483310339116	0.0900660133871888
10774	QPRT	0.193366832923236	0,475848340067871	0,0971710712652119	-0.0497147385488921	0.244056881079316	0.0744148630172601
23062	LOC391764	0.786270219158136	0,903995961364061	-0,0127053510904336	-0.105048969399091	0.0796382672182238	0.04678285612241
821	SLC6A8	0.00084389369743878	0,0272543744063206	-0,286060441420227	-0.452233387616675	-0.119887495223779	0.0841860561209626
2897	CASP7	0.0144961074070518	0,132676661338619	0,167834924429974	0.0337006639223946	0.301969184937554	0.0679547100855117
10782	GINS1	0.193687469617289	0,476314529484551	-0,139723941717075	-0.351086371084138	0.071638487649988	0.107079821040923
2219	FABP5	0.00800100700702022	0,0956046420870398	0,325892833058949	0.0861691678740191	0.565616498243879	0.121448108086879
3493	PLK4	0.0216312944005128	0,164166808998171	0,306243354192886	0.0454584903822826	0.567028218003489	0.132118071459735
2766	ALPL	0.0129221668507212	0,123872470732782	-0,268036942110529	-0.478641789981881	-0.0574320942391781	0.106696017300459
22508	LOC440090	0.753584577215032	0,887640782909609	0,0155374637839599	-0.0820045042218383	0.113079431789758	0.0494164289714014
8849	ATP5G3	0.134532531129868	0,403081384689783	0,11717103957665	-0.0366516425098272	0.270993721663126	0.0779292011318143
21641	IFI16	0.701750417815969	0,859799100244463	-0,0413975666170465	-0.254416266029132	0.171621132795039	0.107918915768153
5994	GPR155	0.0628192939169463	0,277883978014707	0,118451617373424	-0.0064041526736885	0.243307387420536	0.0632540681549094
6057	LOC440271	0.0640410777832585	0,280344919501915	0,0938024417620215	-0.00553391400809919	0.193138797532142	0.0503254964970589
21245	TCP11L2	0.679215234088165	0,847656358610206	-0,0255658259523676	-0.147388382774286	0.0962567308695505	0.0617173904667064
6285	NME1	0.0688441813740898	0,290438101691964	0,188289428311611	-0.0147002215739284	0.391279078197149	0.102838027780023
21323	PCED1A	0.682489387110426	0,848643999832926	0,0161607368118775	-0.061687146451699	0.0940086200754539	0.0394390688697177
24944	OLFM1	0.904680671776203	0,961555796440398	-0,00653470184338136	-0.114088702461067	0.101019298774304	0.054488695899574
17771	EIF4G1	0.488064232757862	0,728210181282692	-0,0493127023351728	-0.189388646215494	0.090763241545148	0.0709648684856596
24340	HEY1	0.865194328601222	0,942487327928118	-0,0108212941928402	-0.136452788815735	0.114810200430054	0.0636470634899864
1615	SPAG4	0.00391812457465741	0,0643275994408924	0,292264225898077	0.0949903616617495	0.489538090134406	0.0999423130294942
3771	SEMG1	0.0251060097109783	0,176527671038607	0,145357914618858	0.0183778077782454	0.272338021459471	0.0643302935009175
7829	KCTD9	0.105975887943981	0,35888068070353	0,115976318018151	-0.0248908680546315	0.256843504090934	0.0713657253106998
13107	PHB	0.279455340254519	0,565318831087403	0,0446122429873358	-0.0365503370277948	0.125774823002467	0.0411183509257777
10570	LOC282997	0.186751980703114	0,468470082151663	-0,0571342514200821	-0.142213310506758	0.0279448076665939	0.043102506195697
366	BUB1	0.000105249067925287	0,00762480610939614	0,412167617079476	0.207272284681522	0.617062949477431	0.103803479128218
18140	AVIL	0.507234201043446	0,741381377976897	0,0387549168632176	-0.0763579015575032	0.153867735283938	0.0583181222553069
21590	LOC197387	0.698627087625577	0,857960106089702	0,0240192059812505	-0.0982296325088962	0.146268044471397	0.0619333520493
12744	E2F8	0.26466399870732	0,550656459959557	-0,169947893198165	-0.469705393134038	0.129809606737709	0.151862275357674
7911	FKBP8	0.108456548544417	0,36349618411638	-0,10601959703697	-0.235712950548281	0.0236737564743407	0.0657048706611452
9630	LOC440088	0.157368551937468	0,433255923275561	0,0671844259809003	-0.0261937330173548	0.160562584979155	0.0473069721265333
17442	ZNF439	0.471026778100134	0,716034206378735	-0,0523259363618431	-0.195299220685518	0.0906473479618318	0.0724327106991411
20510	IL15RA	0.638118835469993	0,824939953811068	-0,0337210561793782	-0.174989599915343	0.107547487556587	0.0715690599661335
3577	CHAF1B	0.0225963919083606	0,167344477820052	0,176302144163348	0.0250609701299663	0.327543318196729	0.0766213650080106
4691	BORA	0.0392500604800398	0,221853624734226	0,183098559769498	0.00912712185858694	0.357069997680409	0.0881369053786782
10632	MCM2	0.189026308792949	0,471400770833366	0,157696066919485	-0.0783493676295914	0.393741501468561	0.119584653548559
9050	LOC286052	0.139944682060446	0,410014723185936	0,12242949613847	-0.0405398302570079	0.285398822533949	0.0825630475474984
11535	PDIA4	0.219477760708049	0,504475849870607	0,133508086948417	-0.0803223363854784	0.347338510282311	0.108330148987521
12097	STIL	0.239188046721256	0,524268087857659	-0,147274211786284	-0.393397287805402	0.0988488642328346	0.124690159046192
2652	PTTG1	0.0117684619681263	0,117662431781625	0,333066886864868	0.0748681258437447	0.591265647885991	0.130807907563909
13624	JAZF1	0.299344735696946	0,582547027906948	-0,0751350946464694	-0.217603062487549	0.0673328731946102	0.0721767087280842
18076	KNL1	0.503585136313452	0,73863025245753	-0,0527701569475598	-0.208172527957707	0.102632214062587	0.0787294985534207
841	RANBP1	0.000899566833803827	0,0283287330063168	0,240429361525622	0.0999905621431244	0.380868160908119	0.0711486972879359
21453	TPI1	0.689710315820294	0,852446214408836	0,0337971732759333	-0.133013608694634	0.200607955246501	0.0845091946312019
2980	CALR	0.0154928687391724	0,137808709366739	0,191950505038857	0.0369902267035082	0.346910783374206	0.0785055268445288
11290	ADA	0.21116386989183	0,495926484515666	0,099800054780597	-0.0571594664993965	0.256759576060591	0.0795183775075863
23494	GPR146	0.813410751840008	0,918004004641091	0,0211022422071229	-0.155102296126596	0.197306780540842	0.0892682322391649
23723	SCO1	0.828256504405531	0,925735413493768	0,0171774052662476	-0.138878235327459	0.173233045859954	0.0790604560954422
24801	RBL2	0.89352773442048	0,955253330033756	-0,00915180850524446	-0.143921375865291	0.125617758854803	0.068276567400797
9838	LOC107985971	0.163412899614621	0,44042417496256	0,0739171911446118	-0.0303232697247786	0.178157652014002	0.05281000000115
16186	MASTL	0.409352691166472	0,670578685671507	0,0648257500257992	-0.0898891801063059	0.219540680157904	0.078381229249281
21493	NUF2	0.693416188387806	0,855438060536113	-0,0541331644870851	-0.324722320996713	0.216455992022543	0.137085093795674
9814	FAM207A	0.162831284221051	0,43992984523346	0,0804582273695973	-0.0328489971105362	0.193765451849731	0.0574033774891267
12230	GFPT1	0.244506530429192	0,530097355219135	0,0923532222101651	-0.063747055100396	0.248453499520726	0.0790830698194942
15831	HELLS	0.392920292314048	0,658027525653579	0,095764203196144	-0.124934994527691	0.316463400919979	0.111809987550353
20734	RFC3	0.649939847473608	0,831154386792838	0,0379202098266667	-0.126713835886712	0.202554255540046	0.0834064228208524
7828	MRPL27	0.105909662320237	0,358737186563757	0,107668018669052	-0.0230827458900998	0.238418783228203	0.0662405731798406
22673	RB1	0.763095426000486	0,892383584006294	0,0201590589281844	-0.111645552987965	0.151963670844333	0.0667744702718151
16179	LOC100289361	0.409030997283316	0,670341609059097	-0,0373124402590312	-0.126302088117756	0.0516772075996933	0.0450836773391662
549	DUSP5	0.000270574812042045	0,0130426607130003	0,494504863494006	0.232045878413392	0.75696384857462	0.132966209922803
19928	CENPE	0.604051321152047	0,803689303326329	0,072471313039912	-0.202865855586055	0.347808481665879	0.139490517925403
3969	GMDS	0.0279180756465186	0,186507376106687	0,154553418128753	0.0169650645177309	0.292141771739776	0.0697046127171331
12175	ARNTL2	0.242370959875678	0,527755963089062	-0,0933337170033688	-0.250375324096434	0.063707890089696	0.0795599635841658
17762	CCNB1	0.487293418981951	0,727428499285352	0,100956703959245	-0.185309232409934	0.387222640328424	0.145027218547388
6031	POLD1	0.0635015486659208	0,27912171034002	0,131471120309924	-0.00747051982711805	0.270412760446966	0.070390210812581
15788	PSMG1	0.390839897333498	0,656331751098079	0,0735918902717804	-0.0952636572828317	0.242447437826393	0.0855451078418223
17643	HMMR	0.480691849976166	0,722413671264413	0,102609869944069	-0.183976350827571	0.389196090715708	0.145189480102577
15610	AIFM1	0.383402037399482	0,651243114775609	0,07253892728275	-0.0913076722587818	0.236385526824282	0.0830074891247679
12348	BRICD5	0.248705082936766	0,534047236319108	-0,0463188650080496	-0.125311020204524	0.0326732901884249	0.0400187765981148
4295	CAMK2G	0.0329193455163579	0,203165379278592	-0,127406982629451	-0.244353191329672	-0.0104607739292312	0.0592469491221009
1072	ACOX2	0.0015517902283118	0,0383190914514425	0,269334695977011	0.104043052781645	0.434626339172376	0.0837395729502246
9555	C1orf106	0.15471427671408	0,429330093885278	0,134521269556199	-0.0512445374510121	0.32028707656341	0.0941121344480279
20658	ADAMTS5	0.646021018468682	0,82911691962297	-0,0358581824357626	-0.189690952189807	0.117974587318282	0.0779343117167047
23004	ESCO2	0.782533700482809	0,901949490466989	0,0224495807428677	-0.137841444747861	0.182740606233596	0.081206174509877
3830	AMPD3	0.0260596196478096	0,180331733844967	-0,142088551674194	-0.26703020795775	-0.017146895390639	0.0632975795909567
9837	C8orf71	0.16341090704225	0,44042417496256	0,0686717288366245	-0.0281709471717824	0.165514404845031	0.0490621556875437
11010	HPS5	0.201099932706015	0,484301972361489	0,0855088288314946	-0.046009694559541	0.21702735222253	0.0666295329328436
19175	SIGLEC1	0.562973929614883	0,778371361164747	0,0760204583712022	-0.182893474448201	0.334934391190605	0.131170225826443
2792	PCK2	0.013235553563713	0,12566189156783	0,115535430415988	0.0244371052348994	0.206633755597077	0.0461519693293179
21469	CD1E	0.691855586851157	0,854462058294214	0,0239057740544407	-0.0949513258425265	0.142762873951408	0.0602150392788477
24935	TMEM97	0.90360360303931	0,960860217950162	0,00912280850030639	-0.139342728955535	0.157588345956148	0.0752151800541016
14423	LMNB2	0.331854963620529	0,610076569395988	0,0907666594855145	-0.0933415574619029	0.274874876432932	0.0932723709787422
2834	RUVBL2	0.0138625251661101	0,129677015833897	0,142836613039384	0.0294400376590265	0.256233188419742	0.0574486441830918
16787	PTPA	0.439242237451788	0,693781374041471	0,0347529882465822	-0.0537290607326629	0.123235037225827	0.0448265190668186
5702	PXMP2	0.0570340678281198	0,265215417127779	0,142070128507931	-0.0042960130944826	0.288436270110345	0.0741515902148276
3434	CCND2	0.0209516848555775	0,161774584724997	0,16669142546044	0.0254973217470084	0.307885529173871	0.0715313473777842
20581	PIR	0.641754389311306	0,826775547944535	-0,0435318316410351	-0.227894786079382	0.140831122797311	0.0934014253476894
17154	MCM6	0.456017304101464	0,70484032415844	-0,0642397366191021	-0.233961536909832	0.105482063671627	0.0859839662909678
10182	DHFR	0.174151912503127	0,453498156228213	0,142874370441495	-0.0637855425288112	0.349534283411801	0.104697445820717
17649	IGF1R	0.481010727766193	0,722630275151756	0,0454755142836397	-0.0816286886108368	0.172579717178116	0.0643931626838627
13843	DMTN	0.308494174582552	0,590855069408373	-0,0883883280579793	-0.259197887291791	0.0824212311758321	0.0865350435723449
842	IDE	0.000899596198050868	0,0283287330063168	0,228845371878015	0.0951725952202559	0.362518148535774	0.0677209144757617
1973	BLM	0.00615585376200062	0,0827280600605405	0,210674578037095	0.0607488394765539	0.360600316597637	0.0759549429033613
22544	RCC2	0.755230541831392	0,888260194138545	-0,024542009345412	-0.179684176935375	0.130600158244551	0.0785976750512451
16116	CYB5R2	0.405197025921257	0,666654203419095	0,0553387459277435	-0.0755669224051073	0.186244414260594	0.0663190500804702
1320	PRIM1	0.00244157835181585	0,0490195149785725	0,296071039612319	0.106084327589273	0.486057751635366	0.0962505171070455
21762	BMS1P20	0.708887653589106	0,863700935890571	-0,0239769586916809	-0.150531246210461	0.102577328827099	0.0641145661509143
1549	LARP4	0.00353545504942852	0,0605181346905082	0,177854541412372	0.0591635913245596	0.296545491500185	0.0601308649443477
1698	CABIN1	0.00441661885414588	0,0689674021894453	-0,165304746955807	-0.278405180003092	-0.0522043139085222	0.0572986134130866
2983	NUP37	0.0155290784838771	0,138033361045928	0,152403941912254	0.0293254217503514	0.275482462074156	0.0623536829718702
16232	EZH2	0.411863552978343	0,672779824249677	0,0964836937750196	-0.135028209150062	0.327995596700101	0.117287888903894
3701	GMNN	0.0240214693825219	0,172096530850464	0,279970363142185	0.037268577889887	0.522672148394483	0.122956874639228
4963	LOC389939	0.0436493614948367	0,233198230915896	0,103597994718857	0.00298529385220327	0.204210695585511	0.0509721147486208
14145	DPEP2	0.321293071241234	0,60224949483751	-0,0835934151605391	-0.249479541481579	0.0822927111605008	0.0840407482674259
13643	GTSE1	0.300221691211905	0,583438502250725	-0,0867468031376782	-0.251532076160033	0.0780384698846767	0.083483037161585
868	CSRP1	0.000979577619874937	0,0298978825786677	0,147781101901302	0.0608145918894664	0.234747611913137	0.0440587211100259
6660	WDR18	0.077521820486127	0,30863229282127	0,107038792271005	-0.0119331427076933	0.226010727249704	0.0602732166949469
12437	RFX2	0.251878392646613	0,536983997993518	-0,063975455800211	-0.173815329401216	0.045864417800794	0.0556467582416332
14987	VDAC1	0.356028967782108	0,629886440297764	0,0674482519080042	-0.0764104727140557	0.211306976530064	0.0728812898954411
2745	FANCL	0.012710170574196	0,122772376238545	0,172362013823905	0.0372573525435726	0.307466675104238	0.068446331710961
24000	HPDL	0.845303938881007	0,933868271328082	-0,0183014285673737	-0.203169060809907	0.16656620367516	0.0936571037533431
14478	CMC2	0.33424513438562	0,612136326718796	0,078903380570202	-0.0819371520107745	0.239743913151179	0.0814845641984355
4581	CALU	0.0372863515054759	0,215788278808634	0,177051042661753	0.0105480373817184	0.343554047941788	0.0843532696967587
14661	MPV17	0.342183929901355	0,618835449351245	0,0635430470903724	-0.0681383771434123	0.195224471324157	0.0667120612854047
15856	TTTY1	0.393889662095305	0,65867711846979	0,0497707556317782	-0.0651672186181664	0.164708729881723	0.0582295432085349
291	CCHCR1	5.49290886012978e-05	0,00500496489437598	0,210036944904917	0.109830511493317	0.310243378316517	0.0507662927086671
950	SDC1	0.00118528300947282	0,0330818726275492	0,449641630501459	0.180494647064685	0.718788613938232	0.136354464255628
12751	LOC285014	0.264891022950536	0,550766586766702	-0,0698164904990861	-0.193018954809668	0.0533859738114954	0.0624164751970512
23596	SCLT1	0.82045075594487	0,92192775986564	-0,00937546260395067	-0.0907874665260076	0.0720365413181062	0.041244713342206
17449	VIPR1	0.471230069088163	0,71606769911586	-0,0466190062232726	-0.174057394808049	0.0808193823615041	0.0645624668691853
4274	ATAD2	0.0325440493992603	0,201681821571961	0,232328081000713	0.019540169874109	0.445115992127316	0.10780199447622
5098	MYDGF	0.0460405537896459	0,239401545972661	0,197968690301855	0.00351829449082	0.392419086112889	0.0985118956435828
13759	BRCA2	0.305020758249334	0,587806192672512	0,0784094530863132	-0.0720285487511198	0.228847454923746	0.0762144642391996
18925	NOC4L	0.550131450853325	0,770765411856059	-0,0314062763397524	-0.134942904090171	0.0721303514106662	0.0524534261074459
12772	COMMD4	0.265728346774277	0,551658872120259	-0,0808795096988384	-0.223855642177973	0.0620966227802958	0.0724341536234006
3438	B9D1	0.0210187450465315	0,162080791213671	0,186830115354611	0.0284937348430889	0.345166495866133	0.0802159179387411
10681	ZFP36L1	0.190656642490417	0,473223807558983	-0,0744017433186931	-0.186181848326903	0.0373783616895173	0.0566297126507194
328	TBC1D7	7.54836174358507e-05	0,00610197596436458	0,205629370221421	0.105570431979663	0.305688308463179	0.0506915691334397
16338	FDXR	0.417159020636851	0,676979684836245	0,0533141661741479	-0.0760754494856628	0.182703781833959	0.0655509918716207
22401	LYST	0.747253982692986	0,884489056341436	0,0268573677545518	-0.137381473992472	0.191096209501575	0.0832062057334601
2130	ADCY3	0.00738158231059893	0,0918306125748216	0,154291106825093	0.041967628263658	0.266614585386527	0.0569049949845375
4959	DHDDS	0.0435947500043978	0,233094332802301	0,130104782502125	0.00378232255407573	0.256427242450175	0.0639971183393021
9820	LOC442683	0.163002059806636	0,440086092041789	0,0580995289586487	-0.0237539425865083	0.139953000503806	0.0414683683892192
4820	TPPP3	0.0413035174749194	0,227212192084541	-0,170686182183782	-0.334560633438544	-0.00681173092901985	0.0830215992789581
6950	CCNE2	0.0846874966369177	0,32305038949164	-0,171809668863974	-0.367370854560608	0.02375151683266	0.0990746407942712
4931	TXNDC11	0.0430948349856997	0,231729780905664	0,257732235822519	0.00809643276376021	0.507368038881278	0.126469766632539
1746	IDH2	0.00467416054503443	0,0709824552414594	0,234470630615887	0.0729969337967089	0.395944327435064	0.0818053360286946
7706	VARS2	0.102558489767818	0,352813597086423	0,116168363327693	-0.0235362844883353	0.255873011143721	0.0707767635502805
767	MYBL2	0.000706596908096534	0,0244268800758534	0,415477377240755	0.177735061604492	0.653219692877018	0.120444322524203
13707	DEPDC1	0.302838926078255	0,585787880505067	-0,12196108470193	-0.354901490455486	0.110979321051625	0.118011592864373
14005	LOC391040	0.315941695245906	0,598157375897551	0,0565993809089967	-0.0544799491732545	0.167678710991248	0.056274688089891
22811	PLPPR2	0.771819671248051	0,897000500885746	0,0187367536992048	-0.108595240545747	0.146068747944157	0.0645085656772737
9207	GPS1	0.144566090908987	0,416332127777971	0,0846464381488402	-0.0293500456952315	0.198642921992912	0.0577525680693178
12622	STMN1	0.260170162034368	0,546538729705377	0,0681165794908167	-0.0508985715251311	0.187131730506765	0.0602951106784169
13059	SEMA3C	0.277563579417082	0,563565227677764	-0,0871658590514057	-0.245120732341302	0.0707890142384909	0.0800226398564452
17451	TSPAN2	0.471496244791248	0,716381159876126	-0,0490975689620431	-0.183392111117065	0.085196973192979	0.0680359115089419
19136	MRPL4	0.561197667662238	0,777587475596681	0,0342267733963091	-0.0818154633423955	0.150269010135014	0.0587889814683652
9778	LOC101928893	0.161741186233362	0,438593531701533	0,0885673910524579	-0.0358345881168537	0.212969370221769	0.0630241699363357
11151	LOC440096	0.205944013019584	0,489696485087819	0,0650626878408667	-0.0360915310124528	0.166216906694186	0.05124645702069
15549	GAPT	0.38047614028564	0,64880859603021	-0,0863358695908912	-0.280148520310165	0.107476781128383	0.0981888030745772
25490	MCPH1	0.940193318990511	0,977930532041622	0,00410931003320442	-0.103844056836089	0.112062676902498	0.0546910216718509
23853	HARBI1	0.835890008450877	0,929143288711647	-0,0154063049598109	-0.161983655281527	0.131171045361905	0.074258592163721
6204	FLJ33297	0.0672591618234759	0,287399019784652	0,0825124810315242	-0.00592670913745437	0.170951671200503	0.0448048060606467
4326	BAG1	0.0334004278939915	0,204714661110314	-0,142034664489907	-0.272769549169111	-0.0112997798107027	0.0662325281611112
22884	PTGES3L-AARSD1	0.77592796188264	0,899044306472566	-0,0163320612385377	-0.129415087496859	0.0967509650197836	0.0572897948361394
3092	MPZL1	0.0167867219255179	0,143952112501651	-0,112578595844352	-0.2045951706781	-0.020562021010603	0.0466171703055375
1027	GNA12	0.00140563462412502	0,0362483961302595	-0,17721111467717	-0.284960815154271	-0.0694614142000701	0.0545878407948453
5744	LOC442072	0.0580258309131528	0,267854266480196	0,0852960364821825	-0.00293281837725903	0.173524891341624	0.0446982465960755
14938	MRRF	0.354548546358929	0,629324856520752	0,0524756256562913	-0.0591036211552124	0.164054872467795	0.0565279544535679
1601	STOML2	0.00383961567920512	0,0635898874041996	0,223501884290013	0.0729819262669817	0.374021842313044	0.0762559846442845
20530	ANKH	0.638895610808771	0,825114416768289	-0,0267184655665722	-0.138910352843231	0.085473421710087	0.0568383285894431
44	EPHB2	1.74575375014208e-07	0,000105201501556857	0,315629288267938	0.201266873793744	0.429991702742132	0.0579379547839966
7413	E2F7	0.0956055591000254	0,341929344047438	0,154849634064681	-0.0275478266864883	0.33724709481585	0.0924056726355813
17198	NINJ2	0.458340178352074	0,706645530236378	-0,0473536434297945	-0.17311084154448	0.078403554684891	0.0637107470284729
1147	LOC389081	0.00178015012138083	0,0411285752644663	0,155528537062107	0.0588171576747305	0.252239916449483	0.0489956385741411
18919	KIFC1	0.549905628351312	0,770630802279863	0,0444813404696744	-0.102076588027288	0.191039268966637	0.0742487527351853
10356	EPHX2	0.179668733236023	0,459998967679962	-0,100831360213426	-0.248558815072521	0.0468960946456684	0.0748412547892864
3770	IKBKE	0.0250966685851209	0,176508797754504	-0,186086428773722	-0.348635093614469	-0.0235377639329754	0.082349933210507
2842	LOC401061	0.0139432357948751	0,130086170690047	0,12953826403583	0.0266104157713608	0.232466112300299	0.0521450080096597
3444	GPN2	0.0210658497720951	0,162182775406469	0,109469164737251	0.0166607718137454	0.202277557660757	0.0470183188899952
15101	GLDC	0.360661626349112	0,63323918668672	0,138731511774078	-0.160038405847931	0.437501429396086	0.151361949269691
1922	KCNH8	0.00582228326635109	0,0803214572358476	0,215953370814055	0.0633113620755418	0.368595379552569	0.0773310518240765
17652	DDRGK1	0.481158102277596	0,722745699178023	0,0508846552640171	-0.0913859795655824	0.193155290093617	0.0720767364500497
1121	TYW1	0.00172853756217339	0,0407465425482447	0,177199238962692	0.0673252806244568	0.287073197300927	0.0556640261523671
22872	LOC388353	0.775079049420414	0,898531872830635	0,0150744085065249	-0.0888957730943885	0.119044590107438	0.0526730719019309
4465	MBOAT2	0.0354942858740233	0,210779617010017	-0,138862836829119	-0.268191026571528	-0.0095346470867109	0.0655198724514739
19707	LOC391012	0.59094516912188	0,795004249089659	-0,029336431056178	-0.136874002247275	0.0782011401349195	0.0544803724711194
22247	AOC3	0.737831886591097	0,87938205029725	0,030206140594662	-0.147631102666638	0.208043383855962	0.090095388474933
17081	psiTPTE22	0.452941637670322	0,703048355248239	-0,0397699375466308	-0.14412735086302	0.0645874757697587	0.052869250110701
18396	KLHL3	0.521596652358382	0,751794357568634	-0,0397839369301978	-0.162063598701331	0.0824957248409349	0.0619489676505295
14444	RPS6KA5	0.332639817189334	0,610611548148577	0,0544671109634874	-0.0561922329613644	0.165126454888339	0.0560619159207374
20817	LOC283070	0.654691037328571	0,833892148473222	0,0228798755978965	-0.0779198918566009	0.123679643052394	0.0510668858808842
5515	C1orf63	0.053291053481219	0,256212562657212	0,0867724284327877	-0.00124443442081924	0.174789291286395	0.0445908478208303
6042	ARAP3	0.0636836385009242	0,279359279216569	-0,107330963767036	-0.220839530698402	0.00617760316433041	0.0575053810179018
2158	STMN3	0.00750152884346201	0,0921479782927943	-0,151970491684993	-0.262832787590523	-0.0411081957794621	0.0561647348646531
327	ABCC13	7.49093370913474e-05	0,00607407055956293	0,224608717991439	0.115367139434277	0.3338502965486	0.0553436517415032
6942	PINLYP	0.0844924247497717	0,322719193638749	-0,0961880889254152	-0.205604275100104	0.0132280972492742	0.0554321109463545
5526	LOC101928595	0.0534887867362061	0,256648496378804	0,0843707082654749	-0.00128173535344349	0.170023151884393	0.043392992604677
309	IFI27L2	6.51264971249404e-05	0,0055884435963359	0,274675550714789	0.142249011478776	0.407102089950801	0.0670895492870918
4844	SNCA	0.0417047221574742	0,228259680547312	-0,254591754200554	-0.499511132834145	-0.00967237556696227	0.124080345367311
21343	C5AR2	0.683283583750005	0,848813151687234	-0,017040529519827	-0.0993442649602603	0.0652632059206064	0.0416964797781343
784	STRADB	0.000760299009769815	0,0257087826176674	-0,324528370647977	-0.511377153171411	-0.137679588124542	0.0946607883635615
19515	NRG1	0.580811654906807	0,789135986810879	0,0266218495512389	-0.0683591309449571	0.121602830047435	0.0481189889058352
1642	NPRL3	0.0040887628239618	0,0659864495765994	0,137173622784946	0.0441392695050991	0.230207976064793	0.0471327942704676
8872	LOH12CR1	0.135014897671968	0,403449383622804	0,058516302684131	-0.0183998670138559	0.135432472382118	0.0389670468449733
11876	ZWILCH	0.231049831904522	0,51582320577829	0,123765782983176	-0.0794911260120776	0.32702269197843	0.102973425815168
3231	PES1	0.0182787979196214	0,149944539581801	0,124617115399113	0.0213818804665207	0.227852350331705	0.0523007353520807
19584	CCDC12	0.584548613670651	0,791387111260109	0,033143563074703	-0.0862845246582434	0.152571650807649	0.0605043114805171
678	MTHFD2	0.000514095195159825	0,0200838314517297	0,331566242055171	0.146714628452351	0.516417855657992	0.0936489884365439
4679	NUS1P3	0.039031199973109	0,221182361035902	-0,144276053475712	-0.281205395827181	-0.00734671112424326	0.0693707463438696
11239	LOC389050	0.209312215228288	0,493779014289746	0,0778096680915993	-0.0440665356941731	0.199685871877372	0.0617445689359647
10354	LARP1	0.179515472714488	0,459711489185305	0,0713504868984219	-0.0331477005553278	0.175848674352171	0.0529405686959428
9579	DSC2	0.155628976572155	0,430754567589553	-0,113773152282331	-0.271237507528109	0.043691202963448	0.0797741350273761
18560	POLR2J	0.529644696057785	0,756625400085001	0,060442187383391	-0.128983417252803	0.249867792019585	0.0959662505098605
16866	SLAMF7	0.442834651516638	0,69617934216552	0,0775641495819541	-0.121477950573545	0.276606249737453	0.100838131583198
5510	BCL2L12	0.0532050718576572	0,256031303140795	0,15691243719765	-0.00219225648335689	0.316017130878657	0.080605158528652
1901	AVEN	0.00569234764735991	0,0793479170605967	0,249646105370776	0.0736700116429804	0.425622199098572	0.0891524982953736
1385	RBKS	0.00274291198138359	0,0524859271831379	0,192266822718028	0.0673965943782335	0.317137051057822	0.0632613929732208
3240	SNRPA1	0.0184400512653054	0,150906777561596	0,134776775561102	0.0229681006987431	0.24658545042346	0.0566441866273789
1884	DHX37	0.00557905305284331	0,0785183607728983	0,163843449135058	0.0486289885129895	0.279057909757127	0.0583696159326039
22322	MAD2L1	0.741626021580353	0,880831576987671	-0,0388681238554222	-0.271191226662542	0.193454978951698	0.117698856635753
3296	SLC25A19	0.0191869756354785	0,154326937184223	0,150792471457589	0.0248949285056502	0.276690014409528	0.0637818481229396
1197	HIST1H4J	0.00193893934452202	0,0429403307639421	0,347082188380753	0.129451401599628	0.564712975161877	0.11025547809657
23955	LOC283888	0.842600658586051	0,932615090938612	0,0119696854014583	-0.106835714562142	0.130775085365058	0.0601888472085287
11197	LOC348120	0.207646363102963	0,491667103194151	0,052948871009066	-0.0296824486600016	0.135580190678133	0.041862439550091
1678	COX19	0.00427799469092767	0,0675989447139137	0,133027683060092	0.0423416888031445	0.223713677317039	0.0459430754322383
10754	CLEC10A	0.19279285763383	0,475321389531747	-0,106906369862375	-0.268299016054923	0.0544862763301721	0.0817642743952681
20246	NLRP1	0.62180252242627	0,814338332615458	-0,026717241346759	-0.133430004294921	0.0799955216014034	0.0540625105109259
26461	SLC35E2	0.997121428643045	0,999156293430722	-0,000139259865803036	-0.0762201991687954	0.0759416794371893	0.0385439048443265
8535	SHCBP1	0.125235052216892	0,389057692973742	-0,237086712879737	-0.540835219439421	0.066661793679948	0.153884187560001
5939	LTBP2	0.0616950067501175	0,275440832459903	-0,0944603781709411	-0.193596474175819	0.00467571783393714	0.0502240414755205
10084	FOXM1	0.171356663328077	0,450567426432364	0,144446075797664	-0.0631243623703864	0.352016513965714	0.105158733455987
23295	KMT5B	0.801132043647454	0,911870192629845	0,00938027509927	-0.0640145589743414	0.0827751091728813	0.0371830780023919
6550	UBE2SP2	0.0748667816290722	0,303027143069499	0,0698680212515481	-0.00708393233999052	0.146819974843087	0.0389851755773556
25540	NSDHL	0.942714392711645	0,978685648372072	-0,00588049315383327	-0.16717484788853	0.155413861580863	0.0817144782619246
20800	B4GALT2	0.653761134668743	0,833388292583736	0,0251931055366831	-0.0854788418449203	0.135865052918287	0.0560683010474485
22377	FAM225B	0.745090201145202	0,882839129157427	-0,0210831226547896	-0.148877554107453	0.106711308797874	0.0647428442744336
24690	PMS2L2	0.887240013990515	0,952748597169632	0,00549718180341	-0.0709122158855617	0.0819065794923817	0.0387103074793425
10330	LOC390937	0.178831115406756	0,458956384753988	0,0709256754496597	-0.0327861102012299	0.174637461100549	0.0525421640950462
2676	APOBEC3F	0.0120640266376866	0,119499070603507	0,14485933759748	0.0321635297078917	0.257555145487068	0.0570936233890575
5157	NEIL3	0.0471207724184134	0,242234125335912	-0,199442534064985	-0.396319708630442	-0.00256535949952905	0.0997413432587884
13503	C19orf54	0.294987157529935	0,579247906532342	0,0797145042429145	-0.0700751254119669	0.229504133897796	0.0758859878042749
869	ASPHD2	0.000979870260639722	0,0298978825786677	0,236089042236536	0.0971512538381205	0.375026830634951	0.0703882594559274
14605	CHMP1B	0.340112956963529	0,617466282361381	-0,0537858410343963	-0.164768880988505	0.0571971989197121	0.0562259058644008
14788	TRIM26	0.34702645633695	0,622221158356385	-0,0448532858656341	-0.138743700273646	0.0490371285423773	0.0475664894767465
710	UCHL1	0.000580624474167026	0,0216834618768151	0,349448193509453	0.152704295240632	0.546192091778274	0.0996738232078718
2535	AP1S1	0.0106770634573208	0,111677450718288	0,165468357256437	0.0389391445875169	0.291997569925358	0.0641018628031923
16135	MID1IP1	0.406395663001234	0,667771409902732	-0,059866542172286	-0.201845604161792	0.0821125198172197	0.0719290206633266
7300	NTMT1	0.0926665135504736	0,336582548875453	0,062649580488233	-0.0104837201696174	0.135782881146083	0.0370505807017138
25543	MAK	0.942953930091137	0,978836607147418	0,00558965643198217	-0.148372319064133	0.159551631928098	0.0779997695550718
4201	ANKRD39	0.031398888290084	0,198094456981285	0,146327761998615	0.0132106420773305	0.279444881919899	0.0674394092712651
23304	TMEM126B	0.801829850696305	0,912283456462714	-0,0198660827087771	-0.175865004983628	0.136132839566074	0.07903172162522
9244	CASS4	0.145992732967737	0,418757822873167	0,10631835529148	-0.0373762317149669	0.250012942297928	0.0727981349725984
5890	UTP4	0.0608057562888055	0,273724818345417	0,0892147231336749	-0.00409197176008601	0.182521418027436	0.0472707671891516
25726	LOC389276	0.954629288769932	0,983850734984592	0,00281025290370395	-0.0945454417347048	0.100165947542113	0.0493220596981844
4063	GNGT2	0.0295952454052285	0,193137566310518	0,171669122078829	0.0172074353491947	0.326130808808462	0.0782529318110958
25643	COA4	0.949360883622114	0,98156064719832	0,00373194359333952	-0.112087738067809	0.119551625254488	0.0586762312603559
21392	MARCO	0.686040881580708	0,850335357849311	-0,041459234301476	-0.243562327337291	0.160643858734339	0.102388882919721
23341	ZBED3	0.804176585009794	0,91353164609634	0,0138398498277996	-0.096168076910374	0.123847776565973	0.0557318968346522
19687	ABCC10	0.590189888254943	0,79488068017451	0,043365797307916	-0.115275562780128	0.20200715739596	0.0803704258073955
25266	LOC392895	0.925646560275168	0,971367989149808	0,00545009230825722	-0.109655144709019	0.120555329325534	0.0583142813866791
3147	ATOX1	0.0174036839044902	0,146589933920531	0,17566663757024	0.0312695887428741	0.320063686397606	0.0731540141432594
12675	LOC442119	0.262151231677146	0,548397625871363	0,0659068086133886	-0.049728522673575	0.181542139900352	0.0585828362083799
311	CCNB2	6.66565815750354e-05	0,00568295582142143	0,351475217951312	0.181776967622696	0.521173468279927	0.0859720354774536
15086	APOL3	0.360052926961263	0,632825358503108	-0,0901802753340997	-0.284144481849755	0.103783931181556	0.0982655838326469
5654	THOP1	0.0559311254846775	0,262257494253647	0,130051901657994	-0.0033289098381119	0.263432713154101	0.0675729999322283
6414	PHF19	0.0716832905994044	0,296333403530279	-0,119039543771231	-0.248690483239827	0.0106113956973662	0.065683382981821
14737	IRS3L	0.344868648062377	0,620414860193893	0,0374545216957631	-0.0405973305400057	0.115506373931532	0.0395424030389249
4838	VWCE	0.0415919171726648	0,227947433615793	-0,170883942678869	-0.335183785823028	-0.00658409953471001	0.0832371100843802
7868	NQO1	0.107071629761967	0,360829214938811	-0,100251368898212	-0.222403354402279	0.0219006166058546	0.061884284670354
1846	MAPK1	0.00534987565373946	0,0768158143679877	-0,125231485271725	-0.212853419458989	-0.0376095510844602	0.0443907702051325
9694	CREB3	0.159362218553763	0,435887066737469	0,12022048414451	-0.0476783924729189	0.288119360761938	0.0850604419858543
1739	GINS2	0.00463256079480739	0,0706338984901196	0,265293909250734	0.0827819312548595	0.447805887246609	0.0924636890300081
18757	PBX1	0.541198434233626	0,765041130442214	-0,0457129079833527	-0.193095942329333	0.101670126362627	0.0746667654677093
5049	RGS14	0.0450665600209065	0,236668615360336	-0,0996094666509907	-0.197003588749418	-0.00221534455256316	0.0493415277065442
7703	DSCC1	0.102508901979168	0,352811703468987	0,126253348409744	-0.0255574678892978	0.278064164708786	0.076909955520747
7127	LINC00926	0.0885239705635361	0,329340968078036	0,118702929182651	-0.018080312395391	0.255486170760693	0.0692967291937103
18710	MPP7	0.537933177540101	0,762335553312441	-0,0385728830279307	-0.161937304363739	0.0847915383078773	0.0624985253955161
23832	LOC389767	0.834571581162623	0,928527420045609	-0,0108063146083089	-0.112787461597658	0.0911748323810401	0.0516653929549755
26161	RAD54L	0.980246203475138	0,993460163521419	-0,00251128036909414	-0.202418144685546	0.197395583947358	0.10127623589471
26028	MEGF6	0.97273699468534	0,990885892139482	0,00317583039837893	-0.179982274545661	0.186333935342419	0.0927910279907991
664	TCN2	0.000491946900321442	0,0196445362379865	0,400540875112721	0.178018297456386	0.623063452769056	0.112733743004178
7791	TIMELESS	0.105150388390531	0,357828945483587	0,12946403378314	-0.0274107503684941	0.286338817934774	0.079475448229344
2735	CISD1	0.0126185444838412	0,122332982445722	0,142950085069433	0.0310172436085066	0.25488292653036	0.0567070915494777
5022	SCGB3A2	0.0446155052118437	0,23555956206532	-0,117699000142725	-0.232535152595136	-0.00286284769031329	0.0581779585447392
6903	KLC1	0.0834267067302439	0,320401790945757	0,0595504225856665	-0.00795486736893743	0.12705571254027	0.0341993342397731
19345	C19orf33	0.571031745744875	0,782678042823745	0,0598981157320729	-0.14839384525305	0.268190076717196	0.105524269253245
1564	TMEM106C	0.00363030157169185	0,0615456816965534	0,225190287817022	0.0744720580272984	0.375908517606746	0.0763564325117627
15694	SPANXN3	0.386763809652472	0,653437136035127	-0,0536945509983745	-0.175839451146728	0.0684503491499789	0.0618806951079891
761	ELL2	0.000696172697079889	0,0242562668371528	0,502438331747519	0.215292896754157	0.789583766740881	0.145472787589934
24233	PNPT1	0.858562740320354	0,939243271861529	0,0162174464403033	-0.163145441394374	0.195580334274981	0.0908683061045162
12242	NAXE	0.245002729834651	0,530568874897243	0,0580948493435042	-0.0402038519231094	0.156393550610118	0.0497998029815625
10692	MGC35030	0.190874116216428	0,473304192306849	0,077376942141071	-0.0389303529806462	0.193684237262788	0.0589232645777304
14373	CENPF	0.329492282674015	0,607803477090781	0,0907457474504041	-0.0924204569099167	0.273911951810725	0.0927951312935878
22352	UBA5	0.743861537516018	0,882398848417924	0,0303662091895221	-0.152782175822703	0.213514594201747	0.0927861037071293
11093	PFKP	0.203944813861051	0,487444735495785	0,0666809202166986	-0.0365304481709385	0.169892288604336	0.0522886441522856
26464	BLOC1S3	0.997326951897147	0,999219093567504	0,000201196552686858	-0.118168568347595	0.118570961452969	0.0599681470360386
23279	IGHV4-31	0.800260135069271	0,911448340343755	-0,0233651700163444	-0.205367807413153	0.158637467380464	0.0922056483727343
6133	SCD	0.0658183729372297	0,284493252744686	0,131474228256249	-0.00869163952922478	0.271640096041723	0.07101042547372
15600	CKAP2L	0.383005568372258	0,650964727123887	0,0689424533282601	-0.0866506278223401	0.22453553447886	0.0788261155717412
7066	ACO2	0.0870960907324823	0,326826046670219	0,108593476268903	-0.0159737654866934	0.233160718024499	0.063107894788558
15247	MRPL52	0.366943692453585	0,638126320286404	0,0476122143482804	-0.0562794839983928	0.151503912694954	0.0526333109432594
11731	TRAM2	0.226495501506667	0,511846189516516	0,140128420181163	-0.0877500633892907	0.368006903751617	0.115447136526922
17093	LOC441460	0.453300492673462	0,703168698486915	0,040797976815205	-0.066342251758544	0.147938205388954	0.0542790719065629
6155	CDKN2A	0.0661438310629628	0,284939671914616	0,127904743052582	-0.00862136597129964	0.264430852076464	0.0691664614447744
3573	PALM2-AKAP2	0.022557786748027	0,167344477820052	0,127910064476928	0.0182139699254861	0.237606159028371	0.0555739173164853
5930	MTFP1	0.0615402116573105	0,275166730538548	0,166527865402558	-0.00813792446006503	0.341193655265181	0.0884886759509194
584	PAICS	0.000336845539546094	0,0152935950018231	0,307317255603121	0.141524755169272	0.473109756036971	0.0839933157919611
24288	SGO2	0.861829703927574	0,94085205038042	-0,0171525094800447	-0.211390174227245	0.177085155267155	0.0984041224489168
17550	GOT1	0.476398098477716	0,719704414456218	0,0566712641061019	-0.100070047871761	0.213412576083965	0.0794078289437211
1732	SQLE	0.00459964188621775	0,0704154183678196	0,207198912513503	0.0647714360958624	0.349626388931143	0.0721561950805616
11646	DDX19A	0.223405673354105	0,508595114436547	0,083897355969021	-0.0516274761907315	0.219422188128773	0.0686591974634489
4793	NUS1	0.0407609121989442	0,225437797022639	0,189002790102145	0.00803500921826336	0.369970570986027	0.0916813723671116
9783	ZDHHC24	0.161961207532473	0,438965697406064	-0,0975104747856356	-0.234546186721876	0.0395252371506048	0.0694246349944479
3910	EIF4H	0.0270762093785657	0,18357252150149	-0,163887012592294	-0.308982339845709	-0.0187916853388792	0.0735077739345429
8525	DDX39A	0.125012086772281	0,388820584254198	0,115001421390699	-0.0322474166423961	0.262250259423793	0.0745987793208281
19092	ALDH16A1	0.559008698159034	0,776321697940844	0,05263765581683	-0.124830789761963	0.230106101395623	0.0899085492624889
7377	ALG10	0.09451914032891	0,339683164730622	0,13231107150121	-0.023022830801908	0.287644973804329	0.0786948111356167
19923	KIF18A	0.603663654759126	0,803400180993737	-0,0675330065585308	-0.323833330432109	0.188767317315048	0.129846126841454
18737	RTN1	0.539968575393835	0,764092452403215	-0,0571928946735661	-0.241028690983658	0.126642901636526	0.0931343580254468
4308	LOC149329	0.0331934114281065	0,204299745593371	0,115418456706199	0.00930861995088242	0.221528293461516	0.0537570577915181
4927	HIST1H1C	0.0430312957728894	0,231575970655198	0,236965769547293	0.00751483238113898	0.466416706713448	0.116243768407654
19630	COA7	0.586634455101573	0,792352167806421	0,0256310614205938	-0.0672424718140372	0.118504594655225	0.0470513200855187
15886	SMIM14	0.395487074398495	0,660096041291228	0,0439097894864671	-0.0578371223755584	0.145656701348493	0.0515467254340239
22845	RPGR	0.773456184023221	0,89764857246122	0,0195053222282	-0.114034732266368	0.153045376722768	0.067653675158324
18352	OR8I2	0.51943222673404	0,750463428120264	0,0323034774599504	-0.0664697253614857	0.131076680281386	0.0500401935832705
4198	LRR1	0.0313563811338587	0,198006358922645	0,158926490236849	0.0143848323350328	0.303468148138665	0.0732272755732089
14589	LOC730101	0.33957099152032	0,617158464607669	-0,095070768609066	-0.291021536366539	0.100879999148407	0.0992720097281937
25833	NCAPG2	0.961155856071097	0,986505862578727	0,00472322808842187	-0.186424015597657	0.195870471774501	0.0968384622927721
14636	ADRB2	0.341286347733471	0,618263291234923	-0,0776571379193015	-0.23828772085199	0.0829734450133874	0.0813782001164482
25039	FBXO5	0.91011822742555	0,963767914061603	0,0134508323751577	-0.221391095637936	0.248292760388251	0.11897493655732
1694	SSSCA1	0.00438561976681957	0,0686170911311769	0,196799738388438	0.0622591087739295	0.331340368002946	0.0681605836240435
24685	FBLN5	0.887100471718047	0,952748597169632	0,0137526422354584	-0.177167635143508	0.204672919614424	0.0967234772804369
11806	NELL2	0.228970010355155	0,51416600603514	-0,12514345903701	-0.329743798257215	0.0794568801831954	0.103654030539951
2805	ETNK1	0.013406099303154	0,126724678439618	0,221312044194544	0.0464816236694303	0.396142464719659	0.0885720806597421
7450	CDC25C	0.0963515193457723	0,342920877242034	0,115791501310432	-0.0209083783143006	0.252491380935165	0.0692544966026642
17098	CD164	0.453539261196128	0,703312917982186	0,0602839120302791	-0.0981125028886474	0.218680326949206	0.0802463323961279
5993	SLC25A37	0.0628159653150291	0,277883978014707	-0,176277569727918	-0.362083308871323	0.00952816941548745	0.0941323647510683
12195	TUBA3D	0.242882014071787	0,528086642321724	-0,0952135637443223	-0.255592758287402	0.0651656307987575	0.0812508424594997
7235	RRM1	0.091064149955512	0,333734061654513	0,161523003201563	-0.0260936783177226	0.349139684720849	0.0950498191260268
8491	DIRC2	0.123959920581905	0,387052578412428	-0,0920794030772664	-0.209647524272267	0.0254887181177345	0.059562020626737
25366	FCGBP	0.931744648619837	0,973949749986399	-0,00804520236600762	-0.193181991278042	0.177091586546026	0.0937934631247242
9495	LOC390606	0.152957501246723	0,427122323985162	0,0775732146846851	-0.0290917690251206	0.184238198394491	0.0540383047317435
16366	GGH	0.418680873634868	0,678201947286902	0,137322534895851	-0.197042635795646	0.471687705587348	0.169395113157904
9486	EIF2C4	0.152767053300665	0,427010164270202	-0,0560275036230436	-0.133030690571831	0.0209756833257436	0.0390111312722345
25979	CASC7	0.969692806618609	0,989699556083468	-0,00154995608523899	-0.0819573760425018	0.0788574638720238	0.0407357739271319
26284	HRASLS	0.987070117208364	0,995582711213989	0,00158291419514052	-0.19093513537903	0.194100963769311	0.0975329359966287
1393	MPDU1	0.00276590636067018	0,0526349894051363	0,190251578904899	0.0665822297772396	0.313920928032558	0.0626530070291708
14272	PTGDR	0.326023906499696	0,605595173664394	-0,0936044120472401	-0.281187061495291	0.0939782374008113	0.095032577896787
1592	CCDC51	0.00379007278317125	0,0631242335714734	0,196361358953593	0.0643104077756912	0.328412310131494	0.0668992699542506
5035	LINC00282	0.0449185600802475	0,236425862584196	0,162379546158059	0.00372220103706	0.321036891279058	0.0803785240984365
23800	C2orf40	0.832774047809273	0,927773272170709	0,0147430921604813	-0.122872324945305	0.152358509266268	0.0697183235463697
55	TOR3A	5.03768086743393e-07	0,00024286201490911	0,344448908105684	0.21428651976004	0.474611296451328	0.065942491728772
16608	MIR181A2HG	0.42971054891165	0,686022119059519	0,0439002336265445	-0.0655720454174213	0.15337251267051	0.055460528553125
12435	SMKR1	0.251848842457342	0,536983997993518	0,0844976761885954	-0.0605678553869018	0.229563207764093	0.0734926789345999
180	NDUFA9	1.44953996314504e-05	0,00212568228624115	0,294671348226867	0.164388795779761	0.424953900673972	0.0660033689173932
20992	ZFP3	0.664957532492076	0,839908011338957	0,0344150890348765	-0.122170164987973	0.191000343057726	0.079328767315101
14003	PATJ	0.315875756911275	0,598117952903125	-0,0397428041624218	-0.117729537542863	0.038243929218019	0.0395094127132753
24238	LOC153682	0.85866726485271	0,939243271861529	0,0141739680371412	-0.142705490587237	0.171053426661519	0.0794778163971704
2290	CEP68	0.00853520098670599	0,098825700507646	-0,160822514643187	-0.280127172709221	-0.0415178565771532	0.0604417799005966
24139	SLC25A53	0.853130170133842	0,937079174388605	-0,00964672830923182	-0.112348649993924	0.09305519337546	0.0520305497409722
12106	AMIGO1	0.239664530280186	0,524841916726472	0,0741503111337333	-0.049895125858499	0.198195748125966	0.0628435395725122
8625	LOC285778	0.127911444902379	0,393225734676704	0,0930444328426039	-0.0270109017214269	0.213099767406635	0.0608220854511425
9055	ATP2B1	0.140108944925046	0,410239484049739	0,100408897259873	-0.0333039535196432	0.234121748039389	0.0677412167111162
3950	FAM150B	0.0276804923362435	0,185775358458812	0,170649388487471	0.0189662733946938	0.322332503580247	0.0768452599059468
19795	LOC105370580	0.59619591310772	0,79859230290736	0,0232126607068964	-0.0630967378555106	0.109522059269303	0.0437258172130588
13639	WBSCR23	0.300072190807886	0,58335758774625	0,0601827291135454	-0.0541056404412154	0.174471098668306	0.0579004423616345
19145	ENPP5	0.561714721394885	0,777939619946898	-0,055052337726623	-0.241948392158796	0.13184371670555	0.0946847371208837
4407	LOC399917	0.0347518661474233	0,209061966947172	0,115283602052657	0.00835682662643229	0.222210377478882	0.0541709328919522
6931	ZNF767P	0.0841450121114257	0,32190232233941	0,090169139962592	-0.0122846373760893	0.192622917301273	0.0519048355719844
18176	LOC286087	0.508914430328393	0,742400204674149	-0,0824116243634763	-0.328169672427586	0.163346423700633	0.124505229642162
1271	PRSS33	0.00224340357283387	0,0467903789996845	-0,333474464970036	-0.545630629160902	-0.12131830077917	0.107481940675625
6743	C1QC	0.0794602596684597	0,312455700001366	0,234108146410663	-0.0278096086262155	0.496025901447541	0.132692013527546
7216	NMT2	0.090637042964369	0,333043402743936	-0,114777083990033	-0.247918496091178	0.018364328111112	0.0674517161049818
22211	HEMGN	0.735568189260992	0,878105017255197	-0,0312664697452071	-0.213709502520672	0.151176563030258	0.0924287602023769
24497	ANGPT1	0.875681327730026	0,947766126128658	-0,0105646425760201	-0.14365974429153	0.12253045913949	0.0674282544717059
16418	LOC389108	0.420985048509684	0,679889058425769	0,0461554066713373	-0.0667873720988657	0.15909818544154	0.0572187430604094
12709	CLIC4	0.263313784671028	0,549355968254962	0,104107731261122	-0.0789992816486977	0.287214744170942	0.0927651438925831
20589	SVIL	0.642236878747657	0,827087806109773	-0,0255962176674486	-0.134156825854536	0.0829643905196391	0.0549986605073466
10795	LOC389892	0.19421838005472	0,477023544436612	0,080252623247667	-0.0412920582222524	0.201797304717586	0.0615766140616811
781	C2orf47	0.000758176148439308	0,0257087826176674	0,211236991327608	0.0896450465838374	0.332828936071379	0.061600558444422
5477	GMPPA	0.0526275245545397	0,254777946606467	0,162822242952817	-0.00186900201469661	0.327513487920331	0.0834354009411113
18264	NOG	0.514615021374284	0,747099063279629	-0,0766604098515136	-0.308380080558654	0.155059260855627	0.11739314761514
50	OLIG1	3.37163255006754e-07	0,000178797674130081	-0,699834602210115	-0.96002361223412	-0.43964559218611	0.131816201742272
10731	MATN1-AS1	0.192202630614897	0,474909398076042	0,0671052833743732	-0.0340661063171813	0.168276673065928	0.0512551560609633
21835	FLYWCH1L	0.713525933781666	0,866407991510675	0,0199435319414114	-0.0871074597143202	0.126994523597143	0.054233862957933
10925	LOC400669	0.198619075698407	0,482048951225927	0,0732350726689299	-0.0387829361807218	0.185253081518582	0.0567502388049786
9567	ANG	0.155120395496155	0,429917140857171	0,128892468495367	-0.0492765807228759	0.30706151771361	0.0902634870466429
24683	FADS3	0.886950408864695	0,952748597169632	0,00807738479884226	-0.103906591552244	0.120061361149928	0.0567329973592453
21885	ZNF818P	0.715829519030996	0,86727071953881	0,0265004310645993	-0.11695262474353	0.169953486872729	0.0726757711373173
13225	ZNF204P	0.284023444228977	0,569428381044603	0,0629758910450819	-0.0526920495103961	0.17864383160056	0.0585993566214318
3665	DNASE2	0.0236598614128909	0,171161107360979	0,189123255954317	0.0256035587214013	0.352642953187232	0.0828418748251531
3757	RGL2	0.024940391707229	0,176016631918333	-0,182328007102556	-0.341419717580665	-0.0232362966244472	0.0805985810160493
21211	MXI1	0.676893534130204	0,846156808140227	0,0288918160266534	-0.10773089001883	0.165514522072137	0.0692153991477389
11610	LOC388129	0.222077678536783	0,507182570749594	0,0754993152453286	-0.0461085077419338	0.197107138232591	0.0616086026340948
23838	LOC442050	0.834956057114386	0,928704698922551	0,0125288523706689	-0.105987703086007	0.131045407827345	0.0600425136420442
25616	KLHDC1	0.947726768896376	0,980879852099669	-0,00441082014750897	-0.137014045575113	0.128192405280095	0.0671790615331077
16142	SERHL	0.406607624886737	0,667890574482933	0,0373018519104907	-0.0512029989340626	0.125806702755044	0.0448380708816985
9658	CDK5	0.158360158369738	0,434692777527516	0,0838605359570929	-0.0329753911951258	0.200696463109312	0.0591910786040553
8681	WLS	0.129605494920784	0,39586334498613	-0,143476962997356	-0.329433081585049	0.0424791555903369	0.0942085495490515
6855	RBMY1A3P	0.0823402365720034	0,318409059808987	0,0999752227013255	-0.0129517902755678	0.212902235678219	0.0572107558399217
14273	MRTO4	0.326066359416608	0,605595173664394	-0,0747515008739225	-0.224566218562762	0.0750632168149173	0.0758986978312867
20	MRPL22	5.30747354520531e-09	7,03638305255594e-06	0,53715646509876	0.364721706440774	0.709591223756747	0.0873583973917424
12342	DACH1	0.248393005140742	0,533636406685041	0,0808242850631201	-0.0569221444455663	0.218570714571807	0.069784696670007
19974	ZBTB18	0.606206101038786	0,804688166005683	0,0240374532783093	-0.0678343037281767	0.115909210284795	0.0465438031178436
2421	ATF5	0.00967197222229824	0,105928270745245	0,172205075823066	0.0423010581621334	0.302109093483999	0.0658115967217267
2998	LIG1	0.0156613144633531	0,138460826941047	0,141165811825031	0.0270149557710669	0.255316667878995	0.0578307756706329
4109	ITM2C	0.0302121905081668	0,194956493386236	0,323218907623284	0.0312869398369904	0.615150875409578	0.147897726953134
199	EXOSC4	1.78851529852598e-05	0,00237517059178425	0,244801297221878	0.135330814315817	0.35427178012794	0.0554596185989486
15273	RPH3A	0.368100266942354	0,639047900083581	0,0646629760031854	-0.0767760075775803	0.206101959583951	0.0716554077060517
5274	POLR2D	0.0489627944381597	0,246063057898902	0,1253965469415	0.00057653754238049	0.250216556340619	0.0632359511991245
14753	LOC56251	0.345553724654665	0,62099739864098	0,0528557390525035	-0.057447809342284	0.163159287447291	0.0558816638210595
24679	MND1	0.886672409665515	0,952626872726328	-0,018366707094447	-0.272371818835775	0.235638404646881	0.128683333126845
14818	CCR6	0.348939800314423	0,624135049653845	0,0909121440610423	-0.100151048913903	0.281975337035988	0.0967958807652343
1527	TNFRSF13B	0.00341882753886899	0,0593404173190084	0,285332604048858	0.0956129616737036	0.475052246424012	0.0961152150564994
15250	SLC16A10	0.367081428217883	0,638126800475892	-0,067522575206644	-0.21490191217575	0.0798567617624616	0.0746648923133591
319	MRPL17	7.08896656802213e-05	0,00589228678843595	0,245047732264685	0.126278197911356	0.363817266618014	0.0601706770770589
4460	LOC399978	0.0354439300556952	0,210677108656865	0,126759802864752	0.00873637542867063	0.244783230300834	0.0597926865542612
21473	PCSK5	0.692127855041107	0,854643975057745	-0,0260542761484189	-0.155714314097634	0.103605761800796	0.0656879924276873
15682	PLK1	0.386471423484579	0,65336977617648	0,0683063005555744	-0.0869817013073084	0.223594302418457	0.0786715571876901
17086	HDAC8	0.453082868150663	0,703048355248239	-0,0371631430655606	-0.134710793217964	0.0603845070868432	0.0494193076440372
196	MRPS7	1.73857583510191e-05	0,00234203817032288	0,274820075212266	0.152115407368754	0.397524743055779	0.062164282994453
21286	ZNF33B	0.680662225255973	0,847841317601099	-0,0159669896394798	-0.0924157898644581	0.0604818105854985	0.0387302694778716
10974	AXL	0.200000793902936	0,483226553890924	0,110112323351964	-0.05883310375148	0.279057750455408	0.0855906423582118
16438	NBPF1	0.421722999608667	0,680226861306215	-0,0509360036096406	-0.175775569155418	0.0739035619361368	0.0632458586774342
164	AEN	1.1864913505051e-05	0,0019182815950392	0,306324393360228	0.172321263951846	0.440327522768611	0.0678882768283005
511	SMURF2	0.000222083760100443	0,0115235829727265	-0,213791251894293	-0.325647475718007	-0.101935028070579	0.0566682757442947
10169	OPN3	0.173765877569263	0,453028658131351	-0,0797487452267115	-0.194996961067279	0.0354994706138557	0.0583867169035137
12812	HOTAIRM1	0.267269335087437	0,553109888791017	0,0440095859506195	-0.0340411266733085	0.122060298574547	0.0395418256920788
17957	FOXO3	0.49737364737942	0,734413446581573	-0,035213221313537	-0.137417672368842	0.0669912297417679	0.0517785226133158
8276	LOC441503	0.118188850927106	0,378631281213925	0,09582918582497	-0.0246295237397966	0.216287895389737	0.0610264421242774
7849	STXBP5	0.106482789691167	0,359685424026473	-0,0910394592151834	-0.20177950317342	0.0197005847430531	0.0561027999376307
931	PSMB6	0.0011302599045849	0,0321890837673544	0,24821956893009	0.100276200159124	0.396162937701056	0.074950640469195
22746	OR10G2	0.768409683950439	0,895720756094322	0,0176838705038112	-0.100672088042263	0.136039829049885	0.0599611525009064
6023	BEND2	0.063361431421596	0,278859831804724	0,223353478721062	-0.0125652318722533	0.459272189314377	0.119520453025575
20264	LOC440427	0.623101327881596	0,815314434898368	0,0261556364451994	-0.078704883904167	0.131016156794566	0.0531241327367993
5293	H2AFB3	0.0491984642754535	0,246442238207781	0,102843732304464	0.00036505279703529	0.205322411811892	0.0519174514365018
8719	WDR83	0.131119166096192	0,398712002549025	0,0781222994632307	-0.0235317772635566	0.179776376190018	0.05149969356702
20426	HOXB-AS1	0.63300654223534	0,821672492859043	0,0210764850675693	-0.0658933362803192	0.108046306415458	0.0440603986894947
6436	LOC101927830	0.0722285371319276	0,297566759175429	0,114727049105589	-0.0104690092596618	0.23992310747084	0.0634264640358506
5977	LOXL1-AS1	0.0624564507828968	0,277008470355167	0,1108837822091	-0.00583193756598714	0.227599501984187	0.0591301794912395
16272	ROPN1L	0.413674050958548	0,674076171408917	-0,0566526334805464	-0.193118961411673	0.0798136944505803	0.0691361753209206
1065	GGTA1P	0.00152469114507683	0,0379597987903401	0,354968064366718	0.137485367458706	0.57245076127473	0.110180453234496
8597	LOC391265	0.126873953517012	0,391297095606218	0,0879921242214052	-0.02523299721027	0.20121724565308	0.0573617826808055
19902	GATSL3	0.602863539719523	0,803104950855452	0,027824638539958	-0.0775418964050418	0.133191173484958	0.0533804883838591
17478	RAPH1	0.472889416479235	0,717366625521647	-0,0439330296796943	-0.164480315101538	0.0766142557421496	0.0610713161681309
9456	LOC105369477	0.152219167745532	0,426828599066495	0,0715172889896257	-0.026642793251508	0.169677371230759	0.0497295762128519
15019	LOC388276	0.357391625485517	0,630950059907349	0,0476883426401824	-0.0543142933311392	0.149690978611504	0.051676279640707
20523	WFS1	0.638629380790789	0,825086879679762	0,0361255525096112	-0.115446650801109	0.187697755820332	0.076789070100552
18963	LOC441040	0.552395005133239	0,772357980820656	0,0381294398711853	-0.0882888532426108	0.164547732984981	0.0640456690598283
14246	AGPAT4-IT1	0.325209644892116	0,605222804248838	0,0557609810234667	-0.0557952280262696	0.167317190073203	0.056516283129508
6336	LOC387901	0.0700641765529028	0,293173843146202	0,0934396211190249	-0.00774116970601003	0.19462041194406	0.051259918835945
14592	PDGFC	0.339729247966362	0,617319148151595	0,0693178774166765	-0.0736004465839359	0.212236201417289	0.0724048668596493
25413	HRH4	0.935092380860153	0,975519160700045	-0,00690890674812948	-0.174117053609667	0.160299240113408	0.0847105064799561
791	LOC392439	0.000780903659120577	0,0261464564661501	0,211774513121777	0.0895674503424959	0.333981575901058	0.0619121877598056
1052	INPP5A	0.00145879697608343	0,0367680625673499	-0,220836010339473	-0.355577402115228	-0.0860946185637174	0.0682622931679887
2372	CKS2	0.00919801359589006	0,10275359556464	0,284140132711425	0.0712459364874775	0.497034328935372	0.107855840324023
14343	LOC151443	0.328351254334312	0,60700226651846	0,0530190989451277	-0.0537446954716511	0.159782893361906	0.0540883639255713
25775	LINC00963	0.957885036606189	0,985385906716318	0,00187337082477119	-0.0680482662376217	0.071795007887164	0.035423497004412
825	LOC101928307	0.00085526444273954	0,0274876808475623	0,177082046775169	0.0740962527828708	0.280067840767467	0.0521743643062571
7861	TRIM23	0.106882871920056	0,360488941002946	-0,114564818770206	-0.254081467278747	0.0249518297383347	0.0706815198862961
6759	LGR6	0.0798945124033951	0,313419588160382	-0,137670363792531	-0.291918860876759	0.0165781332916982	0.0781449262911643
25344	SENP6	0.930103848930592	0,973065430930735	0,00507884937227824	-0.109045530088335	0.119203228832892	0.0578173621756887
6548	RNF157-AS1	0.0748337462546557	0,303026386979566	0,0950851555280915	-0.00962869631674364	0.199799007372927	0.0530498279643543
25532	LOC283332	0.94222185461913	0,978461561962047	0,00395028004501676	-0.103475547913606	0.111376108003639	0.0544237614387245
24964	SOS1-IT1	0.905549179205447	0,961782623935532	-0,00622909989241026	-0.109700510974948	0.0972423111901276	0.0524203862282845
4454	LOC441329	0.0353989211223173	0,210677108656865	0,114945108043563	0.00794866003000957	0.221941556057116	0.0542062302161024
13699	HBZ	0.30259469137793	0,585643525074643	-0,104515147035485	-0.304033440591362	0.0950031465203934	0.101079379302796
2828	ZNF302	0.0138158212216508	0,129535537373434	0,136311646471097	0.0281493363409905	0.244473956601204	0.0547968759007343
7977	ANKRD36BP2	0.110243259063472	0,366400037218324	-0,118885932060064	-0.265058878924072	0.0272870148039448	0.0740537144566975
16656	LOC440194	0.432103263807397	0,687873321316831	0,0463249774025112	-0.0697962181245381	0.16244617292956	0.0588289833407457
4783	C9orf73	0.0406365863912353	0,225243561616771	0,144713204465081	0.00623882194601696	0.283187586984146	0.0701534901131506
24692	CCDC191	0.887270417830878	0,952748597169632	-0,00650447672676156	-0.0969395616984436	0.0839306082449205	0.0458159604977432
17879	TSPYL1	0.493724691120256	0,732160695659559	0,0328790833042611	-0.0617451941283808	0.127503360736903	0.0479382770341724
4022	RNASE1	0.0288740365960488	0,190277106119498	0,245435550185103	0.0255991339279713	0.465271966442236	0.111372887705651
6643	SLC35B1	0.0770538556599943	0,307554265064692	0,15567962492743	-0.0170800350109336	0.328439284865794	0.0875229979362334
7612	SRM	0.100287494673794	0,349314911328804	0,153373331940466	-0.0298427920373447	0.336589455918277	0.0928204214254399
8261	LOC441700	0.117631945571771	0,377532332610506	0,0845911695024382	-0.021578990990489	0.190761329995365	0.053787618828535
8939	LOC442040	0.136910271269777	0,40610021644215	0,0736388894117984	-0.0236278779970778	0.170905656820675	0.0492770076430366
5007	ZXDB	0.0443255679524367	0,234667667239054	0,0925296388234483	0.00237498388074654	0.18268429376615	0.0456738898496737
14134	CDC14A	0.320982348641261	0,602127339350756	-0,0612226581312034	-0.182637146377983	0.0601918301155765	0.0615106559485185
20827	LOC338902	0.655174907791085	0,834048357492829	0,0267250980135184	-0.091191994060081	0.144642190087118	0.05973881524128
394	RCC1	0.000126030782005069	0,00848148777884366	0,265290679802406	0.131827191958091	0.398754167646721	0.0676148851840065
16693	CEP126	0.433828467967517	0,689053486987292	-0,0353225645834865	-0.124197649666733	0.0535525204997597	0.0450256378780714
13758	GTSF1	0.305011742270498	0,587806192672512	0,0774745897175883	-0.0711669842805911	0.226116163715768	0.0753043631766965
4904	LOC440569	0.0427255652911997	0,231009046430702	0,091297529307143	0.00302671701900649	0.17956834159528	0.0447195029469296
25517	ZNF641	0.941423546149959	0,978221016424646	-0,00506583223710442	-0.140947686593097	0.130816022118888	0.0688400710131874
4800	LOC442272	0.0409063227198086	0,225960648548968	0,125597971084365	0.00525164262772251	0.245944299541008	0.060969507933171
11161	LOC441697	0.20637930605871	0,49026790716047	0,0743071488518214	-0.0413310380586317	0.189945335762274	0.0585842829160712
8140	SDHA	0.114259513796777	0,372135990995549	0,0918454450116707	-0.022360416920203	0.206051306943544	0.0578586425889894
6970	LUNAR1	0.0853164521942732	0,324557493533882	0,125189347905148	-0.0175968006225441	0.267975496432841	0.0723379045048513
5006	SORL1	0.0443186355012679	0,234667667239054	-0,160833682046809	-0.317534026296471	-0.00413333779714747	0.0793870739920611
12797	CPA3	0.266685139144958	0,55256360587861	-0,117664693765103	-0.326086624255299	0.0907572367250924	0.105590114027009
4319	SMCR2	0.0333491742615584	0,204620067807613	0,116047245027563	0.00926372459873244	0.222830765456394	0.0540983574605942
21034	KISS1R	0.668683948376724	0,842886894159401	0,0315440858984357	-0.113697708746819	0.176785880543691	0.0735819768198594
3917	IL16	0.0271223119166422	0,183596655723709	-0,10970631776403	-0.2068630628205	-0.012549572707561	0.0492212684379115
9987	ZNF540	0.168253435518281	0,446527092373038	0,090173389147525	-0.0384629263474305	0.21880970464248	0.0651693571265795
19510	LOC441316	0.580693008994641	0,789113106849162	0,0278929068208032	-0.0715916985605798	0.127377512202186	0.050400602285211
7116	NT5E	0.0883702371836876	0,329226120108304	-0,139099135521008	-0.299307232129538	0.0211089610875223	0.0811641613200611
20249	OR11G2	0.621918376019922	0,814349392217499	0,0266875872547238	-0.0799422035082493	0.133317378017697	0.0540204753830744
2465	LOC388509	0.0101075279414483	0,108692518053097	0,119311314483965	0.0287652958076785	0.209857333160251	0.0458721614094756
4081	ZNF534	0.0298545288027767	0,19389909516927	0,0996910448835012	0.00984816284132804	0.189533926925674	0.0455159403669109
3256	LOC441621	0.0186099754584493	0,151548986265597	0,14071279033834	0.0238078546601837	0.257617726016496	0.0592260395033496
22184	CRIP2	0.73370029212661	0,876923331028783	-0,0250447121163503	-0.170117716503518	0.120028292270817	0.0734964647887782
9267	CAV1	0.146468911165868	0,419058820988225	-0,289246145928443	-0.68064135988177	0.102149068024884	0.19828750829511
4186	LRRC75A	0.0310805146017465	0,196855470038232	0,0899987067516889	0.00828145230606453	0.171715961197313	0.0413993584772668
3290	PLCL1	0.0191489837922609	0,154326840502066	-0,180378594985421	-0.330929453256901	-0.0298277367139403	0.076271639238547
13833	LOC441111	0.308033158621778	0,590398152774968	0,0663684187072459	-0.0617653501650485	0.19450218757954	0.0649147584139302
2680	ATP6V0E2-AS1	0.012090078850596	0,119603215907307	0,131510039515848	0.0291679153649994	0.233852163666697	0.0518482701577451
5111	PRC1	0.0462286658874758	0,239796309364138	0,241436851871354	0.00408356738487969	0.478790136357828	0.12024723269124
18825	LOC440770	0.545097415175996	0,767724303816846	0,0321021883081552	-0.0724051411205915	0.136609517736902	0.0529452001768052
12318	LOC389192	0.247612250075324	0,532974586213896	0,0730483420822288	-0.0512396304496263	0.197336314614084	0.0629664122242727
65	GOSR2	7.65322021404162e-07	0,000312192513808175	0,285814193147001	0.175910170280074	0.395718216013927	0.0556792573567092
4089	ZNF571	0.0299346722303389	0,19411049992356	0,177369627668361	0.0174425570789837	0.337296698257739	0.081021788733179
6306	LOC401951	0.0693274972783074	0,291460514344842	0,0954575290782359	-0.00763346480264948	0.198548522959121	0.0522276603687463
20752	UST	0.651037662148151	0,831819958055039	-0,0301374622632657	-0.161423301869157	0.101148377342625	0.0665116513483679
3165	LOC152024	0.0176455565679284	0,147826834881081	0,122469505876168	0.0215805471016491	0.223358464650687	0.0511120717287897
15352	LOC439955	0.371618356308695	0,641835638192095	0,050756185865323	-0.0610851172111769	0.162597488941823	0.0566607166386094
10412	CD70	0.181547248642003	0,462324750071331	0,100873236574136	-0.047557146034432	0.249303619182704	0.0751973700073206
19370	CXCL6	0.572696938236721	0,783926926254263	0,0626747258844186	-0.15621968650479	0.281569138273627	0.110895652437779
18854	FAM27B	0.546801477401856	0,768949396578942	-0,034696980563447	-0.148132485794978	0.0787385246680844	0.0574683667114015
11131	NAP1L3	0.20523821602176	0,488849258331238	0,127267926206306	-0.0702886963972326	0.324824548809845	0.100085563253526
3540	LOC441576	0.02210416041785	0,165562659174942	0,123642138649037	0.0179699086465704	0.229314368651504	0.0535353587273951
2674	MAN1C1	0.0120348789533571	0,119336131431661	0,175689916174266	0.0390562756612859	0.312323556687247	0.0692209387359535
2779	LOC283874	0.0131184004064511	0,125165306504876	0,151607973294973	0.0322224561487018	0.270993490441244	0.060482744493345
5805	LOC151154	0.0591545606152997	0,270195206669194	0,114395939056133	-0.00446944638316514	0.233261324495431	0.0602192368762762
2146	FKBP11	0.00743896357652057	0,0919124507136267	0,32850894842018	0.0891187371438052	0.567899159696555	0.121279174634702
8813	NUDC	0.133591662940321	0,40190561323204	0,0720097161052152	-0.0222951657944606	0.166314598004891	0.0477764657954688
2117	LOC400623	0.00728478161667705	0,091186602350762	0,193823032940396	0.0529575775664807	0.334688488314311	0.0713648485090581
4786	LOC285419	0.0407024594993376	0,225437797022639	0,0800529872875903	0.00342580051623284	0.156680174058948	0.0388206431526992
3913	PREB	0.0270968070491119	0,183596655723709	0,181027252234406	0.0207351836511956	0.341319320817616	0.0812067029583651
25604	PDE3B	0.946998780749363	0,980666047962249	-0,00566862612127791	-0.173741345401702	0.162404093159146	0.0851485136516588
5106	LOC146443	0.0461598313289444	0,239671672430115	0,0836622974178091	0.0014412948102889	0.165883300025329	0.0416545659102389
20451	LOC387705	0.634456309937584	0,822581245806808	0,0273170312394621	-0.0858865977714339	0.140520660250358	0.0573508942529157
22073	OGFOD3	0.72623167693225	0,872379509530132	-0,0176059200593219	-0.116694550338681	0.0814827102200371	0.0501999945273027
4950	LOC400985	0.0434479494586362	0,232731793918331	0,118508112291223	0.00352657632029361	0.233489648262153	0.0582516123212967
2706	E2F2	0.0123538250172269	0,12099941173069	0,195277130117149	0.0428388770283425	0.347715383205955	0.0772278257276881
7734	ANTXR2	0.103332436221873	0,354261642930303	-0,0744400302270343	-0.164165044725057	0.0152849842709883	0.0454562266534948
11127	LOC392539	0.205061169593022	0,488648954054011	0,07737164693707	-0.0426843743774331	0.197427668251573	0.0608224333706753
25654	AK5	0.949853334982795	0,981732329347034	0,00417858960116922	-0.126777827020597	0.135135006222935	0.0663447600314367
20896	LOC442030	0.658939951423413	0,836130973008796	0,0263329333551404	-0.0912254562694815	0.143891322979762	0.059557090446772
6790	SH3BP5	0.0806424157481402	0,31490922732871	-0,105163279876942	-0.223284729388593	0.01295816963471	0.0598423462139346
4663	PYCR1	0.03874192708195	0,220296417880743	0,145148067406014	0.00759758796274368	0.282698546849285	0.0696854250160971
11594	LOC440056	0.221538814668097	0,506633511133122	0,0634486755312913	-0.0386294019638977	0.16552675302648	0.0517144996067577
10343	LOC387854	0.179143066956505	0,459245714043482	0,0621213530708258	-0.0287817875184563	0.153024493660108	0.046053085477428
19991	FAM129C	0.607639799162799	0,80587971946955	0,0351875475733368	-0.0998378243131002	0.170212919459774	0.0684061623481551
10173	LOC150371	0.1738681287192	0,453126873786955	0,0762424769374082	-0.0339650084906925	0.186449962365509	0.0558329966794474
7981	LOC285147	0.110307082641205	0,366469401858358	0,094526841690053	-0.0217170455825029	0.210770728962609	0.0588911410770632
24839	YKT6	0.896913691660714	0,957432526848256	0,00842625468429842	-0.119758725087148	0.136611234455745	0.0649407027311536
1830	TFPT	0.00526063271376117	0,0761267473369432	0,145161379382275	0.0437977816450089	0.246524977119541	0.051352531943702
1073	SCARB2	0.00155233667436025	0,0383190914514425	0,238065118477662	0.0919588549582748	0.38417138199705	0.0740199315340191
2512	REXO1L4P	0.0105155409482495	0,110943539676632	0,149970851003771	0.035534503696206	0.264407198311336	0.0579754104216428
21569	CABP3	0.697409501770704	0,857289863537253	0,024432515209376	-0.0993934776034279	0.14825850802218	0.0627323653986912
2784	LOC442646	0.0131758471266451	0,12548763885165	0,114224035426175	0.0242193916497804	0.20422867920257	0.0455978916276133
15978	MICU3	0.398854107162367	0,661723878221519	-0,0575184506361436	-0.191755143267785	0.0767182419954976	0.0680066039511631
11615	AIFM2	0.222426744926417	0,507761097005936	-0,0651884639980461	-0.170268095218982	0.0398911672228904	0.0532351380511596
18045	LOC150381	0.501958752692706	0,737569206297982	0,0367146707031654	-0.0709946173089588	0.14442395871529	0.0545673671490303
18533	ZNF354A	0.528139516118411	0,755574962212657	0,0432497613818657	-0.0918000619686145	0.178299584732346	0.0684185498779624
7022	LOC388847	0.0863300756213039	0,325919926758624	0,0918484033531012	-0.0132526378483714	0.196949444554574	0.0532459847134125
25813	SATB1	0.959729186226087	0,985780041819312	-0,00388408844277161	-0.155498476786099	0.147730299900556	0.0768104417594397
7727	SRPRA	0.103199217050482	0,354064897072831	0,0850438011142778	-0.0174223787958689	0.187509981024425	0.0519111189267743
6108	LOC201617	0.0650935534564359	0,282572948575213	0,107280866613571	-0.00678186965291337	0.221343602880055	0.0577861326794365
25786	NAP1L2	0.95847405562897	0,985554714973759	-0,00639349797369563	-0.248412204663418	0.235625208716026	0.122610815358699
7886	LYRM9	0.107728123526526	0,362170567483728	0,0652987108538208	-0.0144148394272015	0.145012261134843	0.0403842476838915
6696	WBSCR22	0.0782837105251835	0,309989931985549	0,0996258091441868	-0.0113933909506994	0.210645009239073	0.0562442252100617
9568	LOC391025	0.155149385620674	0,429952545958631	0,0863772423606951	-0.0330311158394494	0.20578560056084	0.0604943161618222
2961	OR2M1P	0.0152727962125692	0,136763995804213	0,110837242793987	0.0215541125933335	0.200120372994641	0.0452323605121718
8357	RESP18	0.120366847489551	0,38184105244874	0,0867882487338681	-0.022955609851712	0.196532107319448	0.0555981153929504
9231	MAP4K4	0.145540204120988	0,418047720969342	-0,0689568349267275	-0.162050190997167	0.0241365211437125	0.047162686093137
724	OR1L6	0.000605509856774598	0,0221755439949979	0,221540008536877	0.096381971229718	0.346698045844036	0.0634072019176564
11879	LOC145899	0.231144115252676	0,515917500370711	0,0605913917300197	-0.0389362697781659	0.160119053238205	0.0504224152553143
1173	LAGE3	0.00186621389576233	0,0421847071152074	0,156077570713751	0.0585781438751403	0.253576997552363	0.0493948768886452
1515	LOC728392	0.00336017880676941	0,0588086739679807	0,154241576916522	0.0518780496590733	0.256605104173971	0.0518591133375444
4775	LOC387706	0.0404829570848327	0,224700710657842	0,127952945614276	0.00561110993132549	0.250294781297227	0.0619804660174381
25425	LY6E	0.935580960193826	0,975673539940177	-0,00782537729272708	-0.198653374903737	0.183002620318283	0.0966767267719953
67	ZNF410	8.41103879729107e-07	0,000322788308473257	0,223611890094486	0.137281329402477	0.309942450786495	0.0437365383097903
8263	LOC388924	0.117652259640227	0,377532332610506	0,0961291778575385	-0.0245290329765969	0.216787388691674	0.0611275128788359
6740	TMEM51	0.0793350736097041	0,312102296255386	0,133176946666692	-0.0157574121841851	0.282111305517569	0.0754526929897301
12442	LOC388171	0.251996331664292	0,537026421321226	0,0655681838385648	-0.0470343629607259	0.178170730637855	0.0570463757259366
15737	ZNF234	0.3886833918472	0,654843989637544	-0,055194582497451	-0.181261747992407	0.0708725829975049	0.0638677818037983
18511	LOC401199	0.527110289118485	0,755028324562511	0,0348910473243865	-0.0737866211408703	0.143568715789643	0.0550579652460123
17607	SPRED1	0.478948583776457	0,721221367149449	-0,0553466520597488	-0.209314959389561	0.0986216552700637	0.0780029773702978
4703	LOC387765	0.0394045083427668	0,222158311441306	0,124339271044281	0.00610412625348236	0.24257441583508	0.059899946186554
4883	LOC402779	0.04241338545724	0,230210726809122	0,0963461813277064	0.00333615444339633	0.189356208212016	0.0471204701025043
6975	LOC391020	0.0855399444922339	0,32513618307288	0,0772893916112861	-0.010927496648752	0.165506279871324	0.0446921841121874
1094	HLA-DPB2	0.00162754481007892	0,0394422142204136	0,24288857579186	0.093150301379524	0.392626850204195	0.0758599703602202
5740	LOC196120	0.0579512004154372	0,267627886937688	0,101614840354086	-0.00346232042191515	0.206692001130088	0.0532338864815107
6681	RNASEH2A	0.077969052089623	0,309432694066781	0,178638821073233	-0.0202173439441892	0.377494986090656	0.100743933662735
16383	TSR2	0.419150114482197	0,67837180525517	0,0379043360602698	-0.054481845384142	0.130290517504682	0.046804419334818
6713	PTGS2	0.0787898720907505	0,311204149930917	-0,300697923062678	-0.63635770323858	0.0349618571132249	0.170050984460686
6490	FLJ25715	0.0735203912625136	0,300368747970038	0,0935628153605525	-0.0090035584993368	0.196129189220442	0.0519618788950428
1570	NUDT1	0.00366974278578743	0,0619765795956393	0,211141192068343	0.0696574065312751	0.352624977605412	0.0716781051432335
14290	LRRC6	0.32662146845462	0,605882662291896	-0,070057984174252	-0.210627754619358	0.0705117862708535	0.0712150494678746
2771	C12orf34	0.0130277000279638	0,12465195415737	0,165188578503193	0.0352407177241136	0.295136439282272	0.0658338083951024
12785	C10orf129	0.266192429727012	0,551998219670218	0,0608478389811886	-0.0468218117620474	0.168517489724425	0.0545472862308093
1337	LOC283403	0.00251827019981571	0,0499282520163449	0,161051822452982	0.0573774517234724	0.264726193182492	0.0525232090560755
6158	LOC153027	0.0662567581539852	0,2852775872332	0,103235587324464	-0.0070049055899024	0.213476080238831	0.0558497188364218
9784	LOC389316	0.162004433350398	0,439003327775964	0,0858459844081309	-0.0348096092059614	0.206501578022223	0.0611261869504073
9688	GALNT2	0.159144076189101	0,43554470522214	0,0968192858005052	-0.0383265629096727	0.231965134510683	0.0684671979672307
15795	LOC284048	0.391075322653994	0,656496497636636	0,049194459194557	-0.0637377554533699	0.162126673842484	0.0572133910954166
3295	LINC01088	0.019183224947364	0,154326937184223	0,0772629631183828	0.0127576918812132	0.141768234355552	0.0326794734568313
3300	SEC11C	0.019241492080134	0,154602473486288	0,303320671432518	0.0499599827403704	0.556681360124666	0.128356857390417
4660	C17orf46	0.0386975821689299	0,220185920860339	0,108586679702058	0.00570755465568515	0.211465804748431	0.0521203239941992
18069	TM6SF1	0.503309626607627	0,738535060564068	-0,0557813930797996	-0.219945377859471	0.108382591699872	0.0831682819137361
25591	FMNL3	0.94573007982211	0,979877029677747	-0,00398669144223926	-0.119423169302009	0.111449786417531	0.0584820936617454
12505	PCMTD2	0.254500989800838	0,539615196384656	-0,0959339108993791	-0.26155962913933	0.0696918073405714	0.0839088210805357
18041	LOC440277	0.501820920547675	0,737530165086281	0,0395440933023501	-0.0764283958581109	0.155516582462811	0.0587536461525348
16959	AMPD2	0.447353935148876	0,699352861115017	0,0416909052825419	-0.0663639802458344	0.149745790810918	0.0547424527605236
24952	CTNNAL1	0.904874230917625	0,961555796440398	-0,0108185663176487	-0.189244326659205	0.167607194023908	0.0903935412915053
621	ACOT13	0.000405865921575237	0,0173293637851327	0,241887101229143	0.109518930590524	0.374255271867762	0.067059978757542
21227	IGKV1D-13	0.677997784000024	0,84689834846001	0,0181228960749985	-0.067887711262744	0.104133503412741	0.043574444469277
443	TBL1X	0.000164126773549209	0,00979055855248033	-0,229384795632628	-0.346874584985264	-0.111895006279992	0.0595223363759109
10969	LOC391445	0.199745697625535	0,482838651886322	0,0675053045802691	-0.0360091257006697	0.171019734861208	0.052442180489828
3285	NF1P1	0.0190707732038937	0,15389829070635	0,135072669778393	0.0224104756296991	0.247734863927088	0.0570765940931215
10624	LOC442123	0.188821108794586	0,471252983780915	0,0748008604160512	-0.0371116942603374	0.18671341509244	0.0566968139175242
11838	RNF175	0.22996227319953	0,515031639018684	0,104258837196666	-0.0665617570713671	0.275079431464698	0.0865406341093819
14233	MS4A2	0.324677645974506	0,604808433749263	0,0917827604080634	-0.0916367649666654	0.275202285782792	0.0929234680513075
26129	ELP6	0.978892138887218	0,993353173201982	0,000992895081923109	-0.0729737404471833	0.0749595306110295	0.037472762397621
5397	NDE1	0.0509801871453916	0,250461304828619	-0,0877752864397888	-0.175928852946973	0.000378280067395528	0.0446601042293819
14548	LOC92249	0.337776277575021	0,615626752811499	0,0450861497928843	-0.0474955488468796	0.137667848432648	0.0469034716893515
24911	YIF1B	0.901469509968449	0,959514433656354	-0,0059771120236604	-0.101131880063875	0.0891776560165546	0.0482070326474236
24863	ZNF605	0.898200181316949	0,957744750836219	0,0061870468875242	-0.0891299713406451	0.101504065115693	0.0482892313671394
14358	LOC440206	0.328881775827017	0,607313245014023	0,0508190330449082	-0.0516271389776031	0.15326520506742	0.0519009825887609
18596	STEAP1B	0.53150022159716	0,757789906215679	-0,049752316229254	-0.206382159633201	0.106877527174693	0.0793513570580488
15333	LOC388530	0.370955121767898	0,641415667992438	0,0475524687947157	-0.0570839173614713	0.152188854950903	0.0530105825218123
4290	SNX8	0.0327766773154181	0,202581258512427	0,139292136513205	0.0115423678412148	0.267041905185195	0.0647202173460052
2783	LOC391337	0.0131725788309032	0,12548763885165	0,13108375752584	0.0277979810788196	0.23436953397286	0.0523263405475561
10237	SPAR	0.176076648759171	0,456036339106396	0,0809600093818928	-0.0366705842486411	0.198590603012427	0.0595936702308644
14491	KIAA0226L	0.335062993820596	0,613047010889101	0,0796182975253321	-0.0829551650181771	0.242191760068841	0.0823624961507703
1479	C11orf24	0.00317492545655953	0,056918964489977	0,176828458791475	0.0601913702630381	0.293465547319912	0.0590903435570824
1802	PMVK	0.00505231946462357	0,0743408715896193	0,255693338902176	0.0779976211263559	0.433389056677995	0.0900236892438854
23492	VPS41	0.813306007224178	0,917963935873876	0,010694561398734	-0.0785543886301249	0.0999435114275929	0.0452150442526554
2087	LINC00920	0.00705850998423403	0,0896772363353931	0,136301518240293	0.037636715118419	0.234966321362167	0.0499852764418242
1628	LOC342853	0.00401724691389346	0,0654212504168861	0,120130048019853	0.0388167129188774	0.201443383120828	0.0411947260301972
3125	LOC140103	0.0171595232170727	0,145551198184784	0,119410546500747	0.0214736440140047	0.217347448987489	0.049616509532876
14702	ZNF573	0.343672813510755	0,619812586739061	0,0557358627620286	-0.0601243965321735	0.171596122056231	0.0586967885831435
24584	LOC200292	0.8807970174121	0,949981000515857	0,0081849012918381	-0.099390912027691	0.115760714611367	0.0544997465873279
7289	C12orf44	0.0924281125706609	0,336179689228501	0,0655845907254968	-0.0109184524569528	0.142087633907946	0.0387577498876879
3271	KIAA1147	0.0188495795972821	0,152796271177602	0,121092511915755	0.0202809739626119	0.221904049868899	0.0510728490167752
9944	LOC101927402	0.167027519714455	0,44526114969775	-0,128094860881879	-0.310298497832574	0.0541087760688162	0.0923074781838503
8548	FAM22D	0.125773983751154	0,390137713987115	0,08851147599094	-0.0250497108249061	0.202072662806786	0.0575320391511859
7263	LOC442121	0.0916994087346913	0,33475604904138	0,0899011555062074	-0.0147300005078175	0.194532311520232	0.0530079328423569
13183	LOC389318	0.282137190335705	0,567463217913314	0,0708470150289495	-0.0587672563689747	0.200461286426874	0.0656648063101898
12373	NASP	0.249388611463582	0,53443296152565	0,0659690436848475	-0.0466977360123872	0.178635823382082	0.0570789172104255
14850	LOC201651	0.350321690439526	0,625507045252798	0,056847271640512	-0.0629683330378912	0.176662876318915	0.060700634191673
12556	KIAA0889	0.257153240338045	0,542997881406297	0,0440861772959725	-0.0324541227219392	0.120626477313884	0.0387766248376294
9763	COPG1	0.161300778641428	0,438033420956927	0,0803782385558982	-0.0324020210027683	0.193158498114565	0.0571364080487464
9691	DPP3	0.159240843764709	0,435689915635255	0,0756184400641266	-0.0299587060767968	0.18119558620505	0.0534871876171914
11732	LOC389120	0.226499719064159	0,511846189516516	0,0745237375586836	-0.0466687455322347	0.195716220649602	0.0613981843402435
9801	C21orf77	0.162565761049495	0,439773146326084	0,0668268606293511	-0.0272239011119698	0.160877622370672	0.0476477241777602
4162	LOC389301	0.0308344519069998	0,196438128859707	0,107349653247878	0.0100227415837462	0.204676564912011	0.0493074777512235
15291	ANKRD16	0.368750411223376	0,639423003962319	-0,0614689570604097	-0.196104668931744	0.0731667548109244	0.0682087539212697
4975	LOC283688	0.043844583273231	0,233676206128587	0,10220579205029	0.00285204358016941	0.201559540520411	0.0503343079362962
12590	BBS2	0.258768568565711	0,544976060009517	-0,0726790382775577	-0.199291421571849	0.0539333450167333	0.064143998464233
14865	CARNS1	0.351126519766072	0,626296997338213	-0,0527524171191056	-0.164123781088488	0.0586189468502764	0.0564226374509269
14670	LOC51039	0.342613035205699	0,61914348948352	0,0534450498817966	-0.0574088736376081	0.164298973401201	0.056160493270673
581	ALG14	0.000334868488370588	0,0152768958005568	0,388315228354955	0.178918801010172	0.597711655699737	0.106083810797559
5438	C17orf73	0.0518464145424495	0,252745639091499	0,125467820824436	-0.0010151220998674	0.25195076374874	0.0640784217593512
3170	HCRP1	0.0177271510539336	0,148276154635662	0,145393132566662	0.02553243854781	0.265253826585514	0.0607234772225776
4986	LOC729083	0.0439936753875706	0,233953530465591	0,115335719042366	0.00313830586316331	0.22753313222157	0.0568411281061655
4769	LOC440236	0.0404016019666996	0,224627485038171	0,135194252804541	0.00598180198066586	0.264406703628416	0.0654612371361953
3661	ISG15	0.0236017847952536	0,170937264093458	0,266072926684717	0.036118233541853	0.49602761982758	0.116498979799744
1641	OR2AI1P	0.00408683201223803	0,0659864495765994	0,158124199683464	0.0508863874074363	0.265362011959492	0.0543285094788308
26170	NR3C2	0.980612676873605	0,993480673845446	0,00218788279803706	-0.17526821690395	0.179643982500024	0.0899022946301833
752	CRELD2	0.000667169263554292	0,023477128431781	0,368274107043978	0.158548810447195	0.577999403640762	0.106250421584328
233	SLC2A5	2.93691368258866e-05	0,00334215735166689	0,435782186407908	0.235428904046046	0.636135468769771	0.101502398910319
4298	LOC391609	0.0329502321838585	0,203274873512101	0,127346420455918	0.0104348951620025	0.244257945749833	0.0592293779153762
5701	LOC339274	0.0569465592712207	0,264854941076375	0,103542064073016	-0.00309297006107519	0.210177098207107	0.0540231317645451
6402	LOC401721	0.0714875803469843	0,296078286926006	0,103177389410267	-0.00911915705517193	0.215473935875706	0.0568913507241639
11933	CDKN2C	0.233279250609267	0,518344031668878	0,0815712452379166	-0.0530346539979088	0.216177144473742	0.0681936503303212
6292	LOC440054	0.068989618017751	0,290727864230875	0,0835859943466295	-0.00657345834424401	0.173745447037503	0.0456763204709396
1201	SLC25A4	0.00195290998784771	0,043115244236288	0,259783583100949	0.0967765489128011	0.422790617289096	0.0825821509600726
4520	KIAA2026	0.0364020411406037	0,213492187865557	-0,101124215968226	-0.195773060693922	-0.00647537124252963	0.0479507232449373
18564	TTTY21	0.529870756273186	0,756815508650266	0,034895110365209	-0.0745262013862875	0.144316422116706	0.055434707651213
9931	LOC440729	0.166458390773785	0,444430997016102	0,080175588179029	-0.0337133290205078	0.194064505378566	0.0576980729677935
242	LOC642361	3.26656197678797e-05	0,00356733463022468	0,141598171574537	0.0760977203290191	0.207098622820055	0.0331836486667613
15316	LOC388938	0.370071587649795	0,640666502124204	0,0543581344569665	-0.0650325381372184	0.173748807051151	0.060485356331417
6833	RABL2A	0.0818380553878284	0,317567106484453	-0,0915208980537576	-0.194727312075762	0.0116855159682471	0.052286134185936
2504	RHOBTB3	0.0104491055609766	0,110609455363653	-0,147871605091798	-0.260607166884758	-0.0351360432988379	0.0571137633963024
2000	GMPPB	0.00638992353991602	0,0847144113304366	0,143527356931771	0.0409161958747064	0.246138517988835	0.0519845688549982
13068	LOC391403	0.278157255804894	0,564381668018578	0,0614141640192618	-0.0500136343978408	0.172841962436364	0.0564512281071781
9964	AKAP12	0.167476712784374	0,445668912031079	-0,0738352921858618	-0.178971268411433	0.0313006840397093	0.0532636833940141
13752	LOC100130744	0.304753883034752	0,58759083832653	0,0407485957490958	-0.0373892410668291	0.118886432565021	0.0395859642975789
919	AUTS2	0.00110330911998378	0,0318283620697462	-0,22156099490851	-0.353329612501224	-0.0897923773157956	0.0667562349320557
11984	C20orf66	0.235118373517747	0,520137564659194	0,0573169508391562	-0.0376395299983964	0.152273431676709	0.0481065769598192
19954	LOC390613	0.605201554889706	0,80419561130102	0,0284693314674017	-0.0800381593868387	0.136976822321642	0.0549717503582132
2654	PARP2	0.0117835546213061	0,117724548147676	0,229636832423587	0.051586204860385	0.407687459986788	0.0902034926111741
14748	FAHD2A	0.345287610188705	0,620782545711521	0,0508578234052045	-0.0552176277917028	0.156933274602112	0.0537396374796306
12349	FOXRED1	0.248741513377854	0,53408221128948	0,0906749279007374	-0.0639739734609045	0.245323829262379	0.0783477779450642
4389	LOC286235	0.0345295369935925	0,208601201500365	0,0988176344729386	0.00727721034111974	0.190358058604757	0.0463759442177042
5101	ZBP1	0.0460564693949291	0,239401545972661	-0,220184059763964	-0.436471017315231	-0.00389710221269807	0.109574671229079
13629	LOC441498	0.299838434185134	0,583265115116557	0,0593810031472003	-0.0533301718219066	0.172092178116307	0.0571014086143206
9305	FKBP1B	0.147670674656565	0,420793975122926	-0,12953605758307	-0.305343506442822	0.0462713912766828	0.0890670599213748
5279	NPEPPS	0.0490162312454206	0,246157203774601	-0,0942873878697604	-0.188163694288054	-0.000411081451466511	0.0475593421279072
14084	FLJ12120	0.319192130692328	0,60088535574398	0,061509408863009	-0.0600220267278327	0.183040844453851	0.0615699034728341
10424	ETFB	0.182067167262956	0,463115017265664	0,0903403832448498	-0.0427505027150868	0.223431269204786	0.0674261186978424
9704	OR5BS1P	0.159676626393563	0,436223398768164	0,0911859624924822	-0.0362600955159118	0.218632020500876	0.0645663523303378
8627	MRPS18B	0.127993138182698	0,393385656533468	0,0772128558826451	-0.0224364704191662	0.176862182184456	0.050484052720248
11133	SNRPA	0.205272781355391	0,488849258331238	0,0815236293652256	-0.0450343166372332	0.208081575367684	0.0641164196013064
802	CHPF	0.000795752927614037	0,0262948334464814	0,269975512078906	0.113932893185076	0.426018130972735	0.0790538590796119
2930	LINC01013	0.0148220894752483	0,134132321650583	0,130045632253174	0.0257641238265282	0.234327140679819	0.0528307953955737
6823	LOC441164	0.0816198211057489	0,317184457953823	0,103425006579925	-0.0131213608676056	0.219971374027456	0.0590443827061538
7407	LOC441872	0.0954610293143321	0,341711895206276	0,0826993405247927	-0.014669448247255	0.18006812929684	0.0493286934101972
2548	ZNF30	0.0107930067823481	0,112276032466295	0,190677071533964	0.044652036397063	0.336702106670864	0.0739787798464359
25595	LOC284551	0.946088561547558	0,980095261161692	0,00290951720396957	-0.0818979503557177	0.0877169847636569	0.0429649132838759
24926	HMGB3	0.902690777817689	0,960236137921689	0,0108676870584343	-0.164326857956099	0.186062232072968	0.0887565523526555
17836	CTLA4	0.491539343435191	0,730712509758757	0,0673111362455077	-0.125429386367661	0.260051658858677	0.0976456446425019
3981	LOC442125	0.0281455898557315	0,187460516208169	0,116991269015858	0.0126887073339046	0.221293830697811	0.052841461334726
16795	ZNF529	0.439595140899019	0,693990607342057	-0,0475141440442643	-0.168579951586378	0.0735516634978496	0.0613340083410517
2579	FLJ39739	0.0111418266192646	0,114550419856456	0,132010302134766	0.030462684494816	0.233557919774717	0.0514457595731649
5728	CA5B	0.0576741667982514	0,266911907631524	-0,128637433579064	-0.261509247702897	0.00423438054476971	0.0673151331595172
8436	LOC442373	0.122514486079675	0,385072498625248	0,0906895135376065	-0.0246553475975956	0.206034374672809	0.0584356790624222
4503	RABL6	0.0361440253631236	0,212826744948528	0,0851566353251073	0.00556446464913687	0.164748806001078	0.040322754700366
9082	CPQ	0.14100510619665	0,411661058185172	-0,0952421912796944	-0.22236310722261	0.0318787246632208	0.0644016297999969
19614	C1orf20	0.585950005332344	0,79211096111895	0,0329353835987811	-0.0861870582549389	0.152057825452501	0.0603494660515188
4424	LOC442651	0.0350098454705896	0,209829577905218	0,103755862693876	0.00738276418974949	0.200128961198001	0.0488242596940419
3329	LOC400740	0.0196271895719235	0,156327705466973	0,141444994020756	0.022915713433113	0.2599742746084	0.0600489604109937
6885	LINC00853	0.0828980683371316	0,319250876101531	0,112282109266818	-0.0147787960472589	0.239343014580896	0.0643712273892385
8152	TMOD4	0.114648541504313	0,37286666589914	-0,0949507205176085	-0.213145610778195	0.0232441697429785	0.0598795525531911
4362	LEF1-AS1	0.0340564921915624	0,206988768072205	0,132782148330548	0.0101059145122481	0.255458382148848	0.0621498778310551
10143	LOC283692	0.17304408695963	0,452357681724794	0,0817009973052697	-0.0361694076856654	0.199571402296205	0.0597151627668474
1637	SPEF2	0.00403901893013172	0,0654212504168861	0,13081874195203	0.0422166453839738	0.219420838520086	0.0448873372281389
11835	LOC389526	0.229829775751702	0,514908027381189	0,04540223222585	-0.0289648150085326	0.119769279460233	0.0376756178146034
15138	OFD1	0.362396420505052	0,634741998527153	-0,0535163995909264	-0.169186638237597	0.0621538390557443	0.0586005208737277
2974	LOC440687	0.0154132472147347	0,137397164735119	0,168863945756662	0.0326484760031083	0.305079415510216	0.0690090862784564
2492	LOC392533	0.010302547073194	0,109603692010299	0,147250635412081	0.0352072274664894	0.259294043357673	0.0567631064213094
21713	LOC441749	0.706583902101663	0,862840872055192	0,0170415811133488	-0.0721662310829995	0.106249393309697	0.0451942031232435
9353	OR4K17	0.149122781894427	0,422709326098337	0,0726321456709621	-0.0263003548183291	0.171564646160253	0.0501208965058156
11844	LOC100128288	0.230086632463177	0,515091781472572	0,0554834633777907	-0.0354465597363179	0.146413486491899	0.0460667046241996
12314	C1orf143	0.247443409941279	0,532805101071383	0,0668258554917256	-0.0468341226972073	0.180485833680658	0.0575820885501363
305	CREBBP	6.32024758372618e-05	0,00549447097319671	-0,24312704726263	-0.360125502360032	-0.126128592165229	0.0592734180403328
15512	LOC390358	0.378758636375632	0,647399557969693	0,0491053659320043	-0.0607322394740902	0.158942971338099	0.0556456091353051
3826	LOC283202	0.0260012959720837	0,18019455376367	0,12518612527133	0.0151508096678893	0.23522144087477	0.0557457725021494
2723	FLJ10038	0.0125151552877941	0,121865347945597	0,131292270364726	0.0286100798037244	0.233974460925728	0.0520205536163061
4962	CXCL5	0.0436435007494274	0,233198230915896	-0,244535238873785	-0.482017221065508	-0.00705325668206125	0.120312433149466
19680	NOP14	0.589707481191299	0,794516964623338	-0,0497542416138239	-0.231529736530878	0.132021253303231	0.0920905741083264
12424	TSHZ3	0.251550404425905	0,536835158712495	-0,0788349641339486	-0.214093268835766	0.0564233405678689	0.0685241700956067
24814	DKFZp547E087	0.894257490006119	0,955528360751667	0,00479696844495927	-0.0663336498225114	0.0759275867124299	0.0360359875566319
8307	C10orf127	0.119008013488969	0,379825188972019	0,0822718276877907	-0.0213769228103627	0.185920578185944	0.0525102294087612
3710	CBFA2T3	0.0241722285120892	0,172756506468476	-0,152660448786691	-0.285142614319904	-0.0201782832534786	0.0671177305204698
6032	FN3KRP	0.0635051435213285	0,27912171034002	-0,123302094169873	-0.253612311322127	0.00700812298238168	0.0660173843300916
8573	PRSS23	0.126363140809	0,390822195095141	-0,112786573183462	-0.257719767941879	0.0321466215749556	0.0734256348400914
11626	LOC392591	0.222835942084696	0,508174937627094	0,0764526531368513	-0.0468936707885235	0.199798977062226	0.0624893569379227
2142	ATP2A1-AS1	0.00743119828749147	0,0919124507136267	-0,154984612057154	-0.267909531024147	-0.0420596930901606	0.0572096949786986
3768	BNIP3L	0.0250775153577066	0,176467706929297	-0,247903576224174	-0.464421298132409	-0.0313858543159389	0.109691580398418
17888	CCNE1	0.494108185706561	0,732406000894984	0,0453067561456999	-0.0851996851043167	0.175813197395716	0.0661167948134741
11595	GOLGA2P5	0.221550652897928	0,506633511133122	0,0478104308204874	-0.0291103624837644	0.124731224124739	0.0389693892429714
4310	TICRR	0.033218368892365	0,204358480552449	0,107669452347711	0.0086694280996652	0.206669476595757	0.0501551051966654
4410	METTL1	0.0347737742752788	0,209076332178915	0,123317237502426	0.0089251852043096	0.237709289800543	0.0579529698124063
24191	TGFBR2	0.85618968124617	0,938442784433971	-0,0128317743831251	-0.152382348212584	0.126718799446334	0.0706987070340003
331	EHD4	7.82839720537889e-05	0,00627099552569853	0,236272649594816	0.121037403500477	0.351507895689155	0.0583801462082902
10304	ZNF506	0.177926758986707	0,457816040927498	0,0649302064326534	-0.0298160286889827	0.15967644155429	0.0480000628849083
8874	LOC388180	0.135025828032011	0,403449383622804	0,0768497739099329	-0.0241674914033459	0.177867039223212	0.051177074015383
2080	LOC283713	0.00700944786400377	0,0893536106317596	0,188369937662461	0.0521343117954668	0.324605563529456	0.0690192977101976
10909	LOC440869	0.198157152071342	0,481618797181188	0,0662544028652884	-0.0349814381953242	0.167490243925901	0.0512878082266545
16040	PVALB	0.401241369135184	0,663257414107912	-0,0786211896772629	-0.263041342390214	0.105798963035688	0.0934304029717015
7856	LOC442491	0.106760745813417	0,360331106828252	0,0925781807501633	-0.0201236460603762	0.205280007560703	0.0570966726773357
1902	LOC100505564	0.0056951415302042	0,0793479170605967	0,159981865457608	0.0472036177930563	0.272760113122159	0.0571353887887841
18646	LRRN3	0.534342074290542	0,75984554863315	0,0692407183572379	-0.150261661625891	0.288743098340366	0.11120365921718
13344	VTLGL1	0.288683065124708	0,57362346161433	0,0618735739992373	-0.0528776759648158	0.17662482396329	0.0581349454922939
14540	TRIM10	0.337519518725514	0,615497251651101	0,0657519182109098	-0.069193762226836	0.200697598648656	0.0683657892975145
5961	BCL2L11	0.0621120513639106	0,276279322582468	0,144188266046744	-0.00738193317907263	0.29575846527256	0.0767880547968694
8127	FCER1A	0.113961587569458	0,371808969411119	-0,171884984818068	-0.385439382361583	0.0416694127254475	0.108190309602039
15133	INCA1	0.362097952504455	0,634443085353573	0,0473106965009524	-0.0548828305927021	0.149504223594607	0.0517729883475426
730	SNRPC	0.000619194170191081	0,0224631342898419	0,191392792645868	0.0830679041154751	0.29971768117626	0.0548792408984296
11739	CD320	0.226679306548332	0,511967670933017	0,111559151794297	-0.0699317699714312	0.293050073560025	0.0919464044836286
830	TMED3	0.000870453864086421	0,0277796709440924	0,162241758708372	0.067743245400162	0.256740272016583	0.0478745627781533
17180	EMC7	0.457376055839878	0,705847985029509	0,0361492957528124	-0.0596465398333623	0.131945131338987	0.0485318084285408
22394	LOC441496	0.746774586827684	0,884197917734038	0,0186845880834657	-0.0953518335248718	0.132721009691803	0.0577728012236355
4578	MGC34800	0.0372259429972699	0,215606351807036	0,12451966222021	0.00745613622268873	0.241583188217731	0.0593063840710537
4212	TMEM43	0.0315632669812562	0,198694212727448	-0,138211310695614	-0.264068175753196	-0.0123544456380317	0.0637612400060614
12015	ALYREF	0.235967330202773	0,520738556831172	0,119184429713648	-0.0786270743318199	0.316995933759116	0.100214690550511
13216	LOC440161	0.283555078181047	0,568890957776215	0,0634874392261221	-0.0530063122498524	0.179981190702097	0.0590177265552238
24364	PLCB1	0.866420496563773	0,942894749468589	-0,00994953537520264	-0.126530806452676	0.106631735702271	0.059062065481939
23468	SLC46A2	0.811997332836596	0,917424121363659	0,0233027844992703	-0.169785683669285	0.216391252667826	0.0978219198107726
15661	FLJ40176	0.385346785751646	0,652362739149713	0,0493644996280852	-0.0625951331425304	0.161324132398701	0.0567206644851008
9885	LOC388438	0.164767088766097	0,441962504666978	0,0806854995484094	-0.0334679294280231	0.194838928524842	0.0578320791571529
19114	OR2W3	0.559982212888585	0,776809060099447	-0,0523076333271461	-0.229101541458682	0.12448627480439	0.0895668170570352
17630	C12orf28	0.480284154853972	0,722220662721443	0,0325469793867785	-0.0582712122745864	0.123365171048143	0.0460100488979081
12712	LOC442682	0.263388375348227	0,54936668089623	0,0471327746940403	-0.035778406349157	0.130043955737238	0.0420042221078891
26324	C2orf15	0.988889192733223	0,996064311856914	0,000998411242321257	-0.140313097172416	0.142309919657058	0.0715908266071004
7287	LOC387981	0.0923939121962119	0,336179689228501	0,0867091325671504	-0.0144245409460077	0.187842806080309	0.0512360484000364
13927	ZNF37BP	0.312381879632548	0,594693375065771	0,0385669943093663	-0.0365664222309908	0.113700410849723	0.0380638736100196
4008	LOC390342	0.0285650494274271	0,188972626139778	0,132271650077446	0.0140284534401567	0.250514846714735	0.0599040253896735
7240	C1orf177	0.0912338732458504	0,334125158717365	0,102219227828785	-0.0165761076863063	0.221014563343877	0.060183748386811
7021	LOC157381	0.0863192269196692	0,325919926758624	0,0757047607164577	-0.0109202862598909	0.162329807692806	0.0438857300971884
11839	RRBP1	0.229964552879625	0,515031639018684	0,103763652682318	-0.0662464526801105	0.273773758044746	0.0861300265703427
25032	ZFP2	0.909931053435516	0,963767914061603	-0,00819125229827364	-0.150906190971531	0.134523686374983	0.072301828374897
8827	SRPK2	0.134007387633275	0,402506156891513	-0,0749587265365315	-0.173231388365459	0.0233139352923957	0.0497866109571529
12667	LOC441941	0.261739328936261	0,547881764170281	0,0634271419473623	-0.0477611517257399	0.174615435620465	0.056329890908307
439	MRPL16	0.000161919511327535	0,0097747700926186	0,235677864088198	0.115077474017729	0.356278254158666	0.06109821989122
6896	LOC387883	0.0832513874995246	0,320100136245634	0,0960106313089632	-0.0127629225324599	0.204784185150386	0.0551065424172298
6508	IGK	0.0740555188962396	0,301718205828794	0,215299969724868	-0.0211606370361711	0.451760576485907	0.119794986890635
23169	CCDC58	0.793164802428948	0,907711370210348	0,0228952712981625	-0.149193304174323	0.194983846770648	0.0871830150701924
282	SAR1B	4.81595683950051e-05	0,00452819487940979	0,439862010477163	0.231674907487807	0.648049113466519	0.105471146399505
2445	SNRNP25	0.00996325449384716	0,108047318161291	0,2381708492349	0.0577772595848692	0.41856443888493	0.0913904772693018
13979	LOC285771	0.314662115267841	0,596819980701764	0,0526461039460496	-0.050401072050862	0.155693279942961	0.052205461479434
3446	CLPTM1L	0.021083641482656	0,162226568169653	0,191047591940466	0.0290539412777903	0.353041242603141	0.0820687535370853
6366	C6orf215	0.0708032472536223	0,294902309288375	0,0935997825632626	-0.00802392804811296	0.195223493174638	0.0514843095736881
5552	STARD5	0.054127805571008	0,258468914007143	0,146712249210925	-0.0026307692933985	0.296055267715248	0.0756597269582964
22107	FANCA	0.728562310090294	0,873833159272817	-0,0158238930673507	-0.105679870331387	0.0740320841966854	0.0455225746302366
457	LOC440784	0.000172842545527002	0,0100282715419004	0,183642991606755	0.0892443257639674	0.278041657449543	0.0478239783447662
22903	LOC339926	0.777357071511584	0,899952964726439	-0,0167806391539631	-0.13373599451243	0.100174716204504	0.0592515829755779
2893	LOC348761	0.0144645850007312	0,132533715368327	0,138010759884469	0.0277481073423538	0.248273412426584	0.0558609452827715
15722	PPP1R12B	0.388323132119305	0,654780158265036	0,0469292878176952	-0.0601779886286705	0.154036564264061	0.0542623777953451
519	COX5A	0.00023488537492852	0,0119769519854965	0,261860567970103	0.12430129926449	0.399419836675716	0.0696898778066972
16461	LOC388002	0.422921083816489	0,681211757577858	0,0448432560902207	-0.0653482205625624	0.155034732743004	0.0558248863601195
15205	LOC339553	0.365435417888889	0,637257022567387	0,0465101441379067	-0.0546571838949308	0.147677472170744	0.0512530983552024
11889	LOC441016	0.231449031211765	0,516108175079716	0,0640969298079238	-0.0412580632737242	0.169451922889572	0.0533746410785178
15541	PAPSS2	0.379983921753826	0,648302791667377	0,0545680471947133	-0.0678032459247346	0.176939340314161	0.0619953896584932
14587	RPARP-AS1	0.339517294785092	0,617123466377865	0,0524089151850376	-0.0555992824842037	0.160417112854279	0.0547187998927177
2714	DHRS7	0.0124431748012178	0,121522398680591	-0,123990855583041	-0.220881912171949	-0.0270997989941332	0.0490866661169394
3692	ALG8	0.0239479539009265	0,171951382503193	0,164816296260206	0.0220153339752562	0.307617258545157	0.0723454094075951
12402	HYMAI	0.250521064201507	0,535604420037329	0,078773677611921	-0.0560851302799049	0.213632485503747	0.0683217781802203
18713	BMT2	0.538315385646748	0,762754900359297	0,0292782913349527	-0.0644482156478695	0.123004798317775	0.0474834511723085
755	SLCO3A1	0.000671617932919132	0,0235866880680143	-0,21816319325732	-0.342471720094234	-0.0938546664204056	0.0629768253866967
1431	LOC442329	0.00292422968004452	0,0541830537850318	0,166759783548862	0.0577240791073677	0.275795487990356	0.0552393523940334
3788	BCRL5	0.0253244424433844	0,177259108316097	0,115240944877613	0.0144170485136596	0.216064841241566	0.0510791099990217
12925	ZNF559	0.272057891944231	0,558078800163071	0,0773833228685713	-0.0612395389987831	0.216006184735926	0.0702287122900095
4622	MBNL1-AS1	0.0380859678947732	0,218484152933334	0,133935676575188	0.00744513582998113	0.260426217320395	0.0640822709453444
4711	LOC401642	0.0395741597635407	0,222686131337618	0,11108525020484	0.00536142179507267	0.216809078614607	0.0535614993628725
9002	LOC440114	0.138760465057346	0,408712922794439	0,0938727024877226	-0.0307079386906375	0.218453343666083	0.063114683165262
15041	ITGB7	0.358229698348175	0,631497591238669	0,0581868929246623	-0.066489240103096	0.182863025952421	0.0631630609690895
10700	LOC440960	0.191117450033228	0,473576817581093	0,0707400390088093	-0.0356497715579891	0.177129849575608	0.0538988973120015
19579	LOC399986	0.584326537189758	0,791321848570019	0,0349280209336335	-0.0908556789532715	0.160711720820538	0.0637241732794629
3914	SUV39H1	0.0271142924475162	0,183596655723709	0,16565425946335	0.0189573715471272	0.312351147379573	0.074319151953206
17775	C20orf194	0.488305405902643	0,72833779045626	0,0394969599673093	-0.0727590404842743	0.151752960418893	0.056870809420203
7859	LOC254312	0.106802586409558	0,360334721802954	0,0810990609995754	-0.0176403149837441	0.179838436982895	0.0500230563286376
11672	LOC389029	0.224804867799758	0,510641725467137	0,0695623480067284	-0.0431475778722221	0.182272273885679	0.0571007758038877
11199	ZD77D08	0.207701264492019	0,491667103194151	0,0680765618042399	-0.0381757279094907	0.174328851517971	0.0538292268962138
7745	FBXO22	0.103733295409589	0,355079620290482	0,0821445320376963	-0.0169829028119082	0.181271966887301	0.0502196535861519
10197	LOC389907	0.174686402392421	0,454159043924867	0,0740825207778828	-0.0332074945867328	0.181372536142498	0.0543549564561885
20281	SESN1	0.623996825430165	0,81576638765221	-0,0310659513165534	-0.155934296762187	0.0938023941290806	0.0632604390668414
4621	LOC392563	0.0380482624817121	0,218318476455875	0,121818395114362	0.00679437496719697	0.236842415261528	0.0582731355314624
19585	NAPSA	0.584548993929068	0,791387111260109	0,032026580269515	-0.0833767366421074	0.147429897181137	0.0584652937583576
11429	LOC441053	0.215741466525812	0,500514916872159	0,0775094629280024	-0.0456233279815514	0.200642253837556	0.0623811774606669
4249	CPNE2	0.0322057455200466	0,200862575127307	-0,139273674724728	-0.266581085865651	-0.011966263583806	0.0644961114563982
18443	C1orf112	0.524257963760404	0,753645978440015	0,0648878964517639	-0.135833784672994	0.265609577576521	0.101689036023266
6987	HINT2	0.0857116649126233	0,325249873558766	0,160426092597565	-0.0227830557768738	0.343635240972004	0.092816887465488
24544	TGM3	0.878605945446876	0,949058209689664	-0,0114004959416012	-0.158514302924186	0.135713311040983	0.0745303702815921
3067	C17orf66	0.0164388587914562	0,142118141785282	0,142081387328391	0.0263284809532445	0.257834293703538	0.058642401758602
13463	LOC389438	0.293200097799806	0,577449349562643	0,0666182765983031	-0.0580985544807394	0.191335107677346	0.0631836792978118
25274	DOCK5	0.925994129498544	0,971407758782136	-0,00564071363947366	-0.125332986194716	0.114051558915769	0.0606381520290853
7929	LOC442743	0.108918531942911	0,364220802761087	0,104369116571827	-0.0234734243433979	0.232211657487052	0.0647672173508449
19528	LOC137829	0.581755779820892	0,789904470603798	0,0309229510975816	-0.0796796059672588	0.141525508162422	0.0560331467263934
3109	LOC439959	0.0169398941662964	0,144471307114618	0,117379096864915	0.0213025237784451	0.213455669951386	0.0486740348468364
16064	LOC153095	0.40290931501368	0,66503613593051	0,0449328771874936	-0.060840243221616	0.150705997596603	0.0535864715326386
617	FAM113B	0.000401843663603615	0,0172673742089657	0,249060464819291	0.112871843919418	0.385249085719164	0.0689954841900631
10329	LOC442440	0.178789752951851	0,458956384753988	0,0701874392822973	-0.032435031706614	0.172809910271209	0.0519902986598731
8922	SOX8	0.136387019162774	0,405282552419883	-0,0984636205248416	-0.22834593632184	0.031418695272157	0.0658006021863531
6938	LOC440900	0.0843661009966975	0,322422480243216	0,0975746037069127	-0.0133732603678418	0.208522467781667	0.0562080851624082
12293	VCPKMT	0.24676872894138	0,532260054330163	-0,0533677056106649	-0.144007562669117	0.0372721514477876	0.045919701538529
10492	LOC441529	0.184225842432345	0,46552827207227	0,0710912229793349	-0.0341617262107952	0.176344172169465	0.0533229438981117
7411	FAM92A3	0.0955906473983342	0,341929344047438	0,0819492189559364	-0.0145744310161969	0.17847286892807	0.048900531642183
2908	OR1S2	0.0145999628908661	0,13307266340342	0,155573210705747	0.031105105595243	0.280041315816251	0.0630576704689055
20363	ZNF223	0.62911846309032	0,819181749862903	0,0396907318388942	-0.122233056910564	0.201614520588353	0.0820333602972023
11310	LOC440191	0.211779576759008	0,496444528069208	0,0656322366740391	-0.037730081015077	0.168994554363155	0.0523651176496666
3066	C8orf88	0.0164382678365052	0,142118141785282	0,107520497964626	0.0199246423468531	0.195116353582398	0.0443775583558811
23434	AMH	0.80963136222898	0,916049340482345	0,0124466924670266	-0.0893808403509923	0.114274225285045	0.0515875693889584
11007	LOC392395	0.200991902736798	0,484173734992841	0,0794502109105304	-0.042720296059681	0.201620717880742	0.0618936679618222
20710	LOC100129550	0.649308139763637	0,831081013267716	0,0276216220675791	-0.0920685328920957	0.147311777027254	0.0606370792189595
7093	FOXO3B	0.0878450857411387	0,328381848079274	0,0878766809970836	-0.0131671870599687	0.188920549054136	0.0511905514202889
4912	LOC388648	0.0428038829467673	0,231055569286143	0,127081959008068	0.00416613509300538	0.249997782923131	0.0622712582710955
11642	LOC391030	0.223229105372559	0,508354149427267	0,0821910134682703	-0.0505266002312739	0.214908627167815	0.067237012587726
1158	ATP5G1	0.00182504082932328	0,0417454994372589	0,269386433845262	0.101470056153986	0.437302811536538	0.0850693083291358
11149	DKFZp434O0320	0.205931175840201	0,489696485087819	0,0627290026387302	-0.0347942172185785	0.160252222496039	0.049406930838781
3742	DNAJB11	0.0246966839056192	0,174995343067208	0,283769642900937	0.0365881733947817	0.530951112407093	0.125226359285385
7385	LOC286437	0.0947349291189949	0,340090831742998	0,100330655263739	-0.0175357728551836	0.218197083382661	0.0597131480154807
12086	IL4	0.238562879460149	0,523373717432222	0,0807171994474851	-0.0539963483314511	0.215430747226421	0.0682481869230645
7923	CD200	0.108731156223064	0,3638781531307	-0,0945989395268986	-0.2104120897031	0.0212142106493033	0.0586729222983929
1896	LOC388204	0.00566576171462452	0,0792340041472938	0,151404005677322	0.0447392079456619	0.258068803408981	0.0540382105120345
14902	LOC441221	0.352774802925842	0,627689162500248	0,0438807394748906	-0.0490790935886617	0.136840572538443	0.0470950410545879
14403	NDUFS2	0.330841129665848	0,609026511708737	0,0760999737701957	-0.0779346095854812	0.230134557125873	0.0780365539383289
25514	LOC387941	0.941226591252541	0,97815407490245	-0,00449844587457473	-0.124756092090964	0.115759200341814	0.0609245799937812
19748	C1QTNF3	0.59423796538471	0,797855662877143	-0,0265291457488814	-0.124646211353283	0.0715879198555198	0.0497077832490934
18418	LOC132706	0.522726907740268	0,752510723442064	0,0366864640878236	-0.0763799074162567	0.149752835591904	0.0572813572528426
14990	AGO4	0.356281924853514	0,630207821046759	-0,0379703963596115	-0.118999234183993	0.04305844146477	0.0410505948449362
9239	OR2G6	0.145745694558966	0,418262649473688	0,087442278536299	-0.0306674783854322	0.20555203545803	0.0598364225479362
24262	SPP1	0.859977348527108	0,939813976806187	-0,0120305694974519	-0.146445736804533	0.122384597809629	0.0680970222736799
11125	SLC26A11	0.204993888049573	0,48857644419186	0,0910092860776264	-0.0501869112867609	0.232205483442014	0.0715324080571602
5090	DKFZP547L112	0.0459163446611402	0,239178358754482	0,120900657203498	0.00221726490068817	0.239584049506308	0.0601270360412264
15037	ITGB2-AS1	0.358151853789156	0,631473564133489	0,0482429543982855	-0.0551096786154535	0.151595587412025	0.0523602112275114
7096	SPACA6	0.0879927456812037	0,328778779005654	0,0753924682994744	-0.0113372633804241	0.162122199979373	0.0439387651581281
5739	LOC401286	0.0579282756443356	0,267627886937688	0,100338082181859	-0.00340922854979012	0.204085392913509	0.0525601617084424
7293	EBP	0.0924838758032003	0,336241597000117	0,0989356176067669	-0.0164906044984919	0.214361839712026	0.0584768979211355
902	DCTPP1	0.00106451141921002	0,0311607085102938	0,204394473957676	0.0832234289701849	0.325565518945168	0.0613873234304532
1341	GEMIN6	0.00252694334483945	0,0499641333246966	0,210157358639851	0.0748242424126644	0.345490474867037	0.0685620708936448
7855	C21orf47	0.106720894810399	0,360242460330711	0,0709060721645912	-0.0154029065137999	0.157215050842982	0.0437256044926363
10013	LOC440371	0.168900346236963	0,447257832864584	0,0837004051392419	-0.0358844693167663	0.20328527959525	0.0605837423154924
1448	KRTAP10-5	0.00297745408254807	0,0545196372791505	0,113657102400046	0.0392003870372839	0.188113817762808	0.0377210452217764
4556	LOC340171	0.0369209242976369	0,214838899073602	0,106184240230924	0.0065210157583296	0.205847464703518	0.0504910937712272
20562	MIR646HG	0.640541831072508	0,825988067838126	0,0241842764160625	-0.0778674378582365	0.126235990690361	0.0517011435482404
3363	LOC348817	0.0200375194553687	0,157932134720944	0,164462060896874	0.0261778584846788	0.302746263309069	0.0700571416189073
5113	LOC341371	0.0462634929020644	0,239913263113287	0,123141582817016	0.00206321842288554	0.244219947211146	0.0613403698570069
16737	LOC147151	0.436067380539507	0,690824317082215	0,0469761020216371	-0.0717990574576106	0.165751261500885	0.0601735268620398
5255	LOC339875	0.048643044075509	0,245405390760546	0,109430871124875	0.000659111877148025	0.218202630372603	0.0551056332453758
10808	ZC3H6	0.194747132922768	0,477764865240042	0,0730995572021336	-0.0377435492528118	0.183942663657079	0.0561550131608447
14961	DONSON	0.3552499268965	0,629544525697056	0,103673331691165	-0.117090283652769	0.324436947035099	0.111842622618244
17672	LOC392473	0.482111777464099	0,72335863396676	0,0368781983259106	-0.0664560809247981	0.140212477576619	0.0523509128973086
6717	BACH2	0.0788642417248522	0,311234836789981	0,185173381612044	-0.0215817642891742	0.391928527513263	0.104745692452012
2487	PCDHB18	0.0102550155198516	0,109291654983839	0,110649059567282	0.0265095081740055	0.194788610960559	0.0426265355325237
6020	TEX264	0.0633246159184565	0,278859831804724	0,110168283209249	-0.00618138137561565	0.226517947794114	0.0589447296722841
8405	APBB1	0.12157340942506	0,383523967983995	-0,0896093653497371	-0.203291453319041	0.0240727226195663	0.057593289742952
8129	LOC441544	0.113994196133414	0,371823854161332	0,0687464621653026	-0.0166736973195635	0.154166621650169	0.0432753134902789
2837	SNX29P2	0.0138793949533014	0,129718772360517	0,119846848527986	0.0246844437943988	0.215009253261573	0.0482109015268743
7870	CBR1	0.107269415714213	0,361363121889957	0,120660040164569	-0.0264425039535813	0.26776258428272	0.0745246643218735
1879	OR5D13	0.00555038396278767	0,0783227412311416	0,144417467111743	0.0429261201577454	0.245908814065741	0.0514172518814258
5769	LOC441119	0.0584534220503986	0,268658777199917	0,101632944673239	-0.00367536043299765	0.206941249779475	0.0533509881518042
17372	LOC439962	0.466924379611499	0,712669809198647	0,0424878817829397	-0.0725362145727303	0.15751197813861	0.058273174139994
2498	CCL4L2	0.0103902870116329	0,110287614136688	0,142979162545543	0.0340585555982828	0.251899769492803	0.0551810420352731
17131	PPP1R13B	0.454728813734596	0,703819654204239	-0,0449705815127746	-0.163443469278808	0.073502306253259	0.060020390843242
1658	LOC401175	0.00416143345385527	0,0665503064107193	0,148229203291797	0.0474964442673426	0.248961962316251	0.0510329382643719
14079	KIAA0101	0.318867653824866	0,600523889563628	0,122332623123401	-0.119211972699172	0.363877218945974	0.122370622686047
17670	LOC338829	0.482076570289689	0,72335863396676	0,0420953689692091	-0.0758481515001326	0.160038889438551	0.0597522043184919
16285	INTS7	0.414512105691491	0,674902577980343	-0,0539490274645244	-0.1841367929534	0.0762387380243513	0.0659553482234854
2546	LOC440755	0.0107763475942437	0,112206115510842	0,116575740483986	0.0273184843860363	0.205832996581935	0.0452192522492914
8238	LOC442126	0.116836761135324	0,376053255827037	0,0928642076444222	-0.0234349647568176	0.209163380045662	0.058919149468637
7953	TNFRSF17	0.109566940366539	0,365292018586543	0,286478745130135	-0.0650787506513447	0.638036240911616	0.178105039039366
2231	MRPL28	0.00806977076756505	0,0959076521299809	0,134425516268769	0.0354332577978615	0.233417774739676	0.0501511709211711
12978	GPR123	0.273883300491512	0,559563546966592	0,0668432422059486	-0.0533565537570822	0.187043038168979	0.0608952720661836
5351	HIST2H4B	0.0501669986765396	0,248551210264777	-0,101760164487137	-0.203595289620092	7.49606458185781e-05	0.0515914157855347
2768	HRASLS2	0.0129513398387112	0,124062419011354	0,211912825852675	0.0453516637938547	0.378473987911494	0.0843827329153794
12612	RALY-AS1	0.259818406101391	0,546232559291022	-0,0692699214762739	-0.190210591484805	0.0516707485322576	0.0612706115266716
10061	IGSF11-AS1	0.170667078473409	0,449780099962472	0,0944181583293909	-0.0410420139437685	0.22987833060255	0.0686264396592088
21256	OR7E47P	0.679585048420646	0,847698856456086	0,0176413077077599	-0.066523280772985	0.101805896188505	0.0426392197491723
2340	LOC283761	0.00894654231930881	0,101375029742082	0,144948712581917	0.0367466878892492	0.253150737274585	0.0548169959772516
4485	LOC401891	0.0358972232673268	0,212135939237778	0,104643975579512	0.00696940095263367	0.202318550206391	0.0494836097532304
3370	LOC121792	0.0201444733442107	0,158449402092706	0,133595389973747	0.0211665818694027	0.246024198078091	0.0569583567321237
2963	LOC442481	0.0153019398642327	0,136891691822417	0,136120374058975	0.0264390034308516	0.245801744687098	0.0555664579251508
10271	DAB1-AS1	0.176988671407906	0,456903380623176	0,0756031194376411	-0.0344772461476297	0.185683485022912	0.0557685955933048
303	FAM66E	6.30273194822422e-05	0,00549447097319671	0,161840366599169	0.0839723621775519	0.239708371020787	0.0394492625924555
10691	LOC402160	0.190871009940118	0,473304192306849	0,0635086997854202	-0.0319522076596287	0.158969607230469	0.048362128104934
11256	CYCSP52	0.209741844630566	0,494074716629304	0,054428206908386	-0.0309055356137604	0.139761949430532	0.0432315331792244
25565	LINC00938	0.944364492809022	0,979457247284616	-0,00290203472970885	-0.0848659928060184	0.0790619233466007	0.0415243427552344
8787	ATAD3A	0.132784600718762	0,400680970531238	0,094905506061796	-0.0291240565167771	0.218935068640369	0.062835497323098
11562	PALD1	0.220503559358206	0,505600312757219	0,0965054980438668	-0.0584061463004388	0.251417142388172	0.0784808880330191
2176	HSP90B1	0.00766008606731406	0,0933360216313518	0,324366753428023	0.08710536276797	0.561628144088076	0.120200677707379
12855	LOC390146	0.268641160363762	0,554105046055632	0,0657617347986809	-0.0512022925571576	0.182725762154519	0.0592559763577383
3508	EP400NL	0.0217790277740384	0,164579558324067	0,115452757592703	0.0170253985085841	0.213880116676822	0.0498649832319752
14116	NLRP12	0.320329904881727	0,601637271117499	-0,0753411142897474	-0.224552906011615	0.0738706774321199	0.0755932452263101
556	STAP1	0.000279197868992906	0,0132930567611588	0,355707246715316	0.166478902113152	0.54493559131748	0.0958663152034503
4768	LOC100289090	0.0403998806201662	0,224627485038171	0,0972572874572741	0.00430405305065421	0.190210521863894	0.0470916980621481
19855	CCR3	0.600015865350573	0,801241792715108	-0,0479505145449821	-0.228112230664435	0.13221120157447	0.0912730061736451
924	IRF4	0.00112024681565129	0,032085745250535	0,254521041620857	0.10294314735708	0.406098935884634	0.0767919532346865
12519	C21orf124	0.255406079508579	0,540934727769413	0,0553747446102889	-0.0404103159419805	0.151159805162558	0.04852634961211
4061	LOC152742	0.0295602383023025	0,193004116864209	0,121346017554348	0.0121870479996099	0.230504987109086	0.0553018006082515
20362	TLE2	0.629118095174919	0,819181749862903	-0,0264229094153016	-0.134218679630566	0.0813728607999626	0.0546111805119973
650	MLST8	0.000463238869140641	0,0188965824850217	0,236324750100782	0.105657035453745	0.366992464747818	0.0661984986741994
4114	LOC441754	0.0302998037254589	0,195180856398088	0,122029716466723	0.0117529970743818	0.232306435859063	0.0558680717896407
16262	LOC441169	0.413409396073604	0,673995561269342	0,048830296160535	-0.068726616619721	0.166387208940791	0.059556342252162
5614	HCG4	0.0552357190252076	0,260879068392123	0,129591329730396	-0.00293553147510928	0.262118190935901	0.0671403741123547
11046	LOC441296	0.202080211938334	0,484995416392403	0,0727533816708039	-0.0393911169529319	0.18489788029454	0.0568143206875203
254	BOP1	3.6480694705266e-05	0,00380821110279578	0,165346306766159	0.0883672061991772	0.242325407333141	0.0389989286993317
23571	C8orf50	0.818787829417351	0,920985519620583	0,013453073560262	-0.102276067723549	0.129182214844073	0.0586303619569454
20247	OR10V2P	0.621880536291762	0,814349392217499	0,0289317562541323	-0.0866520106702487	0.144515523178513	0.0585567128205386
15972	JAML	0.398518768073883	0,661558470915077	-0,0661914184397402	-0.220559075681945	0.088176238802465	0.0782052948648486
11647	FBXL4	0.223405894695171	0,508595114436547	0,0703839804431422	-0.0433118757200022	0.184079836606287	0.0576002649453897
9955	FLJ36116	0.167278240545094	0,445543199201725	0,0659538201579433	-0.02791540343949	0.159823043755377	0.0475557538497421
3422	LOC150837	0.0208287497256106	0,161360638030525	0,0843886697800683	0.0129779416292758	0.155799397930861	0.0361778960134362
8446	LOC401284	0.122713988253099	0,385242884031605	0,073516212603688	-0.0200367476890284	0.167069172896404	0.0473955294514311
18389	LOC440336	0.521399238811158	0,751794357568634	0,0373662412247844	-0.0774279144852157	0.152160396934785	0.0581566822768843
20991	LOC441591	0.664871025465862	0,839838751856859	0,0258921289576334	-0.091882097039799	0.143666354955066	0.0596664368440663
189	H2AFX	1.63050173870775e-05	0,00228744728052042	0,328897681448616	0.182558694747748	0.475236668149484	0.0741378330773525
14571	GSTZ1	0.338751402548566	0,616429444689811	0,0596488438233176	-0.0630846394775135	0.182382327124149	0.0621788813978787
19784	SGO1	0.595673185303702	0,798330392937861	0,0276698945190273	-0.0750660901797132	0.130405879217768	0.052047806646371
23897	PAN3-AS1	0.83846619604869	0,930304797953471	0,0101458046704015	-0.0879442303008369	0.10823583964164	0.049694089068106
5522	PSEN2	0.0534474638539212	0,256616626461543	0,118654727167818	-0.00178149423125627	0.239090948566892	0.0610150492349871
24959	C3orf62	0.905243690369492	0,961646897587582	-0,00976014717725885	-0.171360521095025	0.151840226740508	0.0818695128130337
4538	MMACHC	0.036659560399151	0,214197497572386	0,148473662578075	0.00931384401269592	0.287633481143454	0.0705007437352543
17020	LOC442428	0.450135730948487	0,701157541620258	0,0376149445254263	-0.060476484755351	0.135706373806204	0.0496947954491613
4833	LOC148915	0.0414762014123719	0,227548413086911	0,118985663597422	0.00465021609039482	0.233321111104449	0.0579242928572913
14582	ZNF585A	0.339290907396148	0,616910490638205	0,048081621422775	-0.0509620056260648	0.147125248471615	0.0501771951211608
16250	ABCB1	0.412870148949975	0,673650487857179	-0,0589049168573214	-0.200552140270162	0.0827423065555195	0.0717609055659078
9877	LOC341651	0.164476917685934	0,441541507790071	0,080401151031318	-0.0332713850262042	0.19407368708884	0.0575884505811048
5573	OR10D4P	0.0544372683987226	0,258979575379035	0,113603164293685	-0.00218729265295907	0.229393621240328	0.0586614255202417
10865	LOC402695	0.196351068460335	0,47917612335258	0,0751062963541523	-0.0391911857863265	0.189403778494631	0.0579050589533856
1044	LOC442199	0.0014402787370807	0,0365332533015031	0,17054328034336	0.0666119612532871	0.274474599433432	0.0526533834893852
3570	PIM2	0.0225129699768615	0,167207674772124	0,240130703137238	0.0342632563916988	0.445998149882777	0.10429596887998
6112	LOC285205	0.0652267419921552	0,282929153356042	0,0947363955146115	-0.00603929871056218	0.195512089739785	0.0510546899712536
12940	LOC440801	0.272594921031955	0,558566795298476	0,050710181783753	-0.0402331342541472	0.141653497821653	0.0460734390467031
10218	IGKC	0.175254030726339	0,454772032169591	-0,1304661388519	-0.319663887562489	0.0587316098586895	0.095850814801585
3824	LOC127309	0.0259481857905708	0,17992054033394	0,101041943812455	0.012260852594516	0.189823035030395	0.0449780189786003
13222	SIRPB2	0.283900011845857	0,569324520805695	-0,0976593525072657	-0.276984346613539	0.0816656415990075	0.090849108493719
5593	PITPNC1	0.0548039623618927	0,259811740036757	-0,112554346474574	-0.227451726511811	0.00234303356266301	0.0582089774862111
22681	CMTM2	0.763669321458514	0,89276011015707	-0,0418737690023409	-0.316339698220277	0.232592160215595	0.139049133142993
200	MRPL40	1.79156748390289e-05	0,00237517059178425	0,356390198257305	0.197004441610401	0.515775954904209	0.0807475498333867
12398	LOC390414	0.250290079860941	0,535250225926171	0,0591968642378452	-0.0420972769377424	0.160491005413433	0.05131734406184
10025	ANP32D	0.169437200908891	0,448073782805084	0,0939944885208618	-0.0404679568197359	0.22845693386146	0.0681209741339196
12635	TRMT13	0.260725071086007	0,5471408990776	0,0631296277852446	-0.0473011378013585	0.173560393371848	0.0559461142258629
6405	LOC401254	0.0715387437737382	0,296112372317843	0,0988970649834479	-0.00876046403308715	0.206554593999983	0.0545411451567796
22972	SLC39A7	0.781286095971948	0,901647370319452	0,0209827469554413	-0.127958117055292	0.169923610966174	0.0754559886149521
6394	NXF4	0.0713477546627033	0,295868895039346	0,106665725880861	-0.0093696226309861	0.222701074392708	0.0587854917748496
4469	LOC400712	0.0355835087366183	0,211120325386313	0,119818388784308	0.00817220936885578	0.23146456819976	0.0565618636552839
15668	CKMT2-AS1	0.385558265305595	0,652481325285796	0,0442903546443659	-0.0562058358929084	0.14478654518164	0.0509130886234163
23568	LOC441128	0.81849117070517	0,920837295962644	0,0130385328714764	-0.0989379581396167	0.12501502388257	0.0567292051580047
2193	LOC388746	0.0078288727055283	0,0946568900077897	0,139174491085286	0.0370872749026006	0.241261707267972	0.0517191294221162
8196	LOC392347	0.115848846255471	0,374784240699299	0,0662729208384326	-0.0164985934337361	0.149044435110601	0.0419334645333671
18048	LOC400832	0.502126270221217	0,737692711376084	0,0326012802418708	-0.0630781442171253	0.128280704700867	0.0484728325608675
16207	LOC388337	0.410736252961162	0,671957310490883	0,0452528572363726	-0.0630691484542663	0.153574862927012	0.0548777804025136
26306	TTC39B	0.98800199408142	0,995789749758316	-0,000962977207975916	-0.127180097846267	0.125254143430316	0.0639437516436636
6370	CECR6	0.0709246293421178	0,295212029169213	-0,147426761112594	-0.307561394383119	0.0127078721579309	0.0811269435367955
14205	FLJ35424	0.323660678306501	0,604107487305357	0,0659089684767954	-0.0655267949215455	0.197344731875136	0.0665876053053384
20926	SLC12A8	0.660851771963642	0,837354713448148	0,0271182242689148	-0.0946747588619146	0.148911207399744	0.0617024079290871
11696	LOC347421	0.225548560847014	0,511321827193791	0,0620367270273511	-0.0386416499885757	0.162715104043278	0.0510053874089129
19464	TRPC1	0.578500372213053	0,788051515041092	0,0360179244141489	-0.0917044162480989	0.163740265076397	0.0647063218472476
595	LINC01094	0.000364951557403215	0,0162542225330041	0,240023360979618	0.109744132712564	0.370302589246673	0.0660016848309357
15306	LOC389683	0.369616902725397	0,640297411195865	0,0446292885890539	-0.053299926734091	0.142558503912199	0.0496126150843461
17558	LOC164036	0.47672802665582	0,719924602783783	0,0450986336510586	-0.0797286341891761	0.169925901491293	0.063239628449514
9628	STYXL1	0.157334386840491	0,433255923275561	0,0802376159457619	-0.0312736545283612	0.191748886419885	0.0564935164786472
1219	WDR16	0.0020292581801375	0,044139278627027	0,191478732104599	0.070875326399543	0.312082137809655	0.0610997476632698
24051	LOC388887	0.84797932207555	0,934828902643399	-0,00997170409524221	-0.112493894455922	0.092550486265438	0.0519394947788002
9739	LOC440562	0.16069352882704	0,43745008657566	0,0847148955613577	-0.033976970741518	0.203406761864233	0.0601313291145661
25913	GPRC5D	0.966112284503387	0,988539088096418	-0,00622115291444004	-0.294839976544673	0.282397670715792	0.1462192314685
7447	LOC440417	0.0963019954032941	0,342839480732677	0,0806559289287529	-0.0145496977719012	0.175861555629407	0.0482327985144914
13567	IFI35	0.297370933547719	0,581095033504313	0,108881675482647	-0.096730804180004	0.314494155145298	0.10416679819582
9392	C16orf3	0.15025130935383	0,424130215235227	0,0755562052777126	-0.0276465150090923	0.178758925564518	0.0522842628765205
4939	SLC27A2	0.0433286243864214	0,232596959224806	-0,258690712932414	-0.509538685988283	-0.00784273987654577	0.127083872681331
9510	MGC2848	0.153379621361554	0,427602147779476	0,0826437244855581	-0.031110828034009	0.196398277005125	0.0576300015232683
11632	LOC441513	0.222961489591349	0,508237955339978	0,0668612739864209	-0.0410400191872222	0.174762567160064	0.0546646402471677
7899	DOLK	0.107953032736874	0,362371776556299	0,0848152528858902	-0.0187898037821732	0.188420309553954	0.0524880933672677
25340	CREBL2	0.929856764371698	0,972973642751207	0,00532649475227337	-0.113939897061765	0.124592886566311	0.060422393562978
9736	LOC441566	0.160650283802568	0,43745008657566	0,0831210277093117	-0.0333256063878511	0.199567661806475	0.0589938560854048
7605	FLJ39582	0.100152249051282	0,349172473233233	0,0764918480609596	-0.0148468250014699	0.167830521123389	0.0462737336759834
1765	AMDHD2	0.0048023364302273	0,0721069155753474	0,109482580461066	0.033847581257414	0.185117579664717	0.0383179839643699
8768	HSU79275	0.132350172151223	0,400162462118579	0,0797113931884296	-0.0243437994753921	0.183766585852251	0.0527161399600998
6089	LOC390906	0.0647030687680697	0,281754289437571	0,0865646393717823	-0.00533695875251401	0.178466237496079	0.046558921138413
3379	FAM98A	0.0202398168786028	0,158821765177908	0,203190913895391	0.0320604515082806	0.374321376282501	0.0866976185972896
4811	HBP1	0.0410936516381665	0,226469388586877	0,134456899215328	0.00550110944171323	0.263412688988943	0.0653312082591978
11633	LOC440857	0.223016437265544	0,508259408889243	0,075565498318533	-0.0463972905491239	0.19752828718619	0.0617884344190629
10269	LOC441732	0.176922741792481	0,456822134446161	0,0637686450098985	-0.0290661655494077	0.156603455569205	0.0470317025160366
12973	ZNF542P	0.273733800234983	0,55947365399141	0,0699475621280193	-0.0557952027121402	0.195690326968179	0.0637034348847873
15678	LOC401616	0.386279633809276	0,65324423960698	0,0487695860256544	-0.0620586557115991	0.159597827762908	0.0561474824406735
6114	LOC285101	0.0652840409164947	0,283120960487199	0,121425913911022	-0.00776851377609374	0.250620341598137	0.0654521063069148
6268	OAS2	0.0685113962794393	0,289818071529887	0,168869702569079	-0.0129633475544697	0.350702752692629	0.0921197325601377
5903	DSC1	0.061015440689316	0,27399603998649	-0,179883372584171	-0.368171767553177	0.00840502238483476	0.095390120646038
5909	PPBPL2	0.0611532417946726	0,274381046021704	0,11381666642464	-0.00538219912395621	0.233015531973236	0.0603881836021975
5926	VPRBP	0.0614792831940086	0,275079850470661	0,0519899278059401	-0.00252773580404243	0.106507591415923	0.0276195806435781
2257	TMEM147	0.00830574118444487	0,0975433751948154	0,178234297527538	0.0464857370925728	0.309982857962503	0.0667460736329601
12977	SLC46A3	0.273880990067235	0,559563546966592	0,0717355400951595	-0.0572611292957272	0.200732209486046	0.0653519185723542
610	UBE2J1	0.000378827701287719	0,0164665844256457	0,405916560517083	0.184963959124644	0.626869161909521	0.111938366182101
4286	LOC391849	0.0326923761116637	0,202248799020243	0,130144380106011	0.0108428306431166	0.249445929568906	0.0604402050290888
6964	LOC346521	0.0850634613770984	0,32387387685436	0,0791532839356409	-0.0110521352877923	0.169358703159074	0.0456996079023677
23287	RUNX1-IT1	0.800710764916079	0,911703780295866	0,0170647100157504	-0.116167704561808	0.150297124593309	0.0674978195156863
7030	CKAP4	0.0864581225358582	0,325971742273689	0,125258002871307	-0.0181321138706755	0.26864811961329	0.0726438851301417
17932	MED27	0.496145896680007	0,733601216575503	0,027975830791925	-0.052990898907367	0.108942560491217	0.0410191298067093
4344	C15orf33	0.0337168370304596	0,205778608696979	0,127128915003334	0.0099020471627734	0.244355782843895	0.0593891358419032
6308	MLL	0.0693562199372725	0,291531415922128	0,0951460776647715	-0.00761925909219668	0.19791141442174	0.052062676900993
4555	LOC284072	0.036896870643581	0,214779478620099	0,116003957655426	0.00713812051943706	0.224869794791416	0.0551532947123127
11985	THBD	0.235136903418798	0,520137564659194	-0,127421451598835	-0.338527822902864	0.0836849197051948	0.106950097647566
696	LOC388388	0.000545572959500524	0,0207385959740712	0,220874810782295	0.0971453873395889	0.344604234225001	0.0626834417044515
11803	OR13C2	0.228873904775941	0,514156704662718	0,0695980046145483	-0.0441660184614079	0.183362027690504	0.0576347994690827
8538	STARD10	0.125347447294722	0,389230035291146	-0,0659149491792077	-0.150388542658115	0.0185586442996992	0.0427957669652646
8264	GCM1	0.117835809550452	0,378044561391218	0,120466156307165	-0.0308151815730551	0.271747494187386	0.076641712699626
12130	IGLJ3	0.240754048929647	0,526264930533355	-0,128165118699505	-0.343070902804775	0.0867406654057643	0.108874945143101
25275	LOC441112	0.925995165684586	0,971407758782136	-0,00435033965952014	-0.0966630123753125	0.0879623330562722	0.0467671785558911
11544	OGFRL1	0.2198408519724	0,504890867639417	-0,101171077633548	-0.263337821359064	0.0609956660919681	0.082156445442633
1874	ERLEC1	0.00553599177650645	0,0783017333409131	0,282817163637343	0.0841254327793222	0.481508894495363	0.100660628505737
4913	NDUFAF1	0.0428306410583799	0,231108564695931	0,204020587899449	0.00666269850268922	0.401378477296209	0.0999848816126096
23561	SGSM2	0.818139317233899	0,920658501320798	0,0118951483635921	-0.0900606304609576	0.113850927188142	0.0516525410088894
5457	LOC440507	0.0521465793044422	0,25337484886518	0,110085478489228	-0.00103425756508096	0.221205214543536	0.0562951584462823
2192	NDUFS7	0.00781585822711079	0,094542646392264	0,144000470345564	0.0383960214768608	0.249604919214268	0.0535010196459647
7846	LOC440785	0.106409725646004	0,359584300268701	0,0780058398632847	-0.01686020089726	0.172871880623829	0.0480607584702706
1397	LOC100130705	0.00278218048738223	0,052805666158153	0,128300528006828	0.0448499965280314	0.211751059485625	0.0422774662615227
996	SLC45A4	0.00128978948435638	0,0343274646180431	-0,257909247146474	-0.413483418567846	-0.102335075725101	0.0788165355795557
7635	C14orf48	0.101054411264449	0,350914569171662	0,0505642532456349	-0.00997590314849536	0.111104409639765	0.0306706784733955
9264	LOC441068	0.146453573556817	0,419058820988225	0,0796073268502172	-0.0281097026730837	0.187324356373518	0.0545712891309732
15930	OR10H5	0.397020815062879	0,660812236270116	0,0404855327196351	-0.053632530685768	0.134603596125038	0.047681820351651
3055	OR6C1	0.0162840523570196	0,141332781750041	0,151244505165933	0.0282070499504689	0.274281960381396	0.0623328787677887
147	MRPL46	7.9799007583412e-06	0,00143661711099259	0,285867668730887	0.163350549341776	0.408384788119998	0.0620692677403516
4518	ACCN1	0.0363888189488279	0,213492187865557	0,0870454963276632	0.00557969139100507	0.168511301264321	0.041271969856207
4315	LOC441235	0.0332785518949396	0,204461318826461	0,115769640797334	0.00928478221935279	0.222254499375315	0.0539470502597994
13714	LOC402558	0.303055557028697	0,585935401386605	0,0547010436139279	-0.0498225533833774	0.159224640611233	0.0529534416052144
23541	CYAT1	0.816563116345678	0,919721342625829	-0,0141040409223901	-0.133935197298253	0.105727115453473	0.0607085129475422
6173	C21orf110	0.0666024812108417	0,286078857817182	0,0806416233544254	-0.00558254714651825	0.166865793855369	0.0436826392197111
18110	LOC441584	0.50559408521053	0,740213429399014	0,0373548619470775	-0.0731716331275798	0.147881357021735	0.0559946124214972
16689	WDR76	0.433678636485636	0,689016061262906	0,0759520774233441	-0.115088521449756	0.266992676296444	0.0967844342068777
858	WDR5	0.000952219789478812	0,0294266989720638	0,216181758878768	0.0892785547195825	0.343084963037953	0.0642913332874611
24460	SUV39H2	0.872475111117327	0,945775861458541	-0,0152598700817165	-0.202632282018647	0.172112541855214	0.094926067978566
24891	SHC1	0.899914898462821	0,958614484605166	-0,00626182192463991	-0.104392629065879	0.0918689852165996	0.0497147449466377
1457	TMEM208	0.00302041191141796	0,0549665215039445	0,286850227382388	0.0986485313947426	0.475051923370033	0.0953461974595174
2712	LOC388504	0.0124112645836894	0,121343908715532	0,129371837884984	0.0283133419000888	0.230430333869879	0.0511979621786733
15528	LOC387793	0.379313877599242	0,647679457927755	0,0515907331296056	-0.0639408746251756	0.167122340884387	0.0585302880932912
3937	CCDC67	0.0274824793648924	0,185061855250226	0,123451378662954	0.0138624867761412	0.233040270549767	0.0555196066134052
18931	PPM1A	0.550791417280501	0,771445482499207	-0,0327843278400489	-0.141043235369117	0.075474579689019	0.0548458137948754
1656	LOC153469	0.0041593473978355	0,0665503064107193	0,154568547672446	0.0495336920890111	0.259603403255882	0.0532124539475326
6284	PIK3IP1-AS1	0.0688026268092915	0,290308983107633	0,119253526354957	-0.00929096743048702	0.247798020140402	0.0651228386783786
19293	LOC388589	0.568190164071614	0,780882299298131	0,0372873852552903	-0.0914251664655233	0.165999936976104	0.0652079797022481
6925	FMC1	0.084037538962222	0,321746046655999	0,0942974202340665	-0.0128096112719614	0.201404451740094	0.0542622537043815
22176	ZNF566	0.733236258207297	0,876702714031678	0,0288318830200054	-0.137876438524927	0.195540204564938	0.0844572864274896
3291	LOC442084	0.0191579104103246	0,154326937184223	0,127848671788436	0.021133241859405	0.234564101717468	0.0540638616490399
5362	LOC441348	0.0504662863270244	0,249534320118502	0,0877841463655362	-0.000180338866976798	0.175748631598049	0.0445643124223204
9181	APOBEC3B	0.143851891007827	0,415413906529888	0,236692100104948	-0.0814993642310596	0.554883564440955	0.161201236945843
11297	LOC151363	0.211387380514913	0,496109484944725	0,072679600051509	-0.0416827242392319	0.18704192434225	0.0579379090955171
9165	TBC1D4	0.143347036151331	0,414713220245778	-0,115381884787621	-0.270296171749079	0.0395324021738369	0.0784822268280575
4580	LOC440397	0.0372541179200138	0,215675313678857	0,11784694784643	0.00703992540234881	0.228653970290512	0.0561367323839
13541	LOC144817	0.296629519200522	0,580836125908332	0,0647755578670235	-0.0573586041887298	0.186909719922777	0.0618752550066552
4637	LOC339442	0.0383408524803743	0,219238236686893	0,143853704304992	0.00781470886137828	0.279892699748605	0.0689196813753083
17767	SCML4	0.487606498766685	0,727691017887018	-0,0456934073211253	-0.175351855121033	0.0839650404787824	0.0656871868308566
2250	RBM45	0.00821811869859941	0,0968383479420789	0,179801816524771	0.0470789475608635	0.312524685488679	0.0672396749945181
4401	LOC442480	0.0347033374316052	0,208963954662719	0,122330002447605	0.00889837983904444	0.235761625056166	0.0574663997082114
6444	TCEAL6	0.0724482676414426	0,298073093757515	0,113141978474635	-0.0104204003390721	0.236704357288342	0.0625988140389169
14041	LOC219797	0.317403147771935	0,599382901785711	0,0626705068999772	-0.0606968181670965	0.186037831967051	0.0624999964754295
5755	LOC149194	0.0582231350307488	0,268251333682068	0,118596003211791	-0.0041752341604982	0.24136724058408	0.0621980082560786
6614	GPALPP1	0.0763099060720866	0,305876441744457	0,0795410597613549	-0.0085021274444983	0.167584246967208	0.044604184187828
24962	LOC440578	0.905390883583451	0,96171938459319	-0,00593400835080668	-0.104337955918345	0.0924699392167316	0.0498531225573356
23274	ZNF83	0.799806474525592	0,911166907922061	0,0209451450353959	-0.141828953119483	0.183719243190275	0.0824641415823837
1326	ATG101	0.00246034319542063	0,0491975865962127	0,196181011524549	0.070194283841358	0.32216773920774	0.0638270306328618
21883	MPND	0.715654656532007	0,867138108026603	0,0244919835037597	-0.108003608236614	0.156987575244134	0.0671245324666075
12748	C21orf53	0.26482302311972	0,550766586766702	0,0472837252546061	-0.0361441213692443	0.130711571878457	0.0422659737260931
8747	LOC387917	0.131730400122089	0,399317658538608	0,0933231560890738	-0.0283043687274224	0.21495068090557	0.0616185839176883
2423	C12orf51	0.00970945016045735	0,106250957905294	0,10271225978054	0.0251898829420307	0.18023463661905	0.0392741617485788
74	BTBD7	9.59903863834646e-07	0,000343943931751022	0,234705428973791	0.143578423862466	0.325832434085116	0.0461664990724061
5169	LOC341370	0.0472627426888903	0,242439857302365	0,10322187666395	0.00126146889785864	0.205182284430042	0.05165488610983
23053	AHSA2	0.785554717494604	0,903524732267177	-0,0187226403034608	-0.154335010400603	0.116889729793681	0.0687035456794397
851	LOC389069	0.000932618186725358	0,0290580155358671	0,208205123954864	0.0862064346649164	0.330203813244811	0.0618066221868969
5284	DNAJC9	0.0490743467885349	0,246254032001893	0,150533138049848	0.000617387003132019	0.300448889096565	0.0759498830580698
1176	FCRL1	0.00187219975733504	0,042195608916444	0,317773530051877	0.119202852565097	0.516344207538657	0.100599300797839
5718	LOC401132	0.0573618979478946	0,265993480952855	0,0917318058878722	-0.00289981473789733	0.186363426513642	0.0479419972213803
15282	LOC285813	0.368385036786016	0,639165636067348	0,0370186992369313	-0.0440015235781416	0.118038922052004	0.0410462303339028
24985	DHX38	0.906678921156414	0,962200984369114	0,00686459871543013	-0.108549995376778	0.122279192807638	0.0584710069708836
18621	ZSCAN26	0.532703826177934	0,758532944047469	0,0258683605996933	-0.0558098314697142	0.107546552669101	0.0413795688095039
5176	PDZK1IP1	0.0474760505380926	0,243167191126152	-0,275406922002738	-0.547713230117873	-0.00310061388760396	0.137955032162527
12486	GCSAML	0.25372397720889	0,538802759546189	-0,0806149544675354	-0.219564760731583	0.058334851796512	0.0703943479121636
15057	LOC347376	0.358803662790648	0,631794921000804	0,0641557675181947	-0.0734744449794936	0.201785980015883	0.0697258191449102
8598	C15orf43	0.126885628060428	0,391297095606218	0,0747945375633683	-0.0214513789868688	0.171040454113605	0.0487598271413747
5368	LOC389846	0.0505280165819123	0,249534320118502	0,129499986667267	-0.000301183114077092	0.25930115644861	0.0657594922272155
5414	MANEA	0.0512411581388392	0,250952956788201	0,218390046787347	-0.00119054211783698	0.437970635692531	0.111243281194475
26235	PHKA1	0.984361841478897	0,99477658994178	0,00103462370955501	-0.103004481260942	0.105073728680052	0.05270798965956
25285	C16orf55	0.926573022717117	0,971593014039303	0,00366533708496168	-0.0747256866611264	0.0820563608310498	0.0397142331259272
5560	RFC4	0.0542348427604002	0,258598675455786	0,20841409813898	-0.00383256465623164	0.420660760934192	0.107527788816124
11747	PLA2G7	0.226915336132464	0,51213657375837	-0,128136288256395	-0.336702256590137	0.0804296800773477	0.105663086061615
7896	LPGAT1	0.107900692058158	0,362322214660691	-0,117019226769199	-0.25994126737069	0.0259028138322931	0.0724067497532092
14707	LOC440978	0.344008795828962	0,620081909335034	0,0543609690133562	-0.0587201612016153	0.167442099228328	0.0572888342681558
10427	PCANAP2	0.182180792436786	0,463270711754233	0,0829377607543676	-0.0392793941373719	0.205154915646107	0.0619173005965535
9896	LOC440280	0.165073991504698	0,442293541304271	0,0675492229513664	-0.0280889147941954	0.163187360696928	0.0484519160058338
5386	GPR116	0.0508136879396594	0,250090957693869	0,0797462358361299	-0.000285487448903651	0.159777959121163	0.0405454395685212
6164	LOC389936	0.0663414699145331	0,285373795389981	0,106110632592767	-0.00723571021130437	0.219456975396839	0.0574231955009619
5430	LOC441766	0.0516547581113067	0,252233132840018	0,0926277415893639	-0.000672134869072666	0.1859276180478	0.0472673128532202
7759	LOC114227	0.104022951126024	0,355469523438275	0,0955979354042921	-0.0198617416863395	0.211057612494924	0.0584938467888097
4863	DERL3	0.0419540839812079	0,228718901101088	0,173805140908233	0.00639686568257092	0.341213416133896	0.0848118949314413
19463	ZAK	0.578488396134836	0,788051515041092	0,0263590667076638	-0.067109269566089	0.119827402981416	0.0473526574763429
4222	CSRP2BP	0.0317429578927973	0,199352091077101	0,074281384843185	0.00656754558988329	0.141995224096487	0.034304988880712
13255	SPAG9	0.285191224564596	0,570405209413945	-0,0493772654416275	-0.140289484213051	0.0415349533297962	0.046057684639739
1430	CCDC94	0.0029202588475293	0,0541473170225451	0,137366258091967	0.0475623837845377	0.227170132399396	0.0454961783814526
5224	LOC343705	0.0481666100669898	0,244475050904716	0,114096611683784	0.000930352495692052	0.227262870871877	0.0573319620616548
8104	LOC285307	0.113317450247675	0,370721662899382	0,0864015391509477	-0.0207532913724466	0.193556369674342	0.0542864695039484
988	LOC286528	0.001276865758059	0,0342164194299486	0,192124112385774	0.0763394304197371	0.30790879435181	0.0586584998163133
10609	LOC149134	0.188131919307539	0,470196798985709	0,0614414766335174	-0.0303395985027781	0.153222551769813	0.0464978621317339
469	LOC387825	0.000183331050960878	0,0103646541923831	0,188314894903627	0.0911163670848988	0.285513422722356	0.0492424362997624
2933	ZBTB32	0.0148549966644562	0,134271700246142	0,240532938933623	0.0475888096699655	0.433477068197281	0.0977487952533383
13141	LOC100506098	0.280581623669888	0,566113330045121	-0,0740620098851129	-0.209119245729518	0.0609952259592927	0.0684223051741395
101	SLC17A9	2.92324645224226e-06	0,000762823776832283	0,356690185224281	0.211116478181998	0.502263892266564	0.0737501293159368
24739	KLHDC7B	0.889985344930339	0,953788004014594	-0,0107732847707369	-0.164280987457822	0.142734417916348	0.0777696271818958
4491	LOC399789	0.0359386141475716	0,212182666248688	0,125881421467352	0.00835726102513479	0.243405581909569	0.0595397493576424
2482	MAGED1	0.0102237723335812	0,10921971129126	0,316346990751506	0.0758920065305913	0.55680197497242	0.121818606816155
5857	LOC392222	0.0602496161204354	0,272645258069924	0,102735756475485	-0.00447773313864748	0.209949246089617	0.0543161872023939
25529	PKHD1L1	0.94197312182629	0,978354707400371	0,0101278804600399	-0.264111910609658	0.284367671529738	0.138934567690106
14193	LOC441540	0.323055281491402	0,603490026179373	0,0548178358062024	-0.0543628958403335	0.163998567452738	0.0553128256560906
5780	LOC402388	0.0586743218594388	0,269160838080107	0,0962333170335126	-0.00356836027810183	0.196034994345127	0.0505612363470353
14225	SCAND1	0.324511423830919	0,604808433749263	0,0742728984019903	-0.0741036267400549	0.222649423544035	0.0751700848938109
15023	LOC389394	0.357571746009571	0,631099969742647	0,0654860706526272	-0.0746375031937218	0.205609644498976	0.0709889986409277
8549	LOC440378	0.12585653982351	0,390304449965766	0,0871236061575445	-0.0246814829528971	0.198928695267986	0.056642370024141
434	C6orf125	0.000157606230009191	0,00962886909837255	0,156479913745726	0.076555085239985	0.236404742251466	0.0404912848454174
19473	FER1L4	0.578878200486188	0,78821538718707	0,0335716448215696	-0.0855946074545388	0.152737897097678	0.0603716611606644
1864	LOC389666	0.00546732025123831	0,0777157111986753	0,118735093496575	0.0354429804316686	0.202027206561482	0.0421972087840715
3898	LOC441870	0.0269386600527739	0,183217783621115	0,117440069961277	0.01356073848486	0.221319401437693	0.0526270456753124
11715	LOC400600	0.226153550044265	0,511826999635813	0,0552943008749894	-0.0345594602251684	0.145148061975147	0.0455214518837192
20070	IDS	0.611829176703754	0,808303468873942	-0,0251350008388038	-0.122723366388242	0.0724533647106348	0.0494399347604133
38	PDXK	6.84864243237232e-08	4,778730370904e-05	0,386559120166594	0.251291960520477	0.521826279812711	0.0685286561618094
750	MRM3	0.000663364636974071	0,02345215113249	0,161339921973752	0.069503427201577	0.253176416745926	0.0465259386669529
7735	UBR2	0.103361408540582	0,354315158041828	0,105909963504153	-0.0217576026285527	0.233577529636859	0.0646785721339305
378	C10orf137	0.000115050442083512	0,00807027108953521	0,161237779107889	0.0806122951075905	0.241863263108188	0.0408462489002559
21895	RNF11	0.716488188910917	0,867666215305451	-0,0313496726733843	-0.201465098752678	0.138765753405909	0.0861833838465039
19154	ZNF862	0.56225200957549	0,778304662103795	0,0315657409996424	-0.0757436169339814	0.138875098933266	0.0543647557324084
14055	LOC440669	0.317858734117325	0,599643411286088	-0,0485030817464201	-0.144071921971397	0.0470657584785567	0.0484168086969093
141	GALE	7.11372497101299e-06	0,00133773345820149	0,217750325638509	0.124967185780046	0.310533465496973	0.0470055252554145
23788	COL18A1	0.831955664360418	0,927235494564687	0,0125435693851863	-0.103962141692713	0.129049280463086	0.0590237854940695
6724	LOC92497	0.0789502279715178	0,311327378742533	0,0569698810361611	-0.00665821279481936	0.120597974867142	0.0322350803830143
201	GATB	1.87685159595764e-05	0,00247585671974213	0,210000286675337	0.115844058028549	0.304156515322125	0.0477011555155668
19604	C15orf38	0.585339648910035	0,791686827892311	0,0272154624987428	-0.0710586050106501	0.125489530008136	0.0497873230989141
3922	STAT5B	0.0271698618035304	0,183678806077775	-0,109577927859574	-0.206651458839788	-0.0125043968793604	0.0491791107639096
687	MRPL41	0.000528004059462637	0,0203496834083016	0,211959021212389	0.0935365015336412	0.330381540891136	0.0599948735089224
15579	AUNIP	0.381926211377965	0,650027183688731	0,0510636055167446	-0.0639178507645997	0.166045061798089	0.05825157194919
10747	TGFA	0.192619155051326	0,475230008019532	-0,091870516130046	-0.230509678917142	0.0467686466570505	0.0702369706146985
8578	SLC38A5	0.126507700708654	0,391018611849416	-0,112505286203188	-0.257132511618362	0.0321219392119848	0.0732706255386906
10885	CPPED1	0.197379805928021	0,48080161269467	-0,106261885115675	-0.268346005840856	0.0558222356095056	0.0821145872177997
3425	FAM22E	0.02084330323419	0,161360638030525	0,0888411803769172	0.0136539779725435	0.164028382781291	0.0380911224484753
5280	SLC35F2	0.0490188729918129	0,246157203774601	0,200881804926085	0.000873458641274055	0.400890151210897	0.101327648395236
15110	GSAP	0.361185305137735	0,633807304151359	0,057434738622725	-0.0663910598828038	0.181260537128254	0.0627322669593031
14557	ST8SIA1	0.338276746875565	0,61609634434311	-0,0642939965115991	-0.196455068491689	0.0678670754684904	0.0669550590357183
5579	DRAP1	0.0545234307596786	0,259130447498275	0,103372042197394	-0.00202830921328065	0.20877239360807	0.0533976203836359
1020	RAB37	0.00139173342563017	0,0361368113976734	-0,252976465829025	-0.406651592828206	-0.0993013388298443	0.0778544472013801
3597	PTCHD3	0.0227376651485516	0,167608893915442	0,121536226133978	0.0171656740778449	0.225906778190112	0.0528759064209294
22223	LOC441736	0.736229940303575	0,878413657203437	0,0174662116313234	-0.0847166238233719	0.119649047086019	0.0517675717804175
4400	LOC441071	0.0347016491840459	0,208963954662719	0,122562758667854	0.00891638337142109	0.236209133964287	0.0575751970921846
9812	LOC132969	0.162820594860182	0,43992984523346	0,0760710013316911	-0.0310550682421684	0.183197070905551	0.0542718987150982
2349	SS18	0.00901393668627347	0,10174735259112	0,164610236810285	0.0416080665231627	0.287612407097406	0.0623150028197141
20572	DCTN5	0.641106294819635	0,826314087455892	0,0240499433181386	-0.0776067529593898	0.125706639595667	0.0515010206762201
18394	HVCN1	0.52157214575903	0,751794357568634	-0,0543911642509199	-0.221557659510807	0.112775331008968	0.0846894050663125
20657	LOC389232	0.645905090312895	0,829073605540321	0,02402370842305	-0.079002542065048	0.127049958911148	0.0521948602588403
3204	TMEM184B	0.0180545053021384	0,149285255050335	0,180919542836404	0.0313371396538594	0.330501946018949	0.075781003329791
1845	LOC442130	0.00534904859280233	0,0768158143679877	0,167994115647096	0.0504541987523456	0.285534032541847	0.0595477318459334
11395	NFIA	0.214910843093723	0,500039180462219	-0,0853678522258677	-0.220738223287602	0.050002518835867	0.0685809448298892
22091	LOC442626	0.727371810788497	0,873037144676881	-0,0188366271126032	-0.125313902389591	0.0876406481643848	0.0539432084298408
10006	EME1	0.168748434357667	0,447155330852515	0,0956959140624248	-0.0409782301336168	0.232370058258466	0.0692414585944102
6621	LOC256096	0.0765844587350888	0,306696408905132	0,107540229068047	-0.0116070896359521	0.226687547772045	0.0603620690892672
12559	LOC440284	0.25723956710485	0,543080826122597	0,0625263326218065	-0.0460486497215291	0.171101314965142	0.0550059427007016
4598	MLEC	0.037615107692725	0,216865619870717	0,164510138513572	0.00953032792385389	0.31948994910329	0.0785154222185963
1850	LOC389850	0.00538020899713802	0,0771114819238457	0,163993499491697	0.0491732510531341	0.278813747930259	0.0581699012993628
619	UBFD1	0.000403639818485232	0,0172898183480766	0,216286106617871	0.0979779938862466	0.334594219349495	0.0599369129931368
4728	LOC442748	0.0397782735656722	0,223074859957712	0,100066903793596	0.00473010031337813	0.195403707273813	0.0482992549141573
15502	ZBTB4	0.378327393855013	0,647067603963897	-0,059181499158809	-0.19143719102465	0.0730741927070319	0.0670029950878516
4988	LOC441163	0.044024390153543	0,233988931961527	0,103045330770301	0.00278914702689577	0.203301514513706	0.0507914970774965
10199	ZNF516	0.174705605429763	0,454159043924867	-0,102672993301612	-0.251375821626573	0.0460298350233492	0.0753353956661006
6702	TARDBPL	0.0785323684978799	0,310696172891866	0,0833785049766963	-0.0096134764686677	0.17637048642206	0.047111327974555
13841	LOC441735	0.308479264154299	0,590855069408373	0,0564657391706865	-0.0526503632861207	0.165581841627494	0.0552800834034069
4111	EDEM2	0.0302509587584278	0,19511169337867	0,140926711620241	0.0136111405184255	0.268242282722057	0.0645002454321231
1418	LOC143506	0.00287031962477665	0,053671738258782	0,182932369227937	0.0635569930232495	0.302307745432625	0.0604776069189277
10494	SNORA72	0.184262997365845	0,46552827207227	0,0837036915052791	-0.0402329907206047	0.207640373731163	0.0627884425481601
1952	GYG1	0.00600796945950285	0,0815840055453701	0,20894338284834	0.0606913093209698	0.35719545637571	0.0751070355776786
15513	FHL1	0.378770859618474	0,647399557969693	-0,0691199586818945	-0.223729657597589	0.0854897402337996	0.0783279173155805
8439	LOC388300	0.122582351822418	0,38513175794824	0,0905795623271293	-0.0246465091034255	0.205805633757684	0.0583754981667292
6322	C2	0.0697049764802998	0,292348537072943	0,210448035454485	-0.0171397095771545	0.438035780486125	0.115299843411493
13118	LOC391730	0.280042311733496	0,565881566912976	0,0623815541444433	-0.0512476355350224	0.176010743823909	0.0575664905647529
15713	USP44	0.387868830212031	0,654444925004997	-0,0612838824811116	-0.201018680246923	0.0784509152847002	0.0707920380304087
6355	LOC441470	0.070468937629975	0,294017919946308	0,105261355506523	-0.00888666594423573	0.219409376957282	0.0578293396121772
7879	RAB11FIP1	0.107548105628158	0,361816695422984	-0,116698184869161	-0.259084342317559	0.025687972579237	0.0721352621841841
18474	LOC401242	0.525374946932153	0,754049838578869	0,0337669902344454	-0.0709686800687002	0.138502660537591	0.0530608815684327
3884	LOC389442	0.0267254487215509	0,182447289611721	0,140726621360454	0.0164262472663673	0.265026995454541	0.0629726950677675
1343	LOC401476	0.00254442487659789	0,0502348664206947	0,138366372752206	0.0492005221431508	0.227532223361262	0.0451729446655727
10326	LOC339306	0.178712172262464	0,458895336775058	0,0690996469941715	-0.0319142056526498	0.170113499640993	0.0511753451001986
4122	LOC442427	0.030357481875194	0,195276232877431	0,115428061770354	0.0110803327820911	0.219775790758617	0.0528643438644688
733	SNORA70	0.000625121811683867	0,0226126941838987	0,146954026079663	0.0637155087779008	0.230192543381426	0.0421700562539687
2220	LOC441570	0.00801866434670293	0,0957724707895623	0,177537516496163	0.0469051846458413	0.308169848346485	0.0661805731443336
10053	LOC441528	0.170413591231776	0,449426760944266	0,0842043333847316	-0.0365302333666969	0.20493890013616	0.0611661960922322
12494	LOC389055	0.254027510771928	0,539101924773304	0,0643210046686178	-0.0466153360832509	0.175257345420487	0.0562022472499841
13300	LOC441097	0.286996305342078	0,572059101192409	0,0652854489310689	-0.0553691848330704	0.185940082695208	0.0611257006740076
3640	WDR34	0.0233100543697462	0,169737754924218	0,213987378096783	0.0294421101276554	0.39853264606591	0.0934937884999667
1242	HGD	0.00214971510740304	0,045893475098866	-0,320160089000932	-0.522974834090292	-0.117345343911572	0.102749418019385
7994	GPT2	0.110546823233976	0,366668628727656	0,143023400300118	-0.0329781647779208	0.319024965378156	0.0891654025169697
12215	OR10G3	0.243822054015643	0,529262526584099	0,0713041704227467	-0.04904241014723	0.191650750992723	0.0609696356580972
15968	LOC387686	0.398383408650161	0,661496144004116	0,0462664576953155	-0.061602377207663	0.154135292598294	0.0546481963322085
11126	GPR172B	0.205021277761253	0,488597805126696	0,0700122344572606	-0.038614723307074	0.178639192221595	0.0550322743377658
1704	LOC441928	0.00444153939918383	0,0691123340195771	0,145365004217614	0.0458430813589545	0.244886927076273	0.0504195079573326
31	OSBP	2.34744167118897e-08	1,99985860877243e-05	0,291399823339418	0.193191737490298	0.389607909188539	0.0497538956615257
7	TMED7	7.01466946485043e-11	2,65705658372156e-07	0,42186970183762	0.302171149976093	0.541568253699147	0.0606413332330259
17	PRICKLE1	2.92953526979053e-09	4,56921339285271e-06	0,562922828322828	0.38551829985196	0.740327356793696	0.0898761677626241
100	ZNF688	2.79066105682914e-06	0,000739943779218247	0,263512812052806	0.156199627568225	0.370825996537387	0.0543666943285577
11	FRG1	4.92766645143302e-10	1,18779159963406e-06	0,301499744827327	0.211323886084574	0.391675603570079	0.0456846320573668
16	HAX1	1.57091709960998e-09	2,60330418100992e-06	0,359106897463959	0.248039766086017	0.4701740288419	0.0562685080176885
795	E2F1	0.00078587006254402	0,0262104964884965	0,220567173899027	0.0932175698275396	0.347916777970515	0.0645174871165269
138	BAG4	7.00657928881189e-06	0,00133773345820149	0,270811102397845	0.155506796568697	0.386115408226993	0.0584151330508746
23	HIST1H4C	9.34869332247245e-09	1,06627647492999e-05	0,404990451556579	0.272610350008652	0.537370553104506	0.0670660231602174
2016	CNKSR1	0.00650457680563878	0,0855500267864644	0,291991097884905	0.0827792455653859	0.501202950204424	0.105990301933505
89	NXT1	1.98003481883945e-06	0,000588054381524607	0,285095938089105	0.170809638141291	0.399382238036919	0.0578993938633649
1119	ITGA5	0.00172013998873912	0,0407465425482447	-0,219843083535846	-0.356094794893331	-0.0835913721783613	0.0690274468947438
3	NELFE	4.7165211180739e-12	4,16861858152432e-08	0,225027113261389	0.165296424829057	0.284757801693721	0.0302605881619467
12	ACAT1	7.25531850294897e-10	1,6031230842141e-06	0,49080149245409	0.342384749193514	0.639218235714667	0.0751904600803936
21	PSMB2	6.32132497463881e-09	7,98142531916896e-06	0,382907046829628	0.259307045504094	0.506507048155161	0.0626178742467578
277	HSPB11	4.55253420865277e-05	0,00434752248736028	0,362211984460322	0.191354612893896	0.533069356026749	0.0865592661176445
1932	CLIC1	0.00588851738061603	0,0807809572592245	0,212780095081288	0.0621744564562086	0.363385733706368	0.0762993919024312
346	SPCS3	9.03821197622018e-05	0,00692624828177682	0,49352490831525	0.250601241370097	0.736448575260403	0.123069283699032
287	TBL2	5.33665915840337e-05	0,00493036646637859	0,176845801600459	0.0926227755775459	0.261068827623372	0.0426688252073238
6	MDP1	6.15277838233571e-11	2,65705658372156e-07	0,307441502132985	0.220505848827536	0.394377155438433	0.0440430885749168
13	PSME2	1.17960891119021e-09	2,29700287103331e-06	0,305927199364099	0.212103858579631	0.399750540148568	0.0475325088320925
1665	VAMP5	0.00422387385987333	0,0672341455578273	0,239536491137308	0.0764786898159188	0.402594292458698	0.0826078704578971
145	YARS	7.68963862780589e-06	0,0014031036562396	0,233770324591191	0.133769109000158	0.333771540182224	0.0506623258515178
9	MTHFD1L	1.51371026918148e-10	4,45955864303854e-07	0,437591270915083	0.310887032631036	0.56429550919913	0.0641905337727751
191	MSH6	1.677528495955e-05	0,00232877843299721	0,306800365748904	0.170082745641507	0.443517985856301	0.0692634842345463
163	TARS	1.15816420086939e-05	0,00188397078442036	0,284314328348793	0.160097389012922	0.408531267684665	0.062930425592511
152	PACSIN1	9.31368548884628e-06	0,00161668384200322	0,361630266196433	0.205413325770985	0.51784720662188	0.0791421733484493
1055	ZW10	0.00148168953017528	0,0372383066798679	0,203100154674039	0.0789990046042222	0.327201304743855	0.0628717647703168
68	HARS	8.74265688333908e-07	0,000322788308473257	0,249092769666477	0.152766058734037	0.345419480598916	0.0488007589569922
1748	DENND5B	0.00468523780581224	0,0710692679754643	0,335672916573869	0.104440495388295	0.566905337759443	0.117146298675488
232	PCCB	2.84414202288335e-05	0,00325053559210138	0,273844839866828	0.148173999581448	0.399515680152208	0.0636669966754174
158	POLA2	1.04514358942775e-05	0,00175392292871373	0,285362195950365	0.16135434392846	0.40937004797227	0.0628244983838367
134	VPS25	6.42514818010145e-06	0,00126798529605118	0,281260799049057	0.162025199099649	0.400496398998465	0.0604067938778118
1316	TNFRSF10C	0.00242528183663454	0,048837720717013	-0,321396022461685	-0.527492378542656	-0.115299666380715	0.104411938263687
576	C19orf12	0.000326575355528767	0,0150306811891011	0,248687145137432	0.11483748160808	0.382536808666784	0.0678105283896982
315	EAF2	6.91959260326904e-05	0,00582453961510091	0,534688543455718	0.275928429681281	0.793448657230154	0.131092298467938
45	FZD1	1.9979128550661e-07	0,000117721465226839	-0,366118528210215	-0.499465276266161	-0.232771780154269	0.0675557428109539
25	LBHD1	1.2851245692882e-08	1,36300311818707e-05	0,188209348509721	0.126045842012047	0.250372855007395	0.0314930953953375
205	DDX52	1.97039910279556e-05	0,0025485430346646	0,255207051755113	0.14047541328771	0.369938690222516	0.058125009972732
117	ALG5	3.93306501337427e-06	0,00088437402586707	0,368884312460809	0.216206261409522	0.521562363512096	0.0773493114760555
847	CENPO	0.000920130818542011	0,028804331350226	0,257688546714551	0.106872219541872	0.40850487388723	0.0764061303234451
308	ROMO1	6.48243272347083e-05	0,00558057479424769	0,363737257948449	0.188422969956889	0.539051545940009	0.0888172161924369
373	KCTD15	0.000112155595995218	0,00797266924346707	-0,238686397431796	-0.357838442767132	-0.11953435209646	0.0603644636815287
215	OLIG2	2.26984704316815e-05	0,00279930206277226	-0,443786215679885	-0.644868068318111	-0.242704363041659	0.101871505070966
197	PSMC1	1.74007738847296e-05	0,00234203817032288	0,208739858016738	0.115535024960018	0.301944691073458	0.0472191622406567
1526	KPNA2	0.00341467529617918	0,0593316615191291	0,314137442275169	0.105292902424601	0.522981982125737	0.105804215155646
1067	BFSP2	0.0015376907815048	0,038180696330472	0,442100240594966	0.171015910437378	0.713184570752554	0.137335957233261
1701	TMEM41A	0.00443005646635321	0,0690552305734011	0,154590243571407	0.0487837955846695	0.260396691558144	0.0536033558533705
1435	PNOC	0.00293453932711795	0,0541904300157293	0,329277184012169	0.113899474057874	0.544654893966464	0.109114030848207
36	TRIB1	4.46457942312037e-08	3,28828676122324e-05	0,483358706326756	0.316785595231327	0.649931817422184	0.0843887865016555
478	OTULIN	0.000193933509279171	0,0107255420537217	0,170907494934102	0.0823449386327983	0.259470051235406	0.0448673054528588
63	SUCLG1	6.77687469089982e-07	0,000285220368935252	0,292709073169793	0.180728663407705	0.40468948293188	0.0567311904642695
479	SEPHS1	0.000194328533888047	0,0107255420537217	0,330506165909389	0.159216620073707	0.50179571174507	0.0867782129926824
62	BSCL2	6.75765218112855e-07	0,000285220368935252	0,256122961972497	0.158150806181201	0.354095117763792	0.0496343694597984
739	TWISTNB	0.000638041101495764	0,0228926384386471	0,31072699108711	0.134426398068707	0.487027584105514	0.0893168951849732
573	TCF4	0.000321401385443102	0,0148466494384977	0,256023755186354	0.118390670977979	0.39365683939473	0.0697272740026509
413	GTPBP8	0.000137093796299453	0,00880155450092006	0,210399693382985	0.103950447912207	0.316848938853764	0.0539290080507019
727	ATP1B3	0.000613494059124839	0,0223617401873483	0,230663680841714	0.100211263563978	0.361116098119449	0.0660894253452998
32	PTTG2	2.41355743845815e-08	1,99985860877243e-05	0,472127264308652	0.312859444604566	0.631395084012739	0.0806878009614193
58	ACOT2	5.85766816705631e-07	0,000267786330085341	0,202067300870093	0.125231953954914	0.278902647785272	0.0389261006411232
35	HIST1H4K	3.56293791796115e-08	2,69917996842114e-05	0,348533910287022	0.229370090587372	0.467697729986672	0.0603704287758332
284	ACADM	5.02995761410929e-05	0,00469610303303197	0,35028975906444	0.184061775983678	0.516517742145203	0.084213938747694
49	DERL2	2.78036954866721e-07	0,000150452037924308	0,334904462635973	0.211341697296642	0.458467227975304	0.0625990098594077
56	CD9	5.38548339761672e-07	0,000251548962017793	-0,401919108958721	-0.554216719090594	-0.249621498826847	0.0771565736006942
113	MRPS14	3.65611336528268e-06	0,00085789244142009	0,373675100917003	0.219552146016836	0.527798055817171	0.078081324473932
124	COPB2	5.40153806751834e-06	0,00114429633119824	0,353857113820264	0.205128262267632	0.502585965372896	0.0753485794782392
1680	PARP11	0.00429629642523017	0,0678004446506137	0,209790623519418	0.0667052336279858	0.35287601341085	0.072489505296786
30	MRPS24	2.32297953781762e-08	1,99985860877243e-05	0,274052799138815	0.18172396228315	0.36638163599448	0.0467753675855595
222	EIF2AK3	2.54082181425204e-05	0,00303045368789217	0,31291255823946	0.170229504398636	0.455595612080285	0.0722856749735519
446	MRPS17	0.000165498067355902	0,00982382613149248	0,290279895072612	0.141514467468706	0.439045322676519	0.0753671095312697
8	SYVN1	8.75378821307029e-11	2,90133368086948e-07	0,440515619588704	0.31480225073737	0.566228988440038	0.0636885423741734
3885	PRIM2	0.0267510673727074	0,182575174102275	0,173086753030001	0.0201773185876192	0.325996187472383	0.0774665342586686
569	MRPL44	0.000314241358545535	0,0146434264004128	0,355330763146945	0.164634701227293	0.546026825066597	0.0966098858946365
90	WDR41	1.99603599235205e-06	0,000588054381524607	0,276856947447979	0.165832882550979	0.387881012344978	0.056246689802001
88	VEZT	1.87088153606889e-06	0,000563709362828031	0,270446503644406	0.162310522121459	0.378582485167353	0.0547835373781247
109	MRPS15	3.39465855499767e-06	0,000825774051245535	0,286379937425228	0.16867704033567	0.404082834514786	0.0596303003996041
729	C3orf37	0.000615655999640925	0,0223924812489425	0,174330275740033	0.0757088881604504	0.272951663319616	0.0499632813856883
706	TESC	0.000573126360688295	0,021524710274292	-0,236471601738847	-0.36946753724153	-0.103475666236164	0.0673780151725331
1081	PSMG3	0.00156291701042805	0,0383355638589268	0,1714860973571	0.0661732411332961	0.276798953580905	0.0533532938257887
649	BMP6	0.000458433735686819	0,0187293844402712	0,262976561480268	0.117692080732398	0.408261042228137	0.0736036023293815
660	CDC27	0.00048517402292985	0,0194914988151288	0,189648631025506	0.0844043296932833	0.294892932357729	0.0533185627454165
2251	CNP	0.00822112469234847	0,0968383479420789	0,159443661567803	0.0417427813379531	0.277144541797653	0.0596292786239873
157	FAHD2B	1.03205196750597e-05	0,00174298458079114	0,166665104273191	0.0942860440478391	0.239044164498542	0.0366684696010056
420	PIN1	0.000142722384363759	0,00901020005096448	0,177589595395293	0.08749503952679	0.267684151263796	0.045643442630983
34	UBE2D4	3.39699777661651e-08	2,64915870726432e-05	0,300698146454826	0.198059876479734	0.403336416429917	0.0519983026964366
1237	FAM65A	0.00213400075554181	0,0457357951309486	-0,181574795631836	-0.296514288196628	-0.0666353030670449	0.0582303124127997
491	LOC283483	0.000206647881183375	0,0111563613152173	0,231829834292524	0.111157266733205	0.352502401851844	0.0611347862413159
332	E2F5	7.89853324450583e-05	0,00630812075235157	0,345603329022207	0.176949758578126	0.514256899466288	0.0854427827837937
51	C2orf49	3.57858291418246e-07	0,00018605122739127	0,246076774107967	0.154370173940837	0.337783374275097	0.0464601318388236
262	FAM136A	3.98221799977904e-05	0,00403009581160844	0,178123433697244	0.0947674919648186	0.26147937542967	0.0422295454785147
1472	ST7L	0.00311270802492894	0,0560689220658906	0,136763844224216	0.0467447944813174	0.226782893967115	0.0456051899365879
2129	FARSA	0.00737209318521406	0,0918135513414518	0,130317527040281	0.0354623151544878	0.225172738926074	0.0480552723771464
1061	RANGRF	0.00150239058210634	0,0375456044152211	0,178317318654199	0.0692170682642164	0.287417569044181	0.055272052475281
3386	IGFBP5	0.0203706334739245	0,15951782237481	-0,168036109561619	-0.309708775983123	-0.0263634431401162	0.0717737954291746
143	EBNA1BP2	7.3897596339475e-06	0,0013702061307281	0,2572380812281	0.147418903815658	0.367057258640541	0.0556362731985994
220	UTP14A	2.49076480096333e-05	0,00300193766807012	0,206923506765555	0.112675582900026	0.301171430631085	0.047747609881381
4158	KNTC1	0.0307977326837645	0,196365656898264	0,211783927176356	0.0198159833872623	0.403751870965449	0.0972542429990322
397	LMAN2	0.00012764873788608	0,00850542271040472	0,310418138320531	0.154118303644142	0.466717972996921	0.0791841689934782
548	RING1	0.000270503147874572	0,0130426607130003	0,195943907828943	0.091948492286627	0.299939323371259	0.0526858558481489
2450	SMC4	0.0100104258157633	0,108337322655087	0,24530710660047	0.0593883174707799	0.43122589573016	0.0941896378072888
506	KTI12	0.000218739961178241	0,0114414426816078	0,242765930544541	0.115887890110304	0.369643970978778	0.0642785849140995
896	PPAPDC1B	0.00104920207950648	0,0310486530559313	0,154842508009927	0.0631655826474075	0.246519433372447	0.0464450980753651
631	PSMD11	0.000422695400614634	0,0177619152889018	0,212782178778994	0.0959730811129677	0.32959127644502	0.0591774863275626
256	TXNDC17	3.73749159002405e-05	0,00387107771521437	0,266907966434292	0.142469097819146	0.391346835049439	0.0630428587604098
316	TMEM110	7.01497804403217e-05	0,005863619474741	0,25061848393575	0.129228792117455	0.372008175754044	0.061498093653826
1344	MRPL13	0.0025468473030756	0,0502452799412572	0,242317708782719	0.0861483707724363	0.398487046793002	0.0791180571509197
53	DYRK4	4.58598316146345e-07	0,00022942895004944	0,379432268278396	0.236600631251225	0.522263905305567	0.0723609497565461
7557	RFC5	0.0989471629381981	0,34717269092316	0,127613291381194	-0.0242235366556281	0.279450119418016	0.0769231335119103
2329	ETFDH	0.00883860976514518	0,100605637714316	0,20436413497446	0.0520557100079404	0.356672559940981	0.077162052580861
1010	ANAPC11	0.00135114725457271	0,0354709598564312	0,196053757867767	0.0772838504899429	0.314823665245591	0.060170866057647
2586	GARS	0.0112322080390448	0,115167051877522	0,240032682908194	0.05518003031976	0.424885335496629	0.0936495148044226
1422	DRG1	0.00288785425724738	0,0538245319799172	0,174142952010276	0.0604302356063843	0.287855668414169	0.0576088066316646
364	NDUFB7	0.000105188127924733	0,00762480610939614	0,256060529310871	0.128773441099934	0.383347617521807	0.0644858155125428
1598	RBM28	0.00382193650160135	0,0634159238673091	0,200116288200806	0.0654148578394399	0.334817718562173	0.0682420480321143
1314	GALR2	0.00240731641227863	0,0485768604806453	0,333590090329293	0.119836656046736	0.54734352461185	0.108291145017591
857	NOP16	0.000951840820745086	0,0294266989720638	0,177359783434654	0.0732495181468076	0.281470048722501	0.0527440406931796
15	HIST2H2AC	1.45487587767404e-09	2,57173559310181e-06	0,402910567142593	0.27857858478645	0.527242549498736	0.0629887083538303
115	HDDC3	3.84160277510777e-06	0,000881753067342466	0,255723322977016	0.15000064501761	0.361446000936421	0.0535609165250465
1812	ZNHIT2	0.00510411788294023	0,0746459867304879	0,142652224656291	0.043395965304605	0.241908484007977	0.0502849182818213
1441	NFX1	0.00294951248089954	0,0542722577592305	0,170836508581229	0.0590334120855008	0.282639605076958	0.0566413605314534
247	RHBDD1	3.4222925016866e-05	0,0036572577871779	0,237545988130048	0.127364756220496	0.3477272200396	0.0558196961980122
1787	MAT2A	0.00493561642043193	0,0732332788963361	0,154200749723723	0.0473315327145139	0.261069966732933	0.0541417728136361
103	POLDIP3	3.05735797698233e-06	0,000785510049446608	0,210843587611863	0.124612415557197	0.297074759666528	0.0436861863265542
459	TXNDC5	0.000174245014430846	0,010065591628832	0,245585690985098	0.11927548001583	0.371895901954367	0.0639909127971926
1086	ZSCAN18	0.00160625483089364	0,0392171702036326	-0,214839315135427	-0.347119409602854	-0.0825592206680009	0.0670153578631023
137	CHAC1	6.64618352185318e-06	0,00128630332906523	0,504551861271037	0.290294467713776	0.718809254828297	0.108546459403921
257	CD2BP2	3.77362806659513e-05	0,00389329759477704	0,222179023693733	0.118535343783523	0.325822703603943	0.0525076605622015
513	RPS6KB2	0.000227264147760474	0,0117263860384757	0,250372508420601	0.119160009524575	0.381585007316628	0.0664744956906154
704	MAGT1	0.00056318222413892	0,0212113305014822	0,281316075165682	0.123323366041936	0.439308784289428	0.0800418081368707
238	MRPS33	3.17929242649296e-05	0,00354197221380087	0,37966001478364	0.204311613384398	0.555008416182882	0.0888344986281121
221	C16orf58	2.52323355429852e-05	0,00302730939783824	0,163073807357086	0.0887439429284217	0.23740367178575	0.0376567803693958
2228	SLC25A46	0.00805363309933661	0,0958447404079489	0,244581483034676	0.064516224034417	0.424646742034935	0.0912241393476332
1	DNAJC15	7.73446913542358e-13	1,745501340646e-08	0,616752923054213	0.459653645112433	0.773852200995993	0.0795891806223035
330	GOLGA3	7.67480127959374e-05	0,0061665865432857	0,245044649120383	0.125681018546912	0.364408279693855	0.0604716563813018
209	AAMDC	2.02568075588125e-05	0,00256701489077573	0,197012643783477	0.108307733419902	0.285717554147051	0.0449394244550769
3099	IMPAD1	0.0168799927948225	0,144424978688195	0,1389366645156	0.0252778826974974	0.252595446333702	0.0575814824482155
1714	CBX5	0.00448415312825561	0,0693552279784858	0,237709350386468	0.0747868850886125	0.400631815684323	0.0825393069141121
9730	DSN1	0.160435634617729	0,437167316439978	0,102469225881931	-0.0410087862926075	0.24594723805647	0.0726884144592973
1591	KDELR2	0.00378760509332565	0,0631227838149149	0,252754135332703	0.0827919320804334	0.422716338584973	0.0861057585422044
814	RPLP0P6	0.000808518883493325	0,0263247219679801	0,158288044279987	0.0666751193919838	0.24990096916799	0.0464126743405591
18	MCTS1	3.35330426026622e-09	4,90700041434952e-06	0,41330751124531	0.282513080601197	0.544101941889424	0.0662626951651779
264	BTLA	4.06778003018614e-05	0,00408145448853465	0,382485706882645	0.20326987368573	0.56170154007956	0.0907938057103731
235	PTGDR2	3.10318403118063e-05	0,00350131593986189	-0,259173665722439	-0.378707594623022	-0.139639736821856	0.0605579324259389
246	NUDT18	3.41328668767072e-05	0,0036572577871779	0,400105072198702	0.214552297397517	0.585657846999887	0.0940042086895782
823	LOC338598	0.000846246628131336	0,0272639481712058	0,116243599233891	0.0487013447991356	0.183785853668647	0.0342180610775151
771	LPAR2	0.000719204878937804	0,024733744961136	-0,270378375873253	-0.425322503448123	-0.115434248298384	0.07849734459309
216	EXOSC3	2.36924124840367e-05	0,00290835331951034	0,219888973761779	0.120016870667303	0.319761076856255	0.0505969152529226
111	LGALS1	3.64003458589096e-06	0,00085789244142009	0,310388796596736	0.182395228355707	0.438382364837766	0.0648437303766834
72	CWF19L1	8.87293907842163e-07	0,000322788308473257	0,228656895224591	0.140177060877648	0.317136729571533	0.0448253970962236
838	COQ5	0.000888891399505385	0,028123953154339	0,249494746092224	0.103911528839989	0.395077963344458	0.0737549473509239
2952	CCDC167	0.0151422261852161	0,136005845518544	0,264845565530396	0.0517818355479968	0.477909295512796	0.107941729025103
1071	POMP	0.00154830571583202	0,0383190914514425	0,232909982874168	0.0900027194799294	0.375817246268406	0.0723992633673225
19	TMEM183A	3.5162363896904e-09	4,90700041434952e-06	0,193794184588286	0.132376750252605	0.255211618923967	0.0311151224801458
110	FARS2	3.63835175706983e-06	0,00085789244142009	0,239918424458195	0.140986567991971	0.33885028092442	0.0501205702327172
445	EED	0.000164314484474967	0,00979055855248033	0,292882834081525	0.142857816995118	0.442907851167932	0.0760052391022398
76	EIF4EBP3	1.09317603958156e-06	0,000381388982756646	-0,299252963863553	-0.416095349299769	-0.182410578427338	0.0591943504811655
890	PPAT	0.00102712218674511	0,0306001626758952	0,218310678560557	0.089300169795595	0.347321187325519	0.0653589298359158
551	BRP44L	0.00027103549133936	0,0130426607130003	0,139969165393874	0.0656710986725249	0.214267232115224	0.0376406711071255
1733	LOC440392	0.00460562040986474	0,0704426537385032	0,113954188981432	0.035610912196395	0.192297465766469	0.0396900436989798
2721	GPR157	0.012507025068531	0,121865347945597	-0,153149846129811	-0.272915345429861	-0.0333843468297616	0.060675249950191
187	NDUFS8	1.55067347138156e-05	0,00219872230447498	0,170481228585869	0.0948330758600004	0.246129381311738	0.038324647763652
126	ALG2	5.48885745069109e-06	0,00114429633119824	0,255806092658023	0.148204043725263	0.363408141590783	0.0545130379976231
182	CCL28	1.51018189682946e-05	0,00218544001229292	-0,243623236209821	-0.351573081738322	-0.135673390681319	0.0546892377003902
3069	ICOS	0.0164621730874432	0,142226953213931	0,300804322394147	0.0556868111371664	0.545921833651127	0.124180722742412
652	C1orf122	0.000466378953329235	0,0189663158704366	0,230135929011164	0.102822262435533	0.357449595586794	0.06449928056659
3344	MCM3	0.0197916048121863	0,156930144017679	0,22094266434524	0.0355430621835773	0.406342266506902	0.093926608811125
855	COPA	0.000950964209512309	0,0294266989720638	0,21610156476972	0.0892600914160053	0.342943038123435	0.0642600594058054
1099	G6PC3	0.00165676904270122	0,0399558275952761	0,250165948824978	0.0956787679079233	0.404653129742033	0.078265847602397
54	MRPL20	4.85831142234248e-07	0,00023855208771002	0,251993641590413	0.156910330527533	0.347076952653292	0.0481708313207825
539	FANCB	0.000255263134011786	0,0125571465646057	0,230919698449128	0.108880092189081	0.352959304709176	0.0618273514236347
1696	SLC44A1	0.00439544949634732	0,0687177732285668	0,296182208033343	0.0936476650423951	0.498716751024292	0.102607462844839
5705	LOC388853	0.0571119816377898	0,265398122104177	0,114945548004814	-0.00351334611768091	0.233404442127309	0.0600133014241323
1502	FAM46C	0.00328906133240653	0,0580622245198131	0,461487119032637	0.155926842263245	0.76704739580203	0.154802061329733
243	TNFRSF13C	3.26932798470525e-05	0,00356733463022468	0,351060034090703	0.188658805062257	0.513461263119149	0.0822752397068249
250	LOC144871	3.44829133243249e-05	0,0036572577871779	0,170823531504862	0.0915553678507983	0.250091695158925	0.0401586072025079
393	YWHAH	0.000125884603404255	0,00848148777884366	0,197352687302878	0.0980754231513688	0.296629951454388	0.0502955596725966
1460	SLC12A2	0.0030465187522388	0,055327701860008	0,258101888036391	0.0886066417877144	0.427597134285068	0.0858691901391618
1339	NDUFB4	0.0025225620568598	0,049934990526349	0,245784416374161	0.0875371459151484	0.404031686833173	0.0801707732623468
87	CLN6	1.75577400935129e-06	0,000535107446643098	0,241443275449654	0.145179733908937	0.337706816990371	0.0487687562629414
8486	MIS18A	0.12383969343209	0,386927271411922	0,134756178210916	-0.0372467667399953	0.306759123161828	0.0871396331836706
444	PIGF	0.000164246052111168	0,00979055855248033	0,247142822411573	0.12055110864738	0.373734536175766	0.0641335269268338
1803	HABP4	0.00506432651014824	0,0744551612199422	-0,126496411042053	-0.214430462904352	-0.0385623591797542	0.0445488943565556
925	OR51A9P	0.0011203426718199	0,032085745250535	0,171141608610627	0.0692188605841779	0.273064356637076	0.0516358070417409
363	ST7	0.000104121120419436	0,00760543115129846	0,198069030195234	0.0996751080312558	0.296462952359212	0.0498480435164564
1387	SMPD3	0.00275116310494797	0,0525907907270716	-0,180333834576842	-0.297490811939622	-0.0631768572140614	0.0593537281307239
1577	DTYMK	0.00371090475093968	0,0623935570521025	0,184452756352109	0.0607001820809429	0.308205330623275	0.0626951703100315
181	ELMOD2	1.45105975413784e-05	0,00212568228624115	0,364639769314468	0.203413147498816	0.52586639113012	0.0816801636068954
29	GARNL3	2.22835351882015e-08	1,99985860877243e-05	0,53523949680607	0.355171125371981	0.715307868240159	0.0912257161598345
518	PFDN6	0.000232061234899918	0,0118785784621068	0,219280964209773	0.104189788613746	0.334372139805799	0.0583071576302219
566	MAPK1IP1L	0.000303777926340571	0,0142308687578096	0,241032546369923	0.112003980596672	0.370061112143174	0.065368077825092
916	PMM2	0.00109366184695663	0,031657689816654	0,247702127632606	0.100502422975593	0.394901832289619	0.0745738875123182
226	CYTH3	2.69997114238739e-05	0,00316246051031585	-0,21459158949368	-0.31277909713262	-0.11640408185474	0.0497434703883583
1381	ZCCHC10	0.00272392046036972	0,0522988783538763	0,186389211502288	0.0654240987698921	0.307354324234684	0.061282994628555
304	B4GALT1	6.30719690201529e-05	0,00549447097319671	0,274386788670681	0.142362317189287	0.406411260152075	0.0668858548871938
206	CASC5	1.99273931333279e-05	0,00255282563574527	0,17461120134671	0.0960636640949163	0.253158738598504	0.0397935255443181
82	NDUFA8	1.45191281910781e-06	0,000469481321934679	0,3373753688579	0.203999207420054	0.470751530295746	0.0675706441331971
912	ADSL	0.00107744020062941	0,0313205949342668	0,173213695357134	0.0704169261207949	0.276010464593474	0.0520786011325417
1144	AP3B1	0.00177245879176152	0,0410810706849271	0,156894443205305	0.059374603749503	0.254414282661108	0.0494052182695726
2603	CD1A	0.0113724197583963	0,115843146328805	-0,160262046819706	-0.283898207995141	-0.0366258856442711	0.0626361934450559
176	POLR3K	1.33880011381548e-05	0,00200123617379917	0,203954890624589	0.114162227617494	0.293747553631685	0.045490498544989
127	TRIP11	5.50891400799912e-06	0,00114429633119824	0,239373254273875	0.138665429882246	0.340081078665504	0.0510203059529974
107	GBA	3.25323705163035e-06	0,000806164303027839	0,243866739301167	0.143838054064632	0.343895424537703	0.0506762424436638
6978	FBXO18	0.0855830711018978	0,32513618307288	0,108690557581473	-0.0153843721783272	0.232765487341274	0.0628584811128923
5072	COG4	0.0454535288176899	0,237618358951311	0,109814832111509	0.00224683103869949	0.217382833184318	0.0544957887695493
661	ATP6V1F	0.000487736571650672	0,0195648036268042	0,127624609634679	0.056770512727139	0.198478706542218	0.0358958971071416
703	PCBD2	0.000559596833436187	0,0211062731700718	0,215864220982566	0.0946932887658672	0.337035153199265	0.0613872662988414
1236	MLH1	0.00213390827137004	0,0457357951309486	0,215074077284	0.0789296407332856	0.351218513834714	0.0689730996432213
1605	SHPK	0.00387561586294291	0,0640261399413902	0,123100406748127	0.0401107046899775	0.206090108806276	0.0420440021967828
122	TMED4	4.8954520225079e-06	0,00106395828177702	0,245699217342626	0.142925808268573	0.348472626416679	0.0520667664748658
665	TXN2	0.000493392799613312	0,0196705052456777	0,24932172000524	0.110777394893883	0.387866045116596	0.0701889242264325
800	RNASEH1	0.000794575619116068	0,0262948334464814	0,245286477271279	0.10353171187734	0.387041242665219	0.0718153881725134
3342	RHEBL1	0.0197650767716515	0,156802307892124	0,181112472190177	0.0291688662167824	0.333056078163572	0.0769772290404939
324	HNRNPC	7.37050760327734e-05	0,0060317595401512	0,268372833594085	0.137979273354939	0.398766393833231	0.066059607363088
245	SIGLEC11	3.35605628744986e-05	0,00363207479435646	0,50795553010266	0.272617242618447	0.743293817586874	0.119226400753198
508	DERL1	0.00021934528250166	0,011448701113251	0,340909011487756	0.162702722760975	0.519115300214537	0.0902823532184686
1056	AQP3	0.00148307191604528	0,0372383066798679	0,306495379031976	0.119199798401243	0.493790959662709	0.0948871439250214
2	NME2	1.31661424902583e-12	1,745501340646e-08	0,434014927751697	0.322142485439131	0.545887370064262	0.056676492308085
1749	RPP25	0.00468826190338128	0,0710744793414263	0,145221726676334	0.0451764723111572	0.245266981041511	0.0506846366475676
1543	LOC387710	0.00352060479432304	0,0604982735719219	0,187328540268762	0.0623727750743239	0.3122843054632	0.0633047274064741
7872	HIRIP3	0.107320779120501	0,361485068391779	0,0921218123411817	-0.0202049313407064	0.20444855602307	0.0569066491503932
125	PRICKLE4	5.43349871101824e-06	0,00114429633119824	0,21192454769881	0.122825214270022	0.301023881127597	0.045139245924597
414	ST14	0.000138913161041827	0,0088479407351058	0,262683318632099	0.129663252021001	0.395703385243197	0.0673902404047011
586	TARS2	0.000342140284082467	0,0154809720690215	0,141271909666902	0.064968128133146	0.217575691200658	0.038656800529061
4809	SEC24A	0.0410638668370071	0,226410569595185	0,250088343058716	0.0102677418484591	0.489908944268972	0.121497217534928
3168	NT5DC2	0.0177064131814135	0,148152975887408	0,194526609937527	0.0341904827606954	0.354862737114359	0.0812290237953012
647	COMTD1	0.000451299627321854	0,0184949144025332	0,212484914371162	0.0952398968271396	0.329729931915184	0.0593983307920391
3313	ABCF1	0.0194260452425825	0,155472861336274	0,175241325003448	0.0286370827837429	0.321845567223154	0.0742722160590974
8060	RABGGTA	0.112081970402908	0,36867745222599	0,0842763577047664	-0.0198818300592105	0.188434545468743	0.0527683190390673
133	GTF3C3	6.34307628299482e-06	0,00126456141085419	0,247072436688978	0.14239745925468	0.351747414123276	0.053030133523219
27	HMGB2	2.02750116364095e-08	1,9910812353311e-05	0,495740390192954	0.329493111133655	0.661987669252253	0.0842237144203844
824	LOC440291	0.000851107807267876	0,0273872858127521	0,181460977925491	0.0759727936784457	0.286949162172537	0.0534421180004935
279	MXD4	4.57461351677737e-05	0,00434752248736028	-0,184306960014557	-0.271270745802129	-0.0973431742269855	0.0440573409714295
293	TCERG1	5.76756307579271e-05	0,00521934931585815	0,226378301921727	0.118052617160169	0.334703986683285	0.0548796442827537
2148	CHD8	0.00746022571471473	0,0920173245222457	0,14820578800776	0.0401662159382125	0.256245360077307	0.0547346947004189
3463	TRPM4	0.0212910758376777	0,162923160936589	0,191265021445488	0.0288223147416417	0.353707728149334	0.082296253006456
940	SLC41A2	0.00114578940376149	0,0323197936603574	0,249123571394126	0.100458870215018	0.397788272573234	0.0753160798020325
4523	IGLL1	0.0364317467190628	0,213572355572839	0,127934430242732	0.00817287173420612	0.247695988751259	0.0606732534778172
204	TCEB3	1.96557481576325e-05	0,0025485430346646	0,187937866192511	0.103459372951975	0.272416359433047	0.0427982492682925
339	WDR43	8.59606339117839e-05	0,0067234401420972	0,284017745493344	0.144667810763059	0.423367680223629	0.0705970598354055
1240	RNF144A	0.00214174241054895	0,0457970161416978	-0,158541406791736	-0.258936763920022	-0.0581460496634506	0.0508620046941589
2673	PDSS2	0.0120180698085366	0,119214037027067	0,20601310526841	0.0458292438875502	0.36619696664927	0.0811518833392981
953	BACE1	0.00119281346070102	0,0331630231190297	-0,197545643770924	-0.315860643123425	-0.0792306444184235	0.0599404018730349
1404	AFF4	0.00281073258129752	0,0530816056930939	0,203912666294824	0.0711395983095932	0.336685734280056	0.0672651066771301
3418	GORASP2	0.0207491708114922	0,16096087304468	0,187318439087044	0.0289077639158864	0.345729114258201	0.08025355688376
1053	ASCC2	0.00146955768527645	0,0370041044872793	-0,216085381747865	-0.348019087653076	-0.0841516758426526	0.0668398714941974
4649	ATIC	0.0386080878620635	0,219996858139489	0,135807713384917	0.00719828314262475	0.26441714362721	0.0651557365978394
1245	PAQR4	0.00215986155301498	0,0459989791792708	0,322472905260903	0.118096727209964	0.526849083311842	0.103540466658417
1022	STRA13	0.00139335916416646	0,0361368113976734	0,187692231018237	0.0736628143723653	0.301721647664109	0.0577692523898648
2597	KDM6B	0.0113304035828966	0,115681806315173	-0,180625081384107	-0.31989779205679	-0.0413523707114237	0.0705579368072835
1482	PHPT1	0.00319006645469763	0,0570636719576849	0,182947752463308	0.062212640056383	0.303682864870234	0.0611664725306377
770	DHX36	0.000715166864900972	0,0246268174322718	0,212401271684141	0.0907392416248995	0.334063301743382	0.0616360648637069
18724	NUP155	0.539158513029498	0,763465812698216	0,0480832612652347	-0.106162565809633	0.202329088340102	0.0781435736187645
7895	CAPRIN1	0.107890159468226	0,362322214660691	0,0713920343636447	-0.0158003709790349	0.158584439706324	0.0441731635474696
2951	MCAT	0.0151341218028264	0,135981443443559	0,133227656433471	0.0260569966193505	0.240398316247592	0.0542944888933133
1542	LSM2	0.00350255225629237	0,0602270901916941	0,205542103354243	0.0685142877941431	0.342569918914343	0.069420634555266
5338	SERTAD2	0.0499498479296685	0,248111693116366	-0,138424781986876	-0.276818914288836	-3.06496849152293e-05	0.0701128339808771
596	FRMD4A	0.000365556101667514	0,0162542225330041	-0,227044090003937	-0.35029404349361	-0.103794136514265	0.0624405340272497
323	COPS6	7.30607857747607e-05	0,00599754407064328	0,212169758030862	0.109140399838812	0.315199116222912	0.0521964346748045
9608	APITD1-CORT	0.156763289623353	0,432566809139113	0,122187218955232	-0.0473890870492836	0.291763524959747	0.0859102563976015
2494	RAB30	0.0103153988546597	0,109668324230675	0,226257887257789	0.0540680562585579	0.39844771825702	0.0872343128515236
533	CERS6	0.00024582442941423	0,0122114248652314	0,258148307972114	0.122091854380193	0.394204761564035	0.0689285259717775
4399	DTNBP1	0.0346982900102805	0,208963954662719	0,0973904330663009	0.00708680448271347	0.187694061649888	0.045749362443614
3287	GAL3ST4	0.0191031427839911	0,154097910227418	-0,176901382717519	-0.324492780983775	-0.0293099844512626	0.0747723261927699
10	PSMA3	4.10444932777535e-10	1,08829473925963e-06	0,518759240597195	0.364396770431475	0.673121710762915	0.0782026670032016
15087	KCNN3	0.36012016946157	0,632871104920837	0,0630650830687683	-0.0725974590772508	0.198727625214787	0.0687289636973492
227	ZNF511	2.71606050236955e-05	0,00316246051031585	0,211703546716042	0.114804775855186	0.308602317576898	0.0490905742990233
4917	CYC1	0.0428792762263848	0,231227172898636	0,178789298988022	0.00579776923412642	0.351780828741917	0.0876404671497841
97	PARD6A	2.37849749897497e-06	0,000650163517374447	0,261793809609213	0.15596622536376	0.367621393854667	0.0536140638434689
1685	POMC	0.00432108520062576	0,0679794910120031	0,282046394075764	0.0895536125720055	0.474539175579522	0.0975201347600709
430	ABCA1	0.000153435641141713	0,00946126982528494	0,380125627371669	0.18632666637277	0.573924588370567	0.098181867628139
8338	NAT14	0.120014200837572	0,381647461646464	0,0832898434077762	-0.0219294230620192	0.188509109877572	0.0533058796560115
3626	PRADC1	0.0231505456503084	0,169232457965265	0,149559752828536	0.0207290805463236	0.278390425110749	0.065267821598529
817	TRAPPC2L	0.000813070898412842	0,0263864960039177	0,202585417763885	0.0852780737291841	0.319892761798586	0.0594299064580076
721	LOC145758	0.00060124936113336	0,0221005880541154	0,145416204828624	0.0633114370247483	0.227520972632499	0.041595679371083
1523	DNAJC1	0.00340840711840489	0,0593185743399064	0,278299651786998	0.0933177613820107	0.463281542191986	0.093714988892271
198	PPFIBP2	1.76051286233631e-05	0,00235757568408319	0,310170972030431	0.171587793154521	0.448754150906342	0.0702086082079599
969	GTPBP4	0.00122938187996444	0,0336375604667007	0,20185113827166	0.0806251055913682	0.323077170951953	0.0614151811359224
2879	CHST12	0.0143112710384157	0,131803873422574	0,179546773995421	0.0363280842316542	0.322765463759188	0.0725570372915549
274	SUGP1	4.40045428182499e-05	0,0042499853413967	0,16736145979125	0.0885762463784662	0.246146673204033	0.0399139363517669
3286	IFI44	0.0190725922406587	0,15389829070635	0,302694205170803	0.0502173775648418	0.555171032776764	0.127909078250021
4515	TMED10P1	0.0363453313901713	0,213443291652357	0,0936626261862082	0.00602451111082247	0.181300741261594	0.0443989677197498
1619	POU2AF1	0.00395559856069385	0,0647823939696093	0,304573389583974	0.0987718915378718	0.510374887630077	0.104262558141114
7312	PCNA	0.0929667592819834	0,337118930848166	0,179134377186659	-0.030170082663343	0.38843883703666	0.106037218492048
809	MRPL53	0.000803231372569243	0,0263247219679801	0,244644590237659	0.103130090351106	0.386159090124212	0.0716936655579017
1074	SUCLA2	0.00155254797387757	0,0383190914514425	0,25636251847125	0.0990246752911612	0.413700361651339	0.0797100418515258
1991	ECH1	0.0063493968016533	0,0845405866740275	0,136552403363221	0.0390045188585726	0.234100287867869	0.0494194263708917
967	CYP27A1	0.00121555418700911	0,0333303198226956	-0,245446535746812	-0.392702971769344	-0.0981900997242799	0.0746026285922037
1826	SRPRB	0.0052286868336665	0,0759247707528298	0,262708650892957	0.0793963457053637	0.446020956080551	0.0928691484710265
9847	SRR	0.163579522986835	0,44043666155289	0,1066919244683	-0.0438284282469876	0.257212277183588	0.076256184602131
266	RAB1A	4.18253456299787e-05	0,00416916932097325	0,199187683244837	0.105703202941748	0.292672163547926	0.0473608363176694
155	ZFP36L2	9.89020534099703e-06	0,00169186319107443	-0,421417167721815	-0.604025943669178	-0.238808391774453	0.0925127285274885
114	PIGT	3.75295699098227e-06	0,000872891707156972	0,249828736309293	0.146658046082259	0.352999426536326	0.0522680359005223
4166	FBXO6	0.0308901434942889	0,196597414239374	0,19461873302804	0.0181111890583888	0.371126276997691	0.0894217400757621
296	TIMD4	5.93156550903337e-05	0,00531324611377879	0,450084639984544	0.23434047816742	0.665828801801668	0.109299681628289
4128	C1QA	0.030445016974261	0,195554657236563	0,256543906919275	0.0245024013253769	0.488585412513172	0.117556194672187
736	LOC340477	0.000633031266191998	0,0228054674226642	0,187431847128637	0.0811556846857993	0.293708009571475	0.0538413212290062
1361	F2RL1	0.00260857667509142	0,0508202869508075	-0,201269095246089	-0.331304792932302	-0.0712333975598766	0.0658783080742782
7426	HIST1H1D	0.0958506859505124	0,342240901963081	0,150931590855527	-0.0269832421816297	0.328846423892683	0.0901346967821764
179	C20orf96	1.43163883284074e-05	0,00212066500853476	0,229438798344253	0.128064848758496	0.33081274793001	0.0513577763671654
768	PAOX	0.000712305076575266	0,0245782597747014	0,223904596344801	0.0956966587697329	0.352112533919869	0.0649523335470492
484	TIMM44	0.0001957820989629	0,0107255420537217	0,205396414259506	0.0988908537703107	0.311901974748701	0.0539575382020255
628	MPV17L2	0.000414451457556897	0,0174986948998744	0,236829033108779	0.107018180925423	0.366639885292135	0.0657643974976451
1405	GOLGA5	0.0028183482142404	0,05314686706745	0,1894004465373	0.0660416296602654	0.312759263414335	0.0624956860808645
986	SERTAD1	0.00127619238992227	0,0342164194299486	0,292475066878556	0.11622183994537	0.468728293811742	0.0892928987162359
3019	FKBP2	0.0159123463710716	0,139718184558712	0,190987118731611	0.0361717559690908	0.345802481494131	0.0784321101372596
1544	SEC24D	0.00352326113124563	0,0605047078335349	0,326840023656755	0.108806405888869	0.544873641424642	0.110459559162923
52	PTRH2	3.71374727460229e-07	0,000189365401896307	0,30484050147959	0.191064738278701	0.418616264680479	0.0576407472171312
4005	RNF130	0.0285594382447509	0,188972626139778	-0,145577980084383	-0.275711607341063	-0.0154443528277036	0.0659279208692844
547	SRSF9	0.00026917594272256	0,0130426607130003	0,142292777685818	0.0667994672541522	0.217786088117484	0.0382462020095864
1865	LOC441869	0.00546753014477055	0,0777157111986753	0,118439781870727	0.0353544470153526	0.201525116726101	0.0420924514071896
2075	GEMIN4	0.00697102841804831	0,0890779848214703	0,166302812521973	0.0461102116406926	0.286495413403254	0.0608916269147323
47	ANAPC1	2.33611990227384e-07	0,000131791955763385	0,186765773305413	0.118327989076878	0.255203557533947	0.0346717517847132
349	OTX1	9.16465461299391e-05	0,00696277412789495	-0,230488121712665	-0.344041044513981	-0.116935198911349	0.0575278524601093
411	VKORC1L1	0.000136692010825245	0,00880155450092006	0,250313658708979	0.12369552223346	0.376931795184498	0.0641469131242231
48	TMEM179B	2.76192054710797e-07	0,000150452037924308	0,195369808964533	0.123307194363642	0.267432423565424	0.0365081528363949
102	NSMAF	2.93449086316775e-06	0,000762823776832283	0,305961647364223	0.181069045883368	0.430854248845077	0.0632727275890652
1490	NUDT21	0.00322270866210493	0,057349073943431	0,214420802460424	0.0727601791631683	0.356081425757681	0.0717676941764922
93	POLR2F	2.17387148943572e-06	0,0006197871241117	0,231723355123678	0.138436856263664	0.325009853983692	0.0472605355331009
3197	MT1F	0.0180004525995951	0,149285255050335	0,184668995263	0.032059429092467	0.337278561433534	0.0773146158643658
2389	TAP1	0.00932671551340095	0,103515220526507	0,20343881515731	0.0507257673859342	0.356151862928685	0.0773670414129004
83	FAM82B	1.47160427040059e-06	0,000470115508791223	0,19709790517319	0.119131745634591	0.275064064711789	0.0394989896531831
4196	CPT1A	0.0313174909813623	0,197859226583571	0,153910451085652	0.0139634114296999	0.293857490741604	0.0708995634013163
2751	OR4C50P	0.0127828841028642	0,123205442380024	0,138485192674771	0.0298446371784697	0.247125748171071	0.0550391631813028
552	SRSF2	0.000272226522408574	0,0130762431914191	0,171518157627942	0.0804440004960263	0.262592314759858	0.0461397253823303
1870	UCHL5	0.00548622265004966	0,0777899430834581	0,206217124349015	0.0614970225889154	0.350937226109115	0.0733176782832273
815	LMO4	0.000809151363526448	0,0263247219679801	0,179381990284627	0.0755535123276235	0.28321046824163	0.0526012824127762
3414	ARFGEF2	0.0207159779488522	0,160879530499115	0,14002264291879	0.0216402568127781	0.258405029024801	0.0599745411546852
390	MRPL23	0.000124161629964084	0,00842536170394107	0,296758066416096	0.147612897547749	0.445903235284444	0.0755594929494581
2481	SLC25A33	0.0102206248679685	0,10921971129126	0,162409520844109	0.0389674599839342	0.285851581704285	0.0625378589062059
281	RPS27L	4.78667926331956e-05	0,0045166832977551	0,545983472685495	0.28766380183879	0.8043031435322	0.130869162549121
1088	GYS1	0.00161160036770113	0,0392753527110253	0,19326238616815	0.074229907488858	0.312294864847441	0.060303889168972
1828	UFSP2	0.00524414704105099	0,0760659511999273	0,195764494660057	0.0591165292927311	0.332412460027383	0.0692281959521217
643	ACY3	0.00044348085698641	0,018287550424564	0,238236156179281	0.106962316781234	0.369509995577328	0.0665055718378692
2464	WEE1	0.010106847512321	0,108692518053097	0,21781030319739	0.0525143822281501	0.383106224166629	0.0837417401436195
4502	CHCHD3	0.0361337937792506	0,212813758786502	0,116388374841805	0.00761132434323115	0.225165425340379	0.0551083138835358
1348	BCCIP	0.00256414682529414	0,0504364637037643	0,199974234931365	0.0710044349961385	0.328944034866592	0.0653383060466458
3223	NME7	0.0181836157993983	0,149593103605661	0,117949041051397	0.0203191797035173	0.215578902399276	0.0494609572414867
415	ZNF706	0.000139079459307685	0,0088479407351058	0,246719299153976	0.121773126925887	0.371665471382065	0.0632998674456804
3561	SPA17	0.0224351658958003	0,167017040088881	0,183884352235821	0.0263301454162896	0.341438559055353	0.0798196553711123
3249	TEX30	0.0185344573763856	0,151242060990435	0,144894919524529	0.0245939740365772	0.265195865012481	0.0609465161451779
228	NENF	2.71937015407133e-05	0,00316246051031585	0,195781681376706	0.106164300728509	0.285399062024903	0.045401697504621
4868	SDSL	0.0420090481916297	0,228732343336806	0,186062900458068	0.00679941115000354	0.365326389766133	0.090817949111207
8448	WDR4	0.122743739463888	0,385245058225023	0,0993031209993878	-0.027075052328819	0.225681294327595	0.0640253436903955
707	RPS19BP1	0.000574205437376816	0,0215347343310414	0,292551708721251	0.127990146719298	0.457113270723204	0.0833697013331633
3297	EXOSC9	0.0191917214606088	0,154326937184223	0,129915526475946	0.0214439262558533	0.238387126696039	0.0549535675492197
7042	PGAM5	0.0865793588964001	0,325971742273689	0,0897912253860018	-0.0130379483520996	0.192620399124103	0.0520950178072553
3972	MAGED2	0.0279789519038664	0,186772887646278	0,123249936323976	0.0134856779403969	0.233014194707554	0.0556084502794555
1120	LDOC1	0.00172400484383961	0,0407465425482447	-0,176807489015179	-0.286410805348148	-0.0672041726822104	0.0555269142844877
154	IL28B	9.63294638349308e-06	0,00165855567115791	0,196599920147093	0.111525069194	0.281674771100185	0.0431003742832641
437	AURKAIP1	0.000160010672615042	0,00970865671484633	0,208780822993939	0.102031326045206	0.315530319942672	0.0540811205837708
2443	SEL1L3	0.00995050818788633	0,107997431273764	0,283280895921803	0.0687579402644712	0.497803851579136	0.108680997704962
2374	RNGTT	0.00920240110786132	0,10275359556464	0,195604291176671	0.0490368809263728	0.34217170142697	0.0742535563535646
1936	LPCAT2	0.00590520794300943	0,0808555377829693	-0,20685711144429	-0.353320838310896	-0.0603933845776828	0.0742010285783877
3978	AIM2	0.0281024149703373	0,187314110844267	0,261178381089158	0.0283918425394688	0.493964919638848	0.117933641107747
9406	KCNA3	0.150581323916244	0,424400668011498	0,137143454686676	-0.0503341978511192	0.32462110722447	0.0949793846665909
1962	TSPAN31	0.00607258428562178	0,0820665506285736	0,111485041376831	0.0322793722921793	0.190690710461484	0.0401269463849794
1750	SRD5A1	0.00469570331086379	0,0711466133071733	0,145673255868391	0.0452984873927865	0.246048024343995	0.0508515741306421
280	OXCT2	4.74019706009197e-05	0,00448879732315495	0,318789512514159	0.168049981888233	0.469529043140085	0.0763672238796297
818	TRMT10C	0.000814035592351676	0,0263864960039177	0,149317528038695	0.0628462561239889	0.235788799953401	0.0438078250213877
4593	TSPAN5	0.0374433695894078	0,216121501233499	-0,185517393862846	-0.36012823986678	-0.0109065478589127	0.0884608404525607
13240	WDYHV1	0.284657546702217	0,570009652020142	0,0617634993826173	-0.051827605492666	0.175354604257901	0.0575471961516993
3728	MANF	0.0244122734247387	0,173629675390812	0,305323406003062	0.0399025357375137	0.57074427626861	0.134466751606092
3482	LAS1L	0.0214785358863944	0,16355639834226	0,190264635554571	0.0284348100171834	0.352094461091958	0.0819857569271845
2284	LSM12	0.00848842281379843	0,0985422639701688	0,132634906136577	0.0343121994744725	0.230957612798681	0.0498119645254132
7065	WDFY1	0.0870641396981432	0,326752394068828	0,163123115623253	-0.0239758175255506	0.350222048772056	0.0947875189479795
772	LOC441813	0.000723602030483522	0,0248527303604541	0,191738036005052	0.0818035886978852	0.301672483312219	0.055694670898397
1633	CCRL2	0.00403555466250888	0,0654212504168861	0,352165497770779	0.113670694497239	0.590660301044319	0.120825545628879
8310	OAS1	0.119140406487944	0,380111363313093	0,172703494247163	-0.0449526517917664	0.390359640286092	0.110268325530221
16756	DBF4	0.437119687579519	0,691706165920921	0,0613994735530655	-0.0942012085688773	0.217000155675008	0.0788299663538009
136	SYNPO2L	6.57191816203517e-06	0,00128128242695855	0,297990173299052	0.171520003998617	0.424460342599486	0.0640719504230686
1504	MBTPS2	0.00329607863059455	0,0580915807023473	0,176427181316304	0.0595841279177258	0.293270234714882	0.0591946888823206
559	HIST1H3C	0.000283371274851585	0,0134411258545434	0,309411965026398	0.144631333911093	0.474192596141703	0.0834806854920963
118	C17orf42	3.93573958334204e-06	0,00088437402586707	0,185534153884534	0.108740661386974	0.262327646382094	0.0389048964774418
500	TP53I11	0.000214028307667378	0,0113499211556011	-0,239721497205944	-0.364813775496147	-0.11462921891574	0.0633738872751793
419	DCXR	0.000141612517352203	0,00896146992265792	0,235296818735365	0.115989520655012	0.354604116815717	0.0604431173769951
213	C6orf72	2.13688630865102e-05	0,00266007232271746	0,13849335610855	0.0759518849807239	0.201034827236376	0.0316845787402141
2516	GPR165P	0.0105297391541462	0,110943539676632	0,134697315586653	0.0318963350989242	0.237498296074382	0.0520807346245086
5842	C19orf52	0.0598885448423276	0,27179178977367	0,126580631493102	-0.00532898876178348	0.258490251747987	0.0668276692918744
26	APOBEC3H	1.39244049111492e-08	1,42002152391969e-05	0,365812947461713	0.244668441578819	0.486957453344605	0.0613738782662417
7881	ARSB	0.107555389686979	0,361816695422984	0,0811093673957304	-0.0178561148635	0.180074849654961	0.0501376056344592
1590	RPN1	0.00378664923556895	0,0631227838149149	0,252574029781747	0.0827376984430246	0.422410361120469	0.086041989678376
2891	CEP128	0.0144393459605873	0,132431427929772	0,236733948777833	0.0476466940301959	0.42582120352547	0.0957948366704931
6746	OTOF	0.0795633881390974	0,312669820402194	0,113878599221357	-0.0135716851682403	0.241328883610954	0.0645684934873271
5312	TADA2A	0.0495356944916056	0,24725883649189	0,0826254833655138	0.000169657257761885	0.165081309473266	0.041773531510967
1281	MPZL3	0.00228886404030693	0,0473764481098659	-0,139563052259715	-0.228533021547319	-0.0505930829721106	0.0450737078385306
4508	CNOT9	0.0362826096827409	0,213393745923068	0,0868033185725465	0.00561093980138012	0.167995697343713	0.0411334474851478
4705	ILVBL	0.0394849306510256	0,222517095900519	0,0896427691707117	0.00436556436770201	0.174919973973721	0.0432028902039078
2979	ITPR3	0.0154867745621625	0,137808709366739	0,109553711962929	0.0211170944665344	0.197990329459323	0.0448035027007226
94	METTL6	2.34299629254628e-06	0,000648687153067967	0,234152640801165	0.139564131325767	0.328741150276563	0.0479201563753962
3567	MT1G	0.0224781228484109	0,167089270346402	0,166605596562631	0.0238097590978847	0.309401434027377	0.0723428130860448
1789	MRPL2	0.00496258056695531	0,0735483177185043	0,185335482782362	0.0568062359811151	0.313864729583609	0.065115114295459
497	TCEB1	0.000211656850801095	0,011286194816353	0,305095683146215	0.146015968708726	0.464175397583704	0.0805925036167376
5331	LOC401051	0.0498438289581687	0,247879930979405	0,0943311871016393	6.50677340954253e-05	0.188597306469183	0.0477568280338467
273	NDUFB8	4.39885333188452e-05	0,0042499853413967	0,311287853830729	0.164752637398354	0.457823070263104	0.0742372464148864
356	CENPC1	9.89409792204207e-05	0,0073691574832288	0,130814918208597	0.0660466325432886	0.195583203873906	0.0328127210637058
3488	DLD	0.0215500502968323	0,163818687964595	0,172159112203185	0.0256475058772555	0.318670718529115	0.0742252851312254
2722	BIK	0.0125149364192334	0,121865347945597	0,241497249065377	0.0526254763604873	0.430369021770266	0.0956856697828676
120	POLE4	4.2252576508971e-06	0,000933605888446138	0,272095651503192	0.159089552253591	0.385101750752794	0.0572508222980607
1995	THOC6	0.00636383842107761	0,0845800379623423	0,152104709915577	0.0434163527163872	0.260793067114768	0.0550633803414016
1968	VOPP1	0.00611541732074197	0,0823821543723862	0,265130898179332	0.0766038785680762	0.453657917790589	0.0955110119703127
504	DOT1L	0.000216372352101189	0,0113831605475457	0,268899468778761	0.128472349183305	0.409326588374216	0.0711427801080948
691	KIAA1486	0.000538246572452817	0,0206535569733523	0,119885883147486	0.0528014855750392	0.186970280719932	0.0339861029616606
5725	BNIP1	0.0575099207750097	0,266353746336364	0,11478645477441	-0.00369967628372637	0.233272585832547	0.0600271001214832
2709	SH3BGRL2	0.0123733255003918	0,121106949296009	-0,300225407096281	-0.534642221374151	-0.0658085928184117	0.118759566669559
2022	VARS	0.00657313323947742	0,086195167084443	0,230908567685139	0.0652467140268219	0.396570421343455	0.0839271279014002
290	DOK4	5.49257967145846e-05	0,00500496489437598	-0,225422356160215	-0.332968615226772	-0.117876097093658	0.0544847738973907
2293	GNA11	0.00855883525350432	0,0989036362192164	0,14095053968458	0.0363495678703175	0.245551511498843	0.052992641010604
499	TPM2	0.000212400950909303	0,011286194816353	-0,163346203570738	-0.248537716502123	-0.0781546906393526	0.0431594772364012
8858	PDCD2L	0.134693481048179	0,403183297583253	0,109941954221391	-0.0344503500596779	0.25433425850246	0.0731516104749729
3100	DEFB1	0.0169008452739314	0,144426399366782	0,416874961435045	0.075779633831391	0.757970289038699	0.172804725736115
677	MRPS16	0.000514033965567907	0,0200838314517297	0,308084393853957	0.136325790818156	0.479842996889758	0.0870158453911987
12539	LAMC1	0.25609323898871	0,541535388131881	0,10186268048093	-0.0745912312212135	0.278316592183073	0.0893945690519242
211	MRPL15	2.07922542735785e-05	0,00261282759272006	0,367839362473831	0.201980557509278	0.533698167438384	0.0840269068010309
1307	AFG3L2	0.00237427594074423	0,0481667380021678	0,128845062452952	0.0464016833941714	0.211288441511733	0.0417672256231122
12639	EPSTI1	0.260881401830237	0,54729570136314	0,111586410493577	-0.0836726019702907	0.306845422957444	0.0989215546673522
2716	NDUFS6	0.0124478534722416	0,121522398680591	0,179607464165348	0.0392479070776652	0.319967021253032	0.0711085517863301
217	LOC442371	2.39671402430504e-05	0,00292851946333863	0,226041880074573	0.123308730156904	0.328775029992241	0.052046370497805
764	EFHA1	0.000703112404315412	0,0243959257139208	0,122142649375303	0.0522797326668642	0.192005566083742	0.0353937482689737
626	OGDH	0.000412521663073031	0,0174686824533132	0,15707083820905	0.0710082865685795	0.243133389849521	0.043600760341293
408	DDT	0.000134979092534647	0,00877198685920628	0,149060125583813	0.0737240153099309	0.224396235857696	0.0381665617215112
3180	PEX3	0.0178162098699558	0,148552454308767	0,185351942178443	0.032428146861076	0.338275737495809	0.0774738097235086
642	ECE2	0.000439599795767957	0,0181557454591704	0,19212203120325	0.0863310663897305	0.29791299601677	0.0535955118130544
2317	ATPAF1	0.00871724042855195	0,0997572852667479	0,150618773396694	0.0385714986263442	0.262666048167044	0.0567650654208551
2414	CMTM4	0.00961081274844493	0,10550801612766	-0,125163500015396	-0.219500171617212	-0.0308268284135796	0.047792571002181
391	HSPC047	0.000124243500895378	0,00842536170394107	0,143538463077014	0.0713954840922718	0.215681442061756	0.0365488668074946
1249	EDEM1	0.00216890231075726	0,0460254573988671	0,325586076527384	0.119150472863622	0.532021680191145	0.104583806890304
13200	CYP4F2	0.282744225315614	0,567951752594206	-0,061544315777501	-0.174281922605791	0.0511932910507894	0.057114799446171
3259	ACTL6A	0.0186720299151027	0,151914352009496	0,216418971645137	0.0365207599835293	0.396317183306744	0.091139510309342
6072	ECI1	0.0642973114165608	0,280684231281781	0,145744432255117	-0.00874833066182812	0.300237195172061	0.078268675538994
2941	LOC285927	0.0150024338824669	0,135256557087252	0,12473777657495	0.0245294289823361	0.224946124167565	0.0507672624655018
368	LRWD1	0.000107243763008113	0,00772708797869594	0,210015483950469	0.105484634428062	0.314546333472875	0.0529571158584496
990	RPL26L1	0.00127755064060528	0,0342164194299486	0,333077934927369	0.132336764966851	0.533819104887886	0.101698909400723
3990	NFU1	0.0282500775855513	0,187717642277679	0,13006428154839	0.0140285888437054	0.246099974253075	0.058785666148827
2209	MPG	0.00795148171927765	0,0953498534584276	0,167419539277425	0.0443665758059504	0.2904725027489	0.062340735515477
7830	NTHL1	0.10597909597996	0,35888068070353	0,0980754141026624	-0.0210500740628259	0.217200902268151	0.0603510093651529
4608	TOMM40L	0.0378055723342064	0,217499020714455	0,157653832207643	0.0089833869876943	0.306324277427591	0.0753189898313462
1963	RAB5B	0.00608902025882235	0,0822267013998492	-0,140731600799719	-0.240748847426846	-0.0407143541725911	0.050670447448536
2248	MTF2	0.00821175001090916	0,0968188055904085	0,136178527878625	0.035666900179955	0.236690155577295	0.0509209093533568
5079	TEX10	0.0456288774819704	0,238161179727427	0,0921708780407009	0.00181167964623043	0.182530076435171	0.0457775150600579
1407	IL10	0.00282020146950413	0,05314686706745	0,28557408206587	0.0995633607911017	0.471584803340638	0.0942362122040363
2995	C3orf14	0.0156356914367563	0,138424159748111	0,22340082621118	0.0427976064659134	0.404004045956446	0.0914966794602487
1464	SUGT1	0.00306095467427429	0,0554379871505348	0,194934451467069	0.0668566597023736	0.323012243231764	0.0648863994540051
828	NDUFA11	0.000861340141597792	0,0275826495826878	0,244795961482977	0.102342818566148	0.387249104399805	0.0721691981679506
1650	UQCRFS1	0.00413886417916561	0,0665102931579249	0,279857759661379	0.0897905439578379	0.469924975364919	0.0962913016482068
1568	LOC391429	0.00364787850903751	0,0616859047621999	0,137601278534017	0.0454566949719876	0.229745862096047	0.0466820217162497
40	C4A	9.3378458434459e-08	6,1898245634742e-05	-0,42015416160505	-0.568851357376521	-0.271456965833579	0.0753325421181852
219	LOC442133	2.43667250931291e-05	0,00295015395362702	0,132573795041043	0.0722646923132631	0.192882897768823	0.0305536227349763
935	LOC284260	0.00113666669190257	0,0322339222842744	0,166682105021482	0.0672860087687139	0.266078201274249	0.0503557620471375
190	REXO2	1.64361242683789e-05	0,00229370439461088	0,273400936950974	0.151701773696888	0.39510010020506	0.0616548771751976
148	HIST1H4F	8.0188320734265e-06	0,00143661711099259	0,232772514538415	0.132986244346763	0.332558784730068	0.0505534308365989
1465	KIF20B	0.00307032377811405	0,0555697167076409	0,20883808412725	0.0715804386169901	0.34609572963751	0.0695370703381376
3609	MAPK6	0.0229258907380426	0,16843134136181	0,183590473481801	0.025708753226937	0.341472193736664	0.0799855792779715
175	PPIAL4A	1.33232656145543e-05	0,00200123617379917	0,216414240399175	0.121160799642759	0.31166768115559	0.0482570219327665
4873	KPNA3	0.042106040613922	0,229107668146551	0,14390228283897	0.00519243487869839	0.282612130799241	0.070272780932154
6555	SNX12	0.0750341249518294	0,303478473146894	0,0851864722781252	-0.00869153789600585	0.179064482452256	0.0475602052797487
462	EIF2S2	0.000177005754136251	0,0101586743959366	0,200789069068037	0.0974057219036369	0.304172416232438	0.0523757715414523
1338	SLC35C1	0.00251947958506013	0,0499282520163449	0,144412438824048	0.0514447944233226	0.237380083224773	0.0470989984115744
1663	TDP1	0.00421933491224718	0,0672341455578273	0,237231981507315	0.0757626121058173	0.398701350908813	0.0818031436848987
873	HSPA14	0.000985430327594331	0,0299171533119156	0,260444356884243	0.107097197656897	0.413791516111588	0.0776882931198789
79	FUBP1	1.26599023339307e-06	0,000424907987828066	0,231430378609299	0.140488818336351	0.322371938882246	0.0460725495461542
422	IFT27	0.000143611436388204	0,0090233583787517	0,173859179267371	0.0856199265926263	0.262098431942116	0.0447035143071121
6246	VIMP	0.068130079568125	0,289203231191564	0,143172472649388	-0.0107758909756323	0.297120836274409	0.0779928735484104
3137	OGFOD1	0.0172471332393224	0,145778685954936	0,105036993585575	0.0188198775195552	0.191254109651594	0.0436790653223469
2384	EPRS	0.00928189879785244	0,103222459498242	0,20185247316021	0.0504283932471735	0.353276553073246	0.0767140282543569
26178	NEFH	0.981031427049781	0,99366064207445	-0,00193184933372809	-0.162081192948197	0.158217494280741	0.0811343960485865
3045	TUBA1B	0.0161864917218325	0,140947398359405	0,221858769075047	0.0415442809949688	0.402173257155125	0.0913504030613174
7332	CTPS1	0.0933538797907755	0,337557271676433	0,120767497131911	-0.0205082515420426	0.262043245805865	0.0715727101109237
516	LOC440871	0.000229120804991552	0,0117577915014252	0,256089886640656	0.121802579869875	0.390377193411437	0.0680322459395593
525	HEXIM2	0.000239895055175031	0,0121158426437447	0,240562471693037	0.113998633218181	0.367126310167892	0.0641194048285846
1312	PINX1	0.00239713127902317	0,0484450730665391	0,171844531004683	0.061779902634642	0.281909159374725	0.0557606228509613
3439	PRO1546	0.0210258416388515	0,162080791213671	0,134477452088512	0.0205029593233182	0.248451944853705	0.0577414270127079
2013	NDUFV3	0.00649297295620748	0,0855246785563046	0,159289092749558	0.0451836174783965	0.273394568020719	0.0578077849900482
4946	MR1	0.0434181821702238	0,232731793918331	0,143265312491903	0.00428327130993686	0.282247353673869	0.0704106786728023
4708	DHCR7	0.0395374795431094	0,222671255328281	0,121053247369743	0.00586418460743889	0.236242310132047	0.0583567489425408
2770	ERO1A	0.0130185134025804	0,124615842191126	0,143994344188993	0.0307308877913835	0.257257800586602	0.0573812038300802
737	ESR1	0.000634266561895645	0,0228189659276296	0,19248134668128	0.0833245164191965	0.301638176943363	0.0553007168060102
2292	LOC442207	0.00855554337405613	0,0989036362192164	0,107028883258782	0.0276055838579684	0.186452182659595	0.0402372016246518
1861	PELI2	0.00544711638141808	0,077593607535156	-0,188363994998431	-0.320441978893953	-0.0562860111029093	0.0669129651912598
2010	PWP2	0.00647584937704048	0,0854264409115564	0,112514771432618	0.0319421043853819	0.193087438479854	0.0408194909286578
1175	LOC442537	0.00187205625222058	0,042195608916444	0,189309223795589	0.0710143509879642	0.307604096603214	0.0599302054212343
3260	MSR1	0.0186962249226022	0,152064541049938	0,179644903022764	0.0302840387499571	0.329005767295571	0.0756687679297751
5789	FCRL5	0.0588315431134995	0,269462491907832	0,169595386350534	-0.00639923057928538	0.345590003280354	0.0891618824662678
404	THUMPD2	0.000132381535204224	0,00868835744044552	0,24548249369732	0.121576108836033	0.369388878558607	0.0627730933851669
362	ANUBL1	0.000103811260271617	0,00760374465774015	0,162463945186523	0.0817731531591826	0.243154737213864	0.0408793350635307
5432	LOC196752	0.0516797293830657	0,252262154748157	-0,10850846119774	-0.217816096589558	0.000799174194078031	0.0553771172635202
623	UBE3A	0.000408363458561794	0,017380027453878	0,141175799898049	0.0638832601965099	0.218468339599588	0.0391577223247463
1970	PIGH	0.00612156263499856	0,08239250419644	0,165247926698534	0.0477303820729722	0.282765471324096	0.0595363976717937
819	TMEM187	0.000820972118797236	0,0265788470450656	0,185371531022785	0.0779430536428183	0.292800008402751	0.0544251036808827
4447	ATG16L2	0.0353077029940087	0,210483039690915	-0,172726529760881	-0.333427745101256	-0.0120253144205055	0.0814139837020049
2382	TRIM69	0.00925601023105761	0,10303237249223	0,163834750273643	0.0409766396885658	0.286692860858719	0.0622420197112195
483	SPHK2	0.000195434959302301	0,0107255420537217	0,218912478197185	0.105412547876981	0.332412408517388	0.0575010055629999
1068	CHPT1	0.00153788360101618	0,038180696330472	-0,220667579263716	-0.355976783679088	-0.0853583748483432	0.068549956760885
9855	CHST7	0.163731155306543	0,440520708569558	-0,0921976077545524	-0.222316554070589	0.0379213385614845	0.0659204832537089
10279	RSAD2	0.177346018215039	0,457469566394763	0,21958083738427	-0.100400593796068	0.539562268564608	0.162108064757834
15916	RACGAP1	0.396725241220693	0,660789967127958	0,0913867478229977	-0.120929825228155	0.30370332087415	0.107563206547257
236	HSPA4L	3.15593694016693e-05	0,00354197221380087	-0,268529490553689	-0.39249880107577	-0.144560180031608	0.0628049726009614
5357	CMSS1	0.0503313012967884	0,249119741251511	0,133975534398949	-0.000195660960065569	0.268146729757964	0.0679734219128392
618	LOC346910	0.000402460390765257	0,0172673742089657	0,200602994869274	0.0908983624154757	0.310307627323073	0.0555782427638183
6623	PIGU	0.0766360828359387	0,306761646039603	0,103703283232057	-0.011213278194076	0.218619844658189	0.0582186951058298
7252	WARS	0.0914717583711959	0,334442039880345	0,166136829917051	-0.0270841653576838	0.359357825191785	0.0978890603089926
4252	FBXO31	0.0322212931249054	0,200862575127307	0,116297364389139	0.0099824463373273	0.22261228244095	0.0538609554832378
4569	SLC3A2	0.0371505840475171	0,215534026036941	0,155739070826561	0.00938443395761721	0.302093707695505	0.0741457617201194
6906	FGF8	0.083451292354841	0,320404143757401	0,105460686960411	-0.0140972592289815	0.225018633149804	0.0605700999951484
4607	STT3A	0.0378002529583349	0,217499020714455	0,250710839930435	0.0142925788079784	0.487129101052893	0.119773533866014
11036	ACAT2	0.201876344984822	0,484995416392403	0,0981859409944528	-0.0530924439210635	0.249464325909969	0.0766402166772108
789	TARBP2	0.000771722951722601	0,0259343904498413	0,167341655628552	0.0708720379254356	0.263811273331669	0.0488731579707408
510	HCFC2	0.00022117286164678	0,0114988204442439	0,264406880549916	0.126109118619091	0.402704642480741	0.0700640111029146
8761	ACLY	0.132116201620933	0,399847173379643	0,07639296637147	-0.0232696539535836	0.176055586696524	0.050490787699752
6762	PRELID3B	0.0799369459440113	0,313446927196903	0,0828962887840664	-0.00999547954545416	0.175788057113587	0.0470605582964121
193	VPS36	1.7202176163128e-05	0,00234203817032288	0,299414270607195	0.16580574339611	0.433022797818281	0.0676883646074037
57	CHPF2	5.40761487271891e-07	0,000251548962017793	0,284233487986037	0.176511791113354	0.39195518485872	0.0545736536899824
2600	ZCCHC14	0.0113516624866339	0,115765127243499	-0,173199816170166	-0.306782529274471	-0.039617103065861	0.0676752867394843
11117	UBR1	0.204785976092004	0,488404445956434	0,0796068938314492	-0.0438421279741231	0.203055915637021	0.0625413854401771
351	TSFM	9.2300379856653e-05	0,00697249165783235	0,200821247404356	0.101838678104091	0.299803816704621	0.050146262221638
13972	IFI44L	0.314396276779109	0,596597594702944	0,14517034584685	-0.138823212580762	0.429163904274463	0.143875993024248
6027	C10orf10	0.0633891424534521	0,278872260188034	0,19533755346176	-0.0110109832066448	0.401686090130165	0.1045396972616
1709	UBIAD1	0.00446539924777156	0,0692803165913768	0,169870231126453	0.0534996959754203	0.286240766277486	0.0589553030579939
1336	PDIA6	0.00251247879372975	0,0498640533051978	0,358109881312684	0.127637343180013	0.588582419445354	0.116761328926793
[truncated: 5,388 more rows]
