# Supplementary material for: Network meta-analysis of transcriptome expression changes in different manifestations of dengue virus infection
Source: BMC Genomics. 2022 Feb 27;23:165. doi: 10.1186/s12864-022-08390-2 (PMC8882220; doi:10.1186/s12864-022-08390-2)
Supplement: Supplementary file 6 — Additional file 6: Supplementary Table T1. Results from differentially expression analysis. [file 12864_2022_8390_MOESM6_ESM.zip › DiffAnalysis_DSS_vs_DHF.csv]

	gnames	p	q	logfc	lower	upper	std
21460	IFI27	0.733086086121925	0,905715092432021	0,0692997801685892	-0.331858494831244	0.470458055168423	0.202776684505362
10737	GRAMD1C	0.230953242755309	0,570308690019348	0,0952185269416495	-0.061299209662098	0.251736263545397	0.0791162732335625
9370	TIGD3	0.179321625163683	0,507440009734796	-0,0980206083199615	-0.241651508096316	0.045610291456393	0.0726022606642806
3738	CACNA2D3	0.0284788364847118	0,202010794379918	0,313323064015038	0.0335100325763636	0.593136095453713	0.141439332883143
1007	CNTNAP3B	0.00174375077073416	0,0459141526176925	0,294662533351438	0.112312535021736	0.477012531681139	0.0921739133534524
14067	STAP2	0.374459004651025	0,705737775601109	0,0795519037411514	-0.0970392865413862	0.256143094023689	0.0892629625510362
3	KCTD14	3.38391214369182e-11	2,32419128525813e-07	0,907957865649051	0.660011892139655	1.15590383915845	0.125331236018278
847	LOC283588	0.00123006515108602	0,0385067030472798	0,238197325723477	0.0955801221426124	0.380814529304342	0.0720898595337861
257	LINC00877	7.45243313572665e-05	0,00768876515929152	0,275748221128022	0.142428932840189	0.409067509415855	0.0673899678615194
16680	RNF141	0.497077433275359	0,790168353914638	0,037622339770925	-0.0716712519882885	0.146915931530138	0.0552455067133416
14720	CNTNAP3	0.40512951204261	0,729756046997949	0,0746139523592774	-0.102121694103597	0.251349598822152	0.0893359819728718
19618	CD1C	0.642123764116152	0,867791301625257	0,0620970327340137	-0.201629210047692	0.325823275515719	0.133307815047197
12647	RPGRIP1	0.31101161364017	0,652049730028395	0,0793760889589815	-0.0750226466266541	0.233774824544617	0.078045164826497
19854	MCM10	0.653676091462059	0,872961546068645	0,0589323539618083	-0.200325634104211	0.318190342027827	0.131049210568023
11715	CENPA	0.270788255978535	0,612885241764477	-0,116527594861569	-0.324973977030854	0.0919187873077167	0.105365061392396
19734	DTL	0.64823652511726	0,870937075601282	0,0715667159499792	-0.238056977952336	0.381190409852294	0.156507967070704
15152	CDCA3	0.426214370202207	0,745800460132634	-0,0929199762371646	-0.323224844722244	0.137384892247915	0.116414045445946
20414	HJURP	0.682039847174978	0,885869248618443	0,0542786321351	-0.207243052428236	0.315800316698436	0.132193459357238
25681	CEP55	0.958089886937415	0,989204211368154	-0,00922614782846102	-0.355886769603579	0.337434473946656	0.175229319480334
198	CYP51A1	3.94665436046016e-05	0,00526239015712762	0,184939728410503	0.098974196576696	0.270905260244309	0.0434536855235174
1085	UCK2	0.00208835052968571	0,0509963494717637	0,187342852541758	0.0693207942661312	0.305364910817384	0.0596575545540972
10047	CDCA5	0.205303376816412	0,541815371383216	0,161939435160923	-0.0897363710672637	0.413615241389109	0.12721658441967
12927	CDC6	0.323010415628982	0,662537415518098	-0,155578415596	-0.465829521748529	0.154672690556529	0.156825110163207
15601	CDC45	0.447227923503693	0,76009540360877	0,0984167676694261	-0.156978180901518	0.35381171624037	0.129096529071113
24458	RAD51	0.894052411817418	0,969245224439399	0,0124048422610818	-0.171506350066975	0.196316034589139	0.0929630625810393
13045	TIPIN	0.328100813639508	0,666890998363476	0,0953393216650289	-0.0968028061946301	0.287481449524688	0.0971236194522053
14034	BIRC5	0.372734588423737	0,704222432097433	0,11188754306135	-0.135585682133527	0.359360768256227	0.125092272143425
17492	FAM64A	0.538109717847377	0,815585632078647	0,0499038504281422	-0.1100267488734	0.209834449729684	0.0808414002611207
4575	LDLR	0.0434522625319023	0,251822507348218	0,125333992917572	0.00374061663417556	0.246927369200968	0.0614627772556111
11346	CDCA2	0.255736993187102	0,597634951062934	0,152784664257632	-0.111995803897903	0.417565132413167	0.1338407027859
20877	CCNA2	0.704739225772507	0,894871606397937	0,0550964076156085	-0.231921112922501	0.342113928153718	0.145081043659617
21364	TPX2	0.728909350282817	0,904589491256549	0,0504010143772842	-0.236680081240097	0.337482109994666	0.14511317946385
7380	CDT1	0.1146120333642	0,411707197335641	0,188489606129004	-0.0462671602589701	0.423246372516979	0.118664381916023
14177	POLE2	0.379593907501537	0,709876070615118	0,125135965731676	-0.155658541249148	0.4059304727125	0.14193544718207
21595	USP18	0.739918597918329	0,90845286529082	0,0473661831297903	-0.234312579800768	0.329044946060348	0.142382419115383
20562	TRIP13	0.690004187419634	0,889690611738764	-0,0654643821226195	-0.389451898357743	0.258523134112504	0.163768563326564
21115	TTK	0.716623242714941	0,899747664033413	0,0570285701648505	-0.253120314669221	0.367177454998922	0.156773439535092
21785	KIF2C	0.750050870702541	0,91283043549232	-0,0375098898687996	-0.269953730319075	0.194933950581476	0.1174952487275
3816	POC1A	0.0297249301347926	0,206539969214891	0,172975606983178	0.0172773266000366	0.32867388736632	0.0787020561380488
7863	UBE2S	0.129221400652352	0,435750405481003	0,159919051870449	-0.0472870703551396	0.367125174096038	0.10473813727047
21089	MELK	0.715708210272921	0,899696363001387	-0,050794580945478	-0.326110249994148	0.224521088103192	0.139166015114827
3015	C16orf59	0.0183024609901708	0,160958458757671	0,153429513236053	0.0264020435803044	0.280456982891802	0.0642095919320346
24661	CDC25A	0.904633207481012	0,972634662957278	-0,0110378400967433	-0.192941736012333	0.170866055818847	0.0919484183951761
17614	ESPL1	0.544342691924248	0,819419011943422	-0,0568684045910844	-0.241953168828056	0.128216359645887	0.0935562773681916
21584	MCM4	0.739271003625845	0,908122690024035	-0,0306209166556936	-0.212248884031626	0.151007050720239	0.0918089425874487
11953	KIF23	0.281096916721058	0,623549296984761	0,0850900750439128	-0.0704387728493777	0.240618922937203	0.0786164117411096
9944	LOC200772	0.200657253723128	0,535004964072119	0,130943825579343	-0.070465147223475	0.33235279838216	0.101807805746006
11416	DHCR24	0.258478309647348	0,600346214111723	0,0867829801955703	-0.0644879577845093	0.23805391817565	0.0764641319330368
3882	PPM1F	0.0308153633975954	0,210453034283096	-0,125009329611649	-0.238290411674243	-0.0117282475490559	0.0572610953565449
944	FBRSL1	0.00154074000565141	0,0432761877646684	0,14582945468278	0.0566542317915957	0.235004677573964	0.0450761137556205
8895	NCAPH	0.162467728751057	0,484208980434149	0,189023640304222	-0.0771768160190923	0.455224096627536	0.134558475571963
12943	TK1	0.324129593400884	0,664011138764153	0,121804257078287	-0.121659747790795	0.36526826194737	0.123065699451844
24423	MKI67	0.892231888680428	0,968643597287335	-0,0186588918328673	-0.290589680706964	0.253271897041229	0.137455032637279
12983	LOC284454	0.325548945649357	0,664806979704474	0,0493267503348872	-0.0495589753772897	0.148212476047064	0.0499845593483773
24447	PBK	0.893700466274703	0,969172514787206	0,0242218231157187	-0.333688960853496	0.382132607084933	0.180916029021269
3374	CENPN	0.022828614704711	0,17940151715928	0,202915491849881	0.0286506923835378	0.377180291316225	0.0880870231625947
19405	IL1RAP	0.632612899026115	0,864225666732421	0,0321143129811298	-0.100471547846685	0.164700173808944	0.0670192364122733
12688	FEN1	0.31253767895644	0,653131821999528	0,116631212914643	-0.110953938407771	0.344216364237056	0.115039288240606
11796	HSDL2	0.274863821163488	0,617698023545116	-0,0719344314431674	-0.201715163538235	0.0578463006518998	0.0656013055368913
11941	TMCC1	0.280405964945923	0,622515305524178	0,0555461504815869	-0.045835509990198	0.156927810953372	0.0512461994710825
636	SEMA4C	0.000677371267811343	0,0282022437881297	-0,204851302569345	-0.321233455413799	-0.08846914972489	0.0588286184284858
4012	KIF18B	0.0331050007351449	0,21875252862183	-0,236959359486084	-0.4546254489526	-0.0192932700195689	0.110025420642976
514	BARD1	0.000415263939413743	0,0214205013040627	0,250199854428575	0.11359673641234	0.38680297244481	0.0690498715611394
8747	SKA3	0.157756060836646	0,478209895173623	-0,127718746590107	-0.305552086523831	0.0501145933436172	0.0898908418785342
3493	MRPS18A	0.0246006704412698	0,186716193038475	0,142588170942865	0.0185393603864485	0.266636981499282	0.0627039452731578
15833	MICALCL	0.457268580699712	0,765703476625568	0,0692170982919671	-0.114446092214062	0.252880288797996	0.0928377031148231
171	MDS2	2.56024213926898e-05	0,00396987253349222	0,256936910994315	0.140497740562127	0.373376081426502	0.0588574395649786
62	SIGLEC17P	1.42260686288703e-06	0,000608393886604026	0,361671431673798	0.220138333219345	0.503204530128251	0.0715418682373604
8265	CENPU	0.141998312822271	0,455398964484374	-0,135176426699351	-0.316194058844199	0.0458412054454976	0.0915004315525058
18090	ORC1	0.567586720409232	0,831927136077987	0,0687894104682963	-0.168683655831615	0.306262476768208	0.120037411776282
15169	NCAPG	0.427040048679247	0,746454406403205	0,121610333573411	-0.180344379246002	0.423565046392823	0.152631465813125
11612	TYMS	0.266316488211865	0,60809203806437	0,13653860249129	-0.105422002496532	0.378499207479112	0.122305763879263
8447	ACP2	0.147303030655026	0,462381893905294	0,122773866377935	-0.0438391345363006	0.28938686729217	0.0842192072964005
23702	CYBRD1	0.854453365681752	0,955843734243565	-0,0223224558507044	-0.262585282435935	0.217940370734526	0.121447574239519
8406	PKMYT1	0.146197929038015	0,461117945448041	-0,102927338008505	-0.242222521244389	0.036367845227379	0.0704106513174909
15585	CIT	0.446765921516792	0,759985242706048	0,035260938502916	-0.0561492332488953	0.126671110254727	0.0462058312467957
16243	SIGLECP3	0.475860955614527	0,77679327945079	0,0406835860521045	-0.0718766262270704	0.153243798331279	0.056896711536613
14630	NDC80	0.401091428141793	0,726926809103187	0,107542991802012	-0.145007028705685	0.360093012309709	0.127658480509552
47	ADGRE3	4.59319036819039e-07	0,000259124345984188	0,416235590556114	0.261152137017791	0.571319044094438	0.0783912746911569
23878	RBBP8	0.862940498283184	0,958155030609713	0,0143722662353577	-0.150005643045249	0.178750175515964	0.0830894176366131
16893	HRAS	0.507794216476845	0,797026203154179	-0,0504927672403921	-0.200906864272356	0.0999213297915716	0.0760310176800467
16290	CD38	0.477764376821855	0,777593591846549	0,111767631321045	-0.198803455437182	0.422338718079272	0.156986853321389
17602	RMI2	0.543886420628431	0,819290333085039	-0,0536566644695581	-0.228090401753055	0.120777072813938	0.0881724175133653
11022	AKAP2	0.242662781920285	0,583760085521353	0,0628328570174903	-0.0430766473685095	0.16874236140349	0.0535349249794436
2022	PI3	0.00800788562784023	0,105009439872494	-0,329471984224169	-0.571492690119442	-0.0874512783288967	0.122336143566055
1800	LINC00467	0.00630605363332323	0,0928916733819809	-0,188520587118991	-0.322850229430135	-0.0541909448078472	0.0679006795974887
17184	KIF4A	0.522588256625506	0,806350763751611	-0,0908655348668218	-0.371264658985114	0.189533589251471	0.141735589841537
19188	UHRF1	0.620998635558875	0,858123218242398	0,065256459002141	-0.195223685387761	0.325736603392043	0.131666983708323
17630	SPC24	0.545569709571705	0,820520751519782	0,0487378121099943	-0.110370432778929	0.207846056998918	0.0804257181932902
6971	OIP5	0.102711071566491	0,390629951209507	0,243440001221965	-0.0496144884202488	0.536494490864178	0.148132598758142
10013	SESN3	0.203955424168884	0,540085695779283	-0,121735313561399	-0.310362507077699	0.0668918799549021	0.0953468974528884
1013	LINC00494	0.00176410614679993	0,0461749994890425	0,152656979936014	0.0580792514851544	0.247234708386874	0.047806961487512
1834	CDCA8	0.00656877643213131	0,0949570287384374	0,322191444586846	0.0914437898151421	0.55293909935855	0.116637864174716
2683	EPT1	0.0145972845806139	0,144186985577986	-0,132755663443879	-0.238859704254421	-0.0266516226333382	0.0536332588632057
19051	WDR37	0.614417739466613	0,854988318725145	0,0303727052941016	-0.0886137963134134	0.149359206901617	0.0601450594453618
17036	CBX7	0.514943476286043	0,801400688907467	-0,0492837301243312	-0.198606784301774	0.100039324053112	0.0754795195146577
2721	TRAIP	0.0150366325449852	0,146525656718222	0,208132907578321	0.0410335614180205	0.375232253738622	0.0844650441210857
2219	YBX3	0.0100681455188388	0,120305037598924	-0,173879447389091	-0.305594839177817	-0.0421640556003647	0.0665792334590475
20743	USP30-AS1	0.69792322176768	0,892062462511191	0,0337851159668367	-0.13804231888016	0.205612550813833	0.0868549889575366
299	HAVCR2	0.000119840246256837	0,0106050021482875	0,284330058694693	0.142505661859796	0.426154455529589	0.0716891131615445
20449	RRM2	0.684133227480342	0,887074797136353	0,0809684718831047	-0.311884709822797	0.473821653589006	0.198578642516444
6054	SULF2	0.0782887265667377	0,342757217169628	-0,208507672854169	-0.440945160419126	0.0239298147107888	0.117492037483704
3637	CENPW	0.0268248593335069	0,195522098000444	-0,238706615432524	-0.449585360338518	-0.0278278705265302	0.106594567255797
9227	SKA1	0.174283286387773	0,500825982288046	0,204313429248916	-0.0915809053051486	0.50020776380298	0.149568077898476
3155	C15orf29	0.0200157865872713	0,168208426792215	0,0727326819555548	0.0116328802508344	0.133832483660275	0.0308846058669072
14368	MAP7	0.388389910683857	0,716742656026062	-0,0572546734066773	-0.188135026679373	0.0736256798660189	0.0661571398559305
2088	RRP7A	0.00866342731495259	0,110014739107264	0,183819735033103	0.0473813937006025	0.320258076365603	0.0689665805717874
6672	C1QB	0.0944032547239609	0,375120767925283	0,24612773569353	-0.0428660684623799	0.535121539849439	0.146080011559905
23187	MTFR2	0.825696384254577	0,944190041502685	0,01767770463548	-0.140806114837575	0.176161524108535	0.0801100848798535
20897	NOV	0.705299507177614	0,894871606397937	-0,0325834135618935	-0.202661214266428	0.137494387142641	0.0859705873818596
20710	CDK1	0.696457281891931	0,891665890215406	-0,0507111820177793	-0.30731177918318	0.205889415147621	0.129705957917277
22377	DLGAP5	0.78122889402986	0,925624403468276	0,0529840994570464	-0.323669597477663	0.429637796391756	0.190390159273517
8172	IL13RA1	0.138654380869353	0,449880189519198	-0,15737031134482	-0.366324451642847	0.0515838289532062	0.105621721958296
7166	VPS37C	0.108352082263455	0,400914800616175	-0,0949830833281688	-0.2112094668001	0.0212433001437624	0.0587498804368345
22988	BUB1B	0.814215316160962	0,939057734543645	0,0403406082651657	-0.29858872416864	0.379269940698971	0.171321322768604
3106	VRK2	0.0193584364700391	0,165257225693202	0,167381540698516	0.0275386632989319	0.307224418098101	0.0706874986706664
9998	CENPM	0.203321190171187	0,53921397853461	0,148527841369005	-0.0812893725574704	0.37834505529548	0.116167546792571
19664	LOC401054	0.643998966403283	0,8683702499076	0,024580381336441	-0.0804041496864808	0.129564912359363	0.0530673712892678
4083	SIL1	0.0342008337288973	0,22204585010936	0,194924531560365	0.0147427619746061	0.375106301146124	0.0910779214137472
22687	TCF19	0.797572114423555	0,932147247936728	-0,0326806860333232	-0.284233947896433	0.218872575829787	0.127154640938497
13687	RAD51AP1	0.355009291828719	0,687738099863993	0,120097898712734	-0.135868429766839	0.376064227192308	0.12938534904738
11242	CREM	0.251724005872988	0,593707704654178	0,078869363789455	-0.0566574496601934	0.214396177239103	0.0685058232761316
19216	CHEK1	0.622501586188468	0,858952412457704	-0,0579343933783469	-0.290187780443879	0.174318993687186	0.117398978730549
6878	GOLGA8B	0.0997829990189353	0,384667958561656	0,0779109170286279	-0.0150694413687836	0.170891275426039	0.0469995260597708
232	HAGH	5.81791932479331e-05	0,00664922978003856	-0,286453476213629	-0.42280022082425	-0.150106731603007	0.0689202804435544
4266	PSAT1	0.0378682076438466	0,235366977420673	0,20664798473043	0.0117535474751543	0.401542421985705	0.098514851314433
981	PTTG3P	0.00163281453802989	0,0441325968153543	-0,291998270904719	-0.471552637716603	-0.112443904092835	0.0907607831113256
8389	CAMK1D	0.145779583445725	0,460739146496819	-0,10548257013818	-0.24808658001642	0.0371214397400605	0.0720831904073059
21633	SUMF1	0.742078374303151	0,90949862139779	-0,0211413137369249	-0.147957771308232	0.105675143834382	0.0641029299645762
19247	SPAG5	0.624105671316318	0,859778764220511	0,0598115914689377	-0.181078158163478	0.300701341101353	0.121764470050651
748	NR1H3	0.000947582617582585	0,0335544657702828	0,233151336434188	0.0968014933942412	0.369501179474135	0.0689218466314284
3505	SLCO4A1	0.0248175480701306	0,187605858399792	0,198391199860809	0.0255294445762782	0.37125295514534	0.0873778151887529
8263	BAK1	0.141969836882958	0,455398964484374	0,0994422383873663	-0.0337133894237441	0.232597866198477	0.0673072410902607
19807	DDB2	0.651728748149829	0,872413029404392	0,02839165758659	-0.0957623340786022	0.152545649251782	0.0627571120101771
22955	CDK5R1	0.812274782498807	0,938247260202826	-0,0185673091076258	-0.172921025408506	0.135786407193255	0.0780224085682558
11846	WDHD1	0.276570782903602	0,618997002364685	0,116201742953226	-0.0941940574861433	0.326597543392595	0.106350449450319
5403	EZR	0.061553027623101	0,302023341708964	0,161681588102291	-0.00793702575377953	0.331300201958362	0.0857384785298109
2238	IFI27L1	0.0102456197661658	0,121330889144404	0,30699540691186	0.0738810755249202	0.540109738298799	0.117834167148484
14025	ORC6	0.372113756475569	0,703500624096236	-0,0815191721484972	-0.261588842898368	0.098550498601374	0.0910212579178285
3617	PRDX4	0.0265211847566998	0,194417808632539	0,269347773662192	0.0318848588998915	0.506810688424493	0.120032280397304
7491	CHAF1A	0.118058831963007	0,4178199463552	0,0959419628529738	-0.0246943648966691	0.216578290602617	0.0609790102721549
14343	LAG3	0.38755626041439	0,716380712155373	0,100404280961264	-0.128709173973114	0.329517735895641	0.115811812101298
11451	ISOC2	0.260376191957094	0,602882422182577	0,091962306094868	-0.0689796887278359	0.252904300917572	0.0813526384513458
18835	FRY	0.603512681262787	0,849562209509327	-0,0437821648178531	-0.210150991564291	0.122586661928585	0.0840957826252087
15718	RGS16	0.452214015212835	0,762830296178679	0,080345287343949	-0.130465033132469	0.291155607820367	0.106559980211647
23175	POLQ	0.824931798414151	0,943814178028212	0,0220361253066536	-0.174644636986432	0.218716887599739	0.0994177993306898
26327	TIMM10	0.990747885699143	0,997781658833278	0,00114901313464994	-0.19450071707945	0.196798743348749	0.098896635292392
18871	FAM72A	0.605423715808235	0,850660263083851	-0,0536640724139694	-0.258665638080865	0.151337493252926	0.103623782419441
2414	MRPL12	0.0119346881674471	0,131073959417449	0,178183408863289	0.0399370716065495	0.316429746120029	0.0698804827444813
13212	TOP2A	0.334253051489106	0,670808330323466	0,132542808982937	-0.138010229644197	0.40309584761007	0.136758610191162
8376	KIF14	0.145375328496397	0,460199001323061	-0,21548236742614	-0.506502640651786	0.0755379057995063	0.147104347102314
25629	LGALS3BP	0.954980831775508	0,987925925911034	-0,00807568570068287	-0.290533597194655	0.27438222579329	0.142776261576757
3944	CCNJL	0.031847527671887	0,214072816520282	-0,205810751552689	-0.393473966147167	-0.018147536958211	0.0948596273106975
19673	AKIP1	0.644658010788144	0,868798602318717	0,0317404628985457	-0.104095596267729	0.16757652206482	0.0686621401840027
595	TTC9	0.000571867144861715	0,0254841299932914	0,270774602868937	0.119088900793697	0.422460304944177	0.0766737860603725
9786	TUBG1	0.195179684220864	0,528765484253308	0,16759635709926	-0.0870396772296878	0.422232391428208	0.128712914614161
14738	UBE2T	0.406372378413221	0,731097223855757	0,114787828450312	-0.157828984117465	0.387404641018088	0.137801802525291
12501	FAM210B	0.30450157134763	0,645857064577426	-0,070375094778771	-0.205428341360121	0.0646781518025789	0.0682664456403463
17968	GAR1	0.561965591565974	0,8291871822467	0,049569017551144	-0.119095196031279	0.218233231133567	0.0852560501835895
15812	SDF2L1	0.456435986163871	0,765393383072036	0,0980538805208788	-0.161644044888123	0.35775180592988	0.131271589218445
10264	TROAP	0.212915335756748	0,549967383733983	0,117967501254243	-0.068479455235504	0.30441445774399	0.0942448355904463
1896	SLC1A4	0.00697500700037408	0,0975434127715817	0,26801163607289	0.0746092873571359	0.461413984788643	0.0977606333763067
7701	ZNF593	0.124340157845134	0,428110542171632	0,137786772484367	-0.0384419903015268	0.314015535270261	0.0890797634231033
12082	TRIP6	0.286680204583585	0,629092996618152	0,0834003545365687	-0.0708257828948362	0.237626491967974	0.077957920255843
877	CSTF2	0.00132000474540709	0,0399086953528723	0,228092305506685	0.0906305873747639	0.365554023638606	0.0694838750346433
19435	PARPBP	0.63368840157099	0,864535527021086	0,044220953673305	-0.138927121657287	0.227369029003897	0.0925773237236375
2522	UCHL3	0.0129954284023643	0,136627194325412	0,160566779026954	0.034438288395737	0.286695269658171	0.0637551778082465
12035	GALM	0.284331320212912	0,626378204306575	0,108108315187506	-0.0908318118384025	0.307048442213414	0.100559858508231
14765	NHS	0.407600949768964	0,731863747021913	0,0523313059095981	-0.0722803637633593	0.176942975582556	0.0629884581764395
19114	KIF15	0.617224627285546	0,856215914642474	0,0810553316937784	-0.239020162851477	0.401130826239034	0.161791122407553
8213	RPL39L	0.140324363360222	0,45302575118669	0,129313246360816	-0.0431194048230963	0.301745897544729	0.0871609125040679
14192	AURKA	0.380384823528483	0,710659960814249	0,08665112884112	-0.108110653024453	0.281412910706693	0.0984477969327039
17899	NEK2	0.558662496846808	0,827584563600934	0,0669695264615275	-0.158988281225525	0.29292733414858	0.114216701826479
15885	MARCH9	0.460310496906869	0,768296098558365	-0,038931474402597	-0.142937016279839	0.0650740674746453	0.0525725138090682
18320	KIT	0.57943641961451	0,838515627172145	-0,0703646794150257	-0.320912267692848	0.180182908862796	0.126646295061001
24597	ACOT7	0.901495543111977	0,971649354709965	0,00729629112320816	-0.109097773249423	0.12369035549584	0.0588346394439842
1699	ELK4	0.00555931763134865	0,0867297694123594	0,137066597915498	0.0408965572178149	0.233236638613182	0.0486118403052511
12592	CDC20	0.30843173617407	0,649465333914825	0,153523066618548	-0.143508552629064	0.45055468586616	0.150142950296401
5903	HSPBP1	0.0739268384391146	0,332063378148928	0,142030505375108	-0.0139365210302976	0.297997531780514	0.0788379013412139
2059	DIAPH3	0.00837838794521246	0,107877195451816	-0,220449391971419	-0.383351108447339	-0.0575476754955001	0.0823432346428179
13450	MYL6B	0.344724336807883	0,679555140583979	0,095913064296427	-0.104176152445853	0.296002281038706	0.10114069808554
16720	DCAF12	0.499173978294771	0,791602753258723	-0,060100307154865	-0.235548272844472	0.115347658534742	0.0886850876646223
11660	TTC25	0.268408670568828	0,610365000011361	0,113318705384256	-0.0883781424473654	0.315015553215878	0.101953320241233
5794	CCNF	0.0709915428480664	0,324877590372192	0,208979104955998	-0.0181296428350599	0.436087852747056	0.114798476734038
20410	ALDH5A1	0.681722937913755	0,885599109709455	-0,0351213809651948	-0.204162512270849	0.133919750340459	0.0854465738023484
25232	C6orf106	0.935084401819331	0,982514639279531	0,00430556223454816	-0.100070374327491	0.108681498796588	0.0527597401753737
3588	MBNL3	0.0261084301246008	0,192861201272641	0,130745555070256	0.0157995775777683	0.245691532562744	0.0581026633768536
23122	LOC122423	0.82186029901979	0,942462841817737	-0,0129624682736158	-0.126629042381198	0.100704105833966	0.0574559531063596
7848	HSPA1L	0.128573858456662	0,434395496556878	-0,0992847616133197	-0.227707893652094	0.0291383704254544	0.0649150685689525
19441	PSMC3	0.634202245376281	0,864943278569439	0,0444963590666113	-0.140071968233782	0.229064686367005	0.0932952298558214
1170	ARHGEF40	0.00243746005134261	0,0552386780011532	0,204260451638644	0.0735398978091079	0.33498100546818	0.0660763647522141
18860	DEPDC1B	0.604813795461874	0,850298928243457	-0,0864635688309629	-0.416203889838739	0.243276752176813	0.166676479605757
334	PDIA5	0.000160585042909478	0,0126426169989172	0,300645810525817	0.14764306403431	0.453648557017323	0.0773395230443019
15971	CDKN3	0.464358757988072	0,770663610356517	0,120169855668802	-0.203786867434186	0.44412657877179	0.163752998075567
20352	KIF20A	0.678841735771923	0,884374211885958	-0,054281439128714	-0.313058903687591	0.204496025430162	0.130806316504314
6353	NET1	0.0856664282226285	0,357534768649338	0,228722047037952	-0.0325524740011021	0.489996568077007	0.132068523632095
21068	PPP2R1B	0.714512959680186	0,899245829026017	0,0212410564402764	-0.0933850364256288	0.135867149306182	0.057940968734003
24496	SAPCD2	0.896112688918265	0,969971748312696	-0,0082698760892239	-0.133323036212154	0.116783284033706	0.0632116218882845
20146	ANKRD30B	0.667607983133802	0,878611445764917	-0,0227456408511374	-0.12729310472671	0.0818018230244357	0.0528464434596085
11212	RECQL4	0.250578093942246	0,592579549824569	0,0957534816271861	-0.0683871717060376	0.25989413496041	0.0829694899736741
17360	KIAA0355	0.531190117135868	0,811271082872371	-0,0389756982679203	-0.161783213714072	0.0838318171782309	0.0620764978972997
14535	MICAL2	0.396542423205684	0,723379590732626	0,0661889335725858	-0.0877505023565948	0.220128369501766	0.0778129989524902
14672	SEC61A1	0.403196871491839	0,728650834760505	0,0885657481070892	-0.120353911570413	0.297485407784591	0.105604292763025
17641	C12orf4	0.546539973371287	0,821417042574209	-0,0364063202811793	-0.155545499537971	0.0827328589756119	0.0602222346389144
2949	SLC14A1	0.0176688850340987	0,158781778484399	0,221459976548756	0.0391384968662815	0.403781456231231	0.0921594978045492
18914	FAM83D	0.607783301203492	0,852034166829364	0,0624111431108196	-0.177575133652546	0.302397419874185	0.121307784387301
2105	BCL11A	0.00882078206801911	0,111108330894787	0,214979458593544	0.0550293719943359	0.374929545192752	0.0808512506614661
8220	NRAS	0.1405931730393	0,45346899664321	0,112892614103597	-0.0377468165010005	0.263532044708195	0.076144918844784
7599	SPC25	0.121028371858499	0,422171038111184	-0,229959820268121	-0.521462055421036	0.0615424148847932	0.147347968255758
1597	AARS	0.00493028847449062	0,0818576073269373	0,251985222439627	0.0777014842683161	0.426268960610938	0.0880965962613975
5535	AURKB	0.0650760667600054	0,311584451013774	0,212286705790624	-0.0134513533238803	0.438024764905128	0.114105623756443
3707	LGMN	0.0280080883285029	0,200262684184229	0,214528104531866	0.0235253279221712	0.405530881141561	0.0965477024554667
6551	GM2A	0.0906226204678853	0,366761169382774	0,123183358382221	-0.0197682294708688	0.266134946235311	0.0722588834285882
6420	ZWINT	0.0872736722462697	0,360378088337304	-0,272291132608478	-0.584946555499786	0.0403642902828311	0.158040439391529
5911	SSBP2	0.0742453246771493	0,333042595806905	-0,105470760566017	-0.2214198893034	0.0104783681713657	0.0586097342667594
6004	IER5L	0.0769208919738405	0,339600080521936	-0,0919583235838497	-0.193993294831252	0.0100766476635526	0.0515764336985365
20349	IGLV6-57	0.678800027221765	0,884374211885958	-0,0490517337493049	-0.282865290636306	0.184761823137696	0.118187610259246
21622	SPATS2L	0.741438403507613	0,909223904773118	0,0396959272907198	-0.197809234667151	0.277201089248591	0.120053635425434
6892	GART	0.100243878467328	0,385659668827802	0,0751017895856344	-0.0146491996068258	0.164852778778095	0.0453671509568915
18719	DDR1	0.597473696643331	0,846266970666933	0,0239693212492031	-0.0656132450936406	0.113551887592047	0.0452820169108838
18326	GAS6	0.579612381036175	0,838515627172145	0,0548778212674942	-0.140616501258582	0.25037214379357	0.0988180801243001
17609	TNNT1	0.544166824611705	0,81938686777099	0,0764274820690834	-0.172205754990288	0.325060719128455	0.125678632626376
16157	TTLL3	0.472613940850829	0,775573936768428	-0,0289984495917983	-0.10864072898748	0.0506438298038837	0.0402574204964681
4287	GINS3	0.0382202044271591	0,236251335149712	0,21471841381811	0.0118357646962012	0.41760106294002	0.102552716711683
24760	FAM111B	0.909512465918157	0,973964080185107	-0,0124524029077269	-0.228786286957953	0.2038814811425	0.109352020107003
3790	TMPO	0.0292793409137611	0,204801690579572	0,172904794143358	0.0177042136776497	0.328105374609067	0.0784504797767342
15063	NUSAP1	0.421370866982519	0,74172797836032	0,101960109433549	-0.148117365165339	0.352037584032438	0.126408662936487
18758	FAM212B	0.599347284527934	0,847189974346079	-0,0222407579018978	-0.105790298854728	0.0613087830509322	0.0422324552730885
5649	PHGDH	0.0673642676570824	0,316191105846617	0,20474033137369	-0.0148420403531636	0.424322703100544	0.110994059176802
10769	EXO1	0.232455286708456	0,572342086273071	0,131699440441817	-0.0854863478779549	0.348885228761588	0.109782638977558
3497	HIST1H2AM	0.0246943362333467	0,187237725257989	0,209466677158651	0.0271137260372846	0.391819628280017	0.0921754059246922
20003	LOC391014	0.660580768045835	0,875633608195536	-0,0224421220007446	-0.123319334840315	0.0784350908388254	0.0509912122883622
11037	DCPS	0.243313115051542	0,584496195409821	0,125023225982532	-0.0860054014416793	0.336051853406743	0.106670329572079
18933	APOO	0.608863512810639	0,852576899181391	0,0372132630245568	-0.106313095788127	0.180739621837241	0.0725494175065315
14487	SPATS2	0.394265112851186	0,721594935930178	0,117392109867288	-0.154317283318323	0.389101503052899	0.137343121986365
12988	KIF11	0.325701933702119	0,664806979704474	0,171857816186191	-0.172776273288009	0.516491905660392	0.174204951975954
10701	DPEP3	0.230044455144304	0,56989737202083	-0,109492003934524	-0.289119670544536	0.0701356626754892	0.090797834547045
10012	GRWD1	0.203953947820566	0,540085695779283	0,109240270538607	-0.0600254697900277	0.278506010867242	0.0855601087231726
15338	MECR	0.435349762167562	0,752342319278947	0,0574386430057076	-0.0877816073874634	0.202658893398879	0.0734056424431925
10827	C9orf78	0.234675558540276	0,574689569494787	-0,0665402672390317	-0.176797170866949	0.0437166363888853	0.0557324396748527
373	CAT	0.00020505799986623	0,0145767100977294	-0,270856776248932	-0.411105258763711	-0.130608293734153	0.0708925231350813
8174	LRRCC1	0.13872236262938	0,449964293297839	0,121247355738449	-0.0397711817095475	0.282265893186446	0.0813913290648704
104	OAZ2	6.92018743766533e-06	0,00176431509528554	-0,387495781341691	-0.551097466524222	-0.223894096159159	0.0826970534281451
2982	BLVRA	0.0179750307656873	0,159828283283769	0,248511114259471	0.0433579556358915	0.45366427288305	0.103700409324747
13039	WHSC1	0.327966428913806	0,666885280191526	0,0639283684892794	-0.0648737653579431	0.192730502336502	0.0651066456469494
8162	CKS1B	0.138436644200578	0,449708514077361	0,142799960724816	-0.0467023818955054	0.332302303345138	0.0957892660759992
12831	DPAGT1	0.318697537908329	0,658532249901779	0,0797175650225534	-0.0778376089335546	0.237272738978661	0.0796406749966665
23366	FANCI	0.835769150171019	0,94840447730825	0,0200203481352643	-0.170650465796945	0.210691162067473	0.096379902623542
13289	QPRT	0.337467378522081	0,673334904169837	0,0816277250605562	-0.0861108561027522	0.249366306223865	0.084788163355083
19878	LOC391764	0.654692962049401	0,873257406029722	-0,0201214476019728	-0.10891974252514	0.068676847321194	0.0448855849583473
822	SLC6A8	0.00116183104790971	0,0374768251038029	-0,309029279376314	-0.493091251237433	-0.124967307515195	0.0930392783185946
2037	CASP7	0.00815856381610124	0,106197505932216	0,193176015445186	0.0509272434888504	0.335424787401522	0.0719036254512686
7866	GINS1	0.12940621776858	0,43617385233098	-0,200103007033252	-0.459501461236728	0.0592954471702253	0.131120213110944
9366	FABP5	0.179108672561633	0,507053860022603	0,174983402479258	-0.0812956865155368	0.431262491474052	0.129543442608633
2428	PLK4	0.0120385837622359	0,131462174365486	0,340516065105616	0.0759917837259054	0.605040346485326	0.133711206005568
4302	ALPL	0.0384392238862823	0,236893613376967	-0,257218690129968	-0.500538807324227	-0.01389857293571	0.122992967397041
12973	LOC440090	0.3252191616231	0,664702541465851	-0,0582195333597577	-0.174852865723945	0.0584137990044296	0.0589555841509978
3651	ATP5G3	0.027103724081285	0,196830311065051	0,200971128550796	0.0230983527012396	0.378843904400352	0.0899107758665913
17107	IFI16	0.518500205198871	0,803608239176211	0,0811311899391531	-0.166782960389827	0.329045340268134	0.125315150100532
2867	GPR155	0.016746262012058	0,154875178670986	0,185395637532517	0.0340523630473356	0.336738912017699	0.076500696445319
18061	LOC440271	0.566006471975887	0,830943004509199	0,0321545849306514	-0.0783967646081376	0.14270593446944	0.0558812756064381
3216	TCP11L2	0.0207523301421221	0,17109702540994	0,166726666718811	0.0258258884394026	0.307627444998219	0.0712222442968062
10555	NME1	0.223994973056368	0,56269319853999	0,147434541375345	-0.091293688784775	0.386162771535464	0.120671869500192
6839	PCED1A	0.0984290183241156	0,381612139327961	0,0718042931171607	-0.0135418759971663	0.157150462231488	0.0431406112917509
19453	OLFM1	0.634692402596576	0,865072261719412	0,0322878138213546	-0.10183422667001	0.166409854312719	0.0677957414438079
25898	EIF4G1	0.968180756040215	0,991206760348974	-0,00325838658852076	-0.164546125947721	0.158029352770679	0.0815274047098669
21698	HEY1	0.745117884381161	0,910531393804086	-0,0242764326880916	-0.171699927474489	0.123147062098305	0.0745193340234387
7118	SPAG4	0.106979793547578	0,398468132986553	0,192283963369683	-0.0420801005335493	0.426648027272915	0.118465879447507
1642	SEMG1	0.00520452373956325	0,0840323605470333	0,177411275053206	0.053915861777163	0.30090668832925	0.0624242151199446
3009	KCTD9	0.0182228196517858	0,160577621491227	0,195090010136519	0.0336840015957726	0.356496018677265	0.0815871871797989
11970	PHB	0.281759573412232	0,62413158638474	0,0488610217552239	-0.0405714846932775	0.138293528203725	0.0452061649348727
4744	LOC282997	0.0465308554856361	0,260026935028712	-0,0988336797229973	-0.196126205054878	-0.00154115439111684	0.0491792315987021
2102	BUB1	0.00879696626540162	0,110922774167744	0,312658033410653	0.080116709943222	0.545199356878085	0.117544524248525
25927	AVIL	0.969744518746012	0,991675400186376	0,00275064944549216	-0.140445373077649	0.145946671968633	0.0723824397779397
15995	LOC197387	0.464897772870167	0,770663610356517	0,0408486047902844	-0.069405295337351	0.15110250491792	0.0557309214715226
16890	E2F8	0.507689360951438	0,796990890365688	-0,11562074554147	-0.459960884244841	0.228719393161902	0.17405636632677
3805	FKBP8	0.0294696644676634	0,205334831779123	-0,151474887876901	-0.287602566103558	-0.0153472096502446	0.0688095472048424
5524	LOC440088	0.0647406968398719	0,310753000852499	0,109569374363744	-0.0067951784154813	0.225933927142969	0.058819721982627
5904	ZNF439	0.0740026364912951	0,332347545150185	0,158944847055288	-0.0156425818139856	0.333532275924562	0.0882501052295176
22748	IL15RA	0.801808606442615	0,93458568664612	-0,0202929871950342	-0.179907488016546	0.139321513626477	0.0806816194320755
5226	CHAF1B	0.0578680132995895	0,293553504608618	0,155164810333905	-0.00525141696603026	0.31558103763384	0.0810868745328831
3755	BORA	0.0287771523535269	0,203173400935748	0,221078447044532	0.0232672996299673	0.418889594459096	0.0999891841466897
13381	MCM2	0.341106351794285	0,675886512123956	0,116985075473036	-0.125234623421995	0.359204774368067	0.122436730150567
2416	LOC286052	0.0119432278315126	0,131073959417449	0,204132671756778	0.0457369169488419	0.362528426564714	0.0800655701286253
23584	PDIA4	0.848052571734785	0,953336845955708	-0,0227018407352245	-0.256634757861742	0.211231076391293	0.118247944234984
9125	STIL	0.171213375428223	0,497415688099477	-0,168967134664744	-0.411916140640169	0.0739818713106806	0.12280537883854
7865	PTTG1	0.129359427774355	0,436104924022509	0,232269449987512	-0.0687900632129311	0.533328963187956	0.15217896209572
12295	JAZF1	0.295946345739331	0,638198873509329	0,0941692616588693	-0.0833624049060185	0.271700928223757	0.0897383526259162
18101	KNL1	0.568296118872833	0,832365550950364	-0,0453917916692379	-0.202379983463527	0.111596400125051	0.0793540779846832
501	RANBP1	0.000391790947782459	0,0207352035537962	0,264489733999005	0.120740987235404	0.408238480762606	0.0726618297242801
9610	TPI1	0.188304325527958	0,519465546768226	0,123459575617295	-0.0612181476272468	0.308137298861837	0.0933505270994161
19890	CALR	0.655099566504937	0,87328272531497	0,0401940728341859	-0.13741085320562	0.217798998873992	0.0897753836791397
19428	ADA	0.633487552329171	0,86451014803596	0,04099123336649	-0.12867994612984	0.21066241286282	0.0857650493047766
13608	GPR146	0.352341082787846	0,68653173207817	0,0884968633906109	-0.0990716335238267	0.276065360305049	0.0948117496067596
18458	SCO1	0.585054708685352	0,840397974367173	0,0478485658661083	-0.125084970407715	0.220782102139931	0.0874140989000118
6367	RBL2	0.0860039593053117	0,358141564203535	0,144469247274664	-0.0207411772572305	0.309679671806558	0.0835102357849023
12177	LOC107985971	0.290736893726484	0,632967793767298	0,0756135962277399	-0.0653995675978273	0.216626760053307	0.0712790527184608
12898	MASTL	0.321599080581402	0,661125726594501	0,0960661059166707	-0.0949468031492713	0.287079014982613	0.0965528241892354
18499	NUF2	0.587026025195275	0,841396565114477	-0,0847756916830129	-0.392789022672979	0.223237639306953	0.155693964038568
10246	FAM207A	0.212444797669689	0,549614215384457	0,0795481344376639	-0.0460471883073496	0.205143457182677	0.063485673168839
11279	GFPT1	0.253332662368111	0,59554176280614	0,106186426536285	-0.0769041399426281	0.289276993015198	0.0925482542640255
9363	HELLS	0.179072280723944	0,507053860022603	0,166916716917716	-0.0775273719004475	0.411360805735879	0.123561110331083
15019	RFC3	0.418962169219521	0,739632753685492	0,0750106517924324	-0.108014512319659	0.258035815904524	0.0925151948061273
10351	MRPL27	0.21639611509066	0,554317746268848	0,0970145548267534	-0.0574919010713143	0.251521010724821	0.0780996150751149
18182	RB1	0.571912234632757	0,833998025339693	0,0409005774880906	-0.101889015868437	0.183690170844619	0.0721769987736576
3473	LOC100289361	0.0242815375836135	0,185380065945727	-0,133138755963704	-0.248703129522047	-0.0175743824053609	0.0584152489864746
3215	DUSP5	0.0207504826396279	0,17109702540994	0,346194816950108	0.0536297612914685	0.638759872608747	0.147885200644584
19006	CENPE	0.612411886137658	0,854367103069557	-0,0737005473369734	-0.360796618319124	0.213395523645177	0.145120749181356
4558	GMDS	0.0431593310807843	0,250989878770133	0,143639886952683	0.00448494386324624	0.28279483004212	0.0703397630080548
5668	ARNTL2	0.0677223780334297	0,316756757326683	-0,144534763643234	-0.299752243948622	0.0106827166621549	0.0784590222739791
7833	CCNB1	0.128090679352902	0,433591773655328	0,259876164274066	-0.0758402463641218	0.595592574912254	0.16969726146938
1273	POLD1	0.00299035528709881	0,0622262836629567	0,213831350242995	0.0740136624682565	0.353649038017733	0.0706747658693544
12017	PSMG1	0.283459029701082	0,625440307275042	0,100935921661209	-0.0844679621265278	0.286339805448945	0.0937175852820442
13819	HMMR	0.361687836881979	0,693914229635917	0,149314959090991	-0.173389471665988	0.472019389847969	0.163119991838925
15462	AIFM1	0.441801703953219	0,757555453272131	0,0732659460299647	-0.114604868179115	0.261136760239044	0.0949645643497091
17718	BRICD5	0.55013000620263	0,823232563747218	0,0241138890120564	-0.0555109439614116	0.103738721985524	0.0402486017137743
12248	CAMK2G	0.293921937449169	0,636294919290064	-0,0648570204931066	-0.186614378849097	0.0569003378628832	0.061545666586509
4086	ACOX2	0.0342237771140538	0,222086013259701	0,210124011006504	0.0158670887588693	0.404380933254139	0.0981926015002622
11028	C1orf106	0.24293715777093	0,58408218835656	0,129488100613431	-0.0889016441088022	0.347877845335665	0.110391212457889
14284	ADAMTS5	0.384356361284381	0,713470240790771	-0,0688734584041124	-0.224978286055725	0.0872313692475005	0.0789075568402225
17371	ESCO2	0.531551879933675	0,811357900894675	0,05105159119774	-0.109947554212408	0.212050736607887	0.0813815268162669
10335	AMPD3	0.215965816249975	0,554059982952768	-0,108973779988109	-0.282363150176181	0.064415590199962	0.0876445129175623
15274	C8orf71	0.432357841030832	0,750531224861093	-0,0417808473209686	-0.146727139495085	0.0631654448531481	0.0530480423922633
4350	HPS5	0.0392009498535733	0,238945559854597	0,158590046776429	0.0079725251538042	0.309207568399053	0.0761338443362862
24616	SIGLEC1	0.902328529047275	0,971902947724394	0,0181565874500303	-0.273969273302238	0.310282448202298	0.147663197279539
9994	PCK2	0.20310760895195	0,538856661285686	0,0759061414873276	-0.0414876248580807	0.193299907832736	0.0593399668027012
3629	CD1E	0.0267169794564505	0,195127761619965	0,14326310499509	0.0167927370272941	0.269733472962887	0.0639279892822689
15622	TMEM97	0.448115577174174	0,760519817152546	-0,0659692477999608	-0.237497452968477	0.105558957368555	0.0867037349366445
11943	LMNB2	0.280412541628987	0,622515305524178	0,111341919890479	-0.0918797914780536	0.314563631259012	0.102724105219651
6783	RUVBL2	0.096784047972976	0,378289092113669	0,11337782010743	-0.0207156341642154	0.247471274379075	0.0677812917384961
18597	PTPA	0.591402980550179	0,843065027649219	0,0306051542614242	-0.081907939233398	0.143118247756246	0.056872894027504
17068	PXMP2	0.516094460715579	0,80170269704614	0,0530011178312125	-0.108026556241392	0.214028791903817	0.081395947427649
5588	CCND2	0.0661609436871985	0,313854512280693	0,155794957916203	-0.0105481179830642	0.32213803381547	0.0840827661383554
11559	PIR	0.264546552235291	0,606838985424236	-0,137157877945495	-0.37931318741711	0.10499743152612	0.12240418271328
21447	MCM6	0.732582929952375	0,905628287771179	-0,0301341744722046	-0.20423161277044	0.143963263826031	0.0880024257732377
8750	DHFR	0.157835383052335	0,478277636601433	0,159288292573028	-0.0625445896803858	0.381121174826441	0.112131642747826
5914	IGF1R	0.0742980193690757	0,333109905913264	0,121328944245529	-0.0120784304858051	0.254736318976864	0.0674344936212411
15301	DMTN	0.43355752112174	0,751299450598015	-0,078203468309958	-0.275151226713365	0.118744290093449	0.0995527599918573
1798	IDE	0.00629757564129228	0,0928699767123831	0,22403181355269	0.0644254326033125	0.383638194502068	0.080677515015309
3865	BLM	0.0306250058376067	0,209992077248365	0,190897990311573	0.018110458726727	0.363685521896419	0.0873402967411182
15242	RCC2	0.430801005712514	0,749408356944372	0,0652269649371958	-0.0980577651772592	0.228511695051651	0.0825368396126834
12006	CYB5R2	0.283049129253689	0,625108084471228	0,0714691861183893	-0.0596965796919589	0.202634951928738	0.0663014096160429
1541	PRIM1	0.0045882136388193	0,0789244824419583	0,294973061382923	0.0926674824325679	0.497278640333278	0.102261020432665
18884	BMS1P20	0.6061683087062	0,851105514859396	-0,0373049436865007	-0.180108175917679	0.105498288544678	0.0721838929248055
3873	LARP4	0.0306996028076675	0,210129319676078	0,154829904131439	0.014624866861479	0.295034941401399	0.0708705625194071
814	CABIN1	0.00112669309240162	0,0366969671825263	-0,212715365025119	-0.339057970102584	-0.0863727599476543	0.0638634079513611
3938	NUP37	0.0317556425418345	0,213814337734063	0,15391056572635	0.0136479479715712	0.294173183481129	0.0708996681879957
23240	EZH2	0.828905520063776	0,945715570761231	0,0266216904260115	-0.216596384649016	0.269839765501039	0.122941387350194
9159	GMNN	0.172179172180826	0,498452969797425	0,189569573161441	-0.083622025150962	0.462761171473843	0.138092344076743
13210	LOC389939	0.334206206779429	0,670803203813598	0,0601929369736475	-0.0626639592491184	0.183049833196413	0.0621014587937445
19977	DPEP2	0.659273820082981	0,875038561320531	-0,038373025620181	-0.210153108972474	0.133407057732112	0.0868310538184638
18983	GTSE1	0.611507671678664	0,853977151606504	-0,0489250110599204	-0.239025369637691	0.14117534751785	0.0960915499890827
9050	CSRP1	0.167892988321109	0,491863194484718	0,0728039726734152	-0.0310596612113951	0.176667606558225	0.052500782440171
8400	WDR18	0.14598721453725	0,460805636832887	0,0978000923839527	-0.0344865073712738	0.230086692139179	0.0668679665223502
16150	RFX2	0.472404108060403	0,775573936768428	-0,0443439194773128	-0.166073684177275	0.0773858452226492	0.0615317186003115
5216	VDAC1	0.057668402373906	0,293151397420268	0,149170963661286	-0.00492386818941182	0.303265795511984	0.0778915481728719
13237	FANCL	0.335362828778457	0,671701666040519	0,0766162119219412	-0.0801374495890647	0.233369873432947	0.0792355280849951
22992	HPDL	0.814320450012858	0,939057734543645	0,0229570334688623	-0.170032137287972	0.215946204225697	0.097551781005954
5418	CMC2	0.0618471869577173	0,302672233699497	0,180168492280511	-0.00906122854305172	0.369398213104074	0.0956514617540751
25919	CALU	0.969352209429559	0,991642186543645	0,00395028175776579	-0.199063689457213	0.206964252972744	0.10261909714129
13395	MPV17	0.341640597658562	0,676267297268889	0,0663052686493812	-0.0711335151709954	0.203744052469758	0.0694722822445996
9793	TTTY1	0.195338880504532	0,528856197626184	0,0817756899707754	-0.0425140511620104	0.206065431103561	0.0628257303802258
147	CCHCR1	1.72010959744297e-05	0,00308628762417582	0,240929672110817	0.134164858538131	0.347694485683503	0.0539672649607222
7065	SDC1	0.105554989696088	0,3961486980597	0,2501872204643	-0.0534993696759138	0.553873810604513	0.153506891706015
19329	LOC285014	0.62827037435885	0,86177892361959	-0,0355421822343927	-0.180426673988978	0.109342309520193	0.0732359238364246
21688	SCLT1	0.744693539933448	0,910373779147282	-0,0156500831013446	-0.110524625516802	0.0792244593141127	0.0479569944181701
25514	VIPR1	0.949723193277601	0,986984027191173	0,00466087972635184	-0.141292540927685	0.150614300380389	0.073776243883924
4037	ATAD2	0.0334348248156757	0,219539194004344	0,263643125767405	0.0210041457970391	0.506282105737771	0.122648667512029
14304	MYDGF	0.385109939121551	0,713833348661433	0,101213959101057	-0.128557121194183	0.330985039396297	0.116144227256694
10594	BRCA2	0.22555285502137	0,564438505000393	0,101537629634075	-0.0634302011984679	0.266505460466618	0.0833876100057472
18635	NOC4L	0.593277422931439	0,844111980986829	-0,0360957644350645	-0.16946827418867	0.0972767453185409	0.067416870141857
17205	COMMD4	0.523414954653136	0,806537522093603	-0,0474964013803624	-0.194356371110179	0.099363568349454	0.0742344845021141
10374	B9D1	0.217590141124758	0,556140600725174	0,103749288636209	-0.0619152253027653	0.269413802575184	0.0837397679924501
25255	ZFP36L1	0.936063625646531	0,982764879588904	0,00539619771659402	-0.127427017434671	0.138219412867859	0.0671392138021508
955	TBC1D7	0.00156546871758777	0,0434642963841254	0,16904446098538	0.0655158059544929	0.272573116016268	0.0523314579973986
23658	FDXR	0.851845395313029	0,954716402769674	-0,0140368937571564	-0.162429722454321	0.134355934940008	0.0750093109947578
19517	LYST	0.637353230642999	0,865882098196399	0,0413903003750936	-0.131904661514071	0.214685262264258	0.0875967915989826
1729	ADCY3	0.00581377787941315	0,0891569233502832	0,168208296195237	0.0495450695184757	0.286871522871998	0.0599816510783227
5271	DHDDS	0.0590568129663776	0,297049468420001	0,127749374070473	-0.00495673225884993	0.260455480399797	0.0670800178684769
26356	LOC442683	0.992213747246748	0,998099384136301	-0,000417029020586607	-0.0847963260379147	0.0839622679967415	0.042651878713144
2859	TPPP3	0.0166929123216468	0,154725306397462	-0,206070627635484	-0.374207317942776	-0.037933937328192	0.0849893987709257
6126	CCNE2	0.0799283227474183	0,345899161089701	-0,173251462695754	-0.36745801982457	0.0209550944330625	0.0981671430404841
5356	TXNDC11	0.0607976830317404	0,30092537737318	0,252658605465516	-0.0116205139623881	0.51693772489342	0.133587282031286
5431	IDH2	0.062051765120958	0,302946520379709	0,152442181547399	-0.00779410250795134	0.31267846560275	0.0809959171806111
5033	VARS2	0.0535861892973758	0,282304353113435	0,168583850193078	-0.00264090253407326	0.339808602920229	0.0865503464019944
7024	MYBL2	0.104211298490867	0,393351481338997	0,233615593233474	-0.0488500343618836	0.516081220828831	0.14278016189629
8632	DEPDC1	0.153614745442423	0,471817744894805	-0,16779242789709	-0.39907727985171	0.0634924240575303	0.116909405534987
19209	LOC391040	0.622190291626632	0,858800105819532	-0,0334942575207164	-0.16764936175874	0.100660846717308	0.0678124544405048
22880	PLPPR2	0.808235416887767	0,93664169924734	-0,0163615717511743	-0.149457738391904	0.116734594889556	0.0672771847764864
4584	GPS1	0.0435698406904452	0,252018832004179	0,12486675679218	0.00365773179123149	0.246075781793128	0.0612684961361697
13782	STMN1	0.36001014729948	0,692590283334475	0,0610209901562062	-0.0703982079068556	0.192440188219268	0.0664295140455278
23141	SEMA3C	0.823216370393975	0,943216432521518	0,0187078325608563	-0.146619277122397	0.18403494224411	0.0835692175624156
7236	TSPAN2	0.110505275586843	0,404868255089043	0,138316316738171	-0.0319757829166097	0.308608416392952	0.0860789107876872
15694	MRPL4	0.451253142587443	0,762391810609535	0,0524264639479074	-0.0848378153098674	0.189690743205682	0.0693840740264456
261	LOC101928893	7.86595497720181e-05	0,00799102667511518	0,252040272718061	0.129760381475328	0.374320163960794	0.0618097954676068
9448	LOC440096	0.182434478850171	0,511917180920601	0,0687467653271109	-0.032715324335031	0.170208854989253	0.0512868546577617
18760	GAPT	0.599412153086589	0,847189974346079	0,0578915532124308	-0.159622303836018	0.27540541026088	0.109948470504007
12611	MCPH1	0.309601980389616	0,65092775901401	0,0672701564820252	-0.0631984953060333	0.197738808270084	0.0659490338108519
17738	HARBI1	0.551068147407028	0,823690314385939	0,0562769580712088	-0.129989919339843	0.24254383548226	0.0941538095770187
6245	FLJ33297	0.0827888737301827	0,351504721690279	0,0771334351156104	-0.0101551450245098	0.164422015255731	0.0441224573418097
2738	BAG1	0.0152417417870531	0,147602185348325	-0,174057855502769	-0.314089423175239	-0.0340262878302986	0.070782877453353
19915	PTGES3L-AARSD1	0.656577814492017	0,874080841515215	0,0288120814468467	-0.0990857233746547	0.156709886268348	0.0646495272152337
464	MPZL1	0.000341615129610235	0,0194327511912708	-0,192523953943949	-0.296057315683973	-0.0889905922039261	0.0523338371353424
3268	GNA12	0.021307454821355	0,172878569335443	-0,139576045158515	-0.258053060696009	-0.021099029621021	0.0598875254431514
12337	LOC442072	0.29784423863623	0,64005649633666	0,0562940702982076	-0.0502533123829483	0.162841452979363	0.053857358427463
12383	MRRF	0.299561215874411	0,641433064597432	0,0668709396459231	-0.0601476127710408	0.193889492062887	0.0642050844639641
9225	STOML2	0.174261037514971	0,500825982288046	0,124096697603497	-0.0556154231795758	0.30380881838657	0.0908405242739508
24260	ANKH	0.883804482242016	0,965925994134426	-0,00896412621416962	-0.130069106649766	0.112140854221426	0.0612159038968523
321	EPHB2	0.000138061342454324	0,0114040389257832	0,26077139523359	0.129440640182737	0.392102150284442	0.0663848080481669
22950	E2F7	0.812135325328799	0,938247260202826	0,0225164809380561	-0.164525856843367	0.209558818719479	0.0945457877379312
8202	NINJ2	0.139793797351338	0,451918134207598	-0,102832951769633	-0.239770511110894	0.0341046075716278	0.0692189242948775
2845	LOC389081	0.0165092317119215	0,15386371839775	0,123539673607661	0.0229157885212434	0.22416355869408	0.0508631606811073
5900	KIFC1	0.0739044173394329	0,332063378148928	-0,166015892664508	-0.348307506317455	0.0162757209884387	0.0921444011835285
14548	EPHX2	0.397144621172653	0,723830741709713	-0,0648392998409617	-0.215832806425786	0.0861542067438628	0.0763238964648602
6611	IKBKE	0.0925617019470763	0,371192552477571	-0,153922511895455	-0.333629067391665	0.0257840436007557	0.0908377111438508
6957	LOC401061	0.102242592936134	0,389674047966307	0,0932115735090838	-0.0188425404099076	0.205265687428075	0.0566408899472125
2728	GPN2	0.015149733462756	0,147248967289214	0,13073953096048	0.0256553402529853	0.235823721667975	0.0531177470677971
23089	GLDC	0.819361386049365	0,940909000408525	-0,0379246598487451	-0.365801620373536	0.289952300676046	0.165734591866365
1413	KCNH8	0.0036958182610805	0,0693521735262204	0,284886261798036	0.0942487905598953	0.475523733036176	0.0963630486250655
16550	DDRGK1	0.491996373944583	0,788118793885878	0,0546834621512622	-0.102310564415627	0.211677488718151	0.0793570273338963
726	TYW1	0.000898485220171928	0,0327731057310789	0,212869585812181	0.0889624575863159	0.336776714038047	0.0626323279713777
26073	LOC388353	0.978523858604046	0,995049487265194	-0,0015383954612586	-0.114378576543965	0.111301785621448	0.0570382296088627
8122	MBOAT2	0.137350303134835	0,448281409364474	-0,117278981693845	-0.272481386101095	0.0379234227134054	0.0784514017390657
9470	LOC391012	0.183128160259229	0,512739511010924	-0,0833883474550694	-0.206656246234835	0.0398795513246959	0.0623092115462749
14380	AOC3	0.388967577654083	0,717209688560363	0,0770225035014079	-0.0992609488893031	0.253305955892119	0.0891074078154364
9966	psiTPTE22	0.201599328932563	0,536364259145786	-0,0671557138843732	-0.170667686849153	0.0363562590804063	0.0523230255799045
21353	KLHL3	0.728263049076151	0,904317648398546	0,0226961662303772	-0.106259561598904	0.151651894059659	0.0651842840265687
5919	RPS6KA5	0.0743763251916894	0,33317929759379	0,119598454059121	-0.0119421462378209	0.251139054356063	0.0664908802045027
24088	LOC283070	0.874174454975994	0,962252394291285	-0,00845225810041733	-0.113836566131792	0.0969320499309578	0.053269449773915
5296	C1orf63	0.0596142720457529	0,29836531629943	0,0695903968763114	-0.0028609948935263	0.142041788646149	0.0366225849657292
17262	ARAP3	0.526319451424131	0,808396016118937	-0,0480220650579614	-0.19755320408455	0.101509073968627	0.0755847018290586
5458	STMN3	0.062782976377326	0,305000113346427	-0,11595395048095	-0.238181637500494	0.00627373653859437	0.0617834073810206
121	ABCC13	1.01270801278202e-05	0,00221916966602606	0,273939230280952	0.155971993882056	0.391906466679847	0.0596298433012213
707	PINLYP	0.000856169946848035	0,0321094004818609	-0,20773153998338	-0.328139384797517	-0.0873236951692425	0.0608635171737565
2735	LOC101928595	0.0152113494159451	0,147469444154948	0,142742769616769	0.0279395953380497	0.257545943895489	0.0580304794932615
5866	IFI27L2	0.0731892356100976	0,330823829219526	0,152322376071264	-0.0145132459194864	0.319157998062015	0.0843317373540114
8423	SNCA	0.146675270921969	0,46162910296689	-0,198612236199931	-0.467721782799134	0.0704973103992719	0.136028956720761
26430	C5AR2	0.995466183758	0,998651778870456	0,000256576473683257	-0.088900465040396	0.0894136179877626	0.0450669234693947
2097	STRADB	0.00873453381677813	0,110441661493501	-0,278346294728787	-0.485171254841575	-0.0715213346159985	0.104545468206139
21874	NRG1	0.755313725484555	0,915530974500055	0,0182917117629422	-0.0975818365371327	0.134165260063017	0.0585715300180978
304	NPRL3	0.000123789551125616	0,0107699946072649	0,193517310400829	0.0967788483040738	0.290255772497584	0.0488991648200096
15150	LOH12CR1	0.426077914889572	0,745678452478264	0,0318500574170153	-0.0470678999707892	0.11076801480482	0.0398912916530042
7582	ZWILCH	0.120569696640844	0,421582782388402	0,168999180628646	-0.0449612238796029	0.382959585136894	0.108152278403398
4067	PES1	0.033918287269429	0,221120452533679	0,120632099531713	0.00930274650067563	0.23196145256275	0.056274539259523
7914	CCDC12	0.130628288489123	0,437582850088969	0,0757035772524711	-0.0227484359832088	0.174155590488151	0.0497653272310473
1422	MTHFD2	0.00374176870026897	0,0697700401460139	0,291299065735448	0.0961014776306662	0.486496653840229	0.098668087401032
5002	NUS1P3	0.0528923972018669	0,280376231868753	-0,166612305485085	-0.335335218733892	0.00211060776372282	0.085285721573843
23497	LOC389050	0.843061136915068	0,951331535426904	0,0117252036747317	-0.105206575338488	0.128656982687952	0.059106442367727
8988	LARP1	0.165829331341806	0,489185739438894	0,085968879407719	-0.0360765583293421	0.20801431714478	0.0616912843773124
22412	DSC2	0.78306347457939	0,926376187206919	-0,0223260375306689	-0.182414993677725	0.137762918616387	0.0809214461634567
8945	POLR2J	0.164406871324998	0,487339093704005	0,142443323726931	-0.0590913715311948	0.343978018985058	0.101871355681889
13920	SLAMF7	0.366911324540731	0,698815755910708	0,103203325916913	-0.122293194277465	0.32869984611129	0.113983531144986
20664	BCL2L12	0.694217227023218	0,890784445147146	0,0352772160947338	-0.141849753184308	0.212404185373775	0.0895337870492688
4502	AVEN	0.0422256160987941	0,248640321806593	0,204880441156634	0.00730284337535986	0.402458038937907	0.0998711299440034
6816	RBKS	0.0977580433094564	0,380247336223673	0,11371571029288	-0.0211736440907057	0.248605064676466	0.0681836017391981
924	SNRPA1	0.00147293335880448	0,0422592739293253	0,212499024719799	0.0831099261824381	0.34188812325716	0.065403343387481
2397	DHX37	0.0117731325682388	0,130231376740447	0,153804388373583	0.034706002706162	0.272902774041004	0.0602016143767458
21487	MAD2L1	0.734267337421694	0,90603913159547	-0,0446197999709141	-0.304106297040101	0.214866697098273	0.131164716843051
7090	SLC25A19	0.106230198275302	0,397180420429677	0,127224002810081	-0.0275072701773564	0.281955275797518	0.0782132551689219
1480	HIST1H4J	0.0041824867689976	0,0749161398821342	0,357266288089565	0.114836180371732	0.599696395807398	0.122543087182535
19215	LOC283888	0.622472360715442	0,858952412457704	0,0327083179919724	-0.0984051472243891	0.163821783208334	0.0662749728161382
16798	LOC348120	0.5033668393008	0,794545287775967	-0,0328223974663571	-0.129584233853697	0.0639394389209825	0.0489109800097808
433	COX19	0.000300522954725781	0,0184026931744898	0,172651017110356	0.0807041636907773	0.264597870529935	0.0464771120254978
19818	CLEC10A	0.652193293797731	0,872413029404392	0,0462468246518552	-0.156275533111908	0.248769182415619	0.102370597354776
18154	NLRP1	0.570418045470064	0,833042478839004	-0,0314575928382526	-0.140854402589052	0.0779392169125471	0.0552976811378008
14139	SLC35E2	0.377737944357452	0,708285249874499	-0,0350246094471008	-0.113310604493824	0.0432613855996227	0.0395718485896479
12541	SHCBP1	0.306173360650618	0,647315960895042	-0,178554134756762	-0.522399553526792	0.165291284013267	0.173806296281868
7695	LTBP2	0.123898376385512	0,426922085752028	-0,0918591911696741	-0.20920758595288	0.0254892036135316	0.0593170324759588
21230	FOXM1	0.721722286522679	0,901375407562525	0,0418010814904914	-0.189887133293946	0.273489296274929	0.117113296573463
7860	KMT5B	0.1291138017455	0,435496830788796	0,0602943053586209	-0.0178065050843692	0.138395115801611	0.0394782418456103
7229	UBE2SP2	0.110241463672115	0,404350865855047	0,0733112961428923	-0.0168805180416863	0.163503110327471	0.0455899782944278
15846	NSDHL	0.458307765342109	0,766883150198538	0,0690682061197397	-0.114624804985517	0.252761217224997	0.0928527767718267
19978	B4GALT2	0.659314973720725	0,875049380729053	-0,0318023762419275	-0.174186763851847	0.110582011367992	0.0719721761812785
24377	FAM225B	0.889966922818774	0,9680194714946	-0,0108138830695172	-0.165148699756228	0.143520933617194	0.0780128552289918
21792	PMS2L2	0.75030721411504	0,912858383413028	-0,0127550457848561	-0.0918803618067097	0.0663702702369974	0.0399961068816469
23639	LOC390937	0.851268325563003	0,954558963958634	0,00930595862938959	-0.0886869455065014	0.107298862765281	0.0495332576792439
6168	APOBEC3F	0.0809601614415974	0,348031563006478	0,121384718242841	-0.0151519121603224	0.257921348646005	0.0690162635351322
1514	NEIL3	0.00440434309938011	0,0770833190611128	-0,25288971983351	-0.425513424709392	-0.0802660149576281	0.0872574859431179
9174	C19orf54	0.172551740275899	0,498642429854079	0,121379684981416	-0.053695455326391	0.296454825289224	0.0884966326344457
1518	ASPHD2	0.00441862112487054	0,0771803288049687	0,237107188421027	0.0751962876890283	0.399018089153025	0.0818423990773343
23916	CHMP1B	0.864586191633297	0,958484999429868	-0,0100128150748361	-0.125936714064526	0.105911083914854	0.0585969811842308
13601	TRIM26	0.351942348315553	0,686107739547598	-0,0529448864303001	-0.165068022202425	0.0591782493418243	0.0566757789758303
6203	UCHL1	0.0817076931387177	0,349263176458665	0,201277346772488	-0.0256876478681969	0.428242341413173	0.114725812678386
3167	AP1S1	0.0201656666781045	0,168758326207032	0,178056890228363	0.0282943603413431	0.327819420115383	0.0757016648195471
3412	MID1IP1	0.023352791788134	0,181446947303772	-0,161794005205549	-0.301285843910981	-0.0223021665001178	0.070510056331895
9265	NTMT1	0.17569864090453	0,502781281872564	0,055541942914642	-0.0251622178740883	0.136246103703372	0.0407941781844913
19616	MAK	0.641941952795678	0,867714665496401	0,0470476390710047	-0.15265461278477	0.24674989092678	0.100945095846734
7443	ANKRD39	0.116416884595998	0,414724398100615	0,119889122914662	-0.0301777838435851	0.269956029672909	0.0758555206331597
12144	TMEM126B	0.289389550718072	0,631848150303828	0,0924288677107998	-0.0794605127817645	0.264318248203364	0.086886301118872
1140	CASS4	0.00232018885176727	0,0539391864002384	0,230349364501856	0.0836775294435079	0.377021199560205	0.0741393865637236
7779	UTP4	0.126523109412866	0,431207727072354	0,0782951010064823	-0.0224294049562767	0.179019606969241	0.0509140223209338
11726	LOC389276	0.271211639654551	0,613267663776259	-0,0584493789000203	-0.163097389346918	0.046198631546877	0.0528972675398834
2165	GNGT2	0.00954038157509136	0,11684213277762	0,226642533786853	0.056220787309816	0.39706428026389	0.0861444444047458
10479	COA4	0.220926565822887	0,559010200667416	0,0761645434330093	-0.0463420446627285	0.198671131528747	0.0619243857405859
16991	MARCO	0.512521265887071	0,799805859866735	-0,0730114071182715	-0.29295492030923	0.146932106072687	0.111176608243573
7683	ZBED3	0.123622442572417	0,426636608721544	0,0894766219253367	-0.0247433881555284	0.203696632006202	0.0577357028179873
10036	ABCC10	0.204827497857629	0,541151963500901	0,116263962399664	-0.0642350776332517	0.29676300243258	0.0912382946463972
12412	LOC392895	0.300948535445491	0,642898035557298	-0,063343121770821	-0.184008014783805	0.0573217712421633	0.0609934493844787
10659	ATOX1	0.227974077469466	0,567070681016276	0,10903042251022	-0.0690418675239157	0.287102712544355	0.0900116258985661
25333	LOC442119	0.940007391181279	0,983803600766235	0,00442451337627688	-0.11165572663704	0.120504753389594	0.0586760081329417
1703	CCNB2	0.00558533478609824	0,0869183979458296	0,281833402481494	0.0839789340383922	0.479687870924596	0.100011081973766
23434	APOL3	0.839233850267556	0,949540419068933	-0,0204924503814063	-0.219926388058795	0.178941487295983	0.100809468931151
4814	THOP1	0.0481283012630454	0,26508556460109	0,139033063804277	0.00116169298819438	0.276904434620361	0.069690945456145
7037	PHF19	0.10458948975686	0,393893091551485	-0,134802062201493	-0.297971555367024	0.0283674309640392	0.0824785898696482
20771	IRS3L	0.699067182416675	0,892386805728088	0,0147801908335793	-0.0606909410408941	0.0902513227080528	0.0381489971692071
915	VWCE	0.00144368025499437	0,0418351715422686	-0,336687279391759	-0.541305168642158	-0.13206939014136	0.103429842429895
17038	NQO1	0.514992509117354	0,801400688907467	-0,0454399390808058	-0.183132914343175	0.092253036181563	0.0696007704275663
7365	MAPK1	0.114201618003032	0,41114133080114	-0,0808307568072207	-0.181387368425425	0.0197258548109835	0.0508291554226103
8464	CREB3	0.14790543288822	0,463340329989504	0,112206867800839	-0.0402944779510298	0.264708213552707	0.0770860759987626
2389	GINS2	0.0116932632495108	0,129781027652063	0,264086572521304	0.0597903278901187	0.468382817152489	0.10326725814948
18454	PBX1	0.584976746175625	0,840397974367173	0,0421917654888415	-0.110265345811599	0.194648876789282	0.077063716456506
5596	RGS14	0.0662822421282811	0,314050760268309	-0,0974878708760759	-0.201623340753487	0.00664759900133501	0.0526381895553772
17468	DSCC1	0.536815072572739	0,814785222814658	0,0512274197377711	-0.112422542597727	0.214877382073269	0.0827214564671099
3711	LINC00926	0.0280492209363894	0,200365782250269	0,171154964604137	0.0187283027646773	0.323581626443597	0.0770483249237186
4345	MPP7	0.0391076085267934	0,238531689741542	0,178368403454996	0.0090487317497682	0.347688075160223	0.0855873698478153
8913	LOC389767	0.163200912549035	0,485501200071544	-0,0879755721619033	-0.212088694928792	0.0361375506049851	0.0627364536809991
22809	RAD54L	0.80530545293412	0,936137981204018	0,0278312146700902	-0.195090740820632	0.250753170160812	0.112682145315036
12421	MEGF6	0.301326315275333	0,64323864821878	0,112117378370677	-0.101627251713475	0.32586200845483	0.108043209177992
3114	TCN2	0.0195619213693002	0,166555835766364	0,304170870126998	0.0496095161710605	0.558732224082936	0.128675165328205
1304	TIMELESS	0.00310563934313206	0,0631487938521063	0,224854916300269	0.0772305081708976	0.372479324429641	0.074620891299208
10015	CISD1	0.204163123665469	0,540314081572694	0,0890791000477841	-0.0490115221184404	0.227169722214009	0.0698017721911912
3067	SCGB3A2	0.0188677154175217	0,163068212373529	-0,160628895406158	-0.294271056807626	-0.0269867340046903	0.0675531731188427
5346	KLC1	0.0605269632350061	0,300200604223005	0,0679656089739938	-0.00305025653646128	0.138981474484449	0.0358969580161215
7939	C19orf33	0.131169000349869	0,438008602431865	0,178620395528581	-0.0540035277607898	0.411244318817951	0.117586276641726
4926	TMEM106C	0.0511080656058217	0,275097515131621	0,167266014516968	-0.000817378669503849	0.335349407703439	0.0849624582486251
9954	SPANXN3	0.201108253585342	0,53565904764778	-0,0862147361235784	-0.218958131968225	0.0465286597210679	0.0670988668982869
2226	ELL2	0.0101468563594577	0,120856048962072	0,404611484889733	0.0977846321425584	0.711438337636907	0.155094225383516
12201	PNPT1	0.291725426471003	0,633904761081136	0,12043768506594	-0.104631367228319	0.345506737360199	0.113767455523665
9300	NAXE	0.176705616806707	0,503699178419311	0,07759778274953	-0.035418958653433	0.190614524152493	0.0571274769672947
25130	MGC35030	0.930120169128462	0,981382263606891	0,00534033136271219	-0.114902358457411	0.125583021182836	0.0607800349568793
13481	CENPF	0.34636344540219	0,681224280737192	0,084385648909397	-0.0922569154907322	0.261028213309526	0.0892889310375011
11799	UBA5	0.27494657346989	0,617698023545116	0,124414429334385	-0.100087136185871	0.34891599485464	0.113480603441321
26225	PFKP	0.986128341967088	0,996996636019709	0,00094418220525808	-0.106284359524571	0.108172723935087	0.0542016693444215
17319	BLOC1S3	0.529158063862027	0,810085993327336	0,045252835273153	-0.0966293545852025	0.187135025131509	0.071718326263741
21001	IGHV4-31	0.7105257448689	0,897043932053883	-0,0388967129681048	-0.245774223087803	0.167980797151593	0.104572031078791
6579	SCD	0.0917499119716163	0,36977487702195	0,117405853615665	-0.0193217535403055	0.254133460771635	0.0691127980831276
17515	CKAP2L	0.539000099773161	0,815962754523857	0,0589157238118486	-0.130310881661162	0.248142329284859	0.0956498870128933
5954	ACO2	0.0756627044750334	0,336949380106737	0,122088944873479	-0.0127926560858279	0.256970545832786	0.0681796825537622
23311	MRPL52	0.832888812864289	0,947310176187234	0,0126845862607973	-0.10600859179064	0.131377764312234	0.0599967908394385
21820	TRAM2	0.752033274637554	0,913847950367311	0,0403166353683691	-0.211587061964362	0.2922203327011	0.127331778360535
9386	LOC441460	0.179856438604977	0,508046383724944	0,0827806553399678	-0.0386691573657763	0.204230468045712	0.0613902090247999
10918	CDKN2A	0.238318726447121	0,578770931649149	0,0870806746132757	-0.0583435922455271	0.232504941472078	0.0735087682792115
7276	PALM2-AKAP2	0.111458466193234	0,406074312602086	0,0968306398931923	-0.0227069588327356	0.21636823861912	0.0604236269172961
9689	MTFP1	0.191081502467334	0,522905087637715	0,122618255590665	-0.0619626444852498	0.30719915566658	0.0933015851173082
1210	PAICS	0.00268945658096513	0,058934662185364	0,295330631566811	0.104382431008524	0.486278832125098	0.0965201154618845
26055	SGO2	0.9774544136309	0,994711332850636	0,00315264749620847	-0.217119964412994	0.223425259405411	0.111342960407094
24323	GOT1	0.886929233400708	0,966806819681863	-0,0124059945039238	-0.184675330006349	0.159863340998501	0.0870783600192171
690	SQLE	0.000824412389114333	0,0315881269843586	0,262085301834571	0.110669891122631	0.413500712546512	0.0765371597213038
5953	DDX19A	0.0756538808488303	0,336949380106737	0,144767226144691	-0.0151640368641791	0.304698489153561	0.0808417357505765
4421	NUS1	0.0406649755221816	0,243888673596618	0,228100322768362	0.00983816457053541	0.446362480966189	0.110326720276077
9192	ZDHHC24	0.173080324236965	0,499262923971185	-0,107234968896308	-0.262099946854736	0.0476300090621207	0.0782808400909069
20175	EIF4H	0.669799427117421	0,880284104585795	-0,0371090759364953	-0.208881058516064	0.134662906643074	0.086826959056029
3916	DDX39A	0.0314657244791584	0,213052524148337	0,175994087030371	0.0158839346296447	0.336104239431097	0.0809321604034739
15092	ALDH16A1	0.42253617887062	0,742334970870267	0,0889724600138914	-0.129800165879797	0.30774508590758	0.110584750468558
8693	ALG10	0.155628915284739	0,474531219932781	0,126421028075908	-0.0486974058463359	0.301539461998151	0.0885185166042968
18627	KIF18A	0.592819060806136	0,843824393512707	-0,0718808652226974	-0.337148511143158	0.193386780697763	0.134086960430557
3298	RTN1	0.0217545271020621	0,17490032932419	0,309601644154794	0.0458817276651572	0.573321560644431	0.133304617245704
9352	LOC149329	0.178591754178781	0,506265544186652	0,0864010576567468	-0.0399896467819808	0.212791762095474	0.0638877211205301
7928	HIST1H1C	0.130875384996872	0,437709489555002	0,201059112082329	-0.0605863478920008	0.46270457205666	0.132256025105046
15526	COA7	0.443930401667417	0,758133258591214	0,0443306017681475	-0.0698762711862414	0.158537474722536	0.0577290622895057
3352	SMIM14	0.0225463455200843	0,178346166904843	0,140601088712824	0.0201084131075712	0.261093764318077	0.0609063972728055
2525	RPGR	0.0130488015782673	0,13702533617733	0,241624426750813	0.0517092019279665	0.431539651573659	0.0959979689479996
21140	OR8I2	0.717376797810721	0,899775108512359	-0,0176022647747138	-0.113598746452615	0.0783942169031873	0.0485241100381952
11990	LRR1	0.282486453303326	0,624697940728749	0,0876737501885867	-0.0730430663654763	0.24839056674265	0.0812388157893611
9142	LOC730101	0.171664912476257	0,497888334533796	-0,153510660000591	-0.374470103978992	0.0674487839778098	0.111690138911149
20031	NCAPG2	0.662183392845324	0,876495273964641	-0,0519849743535853	-0.286840449080058	0.182870500372887	0.118714276810036
26211	ADRB2	0.985820893383953	0,996996636019709	0,00169017213557984	-0.186096186251165	0.189476530522325	0.094921873789131
12956	FBXO5	0.324663690689959	0,664392145338153	0,133644502046939	-0.133782091066464	0.401071095160341	0.13517826075038
11334	SSSCA1	0.255106481507617	0,596801513779289	0,0862720766221553	-0.0630408541533966	0.235585007397707	0.0754744023576668
9946	FBLN5	0.200684871682493	0,535004964072119	0,124527414806863	-0.0670240905445967	0.316078920158323	0.0968250727650981
25807	NELL2	0.964393750244018	0,990775233136378	0,00548979821372057	-0.237332941268333	0.248312537695774	0.122741553903382
919	ETNK1	0.00145406360511978	0,0419526621216007	0,316728733658549	0.124110068035552	0.509347399281546	0.0973644988100879
3888	CDC25C	0.0309244200278269	0,21084201771378	0,161921410378876	0.0150940528321246	0.308748767925627	0.0742179997608821
13489	CD164	0.346874831444038	0,681816588732957	0,0795997961771854	-0.0872020453259024	0.246401637680273	0.0843146620605023
9441	SLC25A37	0.182124006068802	0,511494335442675	-0,149765497511798	-0.370643678579514	0.0711126835559184	0.111649062297182
17239	TUBA3D	0.524911754424739	0,807319587886544	-0,0548983517434353	-0.225259770227718	0.115463066740848	0.0861139499313274
4676	RRM1	0.045231551573831	0,256483017532107	0,19536364594927	0.00421158894007104	0.386515702958469	0.096623160413982
16045	DIRC2	0.467166223705309	0,772010746123171	-0,0547077001585247	-0.20312312722322	0.0937077269061708	0.075020733972492
13534	FCGBP	0.348810962804303	0,683219434463958	0,100652727102974	-0.111117315252802	0.312422769458751	0.107045098512507
12327	LOC390606	0.297557463470755	0,640012126112987	0,0555190360355958	-0.0494988288307417	0.160536900901933	0.053084220813934
24702	GGH	0.906922856989563	0,973331451748281	0,0238581247423373	-0.379042866705714	0.426759116190388	0.203657589338754
6038	EIF2C4	0.0779535436912412	0,342286101803504	-0,072435845764182	-0.153093021899731	0.00822133037136702	0.0407704284757392
3405	CASC7	0.0232686367188215	0,181151394178017	0,0889995063569004	0.0123156118811555	0.165683400832645	0.0387620219893433
8052	HRASLS	0.135279930626695	0,44547284656816	0,130984420555484	-0.041434063635489	0.303402904746456	0.087153751400741
3111	MPDU1	0.0194637374403321	0,165855668468781	0,130127180736738	0.0213129949594173	0.238941366514059	0.0550031775340662
9701	PTGDR	0.191725028880363	0,523918254609305	0,12592699687325	-0.063911392478586	0.315765386225086	0.0959591303074062
9817	CCDC51	0.196416755973186	0,530507312277581	0,0907454723410477	-0.047512367168765	0.22900331185086	0.0698862968804167
209	LINC00282	4.47578131899013e-05	0,00565237405494227	0,364921927100432	0.19400396048963	0.535839893711234	0.086395272767964
1361	C2orf40	0.00339027898184533	0,0660494101422696	0,239666179865865	0.0808106139374942	0.398521745794236	0.0802979945364242
4216	TOR3A	0.0367157374303721	0,230910288891441	0,158548695347391	0.00993720082011471	0.307160189874668	0.0751198417623078
313	MIR181A2HG	0.000132692054162483	0,0112175168900986	0,2112935734564	0.105169253793936	0.317417893118864	0.0536435093768179
255	SMKR1	7.32005914718974e-05	0,0076114262073622	0,330375570707706	0.170827810845118	0.489923330570293	0.080647883345312
1338	NDUFA9	0.00330135796474388	0,0654226505494649	0,198370846210237	0.0672681579977288	0.329473534422746	0.0662695252777316
2153	ZFP3	0.00937358321743311	0,115439182076284	0,231347630571026	0.0578044175799055	0.404890843562147	0.0877222770707195
12171	PATJ	0.290430876058399	0,632715033989685	0,0419965652734302	-0.0362737086675761	0.120266839214436	0.0395639019164948
695	LOC153682	0.00082826675887471	0,0315881269843586	0,303736200202942	0.128186788931096	0.479285611474787	0.0887363661751404
9073	CEP68	0.169036233725918	0,493992696709217	-0,0845231218591159	-0.20543218519639	0.0363859414781585	0.0611168721128623
289	SLC25A53	0.000110004980223482	0,0100845567415905	0,17734428493175	0.0893914321765618	0.265297137686938	0.0444582325379994
756	AMIGO1	0.000980994463995266	0,0344061748847017	0,256118683845351	0.105876583877979	0.406360783812723	0.0759440769469843
25035	LOC285778	0.925055007744507	0,979724118360443	-0,00538337837120612	-0.118381147091489	0.107614390349077	0.0571178866935056
399	ATP2B1	0.000248601821806901	0,0164580509975655	0,273008971093266	0.129653814630283	0.416364127556248	0.0724628784843664
190	FAM150B	3.55052645053775e-05	0,00491990300180277	0,368953428990903	0.198530276755698	0.539376581226108	0.0861451549845801
2188	LOC105370580	0.00982221767155877	0,119029296874488	0,108552781454912	0.0266021504773313	0.190503412432493	0.0414242414487478
20230	WBSCR23	0.672403092677914	0,881273535605405	-0,0226949306000266	-0.128633938807439	0.0832440776073855	0.0535498385122288
415	ENPP5	0.000269245490203812	0,0171556660339376	0,399971150733761	0.188706976086495	0.611235325381027	0.106789393512454
22972	LOC399917	0.813377306497661	0,938825495463411	-0,0128151012729767	-0.119991025923577	0.094360823377624	0.0541750725681885
925	ZNF767P	0.00147425338052521	0,0422592739293253	0,16065628961905	0.0628255515296156	0.258487027708485	0.0494512863096148
125	LOC286087	1.07601392751859e-05	0,00228244074305243	0,434070007342975	0.246544481904163	0.621595532781787	0.0947900284709918
4541	PRSS33	0.0428708759866478	0,250281622322584	-0,200518412032404	-0.394502974841563	-0.00653384922324607	0.098054929794679
19717	C1QC	0.647194497504836	0,870241475057345	0,0614989695123329	-0.203724511333859	0.326722450358524	0.134064635956928
17670	NMT2	0.547692058308279	0,82180570692034	0,0488118754045779	-0.111384819268765	0.20900857007792	0.0809759056187776
3250	HEMGN	0.0210929627609799	0,172086125417656	0,245784594871839	0.0375071398229944	0.454062049920683	0.105279672448578
9975	ANGPT1	0.202093900158871	0,537194963680447	0,0840832141460155	-0.0456634407380034	0.213829869030034	0.0655840802562372
9769	LOC389108	0.194395506537371	0,527627889839124	-0,0781790741815397	-0.196749916478801	0.0403917681157211	0.0599349528064868
24961	CLIC4	0.920469746751872	0,97777554325251	-0,00995867156854961	-0.206903577636347	0.186986234499248	0.0995513181989439
9737	SVIL	0.19314769677727	0,525948283229055	0,0811970063253149	-0.0416044556992449	0.203998468349875	0.0620734380258307
25853	LOC389892	0.966236333758213	0,990978083379067	0,00245602355984745	-0.112110267123649	0.117022314243344	0.0579107400461492
11135	C2orf47	0.247158991451651	0,588542492890932	0,0784760829619698	-0.055074276736856	0.212026442660796	0.0675067693773427
18105	GMPPA	0.568356715065297	0,832365550950364	0,0501662792447902	-0.1233617635298	0.22369432201938	0.0877146088599332
14526	NOG	0.396056955294467	0,72294163359719	0,102909402015216	-0.136186385326833	0.342005189357265	0.120857661571209
738	OLIG1	0.000928321345319141	0,0332441193157243	-0,475883842417901	-0.753682812660446	-0.198084872175356	0.14042126924793
427	MATN1-AS1	0.00029340110894095	0,0182190407577735	0,21225670038682	0.0994212213374125	0.325092179436227	0.0570358528344517
14870	FLYWCH1L	0.412528423214742	0,735458664822367	-0,0364057094267093	-0.124014900901248	0.051203482047829	0.0442845193194872
22981	LOC400669	0.813778558528469	0,938920781488289	-0,0145438711493973	-0.136444994756787	0.107357252457993	0.061618336758964
10796	ANG	0.233509344621527	0,573454291071622	-0,132129828750078	-0.35052014876917	0.0862604912690133	0.110391503257797
9619	FADS3	0.188651564591982	0,519974994989883	0,0758295384742964	-0.0376902740822646	0.189349351030857	0.0573817683703499
3815	ZNF818P	0.0296992970593687	0,206415953218653	0,173735716205769	0.0173782437039873	0.330093188707551	0.0790352632550401
320	ZNF204P	0.000136967374799951	0,0113490310713147	0,284597267215722	0.14134531141661	0.427849223014834	0.0724107128186862
12564	DNASE2	0.307013519262453	0,647833844151023	0,0889909541731156	-0.0826799028066192	0.26066181115285	0.0867758422895781
7546	RGL2	0.119491540239243	0,419824397306216	-0,121112570615844	-0.273996667591693	0.0317715263600051	0.0772795483238424
8131	MXI1	0.137515206192852	0,448433857115172	0,113391129589691	-0.0367297182959828	0.263511977475366	0.0758827866866348
24318	LOC388129	0.886462257042734	0,966549335697347	-0,00824384001820206	-0.122243544635338	0.105755864598934	0.057624343251708
4880	LOC442050	0.049869725274791	0,270962247061697	-0,115821650041031	-0.231576426332308	-6.68737497535321e-05	0.0585114933800499
1419	KLHDC1	0.00372325446156683	0,0695715941144781	0,258847285961461	0.0854914344174129	0.432203137505509	0.0876275699802536
10030	SERHL	0.204388091200231	0,540314081572694	-0,0584019523159063	-0.148982092473324	0.0321781878415114	0.0457862685324384
22157	CDK5	0.770401096308452	0,921821388624586	0,018463447417788	-0.106431982605971	0.143358877441547	0.0631318927924392
13311	WLS	0.338098017524233	0,673388073929758	0,113512671411843	-0.120052752703961	0.347078095527646	0.118062184601105
23406	RBMY1A3P	0.837750497414626	0,949016703483362	-0,0134183426964706	-0.142795899140549	0.115959213747607	0.0653975091131956
10951	MRTO4	0.239579278273354	0,580078948353391	-0,084262899464988	-0.225361690797124	0.0568358918671484	0.0713223355396479
309	MRPL22	0.000131379182179108	0,0112175168900986	0,387378348644724	0.192945534456162	0.581811162833285	0.0982815110076439
1536	DACH1	0.00452514597344377	0,0781147431548579	0,220749747483211	0.069592845281571	0.371906649684851	0.0764064893552612
3119	ZBTB18	0.0196250857473828	0,166801539527419	0,11764520754484	0.0191356639211882	0.216154751168491	0.0497944075767816
17938	ATF5	0.560770594164783	0,828859804493569	0,0422499513213981	-0.101071591296222	0.185571493939018	0.0724458874248748
12942	LIG1	0.324116898668598	0,664011138764153	0,0589066661741253	-0.0588336781828544	0.176647010531105	0.0595151543645406
14381	ITM2C	0.389026224502635	0,717267946783072	0,134906201676123	-0.173895502672656	0.443707906024902	0.156092469431115
5066	EXOSC4	0.0544542919906353	0,28498423568185	0,113345015506186	-0.00219827282377115	0.228888303836142	0.0584045908672964
2942	RPH3A	0.0175593989886127	0,158255426302878	0,170278909905234	0.0302317508791884	0.310326068931281	0.0707907585396526
25899	POLR2D	0.968206584848947	0,991206760348974	0,00293602519949615	-0.1425131920992	0.148385242498193	0.0735213801777909
11329	LOC56251	0.254970400459163	0,596742978618909	-0,0712164145812605	-0.194436718690234	0.0520038895277128	0.0622851534870379
14045	MND1	0.373376475075389	0,704882679716905	-0,116009710507208	-0.372946227917549	0.140926806903133	0.129875758212503
3742	CCR6	0.0285686474362634	0,202431236443753	0,22732377431973	0.0241954107674885	0.430452137871971	0.102676919951708
9500	TNFRSF13B	0.184312844496143	0,514426849664761	0,135018538270898	-0.0651149274599624	0.335152004001759	0.101163064976008
8845	SLC16A10	0.160843951844669	0,4821681609001	0,124203928526313	-0.0500304087781119	0.298438265830738	0.0880716252097625
8433	MRPL17	0.146856095861905	0,461683168415878	0,107619350714687	-0.0382652401410966	0.253503941570471	0.0737414519348239
5154	LOC399978	0.0564008989875309	0,290126976918358	0,0861354260163171	-0.00238378356683934	0.174654635599474	0.0447445134574755
7359	PCSK5	0.113990641697831	0,410677559528747	0,128969695295045	-0.0313792039497102	0.2893185945398	0.0810528416818754
21665	PLK1	0.743634906891156	0,909951862271691	-0,0292929981013943	-0.206113998436604	0.147528002233815	0.089379126477972
5928	HDAC8	0.0749516307134913	0,335223424480497	-0,0924294617198599	-0.194292253794009	0.00943333035428923	0.0514894009135511
6518	MRPS7	0.0896242014771851	0,364588171550715	0,129536957634543	-0.0203167652946745	0.279390680563759	0.0757477608965796
12015	ZNF33B	0.283412272589992	0,625417233640899	0,0490268050063488	-0.0410191694302023	0.1390727794429	0.0455162595095563
18512	AXL	0.587860186226431	0,841965779753039	0,0486080952582632	-0.128393604986097	0.225609795502623	0.0894704663075392
25061	NBPF1	0.92625189304404	0,979919992784593	0,00597847946118146	-0.121553179785802	0.133510138708165	0.064464448680715
1957	AEN	0.0074969172478948	0,101548764315289	0,20835008798815	0.0566068556134243	0.360093320362875	0.0767028663613789
20065	SMURF2	0.663562316770062	0,876867920715584	-0,0305104680019666	-0.168952001283403	0.10793106527947	0.069979150041614
12068	OPN3	0.286001389341065	0,628383065825186	0,083157920478669	-0.0704024784832274	0.236718319440565	0.0776214041024752
3498	HOTAIRM1	0.0247151003364817	0,18730582693225	0,0939677394340281	0.0121513070548431	0.175784171813213	0.0413564070089671
22490	FOXO3	0.787203298813494	0,928044878409927	0,0152946117889226	-0.0965638539351145	0.12715307751296	0.0565419940879602
16052	LOC441503	0.467681938380976	0,772442136863009	-0,0420902212288162	-0.15640854082762	0.0722280983699875	0.0577853961169799
9993	STXBP5	0.203088739354755	0,538856661285686	0,103601670015865	-0.0566182918624181	0.263821631894148	0.0809876666791111
8223	PSMB6	0.140650804076785	0,453495602380458	0,13075708144933	-0.0437455265205431	0.305259689419204	0.0882072301305128
9878	OR10G2	0.198150090871201	0,531833695705475	-0,087168577397339	-0.220494825471616	0.0461576706769383	0.0673934858804858
974	BEND2	0.0016139005545683	0,043915881703278	0,475018915260013	0.183249604873763	0.766788225646263	0.147482968911869
17658	LOC440427	0.547341154324835	0,82180570692034	-0,031046656687137	-0.132849956396734	0.0707566430224605	0.0514593288318094
24253	H2AFB3	0.883344685248887	0,965731428251113	-0,00723552154795657	-0.104599042879082	0.0901279997831686	0.0492151185147578
23305	WDR83	0.832711065050841	0,947310176187234	-0,0105225539365611	-0.108878794406022	0.0878336865328996	0.0497169162042528
979	HOXB-AS1	0.00162192587319628	0,0439278493644529	0,149604992529333	0.0576697550402626	0.241540230018403	0.0464712404281188
1334	LOC101927830	0.00329180919604037	0,0654188938703317	0,186042740206625	0.0631264820528946	0.308958998360356	0.0621314649441768
59	LOXL1-AS1	1.04841028872362e-06	0,000471162691618761	0,35100016173571	0.215503350681796	0.486496972789624	0.0684906577249928
17826	ROPN1L	0.555129085223412	0,82569683724672	0,0432193666194739	-0.10130227285326	0.187741006092208	0.0730525099889124
129	GGTA1P	1.17164668457075e-05	0,00239231191061272	0,63894385180283	0.361654920794004	0.916232782811656	0.140163455633637
23468	LOC391265	0.841388119660388	0,950630901346309	-0,0110535906112816	-0.120109275678283	0.0980020944557198	0.0551252501132043
576	GATSL3	0.000530554552931214	0,0244230103662693	0,196820309278465	0.0872364736797843	0.306404144877147	0.055392218590257
20390	RAPH1	0.680807279250223	0,885282884153528	0,0251865687927291	-0.0956695747467821	0.14604271233224	0.0610901223190681
210	LOC105369477	4.47670583269046e-05	0,00565237405494227	0,246620656761623	0.131109841492273	0.362131472030972	0.058388176449407
18271	LOC388276	0.577008336488266	0,837339204794806	-0,0275934569281437	-0.12521910078719	0.0700321869309029	0.049347615687217
16656	WFS1	0.495869496330143	0,789383987463601	-0,0593004256871997	-0.231085801718579	0.11248495034418	0.0868337291513293
13589	LOC441040	0.351492312840646	0,685835504817847	-0,0590631907917425	-0.184026045575731	0.0658996639922464	0.0631659745257225
3739	AGPAT4-IT1	0.0284917392623263	0,202048265991062	0,140167698251218	0.0149806258241798	0.265354770678255	0.0632793116125994
22536	LOC387901	0.789432900886579	0,928788071468879	-0,0148219582391873	-0.124399911520221	0.0947559950418467	0.0553892452080684
693	PDGFC	0.000827206151168184	0,0315881269843586	0,290029484972378	0.122420700922685	0.45763826902207	0.0847225537690477
7717	HRH4	0.124817215215367	0,428862052797132	0,117467348109079	-0.0329650309072309	0.267899727125389	0.07604025882102
10325	LOC392439	0.21558339244781	0,553580191323915	0,0810886668159608	-0.047824326790769	0.210001660422691	0.0651626828170113
8422	INPP5A	0.146642145869615	0,46162910296689	-0,0999619953922609	-0.235394251554813	0.0354702607702914	0.0684580266472992
8154	CKS2	0.138284553502617	0,449500451070282	0,174318621772747	-0.0569205292392403	0.405557772784734	0.116886304713682
14868	LOC151443	0.412500777671676	0,735458664822367	-0,0468392457857336	-0.159549728900519	0.0658712373290514	0.0569726701387953
4301	LINC00963	0.0384094220913285	0,23678814851234	0,0837209773853167	0.00453616776478881	0.162905787005845	0.0400261795872105
50	LOC101928307	5.40119980517446e-07	0,000286425625668401	0,29328207156766	0.183263252117652	0.403300891017667	0.0556120933595993
5523	TRIM23	0.0647040450418537	0,310633306949982	0,151143148776097	-0.00935119361330436	0.311637491165498	0.0811263599924609
13765	LGR6	0.359303010414612	0,692111828633741	0,0783876455256777	-0.0901845324273722	0.246959823478728	0.085209528197272
3255	SENP6	0.0211678358027374	0,172391024555881	0,188564534449157	0.0286805354118881	0.348448533486425	0.0808178448525067
52	RNF157-AS1	5.76039931429862e-07	0,000288680450153093	0,367139431735723	0.229038819286213	0.505240044185232	0.0698068220596547
7653	LOC283332	0.122660647383126	0,424976749688173	-0,0881061193159332	-0.200285753044132	0.0240735144122658	0.0567043374499491
4346	SOS1-IT1	0.0391121866439595	0,238531689741542	0,117865678151654	0.00597673716167837	0.22975461914163	0.0565573986645864
25153	LOC441329	0.931338001054553	0,981707670499507	0,00438534935158747	-0.0961108319076436	0.104881530610819	0.0507986092053198
18595	HBZ	0.591371315575921	0,843065027649219	-0,049979034510506	-0.233700216767859	0.133742147746847	0.0928670166695844
473	ZNF302	0.00035599351458392	0,0199452368738135	0,247161022043419	0.113824051150371	0.380497992936467	0.0673989060295252
1047	ANKRD36BP2	0.00192826926132937	0,0488202269528249	-0,252655445486565	-0.410562004431974	-0.0947488865411556	0.0798182923800184
15683	LOC440194	0.450799770484281	0,762144952943049	-0,0471117957958027	-0.170337330602145	0.0761137390105399	0.0622877974895086
24551	C9orf73	0.898843910987316	0,970748494962677	0,00937790253810531	-0.136280935572556	0.155036740648766	0.0736273388876132
5348	CCDC191	0.0605805077052648	0,300353807368193	0,102016547082987	-0.00460092538924063	0.208634019555215	0.0538927872752196
1624	TSPYL1	0.00510424409174032	0,08329928658136	0,147516885581821	0.0450683420533337	0.249965429110308	0.0517854853900709
8160	RNASE1	0.138385551229243	0,449668246426886	0,171367680780086	-0.0560156789015848	0.398751040461756	0.114937287004633
18236	SLC35B1	0.57479703219187	0,835750345940307	0,0552404342533186	-0.139069819556535	0.249550688063173	0.0982195594319322
24410	SRM	0.891589687036457	0,968354190392257	0,0146361784223421	-0.197396978200139	0.226669335044823	0.107178096987107
20535	LOC441700	0.688793687469229	0,889340296139983	-0,0203101672232644	-0.120413829595938	0.0797934951494093	0.0506001995416481
22874	LOC442040	0.807811312652374	0,936395774896289	-0,0108039909384763	-0.0984931670704139	0.0768851851934613	0.0443249498045338
252	ZXDB	7.04760545105374e-05	0,00741536740217024	0,216921775806174	0.112416983381611	0.321426568230737	0.0528248739796846
4153	CDC14A	0.0354407867191516	0,226255878131667	0,153662306546078	0.0106319972835054	0.29669261580865	0.0722986753695982
8277	LOC338902	0.142303885552307	0,455831486854719	-0,0884776349423985	-0.20705149245605	0.0300962225712527	0.0599364769320522
6365	RCC1	0.0859837619365132	0,358141564203535	0,134642795226773	-0.0193203876175049	0.28860597807105	0.0778250024957565
4290	CEP126	0.0382285153562651	0,236251335149712	0,0993416722094335	0.00547183046219114	0.193211513956676	0.0474491403288557
20598	GTSF1	0.691677382388148	0,890350495357234	-0,0348181773911587	-0.208122393064657	0.138486038282339	0.0876014691834256
24619	LOC440569	0.902471078865121	0,971939185938228	0,0061998480806863	-0.0936975924802617	0.106097288641634	0.0504959589516853
7014	ZNF641	0.103840310525382	0,392547167604862	0,142762215626632	-0.0296653448197306	0.315189776072994	0.0871583392482075
25672	LOC442272	0.957395206406287	0,988824592361848	0,00296753787288129	-0.106714112675428	0.112649188421191	0.0554416618958468
12977	LOC441697	0.325343652595085	0,66474107809419	-0,0612849163485072	-0.184090956448369	0.0615211237513552	0.062075752142201
20450	SDHA	0.684268415316306	0,887206050134253	0,0235878549645611	-0.0909105452941334	0.138086255223255	0.0578764229296667
1108	LUNAR1	0.00218975748782211	0,0523994591997026	0,218978171917181	0.0803653518498344	0.357590991984528	0.0700657317444257
12705	SORL1	0.313550267264403	0,654308058744639	-0,0888944447504677	-0.262720988581381	0.0849320990804454	0.0878654945783509
8356	CPA3	0.144824559266115	0,459355028650659	0,189933964767	-0.0662279164712464	0.446095846005247	0.129484196665691
22441	SMCR2	0.784682998181445	0,927136477731875	0,015333788784242	-0.0954656005522782	0.126133178120762	0.0560066542685368
10087	KISS1R	0.206870275429083	0,543763538587514	0,0928006206228064	-0.0519262591562274	0.23752750040184	0.0731562544494707
25231	IL16	0.935051313972901	0,982514639279531	0,00467171788801006	-0.108522781076233	0.117866216852253	0.0572173295047304
3907	ZNF540	0.0312672206529321	0,212196149376118	0,154575776921609	0.0141185341015743	0.295033019741644	0.0709980468776894
11169	LOC441316	0.248761118622654	0,590554307483183	-0,0680902367513204	-0.184361230231766	0.0481807567291254	0.058772429814938
18287	NT5E	0.577774183543911	0,837736232113895	-0,0512759144060214	-0.233055881189593	0.13050405237755	0.0918857749447713
9768	OR11G2	0.19438903157078	0,527627889839124	-0,0799387322382227	-0.201176601143857	0.0412991366674112	0.0612830760955644
25426	LOC388509	0.944296814118444	0,984689249878303	0,00357601724429357	-0.0974812010232096	0.104633235511797	0.0510822010729493
23932	ZNF534	0.865475727616331	0,958814661572264	0,00899394092006317	-0.0958291982418091	0.113817080081935	0.0529857912533337
14668	LOC441621	0.402971049993304	0,728441327418357	0,0544288206741617	-0.0739027051114492	0.182760346459773	0.0648687636228651
23752	CRIP2	0.85681270916611	0,956483200721598	0,0135148271836284	-0.134373040432548	0.161402694799804	0.0747540642749759
5650	CAV1	0.0673824203571236	0,316215888717581	-0,375946995349976	-0.779174213110951	0.0272802224109984	0.203822489564564
1394	LRRC75A	0.00360839768317006	0,068614759265704	0,123231146540449	0.0409876397719016	0.205474653308997	0.0415722837192558
21022	PLCL1	0.711947814732231	0,897958392159669	0,0296246857118436	-0.128753190565863	0.18800256198955	0.0800565329248339
16679	LOC441111	0.497066493182683	0,790168353914638	-0,0373569936464041	-0.145876985780888	0.0711629984880793	0.0548544691184237
61	ATP6V0E2-AS1	1.26959617758694e-06	0,000551858076208485	0,284724690299095	0.173872091558894	0.395577289039296	0.0560335504517527
12773	PRC1	0.3161191968775	0,656209509823343	0,131816804602298	-0.127318555011618	0.390952164216214	0.130987224582707
13384	LOC440770	0.34118716664412	0,675886512123956	-0,0566234978825271	-0.17388316125893	0.0606361654938757	0.059272180701474
26019	LOC389192	0.975030749588371	0,993573057557106	-0,00220546586015503	-0.141337843257123	0.136926911536813	0.070328356546846
241	GOSR2	6.31525394100922e-05	0,00694808955377011	0,233413002139395	0.121740731489453	0.345085272789336	0.05644787657338
222	ZNF571	5.27689598293871e-05	0,00627948831540476	0,381506150906308	0.201011699313825	0.562000602498791	0.0912359752906814
22192	LOC401951	0.77186734140839	0,922173677038934	-0,0161090858694655	-0.1257992669475	0.093581095208569	0.0554459738909931
13055	UST	0.328636151393936	0,667339418394316	0,0635482040199282	-0.064666033363987	0.191762441403843	0.0648094769155753
24254	LOC152024	0.88339028885275	0,965741465693521	0,00754394212475044	-0.0940097756553213	0.109097659904822	0.0513331706560078
19872	LOC439955	0.654424452314413	0,873183076830876	-0,026946861552368	-0.145767610823664	0.0918738877189278	0.0600612752851383
16469	CD70	0.487555790163017	0,78491935820228	-0,0653046936198983	-0.250880397166022	0.120271009926225	0.0938044363907199
9783	CXCL6	0.194983418178562	0,528466250945986	0,132059413727413	-0.0684951489424178	0.332613976397243	0.101375920216598
7272	FAM27B	0.111250717362712	0,405639819976941	-0,0932669555205849	-0.208337667035225	0.021803755994055	0.0581657136815171
2633	NAP1L3	0.0141269404134732	0,142190307658025	0,241647620486254	0.0494626570359321	0.433832583936575	0.0971452719011131
15740	LOC441576	0.453411045985301	0,763750689369839	0,0439007464299303	-0.0715924121042964	0.159393904964157	0.0583792513581637
519	MAN1C1	0.000426833136162202	0,0217768788011047	0,311602658950305	0.141106595433026	0.482098722467584	0.0861820100339791
14655	LOC283874	0.402355269323014	0,727973385608988	0,0512594493354792	-0.0694408614710254	0.171959760141984	0.0610113523000862
15545	LOC151154	0.44487272070185	0,758675799520104	0,0490725534567385	-0.0776132009210549	0.175758307834532	0.0640368623750818
4959	FKBP11	0.0519949699475094	0,277939365761167	0,24820369615835	-0.00217613386898211	0.498583526185682	0.126561496955234
23391	NUDC	0.837022350381406	0,948807968679674	0,0109630321991008	-0.0942617953217556	0.116187859719957	0.0531888358836338
7159	LOC400623	0.108274364411951	0,400907533743525	0,0987791338579032	-0.0220654214109268	0.219623689126733	0.0610842647031236
25256	LOC285419	0.936202345152215	0,982847422567447	0,00311079707976662	-0.0736259089124395	0.0798475030719727	0.0387887170493211
14570	PREB	0.397981223276962	0,724148579099129	0,0785371728883576	-0.104680431027944	0.261754776804659	0.0926124688944273
8547	PDE3B	0.150877872478007	0,467946289641155	0,125385810941148	-0.0462866871319323	0.297058309014229	0.0867766718261685
19551	LOC146443	0.638937518278316	0,866483688938152	0,0219458650692982	-0.0703728695969779	0.114264599735574	0.0466650898161466
14122	LOC387705	0.377230821490652	0,708261467582729	-0,0585368668898828	-0.1892373430998	0.0721636093200344	0.0660662159571055
8905	OGFOD3	0.162773231732498	0,48466392356959	-0,0787654529050997	-0.189771464968594	0.0322405591583951	0.0561110975123397
13423	LOC400985	0.343280567649733	0,678096122419182	0,0598628846958896	-0.0646457893536546	0.184371558745434	0.0629363961542008
8405	E2F2	0.146185791401614	0,461117945448041	0,125369880530625	-0.0442924374443368	0.295032198505586	0.0857605700006349
25743	ANTXR2	0.961093794097376	0,989841614039033	-0,00243088419187455	-0.100826621083383	0.0959648526996336	0.0497368807768709
13787	LOC392539	0.360203712722006	0,692687600052898	-0,0585319659866949	-0.184641592339225	0.0675776603658355	0.0637456423302915
698	AK5	0.00083683950027606	0,0317891108163607	0,270968936961765	0.114218057056361	0.427719816867169	0.0792341220445451
6412	LOC442030	0.0871285937323145	0,360235521179727	-0,114697725360233	-0.246337062364354	0.0169416116438875	0.0665407894382603
13566	SH3BP5	0.350330277261488	0,684681373948329	-0,0558815188840648	-0.173826936227467	0.0620638984593378	0.0596188142485813
25377	PYCR1	0.942100345222569	0,984347663379297	0,00660172504995873	-0.172871824644481	0.186075274744398	0.0907199318360361
16106	LOC440056	0.470672308646608	0,774774988293288	-0,0407092421538908	-0.152024761135527	0.0706062768277453	0.0562675464518317
25127	LOC387854	0.929850306897991	0,981177001184573	-0,00368320122658509	-0.0862941537527722	0.078927751299602	0.041758019467745
8975	FAM129C	0.165101861622138	0,487763327121002	0,104984861950483	-0.0437985304246934	0.25376825432566	0.0752067323435149
17581	LOC150371	0.542367316743235	0,817941738041629	-0,0406704946190337	-0.172389375432799	0.0910483861947315	0.0665809970844632
724	LOC285147	0.000892100846066985	0,0326713452119698	0,195432605974037	0.081746260840664	0.309118951107411	0.0574659469250317
20047	YKT6	0.663073397689632	0,876867920715584	-0,0267205209820525	-0.147777519256516	0.094336477292411	0.0611916499697711
13030	TFPT	0.327583266154528	0,666605548893885	0,0531535939738579	-0.0538545396785594	0.160161727626275	0.0540902579091826
5933	SCARB2	0.0750724376166481	0,335448985775825	0,13905823010808	-0.0142566284067302	0.29237308862289	0.077497288807154
8340	REXO1L4P	0.14433684748919	0,458747464480849	0,0874860537750647	-0.0303610543352205	0.20533316188535	0.0595691210935596
5578	CABP3	0.0659854661493421	0,313618950016017	-0,126583775240448	-0.261649248888011	0.00848169840711438	0.0682726261533816
10913	LOC442646	0.238219214942928	0,578713541399323	0,0550244785223589	-0.0368465281524507	0.146895485197168	0.0464387731642718
12684	MICU3	0.312325257148218	0,652893739615657	0,0718782075248166	-0.068317582052409	0.212073997102042	0.0708658880141335
3464	AIFM2	0.02419826972614	0,185224342317726	-0,140999812386532	-0.263314410995689	-0.0186852137773747	0.0618273392779428
18247	LOC150381	0.575552834577504	0,836281343052601	-0,034777688278056	-0.157351939218394	0.0877965626622824	0.0619585878202821
2824	ZNF354A	0.016274939538089	0,152808081392504	0,175480810881339	0.0328686990938332	0.318092922668845	0.0720872857442377
21544	LOC388847	0.737281346780128	0,907399503800367	0,0193504606435458	-0.094524210662327	0.133225131949419	0.0575611416629816
8252	SATB1	0.141619131695968	0,455007215608732	0,126421950290442	-0.0427099911854937	0.295553891766377	0.085492476346049
23465	SRPRA	0.840880857904662	0,95017924344096	-0,0118757463138718	-0.12866427647276	0.104912783845016	0.0590340332226316
24005	LOC201617	0.869574159784517	0,960498181490792	0,01036352531149	-0.114253795777361	0.134980846400341	0.0629913148428706
8089	NAP1L2	0.136532946493118	0,447542474504269	0,183901968671276	-0.0589562870520753	0.426760224394627	0.122759506582176
965	LYRM9	0.00159409177824427	0,0437989549790416	0,146715677695139	0.0567058212856927	0.236725534104586	0.0454980026412737
24437	WBSCR22	0.892902541366174	0,968830498192254	0,00824300986832986	-0.112645826445935	0.129131846182594	0.0611066477976257
19299	LOC391025	0.626177406715396	0,860277277012075	-0,0340303956233307	-0.171910942398824	0.103850151152163	0.0696955837018009
22494	OR2M1P	0.787430468638099	0,928146542599224	0,0148096255749245	-0.0936204869804168	0.123239738130266	0.0548090369680756
12101	RESP18	0.287350889782796	0,629626381504904	-0,063037293586287	-0.179770559478529	0.0536959723059554	0.059006098351384
12845	MAP4K4	0.319252147821121	0,658989419668077	0,0614314888571962	-0.0601225263108748	0.182985504025267	0.061442881077565
13156	OR1L6	0.332275938357771	0,669634076453357	0,0654341428196477	-0.0675862064487148	0.19845449208801	0.0672388607623636
10519	LOC145899	0.222385208152605	0,560488794270957	-0,0694325097009682	-0.181466103514215	0.0426010841122789	0.0566305174851001
11749	LAGE3	0.272348960425984	0,614606848099992	0,0663681650847112	-0.0527412419389862	0.185477572108409	0.0602071854299279
548	LOC728392	0.000474445807326704	0,0229479332522881	0,196851215806132	0.0882336000150004	0.305468831597264	0.0549038157296195
23711	LOC387706	0.854810745526125	0,955898398111645	0,0119009809826969	-0.116511497591888	0.140313459557282	0.0649096834771285
8916	LY6E	0.163266241412072	0,485510884621889	-0,146851360555486	-0.354056963489058	0.0603542423780857	0.104737874779778
200	ZNF410	4.02182782981777e-05	0,00533193824538091	0,177604597853374	0.0949552100976868	0.260253985609061	0.0417774476308714
15212	LOC388924	0.429451256282208	0,748482170257075	-0,0487626286611603	-0.170474038294183	0.0729487809718627	0.0615224405176949
11344	TMEM51	0.255676848144604	0,597577864665686	0,0876950588755984	-0.0642638207842842	0.239653938535481	0.0768118713208472
23290	LOC388171	0.83200680037905	0,947135321844422	-0,0125447841738139	-0.129304129940295	0.104214561592668	0.0590192811541831
23802	ZNF234	0.859367683030283	0,957262852280755	0,0114727815666847	-0.116375516988162	0.139321080121531	0.0646245028863337
19769	LOC401199	0.649738840677389	0,871421329053718	-0,0272230485242338	-0.145541929048854	0.0910958320003864	0.0598075916723354
16277	SPRED1	0.477183970896142	0,777307284552649	0,0618996030583418	-0.109875163433425	0.233674369550108	0.0868283662624125
23334	LOC387765	0.834079241409395	0,947760028705065	0,0127744060189092	-0.107629798544897	0.133178610582716	0.0608616771072817
23488	LOC402779	0.842616909616742	0,951129808642379	0,0104737905758286	-0.0936792807104129	0.11462686186207	0.0526470866803967
13870	LOC391020	0.364134704467665	0,696108531485732	0,0375918897357109	-0.0440695782648512	0.119253357736273	0.0412780759240266
103	HLA-DPB2	6.88433832168882e-06	0,00176431509528554	0,372371326013951	0.21519692739787	0.529545724630032	0.0794482014374656
14313	LOC196120	0.385723832285735	0,714488064825508	0,0397454993878023	-0.050599812373828	0.130090811149433	0.0456675679434364
16145	RNASEH2A	0.47224216321947	0,775485111740808	0,0771388988451338	-0.134539739904349	0.288817537594617	0.106998895999955
18618	TSR2	0.592292341039206	0,843518714290178	-0,0240818997150284	-0.112826681896929	0.064662882466872	0.044858535444654
15824	PTGS2	0.456910926366951	0,765526061205171	-0,119742831860118	-0.43721990026128	0.197734236541045	0.160477675144297
22823	FLJ25715	0.805920457715365	0,936252459184705	-0,0140617413346105	-0.127057519982859	0.0989340373136379	0.0571168807558639
2515	NUDT1	0.0128821806163791	0,135813526458565	0,184153294353428	0.0396826555255755	0.32862393318128	0.0730267302846878
18162	LRRC6	0.570632956858452	0,833042478839004	0,050240840845676	-0.124574111661025	0.225055793352377	0.088365113423837
21086	C12orf34	0.715402622204354	0,899596913959425	0,0288483720355179	-0.127339324551164	0.1850360686222	0.0789494452641913
21722	C10orf129	0.746829398295871	0,911435672020749	-0,0187078255035795	-0.133110715908812	0.095695064901653	0.0578281447994883
4953	LOC283403	0.0518182075400433	0,277399509978649	0,104057383820502	-0.000832062345692219	0.208946829986697	0.0530193079855909
23577	LOC153027	0.847694605418939	0,953296120190599	0,0121852858860249	-0.113080157477526	0.137450729249576	0.0633189263972319
19082	LOC389316	0.615727358595269	0,855476746619057	0,0313341440700167	-0.0918748096367276	0.154543097776761	0.0622794161083642
21076	GALNT2	0.714933694808181	0,899361720980198	0,0277329391135243	-0.122157327646029	0.177623205873078	0.0757662329990303
13892	LOC284048	0.365073913946041	0,696799224609796	-0,0567586679894317	-0.180298895844961	0.0667815598660976	0.0624468679041746
164	LINC01088	2.23369671880017e-05	0,00359909104278606	0,153012446637615	0.0842076470247993	0.221817246250432	0.0347793128374292
7174	SEC11C	0.108686852793364	0,401686142509109	0,220556949534451	-0.0495867660328771	0.490700665101778	0.136551706387522
19327	C17orf46	0.628217737113773	0,86177892361959	-0,0270722922833397	-0.137413123620549	0.08326853905387	0.0557748632859038
10215	TM6SF1	0.211202723903964	0,548217349418856	0,140447651801432	-0.0806938608461629	0.361589164449026	0.111782170618812
1573	FMNL3	0.00478913822565708	0,0807272727611553	0,206767816198384	0.0642459911551379	0.349289641241631	0.0720416477808784
15517	PCMTD2	0.443664048731391	0,758098523113527	0,0673548229670492	-0.10606666791629	0.240776313850388	0.0876607492225228
12111	LOC440277	0.287700313291558	0,62981248466402	-0,0659435970005757	-0.188147732256318	0.0562605382551663	0.0617715024824415
8820	AMPD2	0.159956308808889	0,480866386402234	0,0851385495446441	-0.0340393614094772	0.204316460498765	0.060241812660008
14626	CTNNAL1	0.400750536472186	0,726470055731863	-0,0786803158710615	-0.263316234545184	0.105955602803061	0.0933293958085637
5260	ACOT13	0.0587617154089932	0,296210434233737	0,154163110004051	-0.00579246203889958	0.314118682047002	0.0808540234326252
26483	IGKV1D-13	0.998110390304857	0,999316429367265	0,000103796384126954	-0.086435787053765	0.0866433798220189	0.0437438559830733
4467	TBL1X	0.0415668764698393	0,246706986331326	-0,139377901523089	-0.273349443101469	-0.00540635994470826	0.0677196675535297
14779	LOC391445	0.408050805439938	0,732083842360102	-0,0425130201954059	-0.143842749684501	0.0588167092936887	0.0512199495015585
15625	NF1P1	0.44816624289867	0,760520187549327	0,0455032177162009	-0.0728240136904839	0.163830449122886	0.0598118128595408
17578	LOC442123	0.542210565144575	0,817881052156583	-0,0379909344457942	-0.1609837459093	0.0850018770177116	0.0621701609584724
2309	RNF175	0.0109669247535549	0,125936773425946	0,237863105629081	0.0555198407620482	0.420206370496114	0.0921705097361766
625	MS4A2	0.000642662287553278	0,0272643048871603	0,34162371812717	0.148390665896547	0.534856770357794	0.0976750577267626
10640	ELP6	0.227240144179157	0,566285002153229	-0,053504615106309	-0.140751604085426	0.0337423738728084	0.0441014339247236
21252	NDE1	0.722754296791132	0,90173263348848	-0,0178046197053637	-0.116872588887796	0.0812633494770686	0.0500766794141322
23782	LOC92249	0.858366535138559	0,956943771627071	0,00759173883549142	-0.0764033095896282	0.0915867872606111	0.0424576495013599
1550	YIF1B	0.00464337708852142	0,0793554802449715	-0,143405537390325	-0.241896289309589	-0.0449147854710608	0.0497849087835389
3989	ZNF605	0.0326083043112247	0,216748355179775	0,111705940652798	0.009391509282219	0.214020372023376	0.0517176946440552
12950	LOC440206	0.324393063537827	0,664112023135975	-0,0512040557420427	-0.153607374232861	0.0511992627487761	0.0517626251282575
6796	STEAP1B	0.0972494047731193	0,379424362501362	-0,13528185482628	-0.295506870685213	0.0249431610326528	0.0809902213551668
19478	LOC388530	0.635764075181732	0,865361789355467	-0,0291837597120295	-0.150796767660297	0.0924292482362382	0.0614727006304037
23310	SNX8	0.832872193605468	0,947310176187234	0,0161360559442471	-0.13483823558705	0.167110347475544	0.0763141836779387
14968	LOC391337	0.41682622450028	0,738356151420019	0,0468990513332795	-0.0670089828383569	0.160807085504916	0.0575780058578063
15155	SPAR	0.426294824858227	0,745840137322065	-0,0450602275900618	-0.156762788125482	0.0666423329453586	0.056463187444261
5620	KIAA0226L	0.0667020382100663	0,31465016143731	0,184231598702072	-0.0128706461206477	0.381333843524791	0.099630849478879
11376	C11orf24	0.256988106909663	0,598983795245227	0,0820421016108099	-0.0605157697389167	0.224599972960536	0.0720598683959628
6665	PMVK	0.0942114229849504	0,374773722983057	0,154474856642335	-0.0267968637765481	0.335746577061218	0.0916288675863392
1057	VPS41	0.00196824763692069	0,0493737805988193	0,203733107739439	0.0761428550843326	0.331323360394546	0.0644940663597547
205	LINC00920	4.23606367739322e-05	0,00547061662889929	0,221782006059092	0.118251608214284	0.3253124039039	0.0523323389515023
10126	LOC342853	0.208086942262704	0,544877076248825	0,0540610610042223	-0.0304770971453779	0.138599219153823	0.0427321795213447
14560	LOC140103	0.397593201996089	0,724051081794389	0,0453588726241543	-0.0603706058956412	0.15108835114395	0.0534439258637601
1100	ZNF573	0.00217067173215998	0,0522942484018323	0,216790163929014	0.0796838398230309	0.353896488034997	0.0693042311714506
12466	LOC200292	0.303000601310792	0,644459606338023	-0,0600736593551684	-0.174999202284677	0.0548518835743403	0.0580923341547275
23292	C12orf44	0.832007388889319	0,947135321844422	0,00883121508040863	-0.0733647436835568	0.091027173844374	0.0415482492487616
959	KIAA1147	0.00157864642796419	0,0436473514467889	0,197688974614914	0.0765202354916148	0.318857713738213	0.0612481325111091
3467	LOC101927402	0.0242369438054619	0,185331886233562	-0,226512754978971	-0.423062790033337	-0.0299627199246043	0.0993517195868728
21423	FAM22D	0.731628485539532	0,90550504224196	0,0224279350329385	-0.106667972265869	0.151523842331746	0.065255141665156
20655	LOC442121	0.693979577346418	0,890761550697585	-0,0251269862540642	-0.151186385803349	0.10093241329522	0.0637202537859931
17093	LOC389318	0.517652788257577	0,802993253416583	-0,0373474259465367	-0.151239445159977	0.0765445932669034	0.0575699106486883
20184	NASP	0.670176039312409	0,880386329883499	0,024262909974208	-0.0881826174786004	0.136708437427016	0.0568387408793863
21037	LOC201651	0.712788216448839	0,898368959050376	-0,0217431218768796	-0.138341192533999	0.0948549487802401	0.0589377601336591
22243	KIAA0889	0.77401363327025	0,922652933330253	-0,0120581600035515	-0.0949668993706583	0.0708505793635553	0.0419085441659855
17880	COPG1	0.557695230846296	0,827014031125788	0,038185207633028	-0.0903365299041722	0.166706945170228	0.0649649114795714
15550	DPP3	0.444940093788084	0,758675799520104	0,0436626674994573	-0.0690736392199684	0.156398974218883	0.056985723402949
10114	LOC389120	0.207783662547429	0,544728476611142	-0,0743873011855489	-0.190632646899441	0.0418580445283428	0.0587594654330696
20813	C21orf77	0.701544386092877	0,893741863126538	-0,0209415217231067	-0.128807293292215	0.0869242498460019	0.0545237750122582
16041	LOC389301	0.467006072874697	0,771929458492295	0,0386575611390559	-0.0661779872045457	0.143493109482658	0.052992063821757
5691	ANKRD16	0.0684359230626259	0,318850553506506	-0,141701014741894	-0.294274905083004	0.0108728755992162	0.0771227456930007
21288	LOC283688	0.724642096195265	0,902568826597964	-0,0186338881460554	-0.123057705820105	0.085789929527994	0.052783943024346
22335	BBS2	0.779048878834922	0,924767436114537	0,0219977920458827	-0.132796374650795	0.17679195874256	0.078245046555591
6234	CARNS1	0.082529404774507	0,350906890804823	0,119614948563919	-0.0156324954639134	0.254862392591751	0.0683646081781552
18392	LOC51039	0.582244498349025	0,839329852123128	-0,0343950080501405	-0.157778971032948	0.0889889549326668	0.0623678794480715
4525	ALG14	0.0425721411916673	0,249458635071173	0,244131358606062	0.00830016637331715	0.479962550838808	0.119207480548476
17031	C17orf73	0.514677052738221	0,801263152990506	0,0407128894291418	-0.082563391179193	0.163989170037476	0.0623134483762577
741	HCRP1	0.000930708249589476	0,0332441193157243	0,205732976931637	0.0856084016330304	0.325857552230244	0.0607203306641905
780	LOC729083	0.00105531811110162	0,0358740509177686	0,212225106199056	0.086916467437892	0.337533744960221	0.0633407607206395
16783	LOC440236	0.502448908483089	0,793805208152839	0,0376276312530049	-0.0730616663392877	0.148316928845297	0.0559510053133061
9921	ISG15	0.199645280088267	0,5335747002863	0,155103934558918	-0.0829271026499553	0.393134971767792	0.120319453798149
13042	OR2AI1P	0.328035657249417	0,666890998363476	0,0555544460961845	-0.0563920859007521	0.167500978093121	0.0565865096518865
6125	NR3C2	0.0799237768216876	0,345899161089701	0,181674852744543	-0.0219708133690947	0.385320518858181	0.102938405018385
2501	CRELD2	0.0127736474547349	0,135383815409761	0,266908817736741	0.0577744668157114	0.476043168657771	0.105712814464478
1502	SLC2A5	0.00430633722285353	0,0760203272063658	0,325600767798763	0.10391877404687	0.547282761550655	0.112055371929111
22317	LOC391609	0.777786543547809	0,924059503740348	0,0203200975365687	-0.121834210186787	0.162474405259924	0.0718558758592451
18640	LOC339274	0.593451413921266	0,844116085016243	-0,0310490633118411	-0.145828302919079	0.0837301762953969	0.0580183810432725
22647	LOC401721	0.795554590461774	0,931398423450678	-0,0156864738393075	-0.135211617211737	0.103838669533122	0.0604173310100593
24094	CDKN2C	0.874503485287551	0,96227745283283	-0,0126064991825895	-0.170202245743869	0.14498924737869	0.0796611835561833
18573	LOC440054	0.590131477231213	0,842477581370033	0,0225534041799992	-0.06007543862373	0.105182246983728	0.0417670626095445
7054	SLC25A4	0.105115459558393	0,395114319562062	0,165397275664253	-0.0351122588300929	0.365906810158598	0.101353159464288
13507	KIAA2026	0.347868214993612	0,682884853820658	0,0633507991861131	-0.0696759003338073	0.196377498706033	0.0672420706748518
11600	TTTY21	0.266024292817871	0,607989348246286	-0,0670848517545134	-0.185893210883866	0.0517235073748397	0.0600550123409084
20278	LOC440729	0.674723742920227	0,882251703497871	-0,0269696928631394	-0.153817216804876	0.0998778310785975	0.0641186333315213
14	LOC642361	1.13785748265066e-08	2,15502079660588e-05	0,239149303561214	0.16156062119951	0.316737985922917	0.0392193723648165
8941	LOC388938	0.164262697795387	0,487129564035866	-0,0989450176489801	-0.23888832758908	0.0409982922911196	0.0707382651108753
10025	RABL2A	0.204325082114196	0,540314081572694	0,0851693333204673	-0.0469079197316296	0.217246586372564	0.066762146368515
12821	RHOBTB3	0.318441636047755	0,658532249901779	-0,0511303663240079	-0.152131679037602	0.0498709463895857	0.0510539420450949
4578	GMPPB	0.0435397973298254	0,252018832004179	0,111808305143184	0.00329097590161966	0.220325634384748	0.0548531230846235
19408	LOC391403	0.632651463026422	0,864225666732421	0,0242192089429176	-0.0757825871741442	0.124221005059979	0.0505487083899924
12420	AKAP12	0.301191853596784	0,643003381491041	0,060233738759669	-0.0545659733613696	0.175033450880708	0.0580287294487041
839	LOC100130744	0.00121463579611822	0,0383531054551805	0,144324061822063	0.0580123349408152	0.230635788703311	0.0436286795054122
10048	AUTS2	0.205332080282258	0,541837192345151	-0,09183587444157	-0.234570353457707	0.0508986045745669	0.072149139686834
15965	C20orf66	0.46420342399985	0,770663610356517	-0,0391378926635677	-0.144609988306004	0.0663342029788685	0.0533138244804111
7533	LOC390613	0.119178390891027	0,419419949469021	-0,0945594163425536	-0.213822583363193	0.0247037506780863	0.0602849077264194
7648	PARP2	0.122575348654426	0,424958861084218	0,161559803158772	-0.0440961670090181	0.367215773326562	0.103954569500966
16343	FAHD2A	0.480755380860718	0,779944483010554	0,0385825693724732	-0.0693611368973023	0.146526275642249	0.0545631692892657
26470	FOXRED1	0.997349037179182	0,999035467666356	-0,000306204740845901	-0.182281553444195	0.181669143962503	0.0919845362077785
20147	LOC286235	0.667625374268377	0,878611445764917	0,0224511675881202	-0.0807485352048574	0.125650870381098	0.052165179876465
1812	ZBP1	0.00637483622380078	0,0932829925353629	-0,350452558362712	-0.60050312688877	-0.100401989836653	0.126395062508472
14525	LOC441498	0.396055578317327	0,72294163359719	-0,055572035723923	-0.184685610731257	0.0735415392834107	0.0652640723032133
24591	FKBP1B	0.901307853907693	0,971649354709965	-0,0128949017468536	-0.218207553848791	0.192417750355084	0.103781029769985
20384	NPEPPS	0.680479575290908	0,88515089966829	-0,0230216638991996	-0.133369657897088	0.0873263300986889	0.0557784838533337
1084	FLJ12120	0.00208153961163929	0,050915150186915	0,227266509777532	0.0841403350605938	0.37039268449447	0.072347133248212
16263	ETFB	0.476592239429308	0,777024550980821	0,0521670808229916	-0.0924047754671951	0.196738937113178	0.073077893485612
12182	OR5BS1P	0.290904944038581	0,63314181891341	-0,0648257522637394	-0.185762771182893	0.0561112666554146	0.0611310030446173
10928	MRPS18B	0.238803835712655	0,579392809933986	0,0557050302638888	-0.0374187534462567	0.148828813974034	0.0470720244007071
19554	SNRPA	0.639042564666928	0,866484376611003	0,0282414118063024	-0.0905977880997774	0.147080611712382	0.0600706016751986
10429	CHPF	0.219407091763362	0,557745939753696	0,128632600512151	-0.0775817963942144	0.334846997418516	0.104236841934677
227	LINC01013	5.44693018537201e-05	0,00636235039053475	0,211033502786295	0.110995543938293	0.311071461634297	0.0505669878550804
22041	LOC441164	0.764089228282897	0,919188144272992	0,0163903053254197	-0.0914270640557087	0.124207674706548	0.0544993087708441
22616	LOC441872	0.793954612827935	0,930811063150414	-0,0150835750639861	-0.129101828668894	0.098934678540922	0.0576337193570402
755	ZNF30	0.000971724331734204	0,0341261862992482	0,271676448801268	0.11244228061529	0.430910616987246	0.0804893696502588
5604	LOC284551	0.0663943254243165	0,314140888405738	-0,0844383658545738	-0.174672227757866	0.00579549604871801	0.0456112324913945
13790	HMGB3	0.360334959727854	0,692841294937205	-0,0823202753810365	-0.259731457679123	0.0950909069170505	0.0896774504791091
18125	CTLA4	0.56916996186636	0,832636774559258	0,0569988799888357	-0.140579286231976	0.254577046209648	0.0998714172776872
25700	LOC442125	0.959052580934653	0,989466116088806	-0,00330018505789346	-0.130218378823124	0.123618008707337	0.0641543553729091
13515	ZNF529	0.348164079716776	0,68297773011888	0,0673548627804492	-0.0741668642904699	0.208876589851368	0.0715361202530986
17625	FLJ39739	0.54504697887494	0,819967128786896	0,0307200152865096	-0.06943724426648	0.130877274839499	0.0506272917374237
14947	CA5B	0.416000540298463	0,737957739078995	-0,0576255197941236	-0.197337545483095	0.0820865058948479	0.0706213560090449
19712	LOC442373	0.646911814661625	0,870153270661479	0,0244914883991115	-0.0810409121344314	0.130023888932654	0.0533443072764549
13791	RABL6	0.360375275724235	0,692868569054317	0,0406943521771626	-0.0470147942621722	0.128403498616497	0.0443350443556747
20563	CPQ	0.690023988731362	0,889690611738764	-0,0307213622549757	-0.182773647369774	0.121330922859823	0.0768590857238469
16481	C1orf20	0.488298072493292	0,78556958455052	-0,043284449981165	-0.16649585407225	0.0799269541099204	0.0622806547237522
11197	LOC442651	0.249923616634076	0,591830373765519	0,057123728712897	-0.0406618985615093	0.154909355987303	0.0494284837848338
18291	LOC400740	0.578061348587376	0,837928710502246	0,0339030206762271	-0.0863786173239827	0.154184658676437	0.0607997224052446
218	LINC00853	5.06697336667173e-05	0,006143217760849	0,288814101104413	0.152514261737235	0.425113940471591	0.0688965708746783
14687	TMOD4	0.403931051506944	0,729232098502527	0,055703285508925	-0.0759022890098407	0.187308860027691	0.0665237232445216
331	LEF1-AS1	0.000156934233017083	0,0125713328956132	0,2847993719366	0.14009307778265	0.429505666090551	0.0731458488687734
18747	LOC283692	0.598807280508353	0,846919401945494	-0,0354921272151575	-0.168624565926093	0.0976403114957784	0.0672955195101685
151	SPEF2	1.76321795763032e-05	0,00309614067195814	0,22993063433208	0.127900109485308	0.331961159178851	0.0515741861408166
18799	LOC389526	0.601974603302098	0,848920961564803	-0,0232665251381771	-0.111302964144753	0.0647699138683984	0.0445004835495897
12710	OFD1	0.313771513496478	0,654449801672948	0,0730189526460074	-0.0698297859080556	0.21586769120007	0.0722068953701084
16468	LOC440687	0.487537469130259	0,78491935820228	0,0536382228305248	-0.0987785587064335	0.206055004367483	0.077043330648122
14387	LOC392533	0.389228448909603	0,717341511283668	0,0497858123281021	-0.0642231763644669	0.163794801020671	0.0576290361476353
8299	LOC441749	0.142915555748522	0,456534117556039	-0,0631140025533908	-0.147827359856313	0.0215993547495315	0.0428207388398302
19438	OR4K17	0.633857427709023	0,864632662604421	-0,0280156879720279	-0.14410495086336	0.0880735749193046	0.0586805689993195
115	LOC100128288	9.1782688239238e-06	0,00211618954666382	0,239770713863998	0.137049976111589	0.342491451616406	0.0519230735833301
24431	C1orf143	0.89258733673565	0,968724859996194	0,00683804372449007	-0.0931500017139509	0.106826089162931	0.0505417577243968
1918	CREBBP	0.00715369884631909	0,0988695793922331	-0,180234108694875	-0.310713747675294	-0.0497544697144571	0.0659545875949256
9477	LOC390358	0.183422625663362	0,513184649094023	-0,0846428296899507	-0.209849871121434	0.0405642117415324	0.0632894055051267
14393	LOC283202	0.389595487864675	0,717718638277764	0,0471806719671265	-0.0609464778680247	0.155307821802278	0.0546558959767078
230	FLJ10038	5.62107537023273e-05	0,00648012232355308	0,225315263149139	0.118298609085668	0.332331917212609	0.0540945647895628
23306	CXCL5	0.832752474805896	0,947310176187234	0,0320385021550762	-0.267506523074388	0.331583527384541	0.151413421737669
16699	NOP14	0.498108457308249	0,790849792034652	-0,0519471314742813	-0.203217436408996	0.0993231734604333	0.0764638119425287
23907	TSHZ3	0.864162644093842	0,958422662249848	0,0131815629627528	-0.138948135662583	0.165311261588088	0.0768982165507074
15807	DKFZp547E087	0.456266327833093	0,765350900391881	-0,0292142034599791	-0.106559477234687	0.0481310703147285	0.0390963346778805
26325	C10orf127	0.990711255687148	0,997781658833278	0,000690975727332665	-0.116501830768069	0.117883782222734	0.0592383860186503
16166	CBFA2T3	0.47295681242019	0,775715011821078	-0,0551890291756818	-0.206879635797049	0.0965015774456859	0.076676265200564
1397	FN3KRP	0.00362279743454232	0,0687564269020816	-0,184338615963831	-0.307419144642916	-0.0612580872847448	0.0622145000816011
11443	PRSS23	0.260023148629498	0,602500413711272	0,086231624641556	-0.0645688925154547	0.237032141798567	0.0762263445539176
25266	LOC392591	0.93679330452807	0,983102765359051	0,00475677523948637	-0.113682132047203	0.123195682526176	0.0598682625605635
130	ATP2A1-AS1	1.17292305630644e-05	0,00239231191061272	-0,280364382840467	-0.402044033684864	-0.15868473199607	0.0615063871485815
11987	BNIP3L	0.282313690815679	0,624472137480415	-0,122082018055305	-0.345792767112229	0.101628731001619	0.113080863113176
25943	CCNE1	0.970648401470309	0,991993214914499	-0,00278125563165263	-0.152031525503367	0.146469014240062	0.0754427286490084
1008	GOLGA2P5	0.00174614330477156	0,0459168558859442	0,123519350258571	0.0470699918272376	0.199968708689905	0.0386434691775316
8572	TICRR	0.151756127623106	0,46941364021543	0,08003076317767	-0.0297811312929028	0.189842657648243	0.0555074973338258
9119	METTL1	0.170955152327414	0,497077595064951	0,0857383045045144	-0.0374654288577083	0.208942037866737	0.0622767773390304
14002	TGFBR2	0.37097574133272	0,702501198502863	0,0611019778193497	-0.0735459116020512	0.195749867240751	0.0680615465118539
1987	EHD4	0.00769485026493032	0,102536337161709	0,172537118327155	0.0464527463555617	0.298621490298749	0.0637328767962
1010	ZNF506	0.00174904863076763	0,0459168558859442	0,179151083718259	0.0682518283444796	0.290050339092038	0.05605713435381
19918	LOC388180	0.656693177598078	0,874080841515215	-0,0281727039077127	-0.153277230369597	0.0969318225541716	0.0632375864428192
322	LOC283713	0.000139436716564399	0,0114818774525001	0,286713213109913	0.142219354525949	0.431207071693877	0.0730384673606819
18433	LOC440869	0.583925654889463	0,839934155243189	-0,0354437894904926	-0.163159366948322	0.0922717879673369	0.0645574152910023
19859	PVALB	0.653845570899572	0,87299034757048	0,0427914830284572	-0.14555750899025	0.231140475047165	0.0952062727149184
18755	LOC442491	0.599202226276953	0,847105538143846	-0,0329634324945976	-0.156744499285678	0.090817634296483	0.0625686066888249
45	LOC100505564	3.41082928357002e-07	0,000200973641008576	0,40071829819981	0.253242974317873	0.548193622081747	0.0745455324912494
14092	LRRN3	0.375632508083256	0,706773903413239	0,107044742523726	-0.131162096802971	0.345251581850422	0.120408317901928
13355	VTLGL1	0.339900265947653	0,674807970227086	-0,0590981501933021	-0.181155608418908	0.062959308032304	0.0616973604698803
10824	TRIM10	0.234591156306003	0,57462073423499	0,0802060600661521	-0.0526708982066704	0.213083018338975	0.0671663797680141
21093	BCL2L11	0.71584052446615	0,899696363001387	0,0311605360831217	-0.137817371063645	0.200138443229888	0.0854146153806509
24753	FCER1A	0.90933160492824	0,973953097945819	0,0152045952666281	-0.248413536601683	0.27882272713494	0.133253167358384
17565	INCA1	0.54145465951099	0,817222554715078	-0,0358719424794292	-0.151787331550889	0.080043446592031	0.0585926796077421
5438	SNRPC	0.0622469791263906	0,303508394912881	0,123701447181028	-0.00642310934942197	0.253826003711478	0.0657751012265323
15336	CD320	0.435310402712912	0,752342319278947	0,0783426362624429	-0.119711480886076	0.276396753410961	0.100112000003066
7938	TMED3	0.131160998588602	0,438008602431865	0,0819296895233361	-0.0247681298076312	0.188627508854303	0.053933400845077
19815	EMC7	0.652020116414213	0,872413029404392	-0,0220762778361717	-0.118700337148909	0.0745477814765659	0.0488413367289868
24289	LOC441496	0.885056374909856	0,966015241739066	-0,00834223290167372	-0.122281781570467	0.105597315767119	0.0575939357429551
22726	MGC34800	0.800760337432521	0,934255853352042	-0,0142363456285406	-0.125610473488734	0.0971377822316524	0.0562971719508355
25524	TMEM43	0.950219064941455	0,987003328840487	0,00490160720620649	-0.150121073323014	0.159924287735427	0.0783605552717621
13983	ALYREF	0.370277323926704	0,70213139125485	0,0761714938095298	-0.0914388660623382	0.243781853681398	0.084723350312497
12081	LOC440161	0.286561170955251	0,628935472881258	-0,072030431204605	-0.205197965273846	0.0611371028646364	0.0673132594418669
3879	PLCB1	0.030782278666112	0,210401144066612	0,125870176428995	0.0118319712404885	0.239908381617502	0.0576438044437127
8796	SLC46A2	0.159400024632659	0,480377698940103	0,174656856108419	-0.069501745299939	0.418815457516777	0.123416802724744
19797	FLJ40176	0.651142918435391	0,87210458566017	-0,0245166078339271	-0.131532442635623	0.0824992269677689	0.0540941506707556
15632	LOC388438	0.448395086068664	0,760524024273024	-0,0480661555472625	-0.17312126742561	0.076988956331085	0.0632126084577189
16112	OR2W3	0.470850118386433	0,774837498668131	-0,0635347601986683	-0.237334248160945	0.110264727763609	0.0878518184318512
18006	C12orf28	0.563497762588271	0,829775551918224	-0,0269744829393018	-0.119119443780075	0.0651704779014712	0.0465772509695234
22788	LOC442682	0.803871487445501	0,935345466456795	0,0113772086900119	-0.0790716026863069	0.101826020066331	0.0457198847221795
15270	C2orf15	0.432249095022291	0,750482648499504	0,0553626763537099	-0.083665904482418	0.194391257189838	0.0702758896683545
22885	LOC387981	0.808458846083954	0,936695927634522	-0,0146833273251218	-0.134269639087832	0.104902984437589	0.0604482502859428
444	ZNF37BP	0.000314465293124632	0,018779385691891	0,173569851949487	0.0808164079628323	0.266323295936141	0.046884825816133
23966	LOC390342	0.866821053560648	0,958978865388656	-0,0125549568576737	-0.160373693785571	0.135263780070223	0.0747191202325856
25118	C1orf177	0.929170018717486	0,980812247945884	-0,00510976280111182	-0.118613587305474	0.10839406170325	0.0573736867616217
17626	LOC157381	0.54534952467098	0,820333073934383	0,02772084939919	-0.0627262969275312	0.118167995725911	0.0457190430762308
24241	RRBP1	0.882635369975538	0,965404822924102	-0,0147043277690596	-0.211365937010192	0.181957281472072	0.0994081178842
6524	ZFP2	0.0899409091650482	0,365540037785293	0,123030586939171	-0.0194383542765676	0.265499528154909	0.0720149161692568
21550	SRPK2	0.737691306846593	0,907582909351852	0,019210631076339	-0.0940247038950838	0.132445966047762	0.0572379712081689
18072	LOC441941	0.566720981714836	0,831446481440752	-0,0325348413304063	-0.144599914536904	0.0795302318760913	0.0566464296259965
4917	MRPL16	0.0506620811041077	0,273196070871551	0,127974555308596	-0.000374330029254022	0.256323440646445	0.0648775384946971
23625	LOC387883	0.850569768228338	0,954547922306329	-0,00986058231743551	-0.113202534240505	0.0934813696056336	0.0522370836829457
11231	IGK	0.251284348464661	0,593203270063598	0,151145397297363	-0.108336473566856	0.410627268161582	0.131162378398194
26324	CCDC58	0.990699686418486	0,997781658833278	-0,00104622993896407	-0.178271112942376	0.176178653064448	0.0895832802833182
2321	SAR1B	0.0110685838543618	0,126432377209375	0,303507374747452	0.070539181606176	0.536475567888728	0.117760297479623
10522	SNRNP25	0.222419879061626	0,560488794270957	0,126176915374417	-0.0774325936098804	0.329786424358715	0.102920128384782
12325	LOC285771	0.29744930324394	0,639891531418249	-0,0570713290856243	-0.165001189590226	0.0508585314189771	0.0545561705595088
11024	CLPTM1L	0.242755054894503	0,583798229889005	0,103062789182766	-0.0706914988400225	0.276817077205554	0.0878289708566159
24979	C6orf215	0.921902079105653	0,978478652068101	0,00502393479621756	-0.0961587811699691	0.106206650762404	0.0511456373993022
18200	STARD5	0.572557757301078	0,834141150265829	-0,050314976334305	-0.226267295420944	0.125637342752334	0.0889400272135304
7768	FANCA	0.126101122934853	0,430428845857059	-0,0719899044019806	-0.164498988597891	0.0205191797939297	0.0467613073166242
6917	LOC440784	0.100772443188412	0,386241832561609	0,0910059926870265	-0.017922334291922	0.199934319665975	0.0550608734009446
11865	LOC339926	0.277321772611452	0,61965007824339	-0,0683306401486435	-0.192245091013874	0.0555838107165875	0.062636029404515
20173	LOC348761	0.669771323667168	0,880284104585795	0,0260943964612817	-0.0946814616368984	0.146870254559462	0.0610495397943597
6593	PPP1R12B	0.0920937058276738	0,370241437122624	0,0974909114551657	-0.0161657985856177	0.211147621495949	0.0574509670375537
2599	COX5A	0.0137673413778918	0,140355231800076	0,186428713329892	0.0387302292291391	0.334127197430644	0.0746583350734344
8643	LOC388002	0.154011740412482	0,472477299205941	-0,0746784977751057	-0.177715357348644	0.0283583617984326	0.0520828662107875
16140	LOC339553	0.472027300378571	0,775452532189455	-0,0419390496108096	-0.15696905217111	0.0730909529494907	0.058145136200495
8501	LOC441016	0.149297378724929	0,465665215491295	0,0680129547824395	-0.024744042645961	0.16076995221084	0.0468866220027774
8026	PAPSS2	0.134550644805255	0,444506646774399	0,104522706865686	-0.0328043347600834	0.241849748491455	0.0694157990230037
311	RPARP-AS1	0.00013172480924294	0,0112175168900986	0,226694545830877	0.112891719337889	0.340497372323864	0.0575248256903
9053	DHRS7	0.167958058178583	0,491921873685687	-0,0736016860956073	-0.178619541959416	0.031416169768201	0.0530842162633535
11356	ALG8	0.256233906831008	0,598147139091683	0,0923626121737079	-0.0678728186755561	0.252598043022972	0.0809954859037007
2621	HYMAI	0.0140113025759228	0,141589565391686	0,19445443636064	0.039993015225286	0.348915857495994	0.078076850993106
6558	BMT2	0.0908816934667186	0,367412818862403	0,097766459784256	-0.0157814728583797	0.211314392426892	0.0573959824553572
2994	SLCO3A1	0.0181058155376881	0,160345924843621	-0,174553737110547	-0.318820185105667	-0.0302872891154278	0.0729235163099345
13029	LOC442329	0.327560774510563	0,666605548893885	0,0561520038313607	-0.0568872146257025	0.169191222288424	0.0571388386237578
22862	BCRL5	0.807350432832438	0,936340642030504	0,0144555606912703	-0.102584745048393	0.131495866430934	0.0591613002408905
4019	ZNF559	0.0332065015719387	0,219051726027388	0,161245342616192	0.013041575080467	0.309449110151916	0.0749137447360647
830	MBNL1-AS1	0.0011859954733486	0,0378875541877569	0,234735600174969	0.0946607831896581	0.374810417160281	0.0708047390297223
20754	LOC401642	0.698285712926871	0,892119383167389	0,0215088898088162	-0.088021296297329	0.131039075914961	0.0553650999518048
19239	LOC440114	0.623787156169687	0,859641064370394	-0,0321615815615922	-0.161572585702887	0.0972494225797025	0.065414416188454
18888	ITGB7	0.606290425579652	0,851111321169233	-0,039001623830868	-0.188350431602256	0.11034718394052	0.0754925373899445
22371	LOC440960	0.780826268759213	0,925466385774017	-0,016701155272953	-0.13520256547114	0.101800254925234	0.0598998564075692
24653	LOC399986	0.90422473892773	0,972504792077896	-0,00703601414167111	-0.122492780222065	0.108420751938723	0.058360855773206
10614	SUV39H1	0.226172224111713	0,565004383109297	0,0965997351675147	-0.0605562906144925	0.253755760949522	0.0794389143739533
4945	C20orf194	0.0515137798660764	0,276118416270602	0,124426988722686	-0.000829341801908856	0.249683319247281	0.0633143200575773
16527	LOC254312	0.491152314589618	0,787949487156633	-0,0386054825109663	-0.14922413367576	0.0720131686538271	0.0559152950980789
20282	LOC389029	0.674943550471134	0,882365064625881	-0,0282886245373992	-0.161435033414972	0.104857784340173	0.0673025811221285
12811	ZD77D08	0.317757727314011	0,657610447295453	-0,0524238644898257	-0.155833507987888	0.0509857790082364	0.0522713002852233
7125	FBXO22	0.107212816580237	0,398788135492764	0,0825749163573768	-0.0181384957530915	0.183288328467845	0.0509084146226109
16288	LOC389907	0.477731338630188	0,777593591846549	-0,0416693888155884	-0.157448297517804	0.0741095198866276	0.0585236917829853
21003	SESN1	0.710640401113467	0,897131816526335	0,0284007252880278	-0.122715144461533	0.179516595037589	0.0763857483532473
12785	LOC392563	0.316549557665006	0,656496794797624	0,0608425499865331	-0.0588731230257037	0.18055822299877	0.0605136395522677
9831	NAPSA	0.196829951308818	0,530784679046559	-0,0779533456599014	-0.196831770232715	0.0409250789129119	0.0600904288814828
17877	LOC441053	0.557654528915122	0,827014031125788	-0,039023550130365	-0.170353348057324	0.0923062477965945	0.0663843242430909
10056	CPNE2	0.205651094926961	0,542224372286853	-0,0922173070550868	-0.235646162767396	0.0512115486572226	0.0725001318338805
16516	C1orf112	0.490374029095486	0,787208918833103	0,0687442665779053	-0.127879010701557	0.265367543857368	0.0993887419206906
13888	HINT2	0.364879265733845	0,696610178658462	0,0825798558758248	-0.0970892810224471	0.262248992774097	0.0908187968656178
17806	TGM3	0.554410153858391	0,825528405742586	0,0488459071851073	-0.114193580175315	0.21188539454553	0.082412874794653
11919	C17orf66	0.27974514888689	0,622206270246884	0,0496934552763653	-0.0408808887094039	0.140267799262134	0.0457833386951573
15689	LOC389438	0.450989023651463	0,762167042078538	-0,0470983416715514	-0.170340306022318	0.0761436226792152	0.0622961022628458
10442	DOCK5	0.21983990128516	0,558231658932774	0,0896031195525159	-0.0541777495325736	0.233383988637605	0.0726780668512597
22311	LOC442743	0.777373348286791	0,923851657470498	-0,0180988596095975	-0.144472526857567	0.108274807638372	0.0638791091953364
16609	LOC137829	0.493786613008435	0,788292615083308	0,0362634800155685	-0.0682801435633033	0.14080710359444	0.0528445022740936
17404	LOC439959	0.533341312766181	0,812535777041289	0,0336685625260615	-0.0729757219242169	0.14031284697634	0.0539063401403926
15347	LOC153095	0.43554719164003	0,752342319278947	-0,0412992589439692	-0.145759848211262	0.0631613303233237	0.0528025302559366
2042	FAM113B	0.00820898260052424	0,106592151641969	0,17130525009606	0.0450592208863648	0.297551279305755	0.063814590974397
16822	LOC442440	0.504434953465188	0,795095279463171	-0,0343923008673389	-0.136036934999116	0.067252333264438	0.0513791268720826
26514	SOX8	0.999915495460764	0,9999193000829	7,79777913419954e-06	-0.14536929713203	0.145384892690299	0.073484923897231
21751	LOC440900	0.748221707611079	0,912056592236803	0,0180534995251549	-0.0929803836724451	0.129087382722755	0.0561251857576022
21202	VCPKMT	0.720750611489294	0,901310286386045	0,0194683265378739	-0.0880455599837358	0.126982213059484	0.0543459048604862
14179	LOC441529	0.379634249291375	0,709876070615118	-0,0482118590200893	-0.156404372451493	0.0599806544113149	0.0546889358369363
21988	FAM92A3	0.76123944458771	0,917861611484505	-0,0155054984502394	-0.116247198614925	0.0852362017144459	0.0509227136118197
23561	OR1S2	0.846630379184447	0,95274361203706	0,0126096630332854	-0.116107605917244	0.141326931983814	0.0650637483082807
3037	ZNF223	0.0186004110908413	0,162368698840451	0,197306587812404	0.0335271115166641	0.361086064108143	0.0827869229253424
20459	LOC440191	0.684814689741064	0,887477704842445	-0,023806225822588	-0.139576446652304	0.0919639950071275	0.0585193002545268
105	C8orf88	7.0704329139815e-06	0,00178545265442114	0,212151203559368	0.122482001469817	0.301820405648918	0.0453258093752843
20993	AMH	0.710214448405729	0,896991502273004	-0,0200571236205499	-0.126613618442238	0.0864993712011383	0.0538619644140798
10496	LOC392395	0.221590401108083	0,559781772616313	-0,0727277522281924	-0.189875660681486	0.0444201562251017	0.0592156910459007
10893	LOC100129550	0.23737106070744	0,577753030082842	0,0740505739872269	-0.0493626666964563	0.19746381467091	0.062382678681899
3378	FOXO3B	0.0228723898212752	0,179532686829814	0,133667827731938	0.0188356249846052	0.248500030479271	0.0580451527456621
16529	LOC388648	0.491221830333057	0,787993637321133	0,0486579926226928	-0.0907871366106774	0.188103121856063	0.0704864457211464
18948	LOC391030	0.609376885232577	0,852735281398658	-0,0353444410485715	-0.171858840287655	0.101169958190512	0.0690050261706656
8381	ATP5G1	0.145582059913955	0,460552720863104	0,13755502009393	-0.0483164710323601	0.323426511220221	0.0939539505066238
18751	DKFZp434O0320	0.598973460179951	0,846983163387093	-0,0250369976812377	-0.118994571718538	0.0689205763560626	0.0474934870718016
11460	DNAJB11	0.260855030468688	0,603540238470966	0,15308290227511	-0.115095967964328	0.421261772514547	0.135558520291198
5541	LOC286437	0.0651258828900674	0,311584451013774	0,0964121687089589	-0.006128339354031	0.198952676771949	0.0518319714394949
348	IL4	0.000169751892788798	0,0129338259692384	0,29900344277086	0.146244225496875	0.451762660044846	0.0772164243812889
12497	CD200	0.304376403187903	0,645732427950163	0,0803083580059599	-0.0737672596589831	0.234383975670903	0.0778818358245903
8667	LOC388204	0.154932903601254	0,473946226545917	0,0894584642396359	-0.0342491721514532	0.213166100630725	0.0625314892367365
11381	LOC441221	0.257208213352105	0,599233439682899	-0,0547494119126404	-0.149927242081026	0.0404284182557455	0.0481102997064381
11880	NDUFS2	0.277823877720627	0,62003426277669	0,0835924473822807	-0.068157798210463	0.235342692975024	0.0767064113888308
6493	LOC387941	0.089043465887764	0,363604462539833	-0,111757183768064	-0.240805613474462	0.017291245938334	0.0652311427864661
17798	C1QTNF3	0.554007968271297	0,825346740010869	0,0293617476634994	-0.068543295583399	0.127266790910398	0.0494888459323651
15451	LOC132706	0.441359303250873	0,75740352894291	-0,0481736906261571	-0.171582273515364	0.0752348922630494	0.0623803242692396
15500	AGO4	0.443201747347135	0,758098523113527	0,0379196447440154	-0.0596145876259442	0.135453877113975	0.0493014091900863
26461	OR2G6	0.996989349378874	0,999014358867063	-0,000220828702880513	-0.115778615205918	0.115336957800157	0.0584119193749002
21930	SPP1	0.758202928001455	0,916654492455331	0,0175943143076755	-0.0952373560752136	0.130425984690565	0.0570339276372987
8056	SLC26A11	0.135375182216184	0,445560667906526	0,110251233153537	-0.0349112645761819	0.255413730883257	0.073376449742092
22889	DKFZP547L112	0.808848186281483	0,93698325218461	-0,0158301608757043	-0.145024557401993	0.113364235650584	0.0653049258033694
2092	ITGB2-AS1	0.00869900542009675	0,110235462527126	0,166194688740241	0.0427709839130447	0.289618393567438	0.0623879680762854
1368	SPACA6	0.00345360929953697	0,0669389258605429	0,153269880778066	0.051472879933228	0.255066881622905	0.0514561448942176
25956	LOC401286	0.971438002232094	0,992266702741786	-0,00193930549699694	-0.108886374422862	0.105007763428868	0.054059391033034
16923	EBP	0.509342610632678	0,797975925944185	0,0442780379413275	-0.0881063185914777	0.176662394474133	0.0669173804232484
1634	DCTPP1	0.00516113399998242	0,0836980912876721	0,176065916003734	0.053629187452614	0.298502644554853	0.0618890732773475
6386	GEMIN6	0.0864171487691488	0,358808440277792	0,134630928062094	-0.0195336312452385	0.288795487369427	0.07792679386854
18594	C21orf47	0.591320978674048	0,843065027649219	0,0241889098797511	-0.0647165957450635	0.113094415504566	0.0449397776099226
24599	LOC440371	0.901537511894758	0,971649354709965	-0,00772600369263762	-0.131027862648839	0.115575855263564	0.0623263776685065
12718	KRTAP10-5	0.313966645206561	0,654570341064001	0,0484081825728248	-0.0463322568492397	0.143148621994889	0.0478892083046156
25380	LOC340171	0.942375575620204	0,984444448862013	0,00439869959723872	-0.115755890018486	0.124553289212964	0.0607355022413267
1610	MIR646HG	0.00501207592313273	0,0825068950610227	0,165206440329703	0.0507203163720002	0.279692564287406	0.0578702175295338
26027	LOC348817	0.975565308994011	0,993802436747147	-0,00233250261680261	-0.15269921299119	0.148034207757584	0.0760070647669149
24701	LOC341371	0.906899308118816	0,973331451748281	-0,0079204694387978	-0.141642382627532	0.125801443749936	0.067593485893159
10714	LOC147151	0.230408844122566	0,570171763835034	-0,0608660429534906	-0.160798671493693	0.0390665855867117	0.0505137457012361
25087	LOC339875	0.92737424436068	0,98016215925473	0,00623444677974169	-0.128818598960265	0.141287492519749	0.0682663441194649
1832	ZC3H6	0.00655459569908801	0,094866323668842	0,171545904280577	0.0487210845641024	0.294370723997051	0.0620852448253393
17807	DONSON	0.554418044400986	0,825528405742586	0,0695738432669774	-0.162656668746302	0.301804355280256	0.117387415894773
10031	LOC392473	0.20452622026506	0,540625334495869	-0,072060550142576	-0.183859199825016	0.0397380995398636	0.0565117583945911
810	BACH2	0.00112064117155537	0,0366837045231982	0,359660621084139	0.146144024169378	0.573177217998899	0.107927943426471
17860	PCDHB18	0.556986975068339	0,826854874251823	0,0258348454782063	-0.0609623844123083	0.112632075368721	0.0438740905979206
3058	TEX264	0.0188032570209784	0,163037396962473	0,117950946546758	0.0198709175796918	0.216030975513824	0.0495772973650856
22636	APBB1	0.795280524967616	0,931398423450678	0,0187256691536713	-0.123761620591992	0.161212958899335	0.0720241909475569
25953	LOC441544	0.971257357780157	0,992266702741786	0,00147910391191539	-0.0795763130526888	0.0825345208765196	0.040971730455489
300	SNX29P2	0.00011998870995611	0,0106050021482875	0,233838715493251	0.117189762848813	0.350487668137689	0.0589634798590952
25609	CBR1	0.954298468128859	0,987925925911034	0,00476365613899793	-0.159361184490406	0.168888496768402	0.0829614969996948
8313	OR5D13	0.143355879382971	0,457245415835375	0,074733273762247	-0.0256872023638989	0.175153749888393	0.0507603419256854
23189	LOC441119	0.825797887789762	0,944228231813054	-0,0114291048638277	-0.113953786209368	0.0910955764817123	0.0518239713819338
25751	LOC439962	0.961536185995217	0,990063763413583	0,00239245502727673	-0.0955624690539914	0.100347379108545	0.0495140595970062
14812	CCL4L2	0.409840418880452	0,73349244845435	0,0411998713376199	-0.0573767748148795	0.139776517490119	0.049828326429189
18575	PPP1R13B	0.590225394441041	0,842520933168464	0,0319519756002796	-0.0851400008518927	0.149043952052452	0.0591874186495623
8623	LOC401175	0.153304898951323	0,471383698832489	0,0799998925379628	-0.0301881356965235	0.190187920772449	0.0556976246783931
16092	KIAA0101	0.469914238147721	0,774229297035314	0,0917125722705896	-0.15863789848857	0.342063043029749	0.126546656490932
7036	LOC338829	0.104564992768947	0,393893091551485	-0,110940025339396	-0.245216432211788	0.0233363815329969	0.0678737702541173
17315	INTS7	0.529074024447837	0,810085993327336	-0,0368630540063744	-0.152416969051455	0.0786908610387064	0.0584099624380563
22865	LOC440755	0.807532785334214	0,936349942045987	0,0157578180983842	-0.111949622863158	0.143465259059927	0.0645533024710922
24764	LOC442126	0.909743856876141	0,974032174934525	-0,00597353021874503	-0.110018065297636	0.0980710048601464	0.0525922240148434
11512	TNFRSF17	0.26267708958341	0,604963789173182	0,193624611364459	-0.146881807463336	0.534131030192254	0.172118505252629
18345	MRPL28	0.580325690097887	0,838629921084703	0,0355158929634987	-0.0912430597304292	0.162274845657427	0.0640738625138852
18762	GPR123	0.599471178528423	0,847189974346079	-0,0329477645309141	-0.156761257169982	0.0908657281081538	0.0625849972417735
807	HIST2H4B	0.0011147233325419	0,0366256371280651	-0,164355744661332	-0.261880570651514	-0.0668309186711499	0.0492966544720027
12854	HRASLS2	0.319820994487118	0,659720994929667	0,0901284189270385	-0.0884185447649063	0.268675382618983	0.0902515629921053
4918	RALY-AS1	0.0508378442209079	0,274088133289421	-0,13322301397353	-0.266938813705077	0.000492785758017034	0.067590395675017
848	IGSF11-AS1	0.00123195193878854	0,0385156900209715	0,216897821604566	0.0870150677470736	0.346780575462058	0.0656528752938206
16273	OR7E47P	0.47698352459657	0,777190324751309	-0,0379089229580942	-0.143060304512704	0.0672424585965157	0.0531517105631459
19334	LOC283761	0.628477390683627	0,861905348814336	0,0308253184908798	-0.0949071246898787	0.156557761671638	0.0635549845331337
18301	LOC401891	0.578520134170912	0,838176130131781	0,0293683157426759	-0.0749510389550709	0.133687670440423	0.0527311392874962
9550	LOC121792	0.186317133347606	0,517203572300111	0,0756891944896647	-0.0370185627108659	0.188396951690195	0.0569712922490964
20516	LOC442481	0.688063241753395	0,889257011848863	0,0246903346513082	-0.0967011592125022	0.146081828515119	0.0613607301329298
1052	DAB1-AS1	0.00194610312994393	0,0490503084510107	0,189891842924232	0.0711034003081518	0.308680285540312	0.0600449449815142
4235	FAM66E	0.0371204018934294	0,232407899930173	0,0932974810170242	0.00565666493991226	0.180938297094136	0.0443005048605026
18849	LOC402160	0.604269608015492	0,85001132449796	-0,0268582803781335	-0.12913160886765	0.0754150481113829	0.0516969180417393
22083	CYCSP52	0.766212310547111	0,919845669918998	-0,014919766411938	-0.113982458709871	0.0841429258859947	0.0500740120650832
3124	LINC00938	0.0196735927597763	0,166959146767243	0,109229652387248	0.0177298231769104	0.200729481597585	0.046251151120058
25315	ATAD3A	0.938968930947274	0,983443938818333	0,00598787000866712	-0.14842995116372	0.160405691181054	0.078054812170811
22399	PALD1	0.782094063414758	0,925805100311092	0,022599846748295	-0.138712771820624	0.183912465317215	0.08153998060316
6942	HSP90B1	0.101657179466713	0,38823206618827	0,224455434885147	-0.0449077839745601	0.493818653744853	0.136157182468905
16549	LOC390146	0.491976974685524	0,788118793885878	-0,0413520402606174	-0.160066760509305	0.0773626799880704	0.0600076799463265
7136	EP400NL	0.107420904363934	0,399100882992559	0,0744403860578177	-0.0164059823692574	0.165286754484893	0.0459208410670389
26393	NLRP12	0.993536312611427	0,998108639164244	0,000736475078820576	-0.178769124816526	0.180242074974167	0.090736132507648
943	STAP1	0.00153964083730988	0,0432761877646684	0,307918283090206	0.119637993928189	0.496198572252224	0.095171544931986
515	LOC100289090	0.000416049714184133	0,0214205013040627	0,184296870340815	0.0836602478142555	0.284933492867374	0.0508695991769377
8787	CCR3	0.159120429345105	0,480049462308007	0,157002643025907	-0.0623283337211445	0.376333619772958	0.110866984543964
1198	IRF4	0.00260138740896573	0,0575757822610403	0,240852580055116	0.0856694556527633	0.396035704457469	0.0784416561206553
13495	C21orf124	0.347362590312243	0,682498635207789	-0,051363219674528	-0.159104452829426	0.0563780134803702	0.0544608235831069
22417	LOC152742	0.783293812755583	0,926484272466954	-0,0189871251303825	-0.155282859921043	0.117308609660278	0.0688944961015292
20358	TLE2	0.679050655034153	0,884420282848539	0,0231502892448804	-0.0872908892821797	0.133591467771941	0.055825586583229
609	MLST8	0.000601295536261647	0,0261795585286988	0,23055753950533	0.100865924481475	0.360249154529186	0.0655562588175305
22858	LOC441754	0.807228039946637	0,936335941720069	0,014339148008711	-0.101683407675605	0.130361703693027	0.0586468499734027
16553	LOC441169	0.49207666267695	0,788118793885878	-0,0478839569198838	-0.185382419341807	0.0896145055020396	0.069502448465046
338	HCG4	0.000162687770104383	0,0127351384070488	0,246324806587067	0.120852871271637	0.371796741902497	0.0634233035371007
21177	LOC441296	0.719145920821006	0,90037471803344	-0,0236994502948184	-0.153798763527127	0.10639986293749	0.0657623412945501
556	BOP1	0.000492100406029911	0,0234677019170559	0,15313328957577	0.0683901304540483	0.237876448697492	0.04283580300374
12779	C8orf50	0.316285061439261	0,656209509823343	-0,0557689954150771	-0.165441596801936	0.0539036059717818	0.0554370877437705
8875	OR10V2P	0.161785918952221	0,483314522406492	-0,0768366439155319	-0.184868150745185	0.0311948629141216	0.054607550541104
16870	JAML	0.506878955563507	0,796674303898422	-0,0537008832153411	-0.213326686312026	0.105924919881344	0.0806873324835811
1038	FBXL4	0.00188895610996218	0,0482520917684461	0,192938214805702	0.0725995649681035	0.3132768646433	0.0608285406350648
22805	FLJ36116	0.805051603290414	0,936020314020843	-0,0116011183318033	-0.104400035453745	0.0811977987901382	0.0469078114858355
19403	LOC150837	0.632421619570769	0,864225666732421	0,0192600855719207	-0.0602116091203067	0.098731780264148	0.0401711936808954
21971	LOC401284	0.760413066506065	0,917653881290115	-0,0151703857975166	-0.113384036281219	0.0830432646861854	0.0496448401027295
10624	LOC440336	0.226612767818551	0,56548023584172	-0,0693128450976429	-0.182184054102813	0.0435583639075272	0.0570539135412067
14409	LOC441591	0.390568583419742	0,718712331832498	-0,0490791591026616	-0.161789013774464	0.0636306955691408	0.0569723524746903
617	H2AFX	0.000623972837580154	0,0268146511968197	0,283620018812956	0.123589606570148	0.443650431055764	0.0808918535075372
16626	GSTZ1	0.494525453529584	0,788572463716808	0,0457102452615119	-0.0862934316324863	0.17771392215551	0.0667249552389094
20852	SGO1	0.703632139515241	0,894725022983245	0,0188662761808849	-0.0790296494642722	0.116762201826042	0.0494842371852272
4461	PAN3-AS1	0.0414554616824648	0,246400261490821	0,145702317127118	0.00572949279322146	0.285675141461015	0.0707531839877684
4661	PSEN2	0.0450518756232693	0,256262058395474	0,127575497162291	0.00285618001363112	0.252294814310952	0.0630428716076928
15781	C3orf62	0.455377041888709	0,76501653806013	0,063512071480722	-0.104305340813394	0.231329483774838	0.0848280107578095
14413	MMACHC	0.39080047968023	0,718930578702316	0,06881300741745	-0.0892930343794249	0.226919049214325	0.0799191265737937
18461	LOC442428	0.585313046526896	0,840397974367173	-0,0286294442750733	-0.13217287662521	0.0749139880750631	0.0523389276072508
22373	LOC148915	0.780917980530968	0,925492345853422	0,0193592723387257	-0.118061573531469	0.15678011820892	0.0694632150053291
3200	ZNF585A	0.020521861619427	0,170042862762221	0,121975251575059	0.0190849871056717	0.224865516044447	0.05200876561001
5942	ABCB1	0.0752245247481193	0,335674566424837	0,170981542472004	-0.0176290886901067	0.359592173634114	0.0953385255471355
17965	LOC341651	0.561915090105403	0,8291871822467	-0,0359122314900079	-0.158091881368129	0.0862674183881136	0.0617591256626121
23209	OR10D4P	0.827132153251513	0,944880456239028	0,0123410636746094	-0.0992328436915424	0.123914971040761	0.0563981560969321
17428	LOC402695	0.534641086410481	0,813404200491962	-0,0364935084518758	-0.152454242327228	0.0794672254234768	0.0586156004087473
14032	LOC442199	0.372662822379481	0,704187196079814	0,0527438059928586	-0.0638975471477152	0.169385159133432	0.0589596384770436
14871	PIM2	0.412544834268875	0,735458664822367	0,0937951671550066	-0.131927890810599	0.319518225120612	0.114098041005626
20281	LOC285205	0.674943032487501	0,882365064625881	-0,0227614351987628	-0.129892774422927	0.084369904025401	0.0541525356157845
17892	LOC440801	0.558267067720255	0,827322339626792	-0,0290706507092997	-0.127057496118973	0.0689161947003741	0.0495301951264032
9664	IGKC	0.19008023004829	0,521473838346087	-0,131244366940298	-0.328361873831036	0.0658731399504405	0.0996385641185722
17591	LOC127309	0.542994862173973	0,818458801122329	0,0299002907454794	-0.0670882174309524	0.126888798921911	0.0490255576135035
15702	SIRPB2	0.451617577470795	0,762584028872216	0,082272893723595	-0.13330999048515	0.29785577793234	0.108972406205433
26459	PITPNC1	0.996928881746457	0,999003745318375	-0,000257776541380917	-0.132494129598414	0.131978576515652	0.0668425679215934
23034	CMTM2	0.816440893985989	0,939775470355244	0,0355425309865966	-0.26676319443008	0.337848256403273	0.152808894960493
5150	MRPL40	0.0563433197232699	0,290052882150048	0,186128920689202	-0.00510579290280519	0.377363634281209	0.0966649414985536
25912	LOC390414	0.969022306234144	0,99156434508858	0,0020397240134876	-0.101669410817065	0.10574885884404	0.0524226865664622
1263	ANP32D	0.00292113387755465	0,0613253086012364	0,182818128367966	0.0635777495747594	0.302058507161172	0.0602733887786806
4512	TRMT13	0.0423373525939366	0,24879762943888	0,13937570977589	0.00489391809778467	0.273857501453996	0.0679775877559507
25105	LOC401254	0.928307998418967	0,980445591638276	0,00563493658032107	-0.118025569206101	0.129295442366744	0.0625076657527188
7736	SLC39A7	0.125266528275535	0,429348758689997	-0,13971555614333	-0.318854770447255	0.0394236581605958	0.0905509326498639
21903	NXF4	0.756749925882397	0,91608424258276	-0,0202672953264767	-0.149438954055736	0.108904363402782	0.0652934323470905
20198	LOC400712	0.67085921648961	0,880672944114368	0,0211820892884291	-0.0772021681422576	0.119566346719116	0.0497310781619173
1555	CKMT2-AS1	0.00466518702779853	0,0795402870225998	0,172130292683266	0.0538468186912163	0.290413766675315	0.0597896944488903
17739	LOC441128	0.551091261041533	0,823690314385939	-0,0359199105714867	-0.15481543544906	0.0829756143060867	0.0600990727094165
16146	LOC388746	0.472242329364329	0,775485111740808	0,039245492063745	-0.0684490120531282	0.146939996180618	0.054437203082194
18559	LOC392347	0.589594820277114	0,842277574201997	-0,0252609461128656	-0.117675812249552	0.0671539200238208	0.0467136821600199
24452	LOC400832	0.893811036076004	0,969172514787206	0,00634134736816884	-0.0874589474942998	0.100141642230637	0.0474139859082917
24884	LOC388337	0.915644450522446	0,975659564603868	0,00604064311398495	-0.106563342021509	0.118644628249479	0.0569188377526951
5684	TTC39B	0.0682767973453032	0,31850092920667	0,141296345344934	-0.010753084355719	0.293345775045586	0.0768576423748013
23748	CECR6	0.856641091804733	0,956438948860525	-0,0164508629464228	-0.196248825745503	0.163347099852657	0.0908839155249409
7913	FLJ35424	0.130611995075058	0,437582850088969	-0,0982413096168785	-0.225998040259778	0.0295154210260214	0.064578217320888
20028	SLC12A8	0.661989087734722	0,876405065971947	-0,0297907624752445	-0.164295638598426	0.104714113647937	0.0679892564351923
16796	LOC347421	0.503291816759474	0,794521464716447	-0,0458015892948852	-0.180802869465489	0.0891996908757189	0.0682401777627195
9437	TRPC1	0.182025078535034	0,511433183994534	0,0938874457187466	-0.044548731356249	0.232323622793742	0.0699764425970683
174	LINC01094	2.72887920443814e-05	0,00415840414400444	0,318614374979673	0.173692624323429	0.463536125635917	0.0732547573917006
23736	LOC389683	0.856203289183603	0,956438948860525	0,0101439502470195	-0.100381988312727	0.120669888806766	0.0558684309154487
7368	LOC164036	0.114293993391226	0,411306356510365	-0,104488791142468	-0.234510409325237	0.0255328270403007	0.0657230681559164
20477	STYXL1	0.685607830919603	0,887771237819665	-0,027551525099724	-0.161892621336375	0.106789571136927	0.0679064693049023
8173	WDR16	0.13869747333349	0,449964293297839	0,103104986672139	-0.0338114726105526	0.240021445954831	0.0692082586793683
7139	LOC388887	0.107498206021403	0,399259690805086	-0,0864348873262882	-0.191942663306072	0.0190728886534958	0.0533318601061487
23857	LOC440562	0.861982355199442	0,957937060597277	-0,0110621893922046	-0.136694984519409	0.114570605734999	0.0635046146338284
20791	GPRC5D	0.70039157252037	0,893180519418034	-0,0561268653158025	-0.344056360073152	0.231802629441547	0.1455420265685
20847	LOC440417	0.703257567148037	0,894463202999482	-0,0220815876214154	-0.136509657909706	0.0923464826668751	0.0578408726765406
25625	IFI35	0.954807021216325	0,987925925911034	-0,00685516617832806	-0.245700639646808	0.231990307290152	0.120731133413793
20052	C16orf3	0.663314451053192	0,876867920715584	-0,0275474593210844	-0.152446187203663	0.0973512685614941	0.0631335597875356
6051	SLC27A2	0.0781952468085358	0,342645342774472	-0,211872265321561	-0.447985540550923	0.0242410099078017	0.119350067298828
25442	MGC2848	0.945455460994924	0,985316305157679	0,00428171672724825	-0.11929286661615	0.127856300070646	0.0624642338476406
18966	LOC441513	0.610371140497466	0,853315975445023	-0,0335939401545015	-0.163709001400561	0.0965211210915576	0.0657703015691223
19325	DOLK	0.628057673753152	0,86173087811461	-0,0305397127425681	-0.154954993122845	0.0938755676377094	0.0628891877085874
3952	CREBL2	0.0319566131504177	0,214405262571692	0,153436150363938	0.0134386613332524	0.293433639394624	0.0707656514494934
12799	LOC441566	0.31714281516396	0,656971508646366	-0,0621856360538939	-0.184694675799699	0.0603234036919114	0.0619256249957708
21151	FLJ39582	0.717972435301346	0,900053856650522	-0,0173822055616944	-0.112387843167274	0.0776234320438849	0.048023260153328
1761	AMDHD2	0.00603124087378564	0,0907615757476676	0,102390056400173	0.0298329358390222	0.174947176961324	0.0366760285442251
24691	HSU79275	0.906299396419305	0,973237829190711	-0,00610516809951018	-0.108516218712881	0.0963058825138604	0.0517665335461388
26166	LOC390906	0.983386933506368	0,996465457913431	-0,0012750129464271	-0.122178308918672	0.119628283025818	0.0611139568366936
9543	FAM98A	0.186057450469389	0,516956229612895	0,12416919410997	-0.0606197057067049	0.308958093926645	0.0934067244112921
1337	HBP1	0.00329870115423849	0,0654188938703317	0,210243721132833	0.0713064839620305	0.349180958303635	0.0702297174546433
14412	LOC440857	0.390786385894717	0,718930578702316	-0,0496892126197485	-0.163852663272496	0.0644742380329992	0.0577071132711029
20345	LOC441732	0.678546301454745	0,884313450059138	-0,0226113887031349	-0.130302308631706	0.0850795312254358	0.0544353913538416
1142	ZNF542P	0.00232557632480358	0,0539953207111795	0,246006355810145	0.0893279721065978	0.402684739513693	0.079197476809066
12453	LOC401616	0.302782131035222	0,644459606338023	-0,0631968087998026	-0.18404233784722	0.0576487202476144	0.0610847569267811
26098	LOC285101	0.980629614670763	0,996140455332295	-0,00160467217977934	-0.132104517882034	0.128895173522476	0.0659648016483656
8132	OAS2	0.137566493442231	0,448545938713816	0,147576822763643	-0.0478288589249687	0.342982504452255	0.0987732741306239
24242	DSC1	0.882673037719245	0,965404822924102	0,0162124044783437	-0.200688958078763	0.233113767035451	0.109638868010498
18977	PPBPL2	0.611272148530295	0,853977151606504	-0,0319278016736045	-0.155902671481159	0.0920470681339501	0.0626665698509403
24898	VPRBP	0.916610276157394	0,976118235737849	-0,00364994344244815	-0.0724797556595207	0.0651798687746244	0.0347919561587267
16411	TMEM147	0.484654921119516	0,78302747095766	0,0650867041671862	-0.118640867787861	0.248814276122234	0.0928702465212272
4639	SLC46A3	0.0445510511751189	0,254584935170813	0,120308540278706	0.00297288061659608	0.237644199940817	0.0593105951523551
956	UBE2J1	0.00156965481367544	0,0435349345027243	0,35757310386052	0.138527043564564	0.576619164156476	0.110722965544694
19640	LOC391849	0.643232381142134	0,868354142586037	0,029732535012323	-0.0969637975330984	0.156428867557744	0.0640422094061502
19599	LOC346521	0.641088553827127	0,867312771300896	0,0213042759518765	-0.0688941720091194	0.111502723912872	0.0455933315224963
22322	RUNX1-IT1	0.778170059397149	0,924267763986253	0,0166319783233975	-0.0999278163185611	0.133191772965356	0.058918412449879
14277	CKAP4	0.384001248963671	0,713160546072125	-0,0707085199512721	-0.230852599451291	0.0894355595487465	0.0809493098059371
23221	MED27	0.828104387317906	0,945574601857555	0,0100717252365725	-0.0815087490645686	0.101652199537714	0.0462919154396643
22042	C15orf33	0.76412472233029	0,919189139487689	0,0201470111959939	-0.112402973781728	0.152696996173715	0.0670011019591433
18752	MLL	0.599067821557847	0,847071421107419	-0,0281913038988382	-0.134013553686369	0.0776309458886921	0.0534908196990889
14829	LOC284072	0.410787821184757	0,73437687353687	0,0493522278722439	-0.0689699786575676	0.167674434402055	0.0598092728948039
15240	THBD	0.4305992512123	0,749169235294891	-0,0850743342156586	-0.297950190479561	0.127801522048244	0.107604063120603
10363	LOC388388	0.216970563180338	0,55514566078613	0,0749727659609901	-0.0445799199337343	0.194525451855714	0.0604312531492793
13505	OR13C2	0.34784300828483	0,682884853820658	-0,0548984820346823	-0.170170599156082	0.0603736350867172	0.0582675197858023
18879	STARD10	0.606039855042878	0,851105514859396	0,0261086689203613	-0.0737995800054629	0.126016917846186	0.0505014223423995
1671	GCM1	0.00540440280691438	0,0856532102580523	0,240808709465826	0.0724246277672123	0.409192791164439	0.085114449677846
4501	IGLJ3	0.0422182821221873	0,248640321806593	-0,241398136679996	-0.474183355042834	-0.00861291831715749	0.117667807753667
9413	LOC441112	0.180962706796529	0,509744626655685	-0,0662798727573641	-0.163769808932534	0.031210063417806	0.0492790184379184
15570	OGFRL1	0.44603977570992	0,759573567246215	-0,0667514797719331	-0.239520696518842	0.106017736974975	0.087331038993377
4339	ERLEC1	0.0390120362016658	0,238368632566972	0,211685751196343	0.0108385985209583	0.412532903871728	0.101523818028866
9736	NDUFAF1	0.193114059432465	0,525926385153227	0,132389071676913	-0.0678194835656824	0.332597626919508	0.10120102107259
7485	SGSM2	0.117727830553831	0,417041206030037	0,0902540981060009	-0.0231272151649877	0.20363541137699	0.0573117600277955
25411	LOC440507	0.943482216375813	0,984444448862013	-0,00383218985594252	-0.110565289749513	0.102900910037628	0.053951234393474
5269	NDUFS7	0.0590174967738056	0,296991635406615	0,113550572358588	-0.00438726692079029	0.231488411637966	0.0596149837038969
18418	LOC440785	0.583243983428403	0,839611073448835	0,0229911373312301	-0.0597033678920738	0.105685642554534	0.0418002535183895
28	LOC100130705	8.19816035587079e-08	7,76336506556836e-05	0,219868022778755	0.143347713751112	0.296388331806398	0.0386793331434022
3331	SLC45A4	0.0222281121902	0,176937374579151	-0,214566185651237	-0.398001664297941	-0.0311307070045331	0.0927225997784742
26504	C14orf48	0.999398038208878	0,99976617486602	2,27816836236361e-05	-0.0596013330487182	0.0596468964159655	0.0301386785602181
17338	LOC441068	0.530005599573358	0,810431873973533	-0,0375849930188094	-0.155669270499024	0.0804992844614053	0.0596890049935004
16417	OR10H5	0.484965236862227	0,783251059857307	-0,0375959566607172	-0.143797879152837	0.0686059658314023	0.0536827359003285
25595	OR6C1	0.953791017561097	0,987925925911034	-0,00398179937164942	-0.139660684124009	0.13169708538071	0.0685826919748322
1398	MRPL46	0.00362614912235428	0,0687564269020816	0,182879539554054	0.0607606832420025	0.304998395866106	0.0617283958521229
23399	ACCN1	0.837464865636723	0,948931695078779	-0,00991130563440218	-0.105304225361344	0.0854816140925393	0.0482190227473766
23889	LOC441235	0.863370052953244	0,958249144454836	-0,010481229054073	-0.13073740705944	0.109774948951294	0.0607868529378462
12976	LOC402558	0.325333384763533	0,66474107809419	-0,056407073594471	-0.169436219992881	0.0566220728039389	0.0571337474196443
15191	CYAT1	0.428273218386917	0,747525797217373	-0,0531381269561391	-0.185431911056863	0.0791556571445846	0.0668715980509788
26357	C21orf110	0.992236084721781	0,998099384136301	0,000480660250134012	-0.0970532380366182	0.0980145585368862	0.0493012403183731
16820	LOC441584	0.504383165263792	0,795095279463171	-0,0413259764163328	-0.163447859691612	0.0807959068589462	0.061729925915456
15245	WDR76	0.430878008735318	0,749408356944372	0,0762433857353593	-0.114651068458848	0.267137839929567	0.0964929478569976
993	WDR5	0.00169423917768582	0,0452095408018397	0,215019707815449	0.0823280308128213	0.347711384818076	0.0670727241612062
25262	SUV39H2	0.93646443432075	0,982913248199457	-0,00769458348198862	-0.198288156175502	0.182898989211525	0.0963408588763083
13541	SHC1	0.348945554936862	0,683219434463958	-0,0507933789942809	-0.157690933798676	0.0561041758101138	0.0540343627336975
7112	TMEM208	0.106825362579086	0,398217889762416	0,178703227578897	-0.0390111869828284	0.396417642140622	0.110049847915691
22248	LOC388504	0.774303583543258	0,922809219599491	0,0163180239198287	-0.0960286320914128	0.12866467993107	0.0567887635403591
15978	LOC387793	0.464556128958913	0,770663610356517	-0,0449423629279185	-0.166152702113331	0.0762679762574939	0.0612691604275107
24649	CCDC67	0.904110912073397	0,972504792077896	-0,00830690759726008	-0.144455668399043	0.127841853204522	0.0688202039828555
13354	PPM1A	0.339827587605098	0,674743783536706	0,0596346547316732	-0.0635122652339344	0.182781574697281	0.0622480594166565
19710	LOC153469	0.646830523801761	0,870152782273145	0,025046956465372	-0.082852247514242	0.132946160444986	0.0545406743604203
224	PIK3IP1-AS1	5.31520902807923e-05	0,00629164140087146	0,272419007947385	0.143477240818741	0.40136077507603	0.0651772271994635
6100	LOC388589	0.0790631971608285	0,343665684052356	-0,112745208648019	-0.238759752720882	0.0132693354248447	0.0636975803292619
9686	FMC1	0.190877223923289	0,522518025224654	0,0765052993779074	-0.0386070423788534	0.191617641134668	0.0581867568532489
6061	ZNF566	0.0783625456816433	0,342757217169628	0,161700365438215	-0.018603033627593	0.342003764504023	0.0911394024406623
25532	LOC442084	0.950417990345803	0,987009753016566	0,00414408464716395	-0.127447027180234	0.135735196474562	0.0665164126721432
19493	LOC441348	0.636410224628151	0,86558863296022	-0,0250602177187561	-0.129690084798496	0.0795696493609833	0.0528880964668498
11385	APOBEC3B	0.25750495744953	0,599714004986762	0,194196449153047	-0.143611451293115	0.53200434959921	0.170754463564833
9212	LOC151363	0.173699469893589	0,499947914924478	-0,0921981251410661	-0.225540651149471	0.0411444008673384	0.0674017140181527
17307	TBC1D4	0.528669342278339	0,809940944443367	-0,0595966327702541	-0.246229413239514	0.127036147699005	0.0943387655248771
14814	LOC440397	0.409877522908358	0,73349244845435	0,048670033269776	-0.0677893073483453	0.165129373887897	0.0588676351503232
12030	LOC144817	0.284222131153355	0,626378204306575	0,057531595907635	-0.0483135168417069	0.163376708656977	0.053502376423412
26309	LOC339442	0.990140237066171	0,99776194335542	0,000857111308158592	-0.136093717773501	0.137807940389819	0.0692256318567803
7642	SCML4	0.12246534450221	0,424868617471783	0,117117162366951	-0.0319217306139301	0.266156055347832	0.0753358822799432
1970	RBM45	0.00756517061572538	0,101822588261908	0,163141006661368	0.0441849247995248	0.282097088523211	0.0601296829330094
17411	LOC442480	0.533915554396352	0,812970686285419	-0,0399411045516623	-0.166631433628756	0.086749224525431	0.0640391747849571
15003	TCEAL6	0.418381473878367	0,739318030409276	-0,0561395149914177	-0.192948033342692	0.0806690033598563	0.0691536969127056
9089	LOC219797	0.169670924104356	0,494974645464517	0,0655590859092826	-0.0283628947515581	0.159481066570123	0.0474754954028803
20513	LOC149194	0.687923324434443	0,889206208130418	-0,0299934643452443	-0.177388281224347	0.117401352533858	0.074504837972074
426	GPALPP1	0.00029054995544562	0,0180843475789686	0,195320596013551	0.091564409363223	0.299076782663879	0.0524464702264504
3591	LOC440578	0.0261596755131466	0,193156167148728	-0,126965189196722	-0.238626610070651	-0.0153037683227927	0.0564423922502472
2172	ZNF83	0.00962262217763681	0,117417899513003	0,270167628484601	0.0667797533781951	0.473555503591007	0.102808097334362
17914	ATG101	0.559350127909695	0,827903965507962	0,0389178408986301	-0.0926227067821601	0.17045838857942	0.0664908536081953
25863	MPND	0.967046052906168	0,991206760348974	-0,00312803416950656	-0.152629065794781	0.146372997455768	0.0755694831999092
15859	C21orf53	0.459171732764635	0,767602801541077	-0,0353991704040911	-0.129728006659475	0.0589296658512932	0.0476811519571021
18353	LOC387917	0.580597104184143	0,838755163620078	-0,0408771726013084	-0.186875713684927	0.10512136848231	0.0737990512686501
24273	C12orf51	0.884315940168026	0,96594802575278	0,00646197866049239	-0.0812278477679272	0.094151805088912	0.0443252785151022
25	BTBD7	6.325875705598e-08	6,70922377335724e-05	0,344136489106544	0.225518443294709	0.462754534918378	0.0599588131448589
12256	LOC341370	0.294323476231194	0,636748284290968	0,0588383098955872	-0.0517123009664604	0.169388920757635	0.0558809022215926
24216	AHSA2	0.881591479845288	0,965185183597568	0,0108117650719408	-0.132504886737137	0.154128416881019	0.0724434152287304
9594	LOC389069	0.188058721914747	0,519465546768226	0,0894076263793391	-0.0442584507634816	0.22307370352216	0.0675652620000681
7624	DNAJC9	0.121742722413551	0,423400876809458	0,12134581588961	-0.0327729760096707	0.275464607788891	0.0779036594504274
216	FCRL1	5.05142608093894e-05	0,006143217760849	0,532736865874353	0.281370178178949	0.784103553569757	0.127060331800434
23036	LOC401132	0.816566786013702	0,939775470355244	0,0119362710989589	-0.0896582114726982	0.113530753670616	0.0513537763615295
23118	LOC285813	0.821646893709878	0,942354378921806	-0,00761714974886456	-0.0743298637643111	0.0590955642665819	0.0337218095835421
10189	DHX38	0.210534165029533	0,547808657540329	-0,0632848965786523	-0.162783233745134	0.0362134405878298	0.0502942209640926
1907	ZSCAN26	0.00702395563713987	0,0976613443727129	0,142195824748591	0.039493433751865	0.244898215745318	0.0519137997018711
19623	PDZK1IP1	0.642236290271495	0,867791301625257	-0,0765274949305555	-0.401649946533078	0.248594956671967	0.164342248191794
10573	GCSAML	0.22467002559028	0,56338359373309	0,0805161001070537	-0.0500479276201293	0.211080127834237	0.0659972442502782
14366	LOC347376	0.388369030389324	0,716742656026062	-0,0600243566884726	-0.197229964592217	0.0771812512152718	0.0693544169474642
9000	C15orf43	0.166241610438777	0,489571930499391	-0,0739433669845445	-0.179019828120857	0.0311330941517682	0.0531138399395771
22143	LOC389846	0.769683196165475	0,921652438528094	0,0195170208208549	-0.112081715448873	0.151115757090583	0.0665202666600409
17194	MANEA	0.523108366322529	0,806537522093603	0,0856002421024213	-0.178882118538252	0.350082602743094	0.133690015994035
13438	PHKA1	0.344304876425912	0,679360306476637	-0,0612690716691915	-0.188974200568904	0.0664360572305204	0.0645521337746908
15256	C16orf55	0.431638038904434	0,750179965201155	-0,0302488738599071	-0.106109864165452	0.0456121164456376	0.0383460620311475
7668	RFC4	0.123152653864771	0,425834054953268	0,179128500827158	-0.0492464485124426	0.407503450166759	0.115438513766626
11683	PLA2G7	0.269539800090884	0,611695790943717	0,144972965130972	-0.113678785617488	0.403624715879433	0.130742770938234
26318	LPGAT1	0.99037267827404	0,997781658833278	0,000933710094963425	-0.151858426425105	0.153725846615032	0.0772330643361226
17637	LOC440978	0.545954343086085	0,820773340529997	-0,0374123455851715	-0.159664945636702	0.0848402544663588	0.0617960003707255
17732	PCANAP2	0.55072917733733	0,823473164797871	-0,0392106444734952	-0.168880468659888	0.0904591797128973	0.0655452440284841
16518	LOC440280	0.490461550032426	0,78729797790954	-0,0404047485296915	-0.155994315630222	0.0751848185708391	0.0584279837679164
19120	GPR116	0.617657456645563	0,856547461451732	-0,0226677023228151	-0.112289404943517	0.0669540002978873	0.045301799438536
22073	LOC389936	0.765565654779656	0,919613932362224	-0,0174194917905966	-0.132750868254398	0.0979118846732047	0.0582974740799727
12239	LOC441766	0.293444394670121	0,635728255958677	0,0506195165049586	-0.044315139345066	0.145554172354983	0.0479873804371443
17276	LOC114227	0.526913110755426	0,808699996045388	-0,0397693906333646	-0.163781563726608	0.0842427824598792	0.0626854258413676
17410	DERL3	0.533859415039663	0,812970686285419	0,0582186625612855	-0.126421392899067	0.242858718021638	0.0933314868630143
590	ZAK	0.000563047115303279	0,025301359403165	0,215629663850014	0.0949896117323792	0.336269715967648	0.0609808928582568
25095	CSRP2BP	0.927811839202366	0,980279158323005	-0,00364810602073085	-0.0831552072480101	0.0758589952065484	0.0401890909055947
21702	SPAG9	0.745306136767462	0,910597742898777	0,0192974640066418	-0.0979800163635685	0.136574944376852	0.0592811867999576
6264	CCDC94	0.083279990178737	0,352515053237216	0,0813974212858827	-0.0108652795013258	0.173660122073091	0.0466367659227474
15519	LOC343705	0.443714475673034	0,758098523113527	0,0520837402711095	-0.0820334788207507	0.18620095936297	0.0677933043324057
20775	LOC285307	0.699490457930649	0,892755210206072	-0,0208108201383568	-0.12723320926299	0.0856115689862767	0.0537941769338838
15109	LOC286528	0.423349124675989	0,742941428339654	0,050640209436328	-0.0740969972149324	0.175377416087588	0.0630519143577762
19462	LOC149134	0.635232737903427	0,865349187261747	-0,0293769562042666	-0.151602592437918	0.0928486800293847	0.061782370753859
8013	LOC387825	0.134073067130431	0,44364749469155	0,0918835087168547	-0.0286882987909278	0.212455316224637	0.060946396709022
9092	ZBTB32	0.169795266506888	0,495173943184133	0,159615365673762	-0.0691216710414903	0.388352402389014	0.115621540970878
3287	LOC100506098	0.0216184462930081	0,174247522048866	-0,193497873066701	-0.358145946964983	-0.0288497991684197	0.0832259799085565
1433	SLC17A9	0.00385584787288705	0,071345294033217	0,247937675581868	0.0812364775674018	0.414638873596335	0.0842637889906654
21558	KLHDC7B	0.73799832664064	0,90769206934208	-0,0284361232773467	-0.196254299824567	0.139382053269874	0.0848283970709439
25505	LOC399789	0.949269159953372	0,986860293125413	-0,00434145701493332	-0.139073915230128	0.130391001200261	0.0681042941770193
5893	MAGED1	0.0737710363046205	0,331925848908368	0,243759184205291	-0.0237722526769001	0.511290621087483	0.135231256969456
7446	LOC392222	0.116595634837374	0,41519382993728	0,0943099709630329	-0.0237974645623126	0.212417406488378	0.0597007108759511
14162	PKHD1L1	0.37904657444913	0,709577298846324	-0,143716814894572	-0.465833948188463	0.178400318399319	0.162823125888987
16115	LOC441540	0.47096234852065	0,774837498668131	-0,0429406903000284	-0.160434832295996	0.0745534516959389	0.0593907044862887
22481	LOC402388	0.786771789270017	0,92795044671031	-0,0149209474902492	-0.123820237249526	0.0939783422690273	0.0550461957250762
12104	SCAND1	0.287524299640529	0,629747784635801	0,0751374422095892	-0.0640533177807852	0.214328202199964	0.0703578676636831
16053	LOC389394	0.467702412930473	0,772442136863009	-0,0493659689679333	-0.183451620297733	0.0847196823618662	0.0677773475230193
15491	LOC440378	0.442973881080532	0,758098523113527	-0,0469426256741306	-0.167624678218437	0.0737394268701756	0.0610021231501368
537	C6orf125	0.000455642839121557	0,0224797851005019	0,141239360505403	0.0635580681786969	0.218920652832109	0.039266184665162
9925	FER1L4	0.199869689559512	0,53395917568468	-0,0924408009060652	-0.234376808963981	0.049495207151851	0.0717455301798835
17413	LOC389666	0.533953089165592	0,812970686285419	0,0305931974720845	-0.0664551575903366	0.127641552534506	0.0490558088980342
25210	LOC441870	0.934189649623007	0,982341977179662	-0,00516860401161952	-0.128759116774998	0.118421908751759	0.0624722858190722
19467	LOC400600	0.635400406850849	0,865349187261747	-0,0220137335269987	-0.113649441982714	0.0696219749287169	0.0463198350899222
17070	IDS	0.516133415207704	0,801707839720361	0,0368119266416662	-0.0750402450596419	0.148664098342974	0.0565388125979082
260	PDXK	7.85810747757655e-05	0,00799102667511518	0,305710410067078	0.157401433893408	0.454019386240748	0.074966925388474
913	MRM3	0.00143895316271842	0,0417895324309737	0,160937507300281	0.0631598284125674	0.258715186187994	0.0494244660501859
2937	UBR2	0.0175486964874596	0,158255426302878	0,167944221933713	0.0298306191125962	0.306057824754829	0.0698133884067779
1763	C10orf137	0.00603962802980861	0,0908240241025743	0,112180836041088	0.0326720444448432	0.191689627637332	0.0401899453499268
11975	RNF11	0.281951683217583	0,624286651163875	0,0964848701981855	-0.0801865209713161	0.273156261367687	0.0893035023353719
2645	ZNF862	0.0141856838348847	0,142205446836282	0,151938457148643	0.0310249046565962	0.27285200964069	0.0611191412818607
2278	LOC440669	0.0106866589057887	0,124388393716851	-0,141560561657448	-0.249685815360304	-0.0334353079545926	0.0546549375235379
2644	GALE	0.0141788109918091	0,142190307658025	0,142361651341426	0.0290776202687486	0.255645682414104	0.0572625860162788
12179	COL18A1	0.290753268938119	0,632967793767298	0,07286452865537	-0.0630264816639478	0.208755538974688	0.0686899167832113
26421	LOC92497	0.995100822419702	0,998635383563772	0,000203122297910924	-0.0651154605807275	0.0655217051765493	0.033017106957907
601	GATB	0.000592627189719471	0,026090417075463	0,173375421301269	0.0759664155802645	0.270784427022273	0.0492381098734091
15801	C15orf38	0.456032220593451	0,765248675972112	0,0350804518427843	-0.05774748673036	0.127908390415929	0.0469224811910895
16110	STAT5B	0.470786531421815	0,774824570768116	-0,040738790249947	-0.152163844596386	0.0706862640964917	0.0563229141695007
490	MRPL41	0.000373848440980242	0,0202010308407487	0,208410203213508	0.0955524311554423	0.321267975271573	0.057047121459992
21216	AUNIP	0.721268024613086	0,901310286386045	0,0208806299768207	-0.0946562180660816	0.136417478019723	0.0584013354438451
17200	TGFA	0.523269167667547	0,806537522093603	-0,04681784037959	-0.191528806649711	0.0978931258905312	0.0731482105207342
679	SLC38A5	0.000782961017422394	0,030574685385795	-0,313622743908554	-0.494008814875923	-0.133236672941184	0.0911811912685268
19625	CPPED1	0.642355950406891	0,867791301625257	-0,0395846060427519	-0.207817964689384	0.12864875260388	0.0850382624902345
24213	FAM22E	0.881490380829475	0,965185183597568	0,00593103964097574	-0.0726209958318087	0.0844830751137602	0.0397063261734422
7954	SLC35F2	0.131733356448627	0,439138791329564	0,177571125980679	-0.0540277857830062	0.409170037744365	0.1170681558607
4868	GSAP	0.0496057455341556	0,27019234651564	0,134366520871173	0.000235039308827872	0.268498002433519	0.0678005136975318
3203	ST8SIA1	0.0205517573129567	0,170131078724023	0,18116890010966	0.0283098718344131	0.334027928384907	0.0772668766470759
20205	DRAP1	0.671188054123671	0,880784382491287	-0,03189099447653	-0.18017229411528	0.11639030516222	0.0749529355088194
22066	RAB37	0.765344675878943	0,919613932362224	-0,029627734984616	-0.225597363457458	0.166341893488226	0.0990583368259993
24659	PTCHD3	0.90462944169754	0,972634662957278	0,00684994068535579	-0.106032783395707	0.119732664766419	0.0570597341587955
17002	LOC441736	0.513180353174481	0,800316260699998	-0,0348174925707783	-0.139867998708476	0.0702330135669191	0.0531007202586592
23245	LOC441071	0.829386023076583	0,945991384282894	-0,014106158743555	-0.1433499639783	0.11513764649119	0.0653299008187457
19845	LOC132969	0.653252660246276	0,872814022999748	-0,0276896154951847	-0.149343798259296	0.0939645672689264	0.0614935135941693
8036	SS18	0.134751549688349	0,444616393726552	0,109262766471847	-0.0343666361534602	0.252892169097155	0.0726015038873562
26417	DCTN5	0.994801704704605	0,99849215278959	0,000331998167487624	-0.100286244318721	0.100950240653696	0.050860308470811
23524	HVCN1	0.844571061716046	0,951920333362078	-0,0187292796221356	-0.207349061640681	0.169890502396409	0.0953431511037893
7016	LOC389232	0.103944852116852	0,392811785241296	-0,0774890296456431	-0.171108517276258	0.0161304579849716	0.0473225918294585
19078	TMEM184B	0.615615942222555	0,855476746619057	0,0406520260267689	-0.119145284563495	0.200449336617033	0.0807740257492649
15914	LOC442130	0.46139678908	0,76865768138056	0,0507890545291513	-0.0852239054096744	0.186802014467977	0.0687515596335813
12721	NFIA	0.314126405410283	0,654748969377695	-0,0623476600693039	-0.184409725003507	0.0597144048648993	0.0616996890597512
14129	LOC442626	0.3774609986205	0,708269032555282	-0,0591850274843019	-0.191396676699393	0.0730266217307895	0.0668300806728548
18516	EME1	0.588188003364616	0,842170977011988	0,0450216334119628	-0.119064530242024	0.20910779706595	0.0829419466393247
19659	LOC256096	0.643851220449243	0,868356008568716	-0,0291073671568553	-0.153371519344563	0.0951567850308529	0.0628127957313198
21306	LOC440284	0.725708357205285	0,903133253135179	-0,0214672456600486	-0.142256799038237	0.0993223077181396	0.061056462457175
14924	MLEC	0.414739007110345	0,736770464109414	0,0716033436687188	-0.101527551089377	0.244734238426814	0.0875138592728965
11268	LOC389850	0.252766614882136	0,594791160241377	0,0715550900135522	-0.0516750311143268	0.194785211141431	0.0622901157741687
1804	UBFD1	0.00632600600817985	0,0929789630304261	0,186029865733201	0.0534229683326069	0.318636763133795	0.0670298699371122
4936	LOC442748	0.0513718628252444	0,275917587963686	0,0918009731959995	-0.000554825286103677	0.184156771678103	0.0466838247598257
26343	ZBTB4	0.991499235163213	0,997972980311756	-0,000719099238441546	-0.133987630191433	0.13254943171455	0.0673643111451682
21959	LOC441163	0.759948949282944	0,917504648863121	-0,0185652886390301	-0.138517855042296	0.101387277764236	0.0606333839509447
23427	ZNF516	0.838937737730148	0,949511747928205	-0,0181940415355561	-0.194929611719443	0.158541528648331	0.0893359434155215
16542	TARDBPL	0.491722006871894	0,788118793885878	0,0333502105145743	-0.0623361514427456	0.129036572471894	0.0483673513405485
17622	LOC441735	0.544916679306526	0,819884639377394	-0,0368528619150511	-0.156966217470054	0.0832604936399512	0.0607146593305776
6602	EDEM2	0.0922278651467977	0,370364070897252	0,110069007044196	-0.0183049737226012	0.238442987810992	0.064890223682054
18726	LOC143506	0.597909614507525	0,846607573890154	0,0360753982220618	-0.0989129379823203	0.171063734426444	0.0682336348724978
1582	SNORA72	0.00486261224285624	0,08149947131437	0,1991311167767	0.0616275402373389	0.336634693316062	0.0695050335389256
8577	GYG1	0.15192293522247	0,469655663684715	0,121153574847027	-0.0451520609030713	0.287459210597126	0.0840638409664499
11404	FHL1	0.258057871927833	0,600000392333084	0,0961034447057484	-0.0712653463390788	0.263472235750576	0.0846012425837528
17835	LOC388300	0.555441907079743	0,825766311534588	-0,043079684840651	-0.187248382225351	0.101089012544049	0.0728741055263994
4546	C2	0.0429270320372657	0,250376210837681	0,223510777313972	0.00722374863108124	0.439797805996863	0.109328335749402
12714	LOC391730	0.313817236888032	0,654449801672948	0,0607743519869483	-0.0581312572340224	0.179679961207919	0.0601041701231979
25407	USP44	0.943394402336289	0,984444448862013	0,00457454592119291	-0.12263646218866	0.131785554031046	0.0643023665836417
21802	LOC441470	0.750834046397114	0,913110382443865	-0,0201538996975885	-0.145451203202211	0.105143403807034	0.0633350309977774
15189	RAB11FIP1	0.428217069756744	0,747508510743914	-0,0618938486215468	-0.215967281375678	0.0921795841325844	0.0778807314002322
22894	LOC401242	0.809175610316287	0,937113688957973	-0,0132338667979339	-0.121428193677254	0.0949604600813863	0.054689852494971
19723	LOC389442	0.647399584825192	0,87031860844073	-0,029163970339259	-0.155016488322479	0.0966885476439609	0.0636156797047234
8946	LOC401476	0.164439905506684	0,487382527890648	0,0665045934755624	-0.0275962720484772	0.160605458999602	0.047565917766641
12508	LOC339306	0.304902669737258	0,646314623581109	-0,0594099442754464	-0.173515513516366	0.0546956249654735	0.0576778554905301
24360	LOC442427	0.8892079143992	0,96785979943936	0,00799753370991506	-0.105355556693865	0.121350624113695	0.0572974939891855
677	SNORA70	0.000778341951962119	0,0304746705397476	0,151039789328306	0.0642105156393607	0.237869063017252	0.0438902880332216
18386	LOC441570	0.581986071887731	0,839299504846252	0,0393688828599278	-0.101760890472857	0.180498656192712	0.071337996259524
22893	LOC441528	0.809113794099282	0,937113688957973	-0,0149532971266002	-0.137164559386076	0.107257965132875	0.0617751050260697
12855	LOC389055	0.319926028263619	0,659745264031754	-0,0602238007291054	-0.179554860442248	0.059107258984037	0.0603192259891745
16632	LOC441097	0.494781186187935	0,788771367809427	-0,0460729151502769	-0.179202931485324	0.0870571011847703	0.0672942950524372
6075	WDR34	0.0786012498700458	0,342877040120261	0,172001875691395	-0.0199434164717763	0.363947167854567	0.0970241233370471
4672	HGD	0.0451777717418276	0,256397392494555	-0,220731702691626	-0.436650104781938	-0.00481330060131352	0.109142003114824
24617	GPT2	0.902337091078711	0,971902947724394	0,0121463737273998	-0.183296880592719	0.207589628047518	0.0987922662694377
11794	OR10G3	0.274770641659446	0,617698023545116	-0,0749066788371529	-0.210023446673139	0.0602100889988328	0.0682985542374098
11496	LOC387686	0.262147072135762	0,604590175994363	-0,0696979964101446	-0.192131517065607	0.052735524245318	0.0618874517566508
17694	GPR172B	0.54886687767124	0,822472710397487	-0,0406354351257078	-0.174390500799052	0.0931196305476362	0.067610243744938
8538	LOC441928	0.150501097854229	0,467385407543323	0,0727145661657491	-0.0267503178118477	0.172179450143346	0.0502773111129165
72	OSBP	2.75373567955851e-06	0,000998916430218248	0,297763171915609	0.177621778906868	0.417904564924351	0.0607288316467567
27	TMED7	7.74616322882671e-08	7,60701918564223e-05	0,378536281820543	0.247074584149795	0.509997979491291	0.0664509966624311
15	PRICKLE1	1.31983184192943e-08	2,33302275258392e-05	0,510414045997605	0.343983811463977	0.676844280531232	0.0841268229109637
24	ZNF688	6.23013595589759e-08	6,70922377335724e-05	0,268873189908355	0.176249357914217	0.361497021902492	0.0468193098047413
265	FRG1	8.06620628877942e-05	0,0080623592128613	0,21827460160311	0.112204782472555	0.324344420733664	0.0536159605566811
64	HAX1	1.49754851845654e-06	0,000620429671357425	0,291356802791761	0.177074773883953	0.405638831699569	0.0577670519708981
1991	E2F1	0.00769940966581043	0,102536337161709	0,200164489980517	0.0538797213109002	0.346449258650134	0.0739437330177747
124	BAG4	1.05831822861223e-05	0,00226300869610106	0,316916694455248	0.180123677837602	0.453709711072893	0.0691458611273182
49	HIST1H4C	5.31133904014412e-07	0,000286425625668401	0,367984004031892	0.230039958309802	0.505928049753983	0.0697276810226416
1147	CNKSR1	0.00235623008150768	0,0544493620294669	0,333224998012489	0.120713252827511	0.545736743197467	0.107420012978857
307	NXT1	0.000125923779341471	0,0108757948183684	0,242298986072616	0.121034439098449	0.363563533046783	0.0612965612724215
786	ITGA5	0.0010654651824526	0,0358940111776859	-0,248426878585228	-0.395237175840471	-0.101616581329984	0.0742093761587674
4	NELFE	3.50622860306714e-11	2,32419128525813e-07	0,214272139983351	0.155703909401377	0.272840370565325	0.0296049523464601
37	ACAT1	1.76703830029951e-07	0,000126629785222815	0,44479000467069	0.285357323715419	0.604222685625962	0.0805897134888331
2	PSMB2	1.52173222759877e-11	2,01743650073906e-07	0,448186535417141	0.328300098014639	0.568072972819643	0.0605999571955709
263	HSPB11	7.94550692791709e-05	0,0079965420598554	0,388696520558502	0.199994248894835	0.577398792222169	0.0953848478050325
381	CLIC1	0.000217069095909974	0,0151065277639185	0,264958159987916	0.127199946101463	0.40271637387437	0.0696337471171126
875	SPCS3	0.0013116823955318	0,0397477242486008	0,468488761358232	0.186316173479176	0.750661349237289	0.142632036765132
541	TBL2	0.000458904740374746	0,0224914217948916	0,166739226719342	0.0749809718963531	0.258497481542332	0.0463817795831623
42	MDP1	2.79532576498116e-07	0,000176471577758275	0,270806674003311	0.171946370318342	0.36966697768828	0.049971709072783
5	PSME2	2.94949246819208e-10	1,56411585588226e-06	0,297742486803091	0.211473311667519	0.384011661938662	0.0436071705339017
953	VAMP5	0.00156343760224552	0,0434642963841254	0,256172401717402	0.0993030752246719	0.413041728210132	0.0792939941891967
482	YARS	0.000364254224045336	0,0200377608932823	0,211825011284276	0.0973485601235948	0.326301462444957	0.057865328143393
17	MTHFD1L	2.49563975336182e-08	3,89246400355228e-05	0,415976946614076	0.27732228132786	0.554631611900291	0.070086883582175
58	MSH6	8.28190284103538e-07	0,000378611472120781	0,390908316139949	0.241557140365556	0.540259491914342	0.0754937343633793
60	TARS	1.07206566522132e-06	0,000473763685222386	0,319249346368856	0.195887648533125	0.442611044204587	0.0623566249059483
84	PACSIN1	3.33008277515223e-06	0,00105115648551382	0,393438888971315	0.233245615356898	0.553632162585732	0.0809741763487373
1523	ZW10	0.00445670958349241	0,0775900555523973	0,202163193583142	0.0639772517449	0.340349135421384	0.0698499541888326
123	HARS	1.05188056314151e-05	0,00226300869610106	0,239105898740014	0.135932258557426	0.342279538922602	0.052152005800162
5433	DENND5B	0.0620914322342175	0,302993026080539	0,261016827670645	-0.0133875733826002	0.535421228723889	0.138705389186549
114	PCCB	9.11559272295858e-06	0,00211618954666382	0,2897487587695	0.165661297265496	0.413836220273504	0.0627234824770325
206	POLA2	4.25022449765512e-05	0,00547061662889929	0,295399640520436	0.157475912291824	0.433323368749049	0.0697174109765734
2463	VPS25	0.0123995698754837	0,133485422350162	0,156808841576125	0.0344731294643562	0.279144553687895	0.0618380116891202
1674	TNFRSF10C	0.0054076362048644	0,0856532102580523	-0,313711416055793	-0.533088057636883	-0.0943347744747034	0.110890067113168
144	C19orf12	1.68787062260888e-05	0,00308628762417582	0,272294850352343	0.151757105319058	0.392832595385628	0.0609291788773702
588	EAF2	0.000558215631342956	0,0251719174575825	0,486080830790278	0.214321151355734	0.757840510224823	0.137368540579151
366	FZD1	0.000191562743575008	0,0138778309997031	-0,257221105647118	-0.389762128382839	-0.124680082911398	0.0669965717429371
22	LBHD1	3.77339415986292e-08	4,54779755221661e-05	0,180336997815471	0.119337333604664	0.241336662026278	0.030833988566266
119	DDX52	9.61948295984087e-06	0,00214336630823681	0,314488334427913	0.179425540510648	0.449551128345177	0.0682712716086567
642	ALG5	0.000688390753200987	0,0284309670110968	0,292244481446355	0.125985869296807	0.458503093595903	0.0840400715706592
305	CENPO	0.000123886417319095	0,0107699946072649	0,30672408827296	0.153385932971969	0.460062243573952	0.0775090648201542
1457	ROMO1	0.00399758741770013	0,0727495060949341	0,297343964707135	0.096609208813966	0.498078720600305	0.101467003927632
4103	KCTD15	0.0345867670055337	0,223464669216691	-0,165645047907864	-0.319095926946822	-0.0121941688689054	0.0775660441903291
194	OLIG2	3.674196439642e-05	0,00502171745345915	-0,420063722262598	-0.614490050261737	-0.225637394263459	0.0982782323815548
162	PSMC1	2.13736777005842e-05	0,00349583413222521	0,211577473596556	0.116674801535963	0.306480145657148	0.0479712133350721
1171	KPNA2	0.0024425140927514	0,0553059446364674	0,35427626979801	0.127501628460727	0.581050911135292	0.114629593270351
1473	BFSP2	0.00413011804110687	0,0743449286218252	0,452620988479368	0.145926840361805	0.759315136596931	0.155027146112096
4994	TMEM41A	0.0527221207146185	0,279829478423984	0,133142349054747	-0.00158835755578485	0.267873055665278	0.068103408779389
3849	PNOC	0.0302762031853922	0,208566777724259	0,225964240007359	0.021874190007751	0.430054290006968	0.103163031298485
731	TRIB1	0.000903531596810056	0,0327731057310789	0,35138771406382	0.146751444862059	0.55602398326558	0.103439133091039
665	OTULIN	0.00075201704143136	0,0299845591782745	0,169969232940292	0.0725452654337121	0.267393200446872	0.049245672726932
21	SUCLG1	3.415589974657e-08	4,31258896085859e-05	0,326006927211502	0.216126708206463	0.435887146216542	0.0555420338831952
496	SEPHS1	0.000382017572816129	0,0204217660145558	0,356897483935687	0.163306738263543	0.550488229607832	0.0978558638939569
181	BSCL2	3.17680854689757e-05	0,00464022022452761	0,22271701773502	0.120514148442345	0.324919887027695	0.0516613024674914
306	TWISTNB	0.000125030384003083	0,0108339236334698	0,357176765399322	0.178505026131612	0.535848504667032	0.0903146343012063
4269	TCF4	0.0379277875540189	0,235571629654442	0,127757437855401	0.00722846281007632	0.248286412900725	0.0609247458413528
453	GTPBP8	0.000329343241841507	0,0192771215395752	0,203450859184587	0.0943467621237753	0.312554956245398	0.0551497213112499
276	ATP1B3	8.98026484143718e-05	0,00862723631415604	0,284894624019633	0.145483095119836	0.424306152919429	0.070469461491567
11	PTTG2	6.20276637305673e-09	1,49514863983272e-05	0,509531051008775	0.347517767656667	0.671544334360883	0.0818941512398863
202	ACOT2	4.07814271450327e-05	0,00535306703341852	0,178174561998817	0.0951906703486691	0.261158453648966	0.0419465319920827
48	HIST1H4K	5.03578844415764e-07	0,000278174855410083	0,345103243456872	0.216026178626384	0.47418030828736	0.0652456172118619
186	ACADM	3.40409943763287e-05	0,00485267185961481	0,369961035782085	0.19949763322431	0.540424438339859	0.0861655006373299
506	DERL2	0.000397906792609899	0,0208048884432408	0,254932774412182	0.116210545301688	0.393655003522677	0.0701210356092765
70	CD9	2.46006356131544e-06	0,000931836933261128	-0,425099621343483	-0.595707218577818	-0.254492024109148	0.0862383878747585
65	MRPS14	1.83427980708689e-06	0,000748245062844752	0,363350048719541	0.219502844150489	0.507197253288594	0.0727115979793488
68	COPB2	2.06837512690329e-06	0,000806514213085895	0,367646033954665	0.221287724644166	0.514004343265163	0.0739809061942082
967	PARP11	0.00159937242496103	0,043837452309938	0,266160854082321	0.102819715449625	0.429501992715017	0.0825653528779444
87	MRPS24	4.09530808132293e-06	0,00124716806952549	0,264288480769271	0.155594218328243	0.372982743210299	0.0549425589252934
938	EIF2AK3	0.00153016691716939	0,0432534206621068	0,249307124471167	0.0969550218909814	0.401659227051352	0.077010636858092
1136	MRPS17	0.00229736172933371	0,053588569453525	0,287369969487662	0.104575830162621	0.470164108812702	0.0923984168576812
13	SYVN1	1.00228088529192e-08	2,04426751334732e-05	0,390666446227297	0.264459331251714	0.516873561202879	0.0637949206849747
3350	PRIM2	0.0225256682196282	0,178288982938341	0,195784831330721	0.0280268821663192	0.363542780495122	0.0847979534536349
799	MRPL44	0.00109303486645239	0,0362646622928744	0,360407304450664	0.146929939583943	0.573884669317385	0.107908112489099
211	WDR41	4.52278933215048e-05	0,00568349569393223	0,266704198758997	0.141709092249315	0.391699305268679	0.0631822770636812
77	VEZT	2.90086988975316e-06	0,000998916430218248	0,329346390147696	0.196132516495878	0.462560263799514	0.0673366830816167
942	MRPS15	0.00153903242730877	0,0432761877646684	0,225296427357832	0.0875414470529622	0.363051407662702	0.0696321126127449
1343	C3orf37	0.00333138569373722	0,0657719223152959	0,144604512995587	0.0489413375934796	0.240267688397695	0.0483556310468789
160	TESC	2.10971924546173e-05	0,00347820765547406	-0,31537259637996	-0.456728503428207	-0.174016689331713	0.0714523018788621
1404	PSMG3	0.00365711226192424	0,0690646646657408	0,182208569283426	0.0604227690016064	0.303994369565245	0.0615600433544335
1566	BMP6	0.00473721898272322	0,0802090429929158	0,251517834967109	0.0783716944680846	0.424663975466134	0.0875215656596049
74	CDC27	2.85290273606096e-06	0,000998916430218248	0,282723296454621	0.168458258598373	0.396988334310869	0.0577584633680541
2240	CNP	0.0102500920868741	0,121330889144404	0,179183806301729	0.0431138941424874	0.31525371846097	0.068780347728333
256	FAHD2B	7.37720613356342e-05	0,00764088361841539	0,156794895094488	0.0810365554399501	0.232553234749026	0.0382941743848726
1617	PIN1	0.00505158271758741	0,0828340851928449	0,143476019035414	0.0439563319968156	0.242995706074012	0.0503050128548552
173	UBE2D4	2.70512077345474e-05	0,00414602759006662	0,226773371845468	0.123677575880531	0.329869167810405	0.0521126572603292
1111	FAM65A	0.00220050655059098	0,0524979267807952	-0,20833589707602	-0.34027760539757	-0.0763941887544688	0.0666936314885407
4857	LOC283483	0.0491920832697605	0,268546034156413	0,126179202961768	0.000453069156592933	0.251905336766942	0.0635517952825513
508	E2F5	0.000398600163272348	0,0208048884432408	0,366970108649517	0.167255344882505	0.56668487241653	0.100951420342664
56	C2orf49	8.07002617465605e-07	0,000378611472120781	0,297289738750528	0.183834421653701	0.410745055847355	0.0573491673340369
1050	FAM136A	0.00193916691196106	0,0489685815910929	0,140465806035576	0.0526273504789524	0.2283042615922	0.0444004072703002
694	ST7L	0.000828190343696138	0,0315881269843586	0,180837817337088	0.0763204149338399	0.285355219740336	0.0528312480465527
3463	FARSA	0.0241743250860783	0,185094493115035	0,123456988928793	0.0163788930357493	0.230535084821836	0.0541256222829942
1616	RANGRF	0.00503553799319653	0,0826220853277265	0,160005578589633	0.0490622691350384	0.270948888044228	0.0560794027226894
1294	IGFBP5	0.00306432321317856	0,0627658242870344	-0,2029651483587	-0.33602619095943	-0.0699041057579712	0.067259430346822
229	EBNA1BP2	5.54129927242831e-05	0,00641605022744265	0,239876729710721	0.126044911973501	0.353708547447942	0.0575394801265953
120	UTP14A	9.8394230986392e-06	0,00217410252883682	0,246232506481804	0.140357628864348	0.35210738409926	0.053517421909563
2056	KNTC1	0.00834450922806756	0,107614135302632	0,254104920639391	0.0664338297880641	0.441776011490719	0.0948636085852959
1449	LMAN2	0.00391193228694241	0,0715837712824555	0,231774541104758	0.0756873145413868	0.38786176766813	0.0788986598772537
445	RING1	0.000315338469121411	0,018789212379223	0,186967231247638	0.0870334056207031	0.286901056874574	0.0505143508022495
1655	SMC4	0.00531072072278399	0,0850407238173434	0,288697993101258	0.0872506146039647	0.490145371598551	0.101827218979827
910	KTI12	0.00143237095104502	0,0417355118318227	0,233027353137312	0.0915126584576154	0.374542047817009	0.0715325655340137
417	PPAPDC1B	0.00027063418852268	0,0171556660339376	0,138908727172021	0.065509286240979	0.212308168103064	0.0371018029643041
476	PSMD11	0.000359460622697272	0,0199452368738135	0,232387277050256	0.10692669816563	0.357847855934882	0.0634175631111147
1822	TXNDC17	0.00645089174908445	0,0938778236701285	0,206818837526642	0.0590338213977851	0.354603853655499	0.0747020751103624
4059	TMEM110	0.0337719193364401	0,220611589358391	0,16618498595667	0.0129437323871684	0.319426239526171	0.0774600831262468
3311	MRPL13	0.0219793635364886	0,175991935056061	0,224430047765602	0.0329273316835178	0.415932763847686	0.0968004108625524
1810	DYRK4	0.0063721545503717	0,0932829925353629	0,221623306677268	0.0635016679978137	0.379744945356722	0.079927010454883
7377	RFC5	0.114536719446595	0,41166500251817	0,140657243730966	-0.0344893622450954	0.315803849707028	0.0885327569578553
3367	ETFDH	0.0227325363462639	0,179017879780572	0,192228876231878	0.0272607639610424	0.357196988502714	0.083387752266614
1374	ANAPC11	0.00347506664220096	0,0670606928806103	0,200424090838195	0.0672179922001704	0.33363018947622	0.0673327529831563
2813	GARS	0.0161776381346363	0,152487568550538	0,22970737528286	0.0431996754939413	0.41621507507178	0.0942755399921242
641	DRG1	0.000684610088119569	0,028318933676272	0,214333641185443	0.0924552792874317	0.336212003083454	0.0616068312155185
960	NDUFB7	0.00158396417000561	0,043733104565306	0,242823971449654	0.093942844071763	0.391705098827544	0.075256135237698
1934	RBM28	0.00729887606343966	0,099997596823646	0,188672140003317	0.051732512527223	0.325611767479411	0.0692199696915467
703	GALR2	0.000846889470411186	0,03194206871686	0,393163921847332	0.165489462418681	0.620838381275982	0.11508443152397
2192	NOP16	0.00985455965838084	0,119203307181555	0,144658832629253	0.0354011122858231	0.253916552972683	0.0552273745016574
20	HIST2H2AC	3.41312517643004e-08	4,31258896085859e-05	0,367606396593278	0.243708324746348	0.491504468440209	0.0626277501710217
3050	HDDC3	0.0187244085851575	0,162756991511567	0,153158659920367	0.0258888162768134	0.28042850356392	0.0643321066518352
527	ZNHIT2	0.000436986632891038	0,0219629021978369	0,189323565995532	0.0855409663668492	0.293106165624214	0.0524598214060532
688	NFX1	0.0008216273461536	0,0315881269843586	0,236305633999036	0.0998239697613651	0.372787298236706	0.0689884793474603
1787	RHBDD1	0.00622511305408242	0,0923414736372752	0,166692126037716	0.0481063344441784	0.285277917631253	0.0599425093469437
2987	MAT2A	0.0180251424797875	0,159957836818098	0,151257355862969	0.0263344020774605	0.276180309648477	0.063145805448616
314	POLDIP3	0.000132841799113369	0,0112175168900986	0,18106504388035	0.0901163091264483	0.272013778634252	0.0459725849936948
729	TXNDC5	0.000902646340581824	0,0327731057310789	0,228850717880721	0.095587296028146	0.362114139733297	0.0673617286072831
1484	ZSCAN18	0.00419293047652601	0,0749161398821342	-0,201615180119572	-0.338464101546566	-0.0647662586925773	0.0691741197788136
112	CHAC1	8.44799768916096e-06	0,00199998802435806	0,50383107007443	0.288914741164038	0.718747398984823	0.108635477163051
7687	CD2BP2	0.123742614228667	0,426806748653529	0,0897439106529076	-0.0248543022175527	0.204342123523368	0.0579268760095283
5052	RPS6KB2	0.05405363252895	0,283695975159364	0,132761961175739	-0.00234672824168899	0.267870650593167	0.0682944707745143
1164	MAGT1	0.00241399006879475	0,0549887858024851	0,27398804130602	0.0988187353263092	0.44915734728573	0.0885442313104115
587	MRPS33	0.000558000495785136	0,0251719174575825	0,369989096239123	0.163140893159642	0.576837299318605	0.104557217014572
5853	C16orf58	0.0728511904032401	0,329971955259721	0,0901503418461738	-0.00847175064367967	0.188772434336027	0.0498512985531258
750	SLC25A46	0.000953444594017638	0,0337074445471702	0,309488097018259	0.128396823574994	0.490579370461524	0.0915376556091095
9	DNAJC15	4.16327543991622e-09	1,22654720321532e-05	0,558093931504905	0.382916351978466	0.733271511031343	0.0885484134063051
935	GOLGA3	0.00151563242106876	0,0429525121865933	0,21418566609787	0.0834152748099158	0.344956057385824	0.0661015564912655
91	AAMDC	4.71096044917254e-06	0,00134888601335561	0,227991200093588	0.133576318952913	0.322406081234262	0.0477246457540523
3743	IMPAD1	0.0285848319280984	0,20249180298518	0,149081139387328	0.0158537757083958	0.28230850306626	0.0673435019936087
1553	CBX5	0.00464789971036926	0,0793554802449715	0,267176638845222	0.0836592249519219	0.450694052738522	0.0927640162434567
13408	DSN1	0.342540001491777	0,677390225205435	0,0838075358605922	-0.0902353741358361	0.25785044585702	0.0879748629160285
2394	KDELR2	0.0117280262517199	0,129884852901972	0,247766287690251	0.0560139394613451	0.439518635919157	0.0969265944220924
4004	RPLP0P6	0.0329905306709698	0,218467512672518	0,100114682219059	0.00821240182590854	0.19201696261221	0.0464545813410254
80	MCTS1	3.13484917760964e-06	0,00103900657430399	0,352585668988022	0.209442356594411	0.495728981381632	0.0723557959668254
286	BTLA	0.000106354493158156	0,0098601027485612	0,391959913609856	0.1980064455068	0.585913381712911	0.0980392121046747
435	PTGDR2	0.000304625486585103	0,0185681489121931	-0,278664995813663	-0.427222345026066	-0.13010764660126	0.0750924724965697
571	NUDT18	0.000516732181575793	0,0239783425860161	0,386342407484734	0.171698259788794	0.600986555180675	0.108497895545792
844	LOC338598	0.00122331900935998	0,0384316392573221	0,103245176994107	0.0414598831341056	0.165030470854109	0.0312311070739494
1606	LPAR2	0.00499156086014338	0,0824104833167507	-0,245235758182298	-0.415098834781446	-0.0753726815831503	0.0858620490694597
170	EXOSC3	2.43555669537136e-05	0,0037987521045748	0,259081361261161	0.142005681688608	0.376157040833714	0.0591791809353657
474	LGALS1	0.000359333144896884	0,0199452368738135	0,268164772645396	0.123392700935455	0.412936844355337	0.0731790979765443
38	CWF19L1	1.91450229641092e-07	0,000133586916814041	0,261330359396137	0.167361594579358	0.355299124212915	0.0474991437646859
2490	COQ5	0.0126961131923459	0,135144896050023	0,189585374988475	0.0411692472224396	0.338001502754511	0.0750210881616074
5332	CCDC167	0.060367435218169	0,30015715829924	0,209353019084381	-0.00925809123010024	0.427964129398861	0.110503107895817
2841	POMP	0.0164511587522021	0,153538357731306	0,172502312210041	0.0320753187332767	0.312929305686805	0.0709827565000027
55	TMEM183A	6.04530464781238e-07	0,000291438641339537	0,184001736308813	0.114646870495081	0.253356602122544	0.0350573592032435
100	FARS2	6.52123005956874e-06	0,00172910415029465	0,249256587039965	0.144337826348671	0.354175347731258	0.0530341258332531
391	EED	0.000229431972982643	0,0155330393648799	0,291182130527453	0.139179645407238	0.443184615647668	0.0768339129219397
53	EIF4EBP3	5.83956535862259e-07	0,000288680450153093	-0,314784651020994	-0.433260436180173	-0.196308865861815	0.0598869035139755
994	PPAT	0.00169560018508764	0,0452095408018397	0,254812790572837	0.0975520041059835	0.412073577039689	0.0794918685959235
1041	BRP44L	0.00189792819947535	0,0483415621605081	0,119597340974224	0.044967652266608	0.194227029681839	0.0377236661559675
499	LOC440392	0.00038901066057668	0,0206363418443687	0,122926674418679	0.0561537655797545	0.189699583257603	0.0337522367428205
1556	GPR157	0.00466772342474695	0,0795402870225998	-0,188957308853492	-0.318812103748472	-0.0591025139585108	0.0656387426532306
281	NDUFS8	0.000101394380345447	0,0095675159959414	0,162200315688225	0.0821926750397672	0.242207956336682	0.0404421025735973
243	ALG2	6.46890525252578e-05	0,00705481007541517	0,25364764362069	0.132110726238735	0.375184561002646	0.0614342385227506
1941	CCL28	0.00733599831117235	0,100154244659226	-0,159905192902979	-0.276041073386812	-0.0437693124191465	0.0587041331669709
1558	ICOS	0.00469698762422595	0,0798679214869579	0,333987003478523	0.10429776316539	0.563676243791656	0.116102858945816
606	C1orf122	0.000596672628604811	0,0261068890222056	0,250998243259943	0.109898503609996	0.392097982909891	0.071322814893443
3636	MCM3	0.026784174085155	0,195319685332201	0,218683210036892	0.0255462006496411	0.411820219424144	0.0976265101819077
2215	COPA	0.0100460979094689	0,120241209783346	0,164760661483098	0.0399905604696395	0.289530762496556	0.0630685417343533
1445	G6PC3	0.00389564131703935	0,0714829962085111	0,245745115093834	0.0803272306476736	0.411162999539994	0.083615102208467
32	MRPL20	1.35591650668484e-07	0,000109186745190824	0,243763073041894	0.157284820254974	0.330241325828814	0.0437128546879796
85	FANCB	3.50878897520517e-06	0,00109453576091253	0,317571785031743	0.187942116559536	0.447201453503949	0.0655249461981911
863	SLC44A1	0.00126381743343421	0,0387894204719659	0,329082847517821	0.13155676739277	0.526608927642872	0.0998450889019176
1764	LOC388853	0.00604237520335437	0,0908240241025743	0,150548225119084	0.0438403641421174	0.25725608609605	0.0539384766762626
4100	FAM46C	0.0344963254568196	0,223090260850627	0,334006051630024	0.0247458237974132	0.643266279462634	0.156324242966933
572	TNFRSF13C	0.000517819871125234	0,0239783425860161	0,3078285191793	0.136776001461332	0.478881036897268	0.0864632853931747
769	LOC144871	0.00102638927373633	0,0353897419936524	0,143880859463144	0.0591376360982139	0.228624082828074	0.0428358354772689
193	YWHAH	3.59268593875882e-05	0,00493575480135701	0,239513686387235	0.128802522536273	0.350224850238197	0.0559620582261135
1105	SLC12A2	0.00218233369678477	0,0523272418757104	0,342671250575195	0.125835467827089	0.5595070333233	0.10960571885948
2111	NDUFB4	0.00887978383280593	0,11152921642705	0,232400262331647	0.0593343242702104	0.405466200393084	0.087481025091463
2404	CLN6	0.0118786655311482	0,130914480161526	0,142748034007022	0.0320695994736329	0.253426468540411	0.0559455142759643
5117	MIS18A	0.0554231372395079	0,287188681630946	0,179235090879115	-0.00421733226125154	0.362687514019482	0.0927311648473255
2074	PIGF	0.00847540575694157	0,108353608314998	0,206705478407528	0.0537269718063343	0.359683985008722	0.0773272703129071
3565	HABP4	0.0257043331634508	0,19117823108805	-0,122629158002941	-0.230141295151614	-0.0151170208542674	0.0543450205909445
4310	OR51A9P	0.0385955528800662	0,237438766732008	0,106609296533339	0.00567791368659135	0.207540679380086	0.051018594035517
520	ST7	0.000427587054693716	0,0217768788011047	0,172901471111103	0.0782837782381643	0.267519163984042	0.0478271626238524
467	SMPD3	0.000343128726319527	0,0194327511912708	-0,213052269314058	-0.327663929522109	-0.0984406091060077	0.0579336733429049
2029	DTYMK	0.00809631327521417	0,105733414802179	0,190657143527182	0.0504042587853568	0.330910028269008	0.0708947483640262
1649	ELMOD2	0.00523124597787858	0,0841155167395091	0,284569434572914	0.0863605038396527	0.482778365306176	0.100190254865017
39	GARNL3	2.34895032715442e-07	0,000159698507498717	0,509809314956175	0.324996777586117	0.694621852326232	0.0934186726746172
530	PFDN6	0.000443523717870218	0,0221887384515638	0,217116946182103	0.0979586170002349	0.336275275363972	0.0602319145048368
760	MAPK1IP1L	0.000997328588207547	0,0347949572583199	0,237849753138812	0.0981192871852411	0.377580219092384	0.070630677157205
1665	PMM2	0.00535628606722542	0,0852940411159396	0,216187461468319	0.0651818714198937	0.367193051516743	0.0763300043899335
622	CYTH3	0.000641924746493564	0,0272643048871603	-0,187145412446756	-0.292990560661902	-0.0813002642316097	0.0535023943505959
2792	ZCCHC10	0.0159046865335237	0,151043253379792	0,194323224490957	0.0369608374293505	0.351685611552564	0.0795432254618587
873	B4GALT1	0.0013024757974389	0,0395591589565777	0,23582998793633	0.0938816059428922	0.377778369929767	0.0717517849321237
689	CASC5	0.000824037435061824	0,0315881269843586	0,146000659256309	0.0616545354611284	0.23034678305149	0.042635110378996
635	NDUFA8	0.000676322526085786	0,0282022437881297	0,266389566868191	0.115065406418184	0.417713727318198	0.0764910347209529
1855	ADSL	0.00672256479153486	0,0960910002412652	0,162127608239057	0.0456769246573604	0.278578291820753	0.0588632592088226
1770	AP3B1	0.00610636826534619	0,0914747765851153	0,148768265296612	0.0431851356091969	0.254351394984027	0.0533699497479457
2715	CD1A	0.0149337083292825	0,145844300681741	-0,187244535916505	-0.33741653387533	-0.0370725379576804	0.0759086419235628
5151	POLR3K	0.0563478180635451	0,290052882150048	0,0952963222176319	-0.00261593177305346	0.193208576208317	0.0494924908047486
31	TRIP11	1.33679283679425e-07	0,000109186745190824	0,334443792657641	0.215860449122004	0.453027136193279	0.0599412719075206
290	GBA	0.000110296868001555	0,0100845567415905	0,225723486657674	0.113757440738758	0.33768953257659	0.0565963735102369
4197	FBXO18	0.0362628960206389	0,229061771992377	0,140307539305537	0.00911685011627472	0.271498228494799	0.0663140078358923
1031	COG4	0.00184510744098052	0,0474473387210333	0,174079839397774	0.0657544026610001	0.282405276134548	0.0547561256441425
244	ATP6V1F	6.49207489497002e-05	0,00705481007541517	0,136478491623637	0.0710691965317141	0.20188778671556	0.0330629599865003
809	PCBD2	0.00111848935058336	0,0366585230293173	0,229771589243828	0.0933888566050085	0.366154321882647	0.0689384716002491
1414	MLH1	0.00370106166453591	0,0694014498127084	0,215002556532749	0.0711064661477073	0.358898646917791	0.0727363086840842
3304	SHPK	0.0218543778701979	0,175370052197449	0,114457778246932	0.016886805246452	0.212028751247412	0.0493199807707014
446	TMED4	0.00031638139656723	0,0188090868385204	0,208205624587028	0.0968920334320954	0.31951921574196	0.0562665719778356
1931	TXN2	0.00727686433033297	0,0999202784664831	0,189993520568841	0.0521481678820896	0.327838873255592	0.0696777938640385
1641	RNASEH1	0.0051943119423238	0,0839288124014111	0,228465446391676	0.069468623850559	0.387462268932793	0.0803693966472172
2865	RHEBL1	0.0167374595687488	0,154875178670986	0,216089590593844	0.0397045872729462	0.392474593914741	0.0891587395770252
86	HNRNPC	3.56667312867847e-06	0,0010996550931036	0,314615722169139	0.186090976500855	0.443140467837424	0.0649664320236704
359	SIGLEC11	0.000179383741503156	0,0132489133870646	0,519979479393381	0.253290052757143	0.786668906029618	0.134805639310206
1260	DERL1	0.00289747735425977	0,0609735016255539	0,278678997497206	0.0970721819634485	0.460285813030964	0.0917982507964656
5218	AQP3	0.0577158583116379	0,293271643107558	0,205661590356521	-0.00682941432085435	0.418152595033897	0.107409529108453
1	NME2	1.51911946698182e-11	2,01743650073906e-07	0,410348241558806	0.300588066642872	0.520108416474739	0.0554813542365311
3768	RPP25	0.0289255682871105	0,203498157828378	0,125274808255899	0.0130785857221084	0.237471030789689	0.0567127227263034
12302	LOC387710	0.296195580517359	0,638401508414849	0,0700325972814879	-0.0620640975591217	0.202129292122098	0.0667719737649845
8498	HIRIP3	0.149217516598773	0,465580425113728	0,0938995350396475	-0.0341365912120381	0.221935661291333	0.0647194456558013
197	PRICKLE4	3.88683317237777e-05	0,00523144068860897	0,2063358177648	0.110512380611717	0.302159254917883	0.0484366398370272
1243	ST14	0.00282243117817512	0,0602065669262375	0,236202306626147	0.0827046279772657	0.389699985275028	0.0775897003637842
1068	TARS2	0.00199774631560671	0,0495645268202815	0,126552627094203	0.0471801186343352	0.205925135554072	0.0401210572220467
8923	SEC24A	0.163542160336067	0,485970636925202	0,195724371871933	-0.080622891543142	0.472071635287007	0.139687463377047
7104	NT5DC2	0.106554085418857	0,397702924392031	0,137668245795026	-0.0299220662640638	0.305258557854116	0.084713216584091
7280	COMTD1	0.111532083748079	0,406166361207013	0,112890789273273	-0.0265020437516259	0.252283622298172	0.0704600111380233
824	ABCF1	0.00117044433340476	0,0376630236653243	0,217194729750422	0.0877434201842691	0.346646039316574	0.0654347896941988
3476	RABGGTA	0.0243912405276836	0,186056887972247	0,141683741189327	0.018605663566119	0.264761818812535	0.0622132611267661
99	GTF3C3	6.28064928165137e-06	0,00168213551215138	0,254122915179557	0.147359687309726	0.360886143049387	0.0539664634228066
141	HMGB2	1.46430415121439e-05	0,00275361876379075	0,421395899627875	0.236303885573508	0.606487913682241	0.0935599419914243
11067	LOC440291	0.244682663665631	0,586225790828066	0,071316608536461	-0.0494117401073051	0.192044957180227	0.0610255248101275
63	MXD4	1.44794470608971e-06	0,000609400855269342	-0,225853238813451	-0.314307074150094	-0.137399403476807	0.0447114682137747
264	TCERG1	7.96185971639384e-05	0,0079965420598554	0,23179085512521	0.119247385286052	0.344334324964369	0.056888248601436
1091	CHD8	0.00211721468563827	0,0514554971491281	0,173827149453796	0.0641684588395305	0.283485840068062	0.0554300561541932
8567	TRPM4	0.151481700039903	0,468838248693596	0,141749483356087	-0.0526165598013938	0.336115526513568	0.0982477597200667
918	SLC41A2	0.00145187978821525	0,0419352860397902	0,243654219961422	0.0954968865494101	0.391811553373434	0.0748902733078502
12573	IGLL1	0.307342752068297	0,648116811463886	0,0691153082048808	-0.0643049377072428	0.202535554117004	0.0674409997200275
396	TCEB3	0.000239685824973305	0,0160486607302201	0,158897656599088	0.0756848968207621	0.242110416377413	0.0420622197969043
279	WDR43	9.48315538167148e-05	0,00901239659301144	0,388996796803162	0.197963089056053	0.580030504550272	0.0965633374650969
9101	RNF144A	0.170147169494271	0,495636510654772	-0,0931306560960403	-0.226702507497263	0.0404411953051822	0.0675176329601926
4114	PDSS2	0.0347525066934846	0,223982186431148	0,192661483426719	0.0140167731035751	0.371306193749862	0.0903009717642316
829	BACE1	0.00117996470653556	0,0377403669406399	-0,232554122217429	-0.371262487338226	-0.093845757096632	0.0701140276674238
1476	AFF4	0.00415849251219821	0,0747035426564603	0,241758547090519	0.0778161186691593	0.405700975511879	0.0828692916406989
5687	GORASP2	0.0683897475485823	0,318818466043034	0,160101503723147	-0.0122555952790984	0.332458602725393	0.0871227225380114
4929	ASCC2	0.0512004503627927	0,275427052418229	-0,136166444140436	-0.273053507581129	0.00072061930025713	0.0691933997278016
1099	ATIC	0.00216951342939795	0,0522942484018323	0,222894932878997	0.0819353276896321	0.363854538068361	0.0712519800058867
2563	PAQR4	0.0134904238805331	0,139549872716979	0,260269591232062	0.0546921187641825	0.465847063699942	0.103914890640225
2849	STRA13	0.0165642842719161	0,154160055271974	0,150026796103499	0.0277653789084262	0.272288213298573	0.0618004572428528
5837	KDM6B	0.0724176449672464	0,328920418545784	-0,153813145922844	-0.321822563441006	0.0141962715953183	0.0849250651753952
8418	PHPT1	0.146455103726748	0,461304000393765	0,101682137997339	-0.0360163132217342	0.239380589216412	0.0696035384032363
363	DHX36	0.000188456580071639	0,0137656369713485	0,238037817958412	0.115524179058795	0.36055145685803	0.0619279497668642
6330	NUP155	0.0849487598185057	0,355798929797481	0,139024144514277	-0.0194178059623021	0.297466094990856	0.080088921023047
5135	CAPRIN1	0.0559877275838108	0,289097292479989	0,0893675400114999	-0.00231699229471258	0.181052072317712	0.046344514472464
2791	MCAT	0.0158856060373677	0,150916103217773	0,166261739144377	0.0316484534511876	0.300875024837566	0.0680440550883546
5717	LSM2	0.0691655903553398	0,320784612256749	0,144117435310218	-0.0114724484973579	0.299707319117793	0.0786472640532911
3973	SERTAD2	0.0323651930522433	0,21598760365824	-0,168620388630299	-0.322844082755404	-0.0143966945051948	0.0779566852182489
1575	FRMD4A	0.00481223035957523	0,0810135161804046	-0,180503468092966	-0.304991908779865	-0.0560150274060668	0.0629261686344182
3728	COPS6	0.0282939613032728	0,20123776393677	0,119358434996953	0.0128921595553552	0.225824710438552	0.0538163605018265
13913	APITD1-CORT	0.366495560236656	0,698449939261175	0,0862757588708793	-0.102070487054701	0.274622004796459	0.095204884625243
2864	RAB30	0.0167362440308238	0,154875178670986	0,263398522809286	0.0483996413035981	0.478397404314975	0.108677205684222
368	CERS6	0.000195374867151466	0,0140770777242421	0,329724434518888	0.159584930901019	0.499863938136757	0.0860017768473898
4703	DTNBP1	0.045779157911986	0,258097889014737	0,101184575413645	0.00192607442272238	0.200443076404567	0.0501729890525623
1258	GAL3ST4	0.00288925977350935	0,0608972360052468	-0,261997024580413	-0.432681098482257	-0.0913129506785685	0.0862770451480741
10	PSMA3	4.77184138094808e-09	1,26525374215838e-05	0,484377385074818	0.331669235491598	0.637085534658038	0.0771906107868447
21217	KCNN3	0.721287893514224	0,901310286386045	0,0264106472798931	-0.119735807748632	0.172557102308418	0.0738738185144219
1195	ZNF511	0.00259042815076188	0,0574771568346873	0,156354882370373	0.055658627128603	0.257051137612143	0.0508997422028506
5501	CYC1	0.0641302461702881	0,309109884967313	0,185460803148091	-0.0110458914658087	0.381967497761991	0.0993298119474933
1608	PARD6A	0.00499965755812303	0,0824414926328558	0,181339875762526	0.0557103446466637	0.306969406878389	0.0635029647478875
1893	POMC	0.006947711169776	0,0973156691318598	0,283676471386104	0.0790718423635762	0.488281100408633	0.103423139676366
221	ABCA1	5.23769150942189e-05	0,00627948831540476	0,464809454795053	0.245004466698636	0.684614442891469	0.111106586855152
7757	NAT14	0.125814138746718	0,430057470539064	0,0878803394717718	-0.0249620737603705	0.200722752703914	0.0570393579113064
10005	PRADC1	0.203755206463686	0,539971823334764	0,102819043900862	-0.0564266939084833	0.262064781710207	0.0804952178403961
1635	TRAPPC2L	0.00516577182220332	0,0836980912876721	0,18212108845271	0.0554600327468031	0.308782144158617	0.0640243777396923
136	LOC145758	1.33693110691362e-05	0,00260652413969225	0,137280429507454	0.077279237375663	0.197281621639245	0.0303292828917933
2519	DNAJC1	0.0129724359161125	0,136547891352014	0,235167181799775	0.0504865531193227	0.419847810480228	0.0933519957333637
369	PPFIBP2	0.00020009458829983	0,0143780704844715	0,304968771782275	0.147334488033405	0.462603055531146	0.079680663256882
1002	GTPBP4	0.00171864842070169	0,045479004865175	0,217472967626692	0.0830809267100771	0.351865008543307	0.0679322207200922
2473	CHST12	0.0124891712151267	0,133906338361943	0,193467881665894	0.0423744219239605	0.344561341407827	0.0763744205873013
1176	SUGP1	0.00246741493035629	0,0555004741301054	0,143758629223819	0.0516412781369138	0.235875980310724	0.0465632948462219
6577	IFI44	0.0916990260299542	0,369636856926567	0,233369611682656	-0.0383631098512415	0.505102333216553	0.137354913953315
8166	TMED10P1	0.138545418838673	0,449856941036912	0,0707976661794459	-0.0231803328187425	0.164775665177634	0.0475038114402819
2217	POU2AF1	0.0100560227374547	0,120268580461711	0,287857873908956	0.0698389281444537	0.505876819673458	0.110203781740507
7693	PCNA	0.123841777775947	0,426806748653529	0,174001293565425	-0.0482483168522428	0.396250903983093	0.112342289668889
4484	MRPL53	0.0419624519955006	0,248134347604973	0,15918609440709	0.00587367105809988	0.31249851775608	0.0774960578843937
1069	SUCLA2	0.00199828320463439	0,0495645268202815	0,288783854471378	0.107656735093147	0.469910973849609	0.0915557749408005
7425	ECH1	0.115808743190654	0,413405410714974	0,0872278800138101	-0.0217728965929527	0.196228656620573	0.0550974950942695
459	CYP27A1	0.000334440288599364	0,019307975000924	-0,340027651486429	-0.522587261539078	-0.157468041433781	0.0922798674689764
11188	SRPRB	0.249597551837446	0,59152201092911	0,120632113835906	-0.0857256634053395	0.326989891077152	0.104309317540298
5638	SRR	0.0672014767451544	0,316041874147071	0,151466311503904	-0.0108822667913546	0.313814889799163	0.0820636354588108
937	RAB1A	0.00152110430058538	0,0430438426147506	0,189242022304447	0.0736612528366525	0.304822791772242	0.0584235367580731
593	ZFP36L2	0.000567935010648658	0,0253942610579244	-0,385500737063054	-0.601332814776905	-0.169668659349203	0.109098368041234
268	PIGT	8.26893338861474e-05	0,00817070652010661	0,209080020095836	0.107315195226714	0.310844844964959	0.0514398806462064
7153	FBXO6	0.107864486047852	0,399835991550229	0,15728539670766	-0.0349088219841718	0.349479615399493	0.097149950222127
3608	TIMD4	0.0264074609739808	0,1940670254227	0,30450944590508	0.0362533632030287	0.572765528607131	0.135597549492755
4477	C1QA	0.0418394842863931	0,247764832398975	0,251085726228164	0.00941198662736825	0.492759465828959	0.122160759735747
9693	LOC340477	0.19115666658391	0,522905087637715	0,0820838727124961	-0.041500483447953	0.205668228872945	0.0624691737917061
5355	F2RL1	0.0607665819558909	0,300882524847889	-0,165443744797137	-0.338475585525255	0.00758809593098139	0.0874637896394438
5644	HIST1H1D	0.0672940820250487	0,316141492716897	0,194174230295937	-0.0140220224040483	0.402370482995921	0.105238626447282
272	C20orf96	8.50908830413574e-05	0,00829479692588821	0,211683635182928	0.108460239804533	0.314907030561324	0.0521771559572735
1443	PAOX	0.00388380930272105	0,0713646595021821	0,230444474012228	0.0753789597224561	0.385509988301999	0.078382206795589
3679	TIMM44	0.0275906436358726	0,198758763044085	0,139599897708055	0.0156468796390252	0.263552915777084	0.0626555242777466
3881	MPV17L2	0.0308051012089896	0,210453034283096	0,1501315643651	0.014093682771654	0.286169445958547	0.0687641569818384
805	GOLGA5	0.00111071913396161	0,0365847426546484	0,228661932840885	0.0930235544779949	0.364300311203774	0.0685622168858962
902	SERTAD1	0.00140522960044191	0,0413078302169815	0,313162279984246	0.12332482310434	0.502999736864152	0.0959586589633553
25915	FKBP2	0.969158564002543	0,99156434508858	0,00389324340198964	-0.194932502106022	0.202718988910001	0.100502041166764
3081	SEC24D	0.0190049778781801	0,163556309133381	0,290457004796248	0.0485144927800598	0.532399516812436	0.122296618280058
2480	PTRH2	0.0125505981948803	0,134099761150861	0,166046395725979	0.036275849886284	0.295816941565675	0.0655961566088482
1647	RNF130	0.00522519396567857	0,0841155167395091	-0,181344318085278	-0.307637212687086	-0.0550514234834697	0.0638382803993021
4116	SRSF9	0.034846418747853	0,224436807611077	0,0960717410938298	0.00694265410904124	0.185200828078618	0.0450527930697003
6559	LOC441869	0.0908866935288894	0,367412818862403	0,0676181496107487	-0.0109161581866582	0.146152457408156	0.0396973652234604
3545	GEMIN4	0.0252972789929698	0,189212229195654	0,151023807452642	0.0189903954541185	0.283057219451165	0.0667399856802209
78	ANAPC1	2.95041703474987e-06	0,00100295266251786	0,171188318117561	0.101890217937347	0.240486418297775	0.0350286654240649
16	OTX1	2.0735082437589e-08	3,43619194270421e-05	-0,306555722560043	-0.408078151803093	-0.205033293316994	0.0513173549887369
539	VKORC1L1	0.00045750768251879	0,0224904334884959	0,254070987604116	0.114287143562595	0.393854831645637	0.0706576586066086
46	TMEM179B	3.82391203558495e-07	0,000220415277442467	0,216486595758273	0.136438245805252	0.296534945711294	0.0404626802316498
69	NSMAF	2.42663747745797e-06	0,000931836933261128	0,336666256487495	0.201637002662614	0.471695510312376	0.0682543178296737
895	NUDT21	0.0013894486612266	0,0411555634815301	0,268224120491204	0.105800321741947	0.430647919240462	0.0821016577438277
2297	POLR2F	0.010879256591699	0,125582711592904	0,137678532281404	0.0322547349231662	0.243102329639641	0.0532894107600731
5286	MT1F	0.059366546970497	0,297657727576818	0,188894354343137	-0.00757196655578304	0.385360675242058	0.0993094039225941
2704	TAP1	0.0148629716370885	0,145702270564121	0,186193764662843	0.036972250580802	0.335415278744884	0.0754281932298144
262	FAM82B	7.89844466512372e-05	0,00799340688151738	0,166981791057771	0.08594738785031	0.248016194265232	0.0409611084634522
1418	CPT1A	0.0037228490343205	0,0695715941144781	0,216144062405309	0.071389279247552	0.360898845563066	0.0731703589936784
4766	OR4C50P	0.046943190493039	0,26107951962371	0,1036515057934	0.00142161785817507	0.205881393728624	0.051674959797023
1350	SRSF2	0.00335448731592586	0,0658846156902031	0,141552163138722	0.0478375059761401	0.235266820301305	0.0473706979346069
2684	UCHL5	0.014603700093097	0,144186985577986	0,20071254281985	0.0402837779176305	0.36114130772207	0.0810932120150724
758	LMO4	0.000984471820179861	0,0344370320739697	0,186204395169799	0.076940447042617	0.295468343296981	0.0552305225093636
4734	ARFGEF2	0.0464152619235834	0,25983221666776	0,150549429034871	0.00242703081731485	0.298671827252426	0.0748726143354548
1381	MRPL23	0.00351473566280614	0,0674824157127479	0,210928699700065	0.0705655022325343	0.351291897167595	0.0709505090205332
3115	SLC25A33	0.0195670913977833	0,166555835766364	0,162819221873678	0.0265495192157315	0.299088924531625	0.0688813374310211
89	RPS27L	4.29012348916524e-06	0,00127811937432827	0,632439364128764	0.371741743397132	0.893136984860396	0.131776913215659
2079	GYS1	0.00850731168860445	0,108499937192567	0,157010155599783	0.0407522489959885	0.273268062203578	0.0587658146866379
2897	UFSP2	0.0170835660415695	0,156358561819888	0,203504265912271	0.0368567298669683	0.370151801957575	0.0842366640455525
1956	ACY3	0.00748055613366304	0,101404369061388	0,183478536074505	0.0498870956629991	0.317069976486011	0.067527534774029
2429	WEE1	0.0120458352954238	0,131462174365486	0,226326621639628	0.050493273561174	0.402159969718081	0.0888798899856692
5656	CHCHD3	0.0674806416101052	0,316285420074968	0,11241190876599	-0.00820083483087274	0.233024652362852	0.0609670890016595
389	BCCIP	0.000227292947806366	0,0154927313909661	0,243223478806578	0.116342824368832	0.370104133244324	0.0641353800685461
3262	NME7	0.0212510635630411	0,172685611931213	0,13165482942333	0.0199512400644241	0.243358418782235	0.0564637074919037
1466	ZNF706	0.00405593976441283	0,0733582829832239	0,199266322968121	0.0645220659241382	0.334010580012103	0.0681102582254556
3956	SPA17	0.0320798706687948	0,214934362824896	0,203093192223406	0.0176524475772416	0.388533936869571	0.093736217635222
3170	TEX30	0.0201758964388569	0,168758326207032	0,166913497235286	0.02651185225205	0.307315142218523	0.0709699433940664
579	NENF	0.000534734559230856	0,0244878874576963	0,163230654734824	0.0722905573470313	0.254170752122617	0.0459682189951061
7868	SDSL	0.129429223840851	0,43617385233098	0,169267991692789	-0.0501715638066366	0.388707547192214	0.110921868715091
10059	WDR4	0.206023679234688	0,542884995865939	0,0842713481936748	-0.0469072811103035	0.215449977497653	0.0663079118291394
1974	RPS19BP1	0.00759480232994462	0,101979581058061	0,230302604540133	0.06229004723467	0.398315161845597	0.0849266522688161
6517	EXOSC9	0.0896146597462558	0,364588171550715	0,111111383751214	-0.0174230044142858	0.239645771916715	0.0649713060939255
8217	PGAM5	0.140497855217605	0,453365051855275	0,0801505834847785	-0.0267732851252459	0.187074452094803	0.0540476637836691
4054	MAGED2	0.0337185553739499	0,220534656078017	0,114096774491796	0.00891882220763242	0.21927472677596	0.0531651414825101
7956	LDOC1	0.131899587224513	0,439582397594011	-0,0976034790034481	-0.224959062933947	0.0297521049270504	0.0643754464810218
4413	IL28B	0.0405289911008238	0,243461438134796	0,104846899849038	0.0045911600661127	0.205102639631963	0.0506770713275759
5419	AURKAIP1	0.0618723252177796	0,302678195491545	0,120378955993448	-0.00606658879574126	0.246824500782638	0.063915441711471
4147	SEL1L3	0.0353354857721082	0,225904920567997	0,236169442617595	0.0164689454405602	0.455869939794631	0.11105376899369
5065	RNGTT	0.0544505432420612	0,28498423568185	0,171982546429862	-0.00333275881375855	0.347297851673482	0.0886180307270529
5948	LPCAT2	0.0755505720757378	0,336737649423586	-0,157060846657441	-0.330511427693201	0.0163897343783191	0.0876754536547316
6472	AIM2	0.0884816670260479	0,362452989093859	0,247842630750553	-0.0378375097601236	0.533522771261229	0.144405027471526
1950	KCNA3	0.00744872100644368	0,101283506403002	0,336668703151583	0.0916734944386913	0.581663911864474	0.123839689315944
466	TSPAN31	0.000342407423921594	0,0194327511912708	0,145266733936024	0.067132963226942	0.223400504645105	0.039494902535156
385	SRD5A1	0.000223241972450889	0,0153747036351567	0,215901011152465	0.103420533324478	0.328381488980452	0.0568564075253029
836	OXCT2	0.00120410823472521	0,0381901074685872	0,281056464132678	0.113107367301163	0.449005560964193	0.0848945743950532
295	TRMT10C	0.000116387695348799	0,0104610838717742	0,192280867027401	0.0965593314435025	0.288002402611299	0.0483851308351372
5320	TSPAN5	0.0602454117258622	0,30015715829924	-0,159362386156489	-0.325692001955819	0.00696722964284049	0.0840759623538931
7401	WDYHV1	0.115134672096453	0,412484236000196	0,0993799365622313	-0.0245741220089928	0.223333995133455	0.06265605022872
8822	MANF	0.160116529152852	0,481238922068451	0,219256355532675	-0.087779802096594	0.526292513161944	0.155200024397738
842	LAS1L	0.00122098498703625	0,0384316392573221	0,295516000876502	0.118700596711101	0.472331405041903	0.0893762977372221
10171	LSM12	0.209972969379174	0,547383077680543	0,0722151203253532	-0.0411830915432095	0.185613332193916	0.0573203018971832
2041	WDFY1	0.00820203926301627	0,106554174943105	0,274037766329482	0.0721039122826271	0.475971620376336	0.102073121670063
13746	LOC441813	0.358095394375101	0,690739079139807	0,0619511141780494	-0.0709389698807186	0.194841198236817	0.0671730145641069
941	CCRL2	0.00153893670960353	0,0432761877646684	0,459369205687409	0.178494709994669	0.740243701380149	0.141975879716586
11636	OAS1	0.267184565119717	0,608834543154804	0,131878265481231	-0.10225032939078	0.366006860353241	0.118346855031384
10825	DBF4	0.234594359724449	0,57462073423499	0,103502551850563	-0.0679707621957081	0.274975865896834	0.0866759886816842
187	SYNPO2L	3.45617944399493e-05	0,00490056673569656	0,303135525459544	0.163337344729003	0.442933706190084	0.0706649054875712
5981	MBTPS2	0.0764508368666759	0,338922243691675	0,110561647118817	-0.0119173351557199	0.233040629393354	0.061910431605161
284	HIST1H3C	0.000104645414620901	0,00976997594603237	0,367460043892626	0.185825513716385	0.549094574068866	0.091812259938655
93	C17orf42	4.73114837797744e-06	0,00134888601335561	0,205309635145984	0.120269558306161	0.290349711985806	0.042985888379512
145	TP53I11	1.69804959075159e-05	0,00308628762417582	-0,32899948592918	-0.474687261713856	-0.183311710144503	0.0736419662453417
2331	DCXR	0.0111971781590017	0,127367301109366	0,181073184986367	0.0418568180218957	0.320289551950838	0.0703708114258617
903	C6orf72	0.00140938586267084	0,0413295541858696	0,10737690741006	0.0422674693611999	0.172486345458921	0.0329113888466109
536	GPR165P	0.000454376853798619	0,0224772430568477	0,177187025712731	0.0797561797420084	0.274617871683455	0.049249149639264
8334	C19orf52	0.144191089187271	0,458747464480849	0,117360319586655	-0.0406706909354837	0.275391330108793	0.079881199914733
8	APOBEC3H	1.85874733981214e-09	6,16058571438987e-06	0,359388236855829	0.249409296994069	0.469367176717589	0.0555919351048947
1451	ARSB	0.00393558141064086	0,0719172578243572	0,168998234959703	0.055110010255296	0.282886459664109	0.0575679926078323
5753	RPN1	0.0700210943934497	0,322645285348189	0,162908933942624	-0.0135151900539026	0.339333057939151	0.0891785142180937
3351	CEP128	0.0225336606584494	0,178299018907426	0,259230278245208	0.0370957638099323	0.481364792680484	0.112284111181335
3264	OTOF	0.021259986697193	0,172685611931213	0,184618125444614	0.0279663879764658	0.341269862912762	0.0791840077231576
3598	TADA2A	0.0262492582315675	0,193440545305729	0,112773542535297	0.0135327329584171	0.212014352112177	0.0501640464318879
4691	MPZL3	0.0454880584824217	0,257112741560736	-0,105822218959397	-0.209488358839517	-0.00215607907927644	0.0524009535646961
7784	CNOT9	0.126643275860397	0,431362838473863	0,0722853453096977	-0.0207374921849121	0.165308182804308	0.0470209983090735
5019	ILVBL	0.0532939265095511	0,28154781059987	0,0944725275204435	-0.00136081966956529	0.190305874710452	0.0484416491427212
2467	ITPR3	0.0124274564251671	0,133531830068899	0,126881439366044	0.0278615603857785	0.22590131834631	0.0500523708746848
96	METTL6	5.63862016129623e-06	0,00155737514142468	0,225409377166439	0.131223246315078	0.319595508017799	0.0476090175141842
4565	MT1G	0.0432411647469434	0,251158703891611	0,17354190695183	0.00535169654783738	0.341732117355823	0.0850164520026291
6872	MRPL2	0.0995189331936309	0,383984940865705	0,127985285485929	-0.0246344833882254	0.280605054360083	0.0771459362823525
189	TCEB1	3.52586139066969e-05	0,00491990300180277	0,35477668395431	0.190969582268079	0.518583785640541	0.0828008869526134
4981	LOC401051	0.0524848192021213	0,27938867318696	0,0868732325443111	-0.00094689179392704	0.174693356882549	0.044391141242603
192	NDUFB8	3.56259240560487e-05	0,00491990300180277	0,28584875947109	0.153785898708779	0.417911620233401	0.0667548713825879
2201	CENPC1	0.0099093301318749	0,119369152950369	0,0943364766394227	0.0230319087900383	0.165641044488807	0.0360428906984202
2021	DLD	0.00800029495523311	0,10496181134983	0,2455101110062	0.0651877677532233	0.425832454259177	0.0911489783105973
3668	BIK	0.0274178243687485	0,198196186787722	0,243063163995244	0.0274885699523017	0.458637758038186	0.108968215708962
357	POLE4	0.000177619851651476	0,0131921298782602	0,277603518574585	0.135324310373104	0.419882726776066	0.0719190103037418
7062	THOC6	0.105431233448972	0,395852330062235	0,101131589534708	-0.0215816742987056	0.223844853368121	0.0620288557801323
5827	VOPP1	0.0721348645641403	0,328240249514018	0,191668985630262	-0.0174800924730948	0.400818063733619	0.105720258731218
1737	DOT1L	0.00587664899266858	0,0895475037658595	0,223206582629337	0.0655375623198382	0.380875602938835	0.0796982218242461
11179	KIAA1486	0.249413145739303	0,59152201092911	0,0504798968597403	-0.0358390913627581	0.136798885082239	0.0436323499537006
9189	BNIP1	0.17302056659738	0,49925349040478	0,0936765503521105	-0.0415888886426464	0.228941989346867	0.0683737042381351
11979	SH3BGRL2	0.282041478193176	0,624286651163875	-0,135813992946427	-0.384546717900018	0.112918732007165	0.125728921568661
4170	VARS	0.0357595769099628	0,227309144973716	0,193080449608852	0.0130428903574264	0.373118008860277	0.0910050262616591
328	DOK4	0.000148637229144171	0,0120155979596271	-0,208440783559563	-0.31395120497458	-0.102930362144546	0.0533331973154725
423	GNA11	0.000274875760447127	0,0172300964261361	0,187788809425184	0.0884462202183514	0.287131398632017	0.0502154937961781
458	TPM2	0.000333789975464643	0,019307975000924	-0,163236701215386	-0.250864866281017	-0.0756085361497545	0.0442941100524591
15277	PDCD2L	0.4324532755997	0,750531224861093	0,0608196867987815	-0.0919806449301242	0.213620018527687	0.0772372068339355
3866	DEFB1	0.0306272683264326	0,209992077248365	0,44839885576842	0.0425339115941971	0.854263799942643	0.205155802249466
1250	MRPS16	0.00284744840215438	0,0604000755064987	0,290954931171625	0.101698899430333	0.480210962912916	0.0956647613442763
25013	LAMC1	0.923609097726283	0,97904608097062	0,0100101596341601	-0.196115309601765	0.216135628870086	0.104191890953241
2233	MRPL15	0.010218784042748	0,121311011540808	0,245361403181824	0.0591159646675423	0.431606841696106	0.0941429726862519
1253	AFG3L2	0.00286804010134148	0,0606487925219086	0,130486853336394	0.0455447457069834	0.215428960965804	0.042936367098489
11695	EPSTI1	0.270040123520879	0,61216472043013	0,135741368630607	-0.106694253662877	0.378176990924091	0.122545874679233
17434	NDUFS6	0.535117287073456	0,813802145683057	0,0537277509416113	-0.117195489183348	0.22465099106657	0.086397938413379
6989	LOC442371	0.103243252492714	0,391414121837634	0,0998885215685694	-0.0205457832172903	0.220322826354429	0.060876892107473
2850	EFHA1	0.0165933675443291	0,154362963074938	0,0978117709961125	0.0180801008472566	0.177543441144968	0.040302605556041
4368	OGDH	0.0395863260587583	0,240300237053108	0,101357857742604	0.00490371665225775	0.19781199883295	0.0487554468049323
796	DDT	0.00108604212250659	0,0361732263752549	0,131344695298372	0.0535913461729021	0.209098044423842	0.0393026077920422
2508	PEX3	0.0128388507860006	0,135734501033016	0,245596381187125	0.053017869612822	0.438174892761427	0.0973442018216643
7458	ECE2	0.116994229347885	0,415875799946066	0,101041593282331	-0.0256353355666521	0.227718522131315	0.0640324012643865
4549	ATPAF1	0.0429854725344511	0,250551726588475	0,127947973697915	0.00409990242093539	0.251796044974894	0.0626024759826779
6066	CMTM4	0.0784356794632606	0,342818988577356	-0,0890556630755316	-0.188381485427994	0.0102701592769311	0.0502070185200823
7508	HSPC047	0.11853488275368	0,41861380077435	0,0737108653001886	-0.0190934436353128	0.16651517423569	0.0469105369289967
4231	EDEM1	0.0370365664592924	0,232102235799607	0,243885048352475	0.0148900005410458	0.472880096163904	0.115751959905022
23745	CYP4F2	0.856586789917569	0,956438948860525	-0,0131823177577678	-0.157201905638072	0.130837270122537	0.0727987339516027
923	ACTL6A	0.00147072244358249	0,04224941017507	0,321156694897884	0.125634555368569	0.5166788344272	0.0988321410076005
5921	ECI1	0.0745047369055378	0,333641800211169	0,150499258836564	-0.0151018858157069	0.316100403488834	0.0837077362118335
16096	LOC285927	0.470058196248473	0,774328595522381	0,0415292300851869	-0.0718711468311168	0.15492960700149	0.0573213962811959
1014	LRWD1	0.00176746242416552	0,0462124851057612	0,146611575835037	0.0557623900686775	0.237460761601396	0.0459222651700794
377	RPL26L1	0.000212117829098904	0,0149185788821152	0,403012873866805	0.193825533552963	0.612200214180647	0.105739599437038
10432	NFU1	0.219450945660992	0,557778165663458	0,0822881785461192	-0.0496428469049976	0.214219203997236	0.0666882315325069
9424	MPG	0.181498669597036	0,510591878565827	0,0910398124401698	-0.0430347825852881	0.225114407465628	0.067771758804359
10534	NTHL1	0.222791462505977	0,560785611196695	0,0864341195314803	-0.0531558604283111	0.226024099491272	0.0705596645773495
2909	TOMM40L	0.0172214815170852	0,15697063679117	0,224069986291555	0.0403483910739201	0.407791581509189	0.0928672254119237
2384	RAB5B	0.0116669030870265	0,129678119808759	-0,132209082159702	-0.23445247203431	-0.0299656922850946	0.051681784730405
2017	MTF2	0.00796707975630624	0,104702176680391	0,166910148803366	0.0443845867703878	0.289435710836344	0.0619339766485276
319	TEX10	0.00013542938532646	0,0112567716361476	0,188249915667317	0.0935675563107264	0.282932275023908	0.0478598501089943
3323	IL10	0.0221385501437594	0,176648708113687	0,252043735248766	0.0367157085074014	0.46737176199013	0.108843581361282
775	C3orf14	0.00105136786908514	0,0358533959323152	0,301679994264193	0.123612573875964	0.479747414652421	0.0900091643996684
455	SUGT1	0.000332387082412188	0,019307975000924	0,255497696635698	0.118386392839043	0.392609000432354	0.0693067482955568
2343	NDUFA11	0.0113549501443325	0,128448137377739	0,212909313033977	0.0488911143521408	0.376927511715814	0.0829075918407973
1005	UQCRFS1	0.0017381362450323	0,0458573955592353	0,310273304924662	0.118322965043865	0.502223644805459	0.0970266748472818
10186	LOC391429	0.210450744542437	0,547772103291665	0,0854321831163009	-0.0488620463519312	0.219726412584533	0.0678827791843049
6	C4A	8.15543743982579e-10	3,46181931358249e-06	-0,435021390416318	-0.564859675462565	-0.305183105370072	0.0656303972878308
387	LOC442133	0.00022493903431649	0,0154115206586608	0,119852539373993	0.0573772147765692	0.182327863971417	0.0315799024344373
14149	LOC284260	0.3782328714904	0,708782802530261	0,051943035344266	-0.0642794460974297	0.168165516785962	0.0587479080463759
2158	REXO2	0.00942897715651507	0,11585233053985	0,178622050776138	0.0445232372411106	0.312720864311165	0.0677840007282582
292	HIST1H4F	0.000113463059236577	0,0103029897796501	0,223857459349846	0.11260657516795	0.335108343531742	0.0562348749822103
4082	KIF20B	0.0341855284483955	0,22204585010936	0,161447475082716	0.0122237353886409	0.31067121477679	0.0754293182277448
5235	MAPK6	0.0581301939578617	0,294426378756963	0,161490691981175	-0.00564255216268783	0.328623936125039	0.0844821788061877
66	PPIAL4A	1.94427535022263e-06	0,000774053913127998	0,25713064342014	0.155061025703357	0.359200261136923	0.0515939467267565
1716	KPNA3	0.00565354916477253	0,0873565595011326	0,201557285796991	0.0598505120637748	0.343264059530207	0.0716296572707741
4152	SNX12	0.0354190502998355	0,226188853251479	0,105444339925291	0.00730757502392108	0.203581104826662	0.049605976131965
1603	EIF2S2	0.00498478844612857	0,0823894015102771	0,16377834909445	0.0503551282257057	0.277201569963195	0.0573329433967003
10094	SLC35C1	0.207037779059367	0,543768924206152	0,0663583188553868	-0.0371689769562283	0.169885614667002	0.0523307709419526
802	TDP1	0.00109921141887479	0,0363411356252681	0,310464283363067	0.126475617606325	0.494452949119809	0.0930022236952056
1079	HSPA14	0.00207444493457899	0,050915150186915	0,257469596143043	0.0953778894817418	0.419561302804345	0.0819337924977567
79	FUBP1	3.08202149207757e-06	0,00103442784635996	0,241612525864124	0.143602092291868	0.33962295943638	0.0495421184237651
439	IFT27	0.000309141320648896	0,0186717132505819	0,175804259484931	0.0819781192047295	0.269630399765133	0.0474270501984838
7992	VIMP	0.133289908915778	0,442176075902525	0,13217720402661	-0.0409167905313817	0.305271198584602	0.0874952070333667
2171	OGFOD1	0.00960474898858358	0,117305352110683	0,131802402153091	0.0326039440965835	0.231000860209598	0.0501426386698644
4768	EPRS	0.0469480350581124	0,26107951962371	0,178434391682218	0.00244336227726238	0.354425421087173	0.088959594428003
14100	NEFH	0.376017442469844	0,707059252084278	0,0697062604001052	-0.0855366985471251	0.224949219347336	0.0784719011670254
1499	TUBA1B	0.00429694671231128	0,0759591375831273	0,28088497608258	0.0896951786929524	0.472074773472208	0.0966422373461863
9157	CTPS1	0.172148786100802	0,49842724150197	0,117337187808924	-0.051747155809	0.286421531426848	0.0854684166757427
1179	LOC440871	0.00247135300149758	0,0555004741301054	0,227201901915697	0.081591933633283	0.37281187019811	0.0736026362643298
139	HEXIM2	1.40715240793228e-05	0,00268421914362046	0,276690490767316	0.155421274598643	0.397959706935988	0.061298921447545
717	PINX1	0.000882244535664112	0,032625821287495	0,207811078973543	0.087041449156638	0.328580708790449	0.0610463915351669
25820	PRO1546	0.964893975518399	0,990814586734313	0,00305642606896269	-0.134061906385149	0.140174758523075	0.0693103011273053
793	NDUFV3	0.00108393668838213	0,0361668255887962	0,219504401543628	0.0895850770016399	0.349423726085617	0.0656713609704584
5936	MR1	0.0751089009694587	0,335465449602478	0,131684979915542	-0.0135190973844936	0.276889057215577	0.0733974673003408
3841	DHCR7	0.0301737134420291	0,208293676624682	0,137769760385452	0.0134152096311018	0.262124311139803	0.0628584902184341
4824	ERO1A	0.0483581728843892	0,265795344587916	0,121120199683015	0.000886872167758776	0.241353527198272	0.0607753025176936
1239	ESR1	0.00281134341361013	0,060163203206799	0,160183736670907	0.0561306259863544	0.26423684735546	0.0525965587948842
6331	LOC442207	0.0849542909503244	0,355798929797481	0,0692962019032448	-0.00968016935129455	0.148272573157784	0.0399208185778212
8933	PELI2	0.164031317944612	0,486801674195997	-0,123656251966093	-0.2984533587332	0.0511408548010134	0.0883560927949905
2955	PWP2	0.0177222489360256	0,158940016235236	0,107958136300482	0.0190367075978494	0.196879565003114	0.0449478263755302
17576	LOC442537	0.542119760550414	0,81783713307887	0,0481358646040459	-0.1076653182517	0.203937047459791	0.0787540710746022
948	MSR1	0.00155485786960507	0,0434642963841254	0,273526942140532	0.106118511785441	0.440935372495622	0.0846212793832211
18970	FCRL5	0.610843350959018	0,853726603741827	0,0520581343373378	-0.149839128828579	0.253955397503254	0.102054625784569
278	THUMPD2	9.35003925562332e-05	0,00891785218931124	0,264715684527917	0.134836145622225	0.394595223433609	0.0656512502063988
3290	ANUBL1	0.0216289814661191	0,174247522048866	0,114580327234708	0.0170754943925866	0.21208516007683	0.0492865483754091
2003	LOC196752	0.00785419267379355	0,103922627577456	-0,158769514213313	-0.27510241557607	-0.0424366128505559	0.0588037228877778
2048	UBE3A	0.00827871539996774	0,107041735463019	0,121925477895164	0.0319704904565999	0.211880465333729	0.0454702675833402
747	PIGH	0.000946636498792902	0,0335544657702828	0,223259744207461	0.092706155650708	0.353813332764213	0.065991967479236
2577	TMEM187	0.0135810577369492	0,139730370871713	0,146205931432568	0.0306084412317841	0.261803421633351	0.0584319887208251
7629	ATG16L2	0.122014713999674	0,424068703853895	-0,139184536064482	-0.316090037179129	0.0377209650501659	0.0894218397633768
3995	TRIM69	0.0328093031300554	0,217756864203609	0,162705534779816	0.0135041417344404	0.311906927825191	0.0754180224883436
1219	SPHK2	0.00273236120864798	0,0593898762605349	0,156568888524905	0.0551694866395644	0.257968290410246	0.0512551673654112
2803	CHPT1	0.0160583128314656	0,15190373340218	-0,179253737949988	-0.324629160114395	-0.0338783157855815	0.0734840783605372
18905	CHST7	0.607449598636216	0,851948593890412	-0,0428529113110882	-0.207479738772337	0.12177391615016	0.0832152403019534
11052	RSAD2	0.244044528269081	0,585383752157964	0,206709680248816	-0.142743330803189	0.55616269130082	0.176640810840984
13203	RACGAP1	0.334004906762804	0,670752190518575	0,112751713321268	-0.117284199901036	0.342787626543571	0.116278094476304
383	HSPA4L	0.000222598112048416	0,0153747036351567	-0,265885405741719	-0.404377810889966	-0.127393000593473	0.070004864651356
5502	CMSS1	0.0642105978463973	0,309363499713391	0,151132160391767	-0.00905027207783521	0.311314592861369	0.080968696388485
10146	LOC346910	0.209025467622886	0,546255694265802	0,0837442127843202	-0.0474830869820793	0.21497151255072	0.0663325136773827
6950	PIGU	0.101906882537406	0,388785754025802	0,116392613876247	-0.0233901665710317	0.256175394323526	0.0706571209831128
2772	WARS	0.0156392704113284	0,14959424781976	0,240590242478459	0.0462662945577141	0.434914190399204	0.0982264815037845
4297	FBXO31	0.0383058288188812	0,23636933933736	0,140979095191183	0.00771106330646631	0.274247127075899	0.0673640588771323
4632	SLC3A2	0.0444275107263883	0,25431680632776	0,170136629971008	0.00430191176552372	0.335971348176492	0.0838258025055148
2406	FGF8	0.0118906343905216	0,130914480161526	0,160053701261144	0.0359395261518023	0.284167876370486	0.0627369856169629
11193	STT3A	0.249766718119576	0,591623380349795	0,151425449222211	-0.107701584960818	0.410552483405239	0.130983016260512
7102	ACAT2	0.106513014241483	0,39766158442874	0,134137381272262	-0.0291352882476522	0.297410050792176	0.0825307432474165
3419	TARBP2	0.0235120353835038	0,18231915715427	0,123086786217427	0.0168422794954398	0.229331292939413	0.053704261291883
90	HCFC2	4.61478648049352e-06	0,00134888601335561	0,370105768112035	0.216995203933777	0.523216332290293	0.0773940225134966
1867	ACLY	0.00679141580660611	0,0964381660455161	0,140172601193146	0.0393620995039358	0.240983102882357	0.0509574912691725
6880	PRELID3B	0.0998299753095238	0,384737179554073	0,0933617948761582	-0.0180735370245937	0.20479712677691	0.0563281092471505
34	VPS36	1.42776461504326e-07	0,000109186745190824	0,367887472283579	0.237113162770117	0.498661781797041	0.0661035370680783
865	CHPF2	0.00127168395467963	0,0388946976334039	0,222387399167517	0.0888267411269261	0.355948057208109	0.0675119749625923
8319	ZCCHC14	0.143652600171513	0,457854816934833	-0,108625949760124	-0.254697749566512	0.0374458500462632	0.0738360819416788
4851	UBR1	0.0490781031219762	0,268215396055473	0,136857453262041	0.000561003085812001	0.27315390343827	0.0688948577131991
298	TSFM	0.000118066460662727	0,0105051416257456	0,203199866090197	0.101945140221832	0.304454591958562	0.0511820368209898
10632	IFI44L	0.22674659126793	0,56548023584172	0,221329951178223	-0.139195118050832	0.581855020407279	0.182237492718714
1067	C10orf10	0.00199039226198002	0,0494613409806936	0,291968948098575	0.108916293090033	0.475021603107117	0.0925290908496188
2136	UBIAD1	0.00917670298322222	0,113913988576843	0,171411583385043	0.0431975563568594	0.299625610413227	0.0648093705853798
2832	PDIA6	0.0163612925297916	0,153093890717691	0,316061577527655	0.0589886258703791	0.573134529184931	0.129944722723447
[truncated: 5,388 more rows]
