# Supplementary material for: Network meta-analysis of transcriptome expression changes in different manifestations of dengue virus infection
Source: BMC Genomics. 2022 Feb 27;23:165. doi: 10.1186/s12864-022-08390-2 (PMC8882220; doi:10.1186/s12864-022-08390-2)
Supplement: Supplementary file 6 — Additional file 6: Supplementary Table T1. Results from differentially expression analysis. [file 12864_2022_8390_MOESM6_ESM.zip › DiffAnalysis_DSS_vs_Normal.csv]

	gnames	p	q	logfc	lower	upper	std
2	IFI27	2.60065674135165e-12	3,44782067484696e-08	2,31417080166439	1.76800159294083	2.86034001038794	0.273874460193158
45	GRAMD1C	1.12070572121401e-07	6,60344715510879e-05	-0,699398037119624	-0.935483612285997	-0.463312461953252	0.118384208456556
34	TIGD3	6.41483461500381e-08	4,94144752590376e-05	-0,753127394841067	-1.00158160542077	-0.504673184261367	0.124586413364936
38	CACNA2D3	7.57341223244605e-08	5,28444803535018e-05	-0,939634282528704	-1.25171892673108	-0.627549638326325	0.156493650869216
723	CNTNAP3B	0.000307739078009965	0,0112858857853663	-0,453187779553095	-0.69122799520721	-0.21514756389898	0.119364355451117
47	STAP2	1.40444128378526e-07	7,92314056160982e-05	0,601840585250382	0.396751223330285	0.806929947170479	0.102841275908792
1	KCTD14	4.74607119252631e-13	1,25842077669835e-08	1,81989973815679	1.40982391038895	2.22997556592463	0.205630954975759
772	LOC283588	0.000356380516585052	0,0122401935197573	-0,378849176133407	-0.580178019855789	-0.177520332411025	0.10095557844545
2144	LINC00877	0.00486315676939998	0,0601271259184579	-0,283394651152722	-0.477744162213464	-0.0890451400919791	0.0974558187836366
283	RNF141	2.21839975326102e-05	0,00207847595256947	-0,381296567444819	-0.548580942418958	-0.214012192470681	0.083884109838168
477	CNTNAP3	9.91723952268123e-05	0,0055126961413814	-0,762877956453363	-1.13145082565563	-0.394305087251095	0.184819455184093
851	CD1C	0.000469799661159425	0,0146377650007546	-0,627875217106014	-0.96915666658025	-0.286593767631777	0.171134277172341
299	RPGRIP1	2.58051215147124e-05	0,00228837055840334	-0,546524258145125	-0.788497697151526	-0.304550819138725	0.121336655253487
43	MCM10	1.05983127100753e-07	6,53521538389876e-05	0,939361438372581	0.623012224574805	1.25571065217036	0.158632102977539
119	CENPA	2.04621788933652e-06	0,000454168981091114	0,675934199439584	0.415534268773696	0.936334130105473	0.130576549000501
77	DTL	6.13578928315386e-07	0,000211286302393279	1,06945451145955	0.680538241962619	1.45837078095647	0.195020575432549
49	CDCA3	1.60194260143669e-07	8,5100929743147e-05	0,779998277785286	0.512710617386889	1.04728593818368	0.134030374723953
54	HJURP	1.98250393316501e-07	9,73446144219819e-05	0,957119145358379	0.626129045286755	1.28810924543	0.165973719386803
153	CEP55	3.72753704633045e-06	0,00064120443463219	1,12614993982504	0.678861743878195	1.57343813577188	0.22429095463292
12	CYP51A1	5.02095486811126e-09	1,10942181939975e-05	0,472583043497029	0.331115533753762	0.614050553240295	0.070938341537701
25	UCK2	3.04125922060184e-08	3,22555952937031e-05	0,577394872284897	0.392486924190907	0.762302820378887	0.0927213831552671
18	CDCA5	1.70436283435692e-08	2,51062114183188e-05	1,00417006531713	0.689682513043288	1.31865761759097	0.157698579928661
365	CDC6	4.50431816920329e-05	0,0032721094864774	0,846349543488526	0.458379144220106	1.23431994275695	0.194546272425152
111	CDC45	1.73489040057053e-06	0,00041441999073088	0,880141633531504	0.543833000008889	1.21645026705412	0.168640677638282
191	RAD51	7.38813641056729e-06	0,00102563579542509	0,56411779242705	0.331731526979864	0.796504057874237	0.116529203750602
64	TIPIN	3.07591404232648e-07	0,000127434157550448	0,679090273163342	0.439705016272043	0.918475530054642	0.120038821233676
5	BIRC5	1.12199408202154e-09	5,94993461696024e-06	1,02852726155442	0.736320170712387	1.32073435239646	0.146526127783748
445	FAM64A	8.54414243142478e-05	0,0050907773992858	0,466262401659049	0.243291110850265	0.689233692467834	0.111808100737763
29	LDLR	5.56144217683936e-08	4,94144752590376e-05	0,511581636843936	0.343782877102591	0.67938039658528	0.0841420461117625
7	CDCA2	1.7411417047901e-09	5,99682335862788e-06	1,09639300956051	0.780196238674861	1.41258978044615	0.158555661062463
57	CCNA2	2.56641659224953e-07	0,000119383396392099	1,00194539598007	0.651550349543581	1.35234044241657	0.17570425550248
19	TPX2	2.53156108336785e-08	3,22555952937031e-05	1,12196353747054	0.765213516053031	1.47871355888806	0.178890933393999
35	CDT1	6.52274800703872e-08	4,94144752590376e-05	0,964863573614722	0.646342876212235	1.28338427101721	0.15972098512351
192	POLE2	7.53171204035543e-06	0,00103681228524764	1,00840872052824	0.592560089553511	1.42425735150297	0.208525705058399
58	USP18	2.73343288401432e-07	0,000123295121504229	0,927667154564468	0.602351330574633	1.2529829785543	0.163128375354101
220	TRIP13	1.09802081598901e-05	0,0013233646334522	0,907993499510582	0.525613600057105	1.29037339896406	0.191742937680951
68	TTK	3.67213281089807e-07	0,000143186178648474	1,07234405744052	0.691347772512206	1.45334034236884	0.191049129470709
137	KIF2C	2.61283613158156e-06	0,000505688686342227	0,738510887465526	0.450487589456712	1.02653418547434	0.144428180873784
30	POC1A	5.95711986407114e-08	4,94144752590376e-05	0,687865221749413	0.461619448920013	0.914110994578812	0.113450077219564
124	UBE2S	2.19031574264288e-06	0,000468356628356257	0,852975505850867	0.523252741679873	1.18269827002186	0.165338218647975
265	MELK	1.85312042069942e-05	0,00185416935678661	0,819497966358155	0.463793162373683	1.17520277034263	0.178366813110969
9	C16orf59	2.15356541066473e-09	5,99682335862788e-06	0,59581613748768	0.422716303613694	0.768915971361665	0.0868002494548508
63	CDC25A	3.05211851920108e-07	0,000127434157550448	0,592594773499696	0.383771572543886	0.801417974455507	0.104713595208417
183	ESPL1	6.21043091091552e-06	0,000899833746464071	0,616675096103818	0.365025823506319	0.868324368701317	0.126188564990168
678	MCM4	0.000259623293484482	0,0101532619863437	0,479483160288689	0.230948441375657	0.728017879201721	0.124626783960678
546	KIF23	0.000141284795011335	0,00686111051231787	0,465212918971647	0.234764341729062	0.695661496214233	0.115557557413566
621	LOC200772	0.000208521741500119	0,00890330752959044	-0,597984031597831	-0.902808660894496	-0.293159402301166	0.15285314416994
323	DHCR24	3.04199692959465e-05	0,00249050727273918	0,490380368994214	0.271065491090573	0.709695246897856	0.109974606475097
166	PPM1F	4.70706389847692e-06	0,000748869659617598	-0,446676709066095	-0.626273358692014	-0.267080059440177	0.0900580528582932
5384	FBRSL1	0.0419410752552912	0,206512219056737	-0,156873206018203	-0.307867304619524	-0.00587910741688202	0.0757154130739735
53	NCAPH	1.93632216714484e-07	9,68709099280102e-05	0,991602914639813	0.64903542735169	1.33417040192794	0.171779155914021
20	TK1	2.5525377359704e-08	3,22555952937031e-05	0,988400294991875	0.674018867793709	1.30278172219004	0.157645363915476
185	MKI67	6.56735704487173e-06	0,000940019019314538	0,859941410831619	0.507958168719087	1.21192465294415	0.176500650148149
1148	LOC284454	0.000993909775434593	0,0229560258672894	-0,379840815565581	-0.600293330100503	-0.159388301030659	0.110545070011509
414	PBK	6.81290986268429e-05	0,00435557368881152	1,06534143824654	0.563604573391326	1.56707830310176	0.251594031348592
56	CENPN	2.48893861058647e-07	0,000117846798678036	0,681818060344902	0.443695270800812	0.919940849888992	0.119405761812335
381	IL1RAP	5.30790323386898e-05	0,00367816996858177	-0,490353794910484	-0.717527770954947	-0.263179818866022	0.11391552117066
218	FEN1	1.07431421197127e-05	0,00130667162066139	0,759571348629585	0.440089910419295	1.07905278683988	0.160202744926004
328	HSDL2	3.17332824584651e-05	0,00256526824507988	-0,469385930321588	-0.679860718137815	-0.258911142505361	0.105541777120971
2222	TMCC1	0.00527351853845387	0,0629285976809651	-0,232451806599486	-0.39344389239817	-0.0714597208008032	0.0807288655040273
200	SEMA4C	8.81147966081743e-06	0,00116818191603287	-0,519659875701459	-0.735821461770961	-0.303498289631957	0.108393400348657
709	KIF18B	0.000296365894471341	0,0110697868815767	0,565709469013428	0.269444772684303	0.861974165342553	0.148560798531756
3	BARD1	8.53744498573388e-11	7,54567845989113e-07	0,667312705052256	0.492865389297898	0.841760020806614	0.0874759390885991
487	SKA3	0.000105637213315463	0,00573866642788099	0,503923881768235	0.259389514651815	0.748458248884654	0.122620822856718
4	MRPS18A	5.20865936369558e-10	3,45269007570971e-06	0,583829535689769	0.422154899757354	0.745504171622184	0.0810711276573029
360	MICALCL	4.42096411449078e-05	0,00325616287488119	-0,633485174366397	-0.923530879617953	-0.343439469114842	0.145442309248379
2550	MDS2	0.00739844060111048	0,0769096768867885	-0,230438868618819	-0.397048254717192	-0.0638294825204466	0.0835456392487716
2063	SIGLEC17P	0.00441299819384151	0,0567186849780454	-0,282275135428182	-0.473622214875004	-0.0909280559813603	0.0959502609374681
426	CENPU	7.41098843381414e-05	0,00461273141602305	0,426774124755873	0.224643650368789	0.628904599142957	0.101357553075405
168	ORC1	4.75424275221396e-06	0,000748869659617598	0,756882800578861	0.452400009149242	1.06136559200848	0.152681730879305
121	NCAPG	2.12274702848314e-06	0,000464160488591122	1,03706426738886	0.636808508618504	1.43732002615921	0.200706718946358
41	TYMS	1.03270986739335e-07	6,53521538389876e-05	0,880489629713432	0.584286242193622	1.17669301723324	0.148530055463879
714	ACP2	0.000299369302217077	0,0111083088663949	0,537804358647513	0.255930729359791	0.819677987935234	0.141344453020849
201	CYBRD1	8.90845865049888e-06	0,00117127104321542	-0,914250647928798	-1.29478043818379	-0.533720857673806	0.190815207501475
261	PKMYT1	1.77865455937505e-05	0,00180693584834596	0,385600936397241	0.218634225216512	0.55256764757797	0.0837248185442733
384	CIT	5.33779417248905e-05	0,00367816996858177	0,28477118260956	0.152792515279875	0.416749849939246	0.0661801978116002
2229	SIGLECP3	0.00530063213959379	0,063053504343351	-0,345890884107207	-0.58559968376637	-0.106182084448044	0.120201060516819
234	NDC80	1.27132156352472e-05	0,00144055945542127	0,736575843103146	0.423788987677842	1.04936269852845	0.156845772000449
10075	ADGRE3	0.174898143221274	0,460290249877128	-0,140965456089948	-0.346092724055979	0.0641618118760825	0.102860283750505
1295	RBBP8	0.00135049092041568	0,0276511712392447	0,406082758427857	0.163483667646853	0.648681849208861	0.121650385942258
3725	HRAS	0.0179127823587231	0,127505348789676	0,26838410209767	0.0476015463275373	0.489166657867802	0.110710567926242
117	CD38	1.88698062198751e-06	0,000427634967452982	1,16078016218337	0.715392300191658	1.60616802417508	0.223338039441373
461	RMI2	9.15868680236744e-05	0,00526773493632912	0,446229864244151	0.231821141954692	0.66063858653361	0.10751443351222
231	AKAP2	1.23930403783711e-05	0,0014225171672403	0,426885707269381	0.245872757305144	0.607898657233619	0.0907682512444948
310	PI3	2.80403983718291e-05	0,00239835858977112	-0,958221352429475	-1.38462988959095	-0.531812815268005	0.213820929615901
1226	LINC00467	0.00117645711694087	0,0254435240258459	0,308319194068285	0.126537242975312	0.490101145161257	0.0911538639184727
911	KIF4A	0.000568117745388663	0,0165352821284088	0,608601307651028	0.272462441794022	0.944740173508033	0.168555548291856
1067	UHRF1	0.000840973300756228	0,0208982259321006	0,719752386649629	0.308331221049909	1.13117355224935	0.206305569484594
135	SPC24	2.56060986817695e-06	0,000502922745590459	0,573693709379217	0.350178682334699	0.797208736423735	0.112080755192958
253	OIP5	1.64323460041896e-05	0,00172174144553665	0,890688526323924	0.506803956145137	1.27457309650271	0.192497449059624
437	SESN3	8.02473293709598e-05	0,0048690113003913	-0,567213345407267	-0.837306022332006	-0.297120668482528	0.135436939529721
4069	LINC00494	0.0221381260835346	0,144259624749304	-0,169773428178434	-0.314476962825983	-0.0250698935308849	0.0725610338456455
8	CDCA8	2.00874316219272e-09	5,99682335862788e-06	0,97400683467056	0.691715398241882	1.25629827109924	0.141553960813245
897	EPT1	0.000551128251951798	0,0162911545156097	0,246609800606646	0.110755154566911	0.382464446646381	0.0681237925071265
928	WDR37	0.000589866372589456	0,0168537789538895	-0,328383742698025	-0.510337806482345	-0.146429678913705	0.0912401691690841
346	CBX7	3.54998256618349e-05	0,00271439008734254	-0,493599961059151	-0.716483759587578	-0.270716162530724	0.111764228068503
33	TRAIP	6.2964370797177e-08	4,94144752590376e-05	0,679516098122951	0.455515156274536	0.903517039971365	0.11232441531237
297	YBX3	2.54462317182369e-05	0,00226854410188517	-0,474269716986265	-0.684073862116815	-0.264465571855715	0.105205485911967
791	USP30-AS1	0.000385201441902519	0,0128880141478442	0,550632340068272	0.256173416774001	0.845091263362544	0.147655300551913
13	HAVCR2	6.32620374007212e-09	1,29030224744625e-05	0,645127403564611	0.450388594598005	0.839866212531217	0.097651030729165
203	RRM2	9.0847695479373e-06	0,00118450303045776	1,21388839195643	0.708092271236437	1.71968451267642	0.253629529672179
76	SULF2	5.285208814603e-07	0,000184391199630524	-0,877044326107075	-1.1938148569357	-0.560273795278452	0.158843370790792
967	CENPW	0.000669598731583661	0,0183603002770846	0,42637561120634	0.187522649443028	0.665228572969653	0.119771903878189
51	SKA1	1.87266799127538e-07	9,68709099280102e-05	1,01873541987767	0.667299749350665	1.37017109040467	0.176226072471472
5831	C15orf29	0.0511408949381295	0,232518428682324	-0,128681649970798	-0.258018845492688	0.000655545551091402	0.0648556418792614
74	MAP7	5.22177792186727e-07	0,000184391199630524	-0,56186290838507	-0.76468461190468	-0.35904120486546	0.101704167279422
108	RRP7A	1.60793656906651e-06	0,000393290285158095	0,583338383483021	0.36127117494802	0.805405592018023	0.111354752140391
195	C1QB	8.38288143494869e-06	0,0011398569294752	0,991577925948525	0.580251881490879	1.40290397040617	0.206257871351813
415	MTFR2	6.81713400285416e-05	0,00435557368881152	0,473102759383057	0.250279450675598	0.695926068090516	0.111733895679199
499	NOV	0.000108730661078205	0,00577754204105933	-0,642186936537581	-0.954443896577091	-0.329929976498071	0.156580057986504
566	CDK1	0.000163200148875987	0,00764532146192012	0,718789256351414	0.358983698929752	1.07859481377308	0.180423120233482
238	DLGAP5	1.377083468693e-05	0,00152963704750733	1,1082068286784	0.635443648208272	1.58097000914853	0.237065288160528
103	IL13RA1	1.46408239595564e-06	0,000373812017322231	-0,675281140345524	-0.931175083272028	-0.419387197419019	0.128317038687488
526	VPS37C	0.000125703974457216	0,00633657962496782	-0,424537022922597	-0.633086150659334	-0.215987895185859	0.104576162241256
313	BUB1B	2.89263826779712e-05	0,00244228298190622	0,998592039611259	0.553369755361411	1.44381432386111	0.223255011116179
204	VRK2	9.11327996279022e-06	0,00118450303045776	0,567714243692771	0.331121034779482	0.80430745260606	0.118638759456854
94	CENPM	1.17689306715804e-06	0,00032647024451598	0,826396334500356	0.51652670052542	1.13626596847529	0.155382942464799
930	LOC401054	0.000594561140814067	0,0169513856437473	0,363790418591429	0.162080854405576	0.565499982777283	0.101146489265306
28	SIL1	4.45879233353605e-08	4,2223170972753e-05	0,781287128909714	0.52728120957239	1.03529304824704	0.12737029648185
280	TCF19	2.09282062814226e-05	0,00198182639125686	0,680203240010636	0.382819744868085	0.977586735153187	0.149121815916475
674	RAD51AP1	0.000257316183578509	0,0101227575780181	0,740947372174086	0.357149997086484	1.12474474726169	0.192453725414738
1119	CREM	0.000941048372628387	0,022248165101559	0,365937506228618	0.154617462740406	0.57725754971683	0.105965627343929
830	CHEK1	0.000438768661910528	0,0140168085187442	0,576674752840193	0.264990910276727	0.888358595403658	0.156292670420761
5361	GOLGA8B	0.0414641368947346	0,205048154109895	-0,178243459296469	-0.349394909696186	-0.00709200889675154	0.0858232400157586
177	HAGH	5.53993497505787e-06	0,000829894778890731	-0,517713077445332	-0.727684288248591	-0.307741866642072	0.105289260354392
78	PSAT1	6.64609445531311e-07	0,000223679836781007	0,721929387191836	0.458423605232668	0.985435169151004	0.132133966249223
1160	PTTG3P	0.00101334490434343	0,0231627932229879	0,339983792002237	0.142310415009693	0.537657168994782	0.0991225586387708
221	CAMK1D	1.13225165562685e-05	0,00135402050001113	-0,575434553710362	-0.818186488675731	-0.332682618744994	0.12172702907376
1608	SUMF1	0.00234658354114061	0,0386938200207358	-0,279273534449362	-0.455683974605138	-0.102863094293587	0.088460340309215
133	SPAG5	2.51388983189723e-06	0,000498604455485233	0,795971904496857	0.486144430890151	1.10579937810356	0.155361801309446
144	NR1H3	3.28780051782908e-06	0,00060538910229332	0,525954974824094	0.318407073465231	0.733502876182956	0.104074101104539
14	SLCO4A1	1.02044667718466e-08	1,93265311753938e-05	0,689493816571045	0.477676145637538	0.901311487504552	0.10621516072256
42	BAK1	1.05961096271961e-07	6,53521538389876e-05	0,558517312162263	0.370426789606149	0.746607834718377	0.0943172729434811
798	DDB2	0.000390445205336551	0,0129732514028805	0,355113038559193	0.165002645364261	0.545223431754126	0.0953301293477432
227	CDK5R1	1.2241233054692e-05	0,00142136714313514	-0,586275622473135	-0.834700156580091	-0.337851088366179	0.124571532211213
582	WDHD1	0.000175097710824571	0,00797717491840807	0,579283170210767	0.287808125264905	0.87075821515663	0.146159046169755
923	EZR	0.000580044503934095	0,0166581408022571	0,517570902850089	0.231201964530811	0.803939841169367	0.143598608536676
6	IFI27L1	1.59831149918712e-09	5,99682335862788e-06	0,991747019392895	0.706570344146817	1.27692369463897	0.143000752779952
1101	ORC6	0.000901804913153235	0,0217178540165831	0,420198338847647	0.17848466258873	0.661912015106564	0.121206398217556
16	PRDX4	1.41331149425112e-08	2,34212214187928e-05	0,943504056287385	0.650101631894203	1.23690648068057	0.147125523219891
129	CHAF1A	2.3508223884937e-06	0,000483194229696981	0,397385015145618	0.243227378279468	0.551542652011768	0.0773017572338821
740	LAG3	0.000323770510527361	0,0116010474143689	0,641828247906475	0.303347312739608	0.980309183073343	0.169729969987052
11	ISOC2	2.48783922100346e-09	5,99682335862788e-06	0,662275333616786	0.468897824303446	0.855652842930126	0.0969684122260628
249	FRY	1.62989829735519e-05	0,00172174144553665	-0,65603201056421	-0.938645602608989	-0.37341841851943	0.141715504514444
267	RGS16	1.87413871392292e-05	0,00186115310860173	0,673210220514292	0.380807135445336	0.965613305583249	0.146624408339006
756	POLQ	0.000343418829825589	0,0120409789708282	0,515915581065808	0.242558573640113	0.789272588491502	0.137073825570827
653	TIMM10	0.000244626336726785	0,00993302805254317	0,490737350567879	0.237530599484257	0.7439441016515	0.126969556618469
1676	FAM72A	0.0025523366339239	0,0403631356116861	0,534118635718062	0.193698674748448	0.874538596687676	0.17070228705756
27	MRPL12	3.91685376363665e-08	3,84649546454911e-05	0,605059799277315	0.40935615072324	0.80076344783139	0.0981348458490411
202	TOP2A	8.92312844538999e-06	0,00117127104321542	0,792832963603172	0.462809517081157	1.12285641012519	0.165488994662551
1904	KIF14	0.00356440717256284	0,0496302195178138	0,579673557912544	0.196345883372088	0.963001232453	0.192218195872341
447	LGALS3BP	8.61893452882125e-05	0,0050907773992858	0,664500258985877	0.346540585099686	0.982459932872068	0.159439662027614
190	CCNJL	7.2379578996745e-06	0,00101007607215721	-0,595181519261311	-0.840089052998279	-0.350273985524344	0.12280794583094
1173	AKIP1	0.00104810901525861	0,0236919100934202	0,339981833906931	0.141690576909353	0.538273090904509	0.0994323922034243
3170	TTC9	0.0122418135436951	0,1023948536628	-0,250077113449697	-0.444021367598672	-0.0561328593007225	0.097252604255653
125	TUBG1	2.23973333396474e-06	0,000472191378722999	0,78035344820689	0.478365834789639	1.08234106162414	0.151430533410996
85	UBE2T	8.2133288305085e-07	0,000253023022369277	0,854767260962148	0.539682810502873	1.16985171142142	0.157997892240149
428	FAM210B	7.48164669976929e-05	0,00463495005243885	-0,452706497666779	-0.667256068332157	-0.2381569270014	0.10758506139147
1274	GAR1	0.00127628648434586	0,0265625872311071	0,427722645095427	0.173580117911924	0.68186517227893	0.127438797963685
151	SDF2L1	3.60407612070287e-06	0,000632861445963156	0,823316789484269	0.496880372129563	1.14975320683897	0.163690292609776
101	TROAP	1.37138913485656e-06	0,000360023593175461	0,697048522429936	0.433744127199142	0.960352917660729	0.13203298164474
23	SLC1A4	2.90310553955214e-08	3,22555952937031e-05	0,815465603612732	0.554789819366396	1.07614138785907	0.130714874723062
32	ZNF593	6.20304172999521e-08	4,94144752590376e-05	0,672265341261739	0.450788628379036	0.893742054144443	0.11105865035465
236	TRIP6	1.32671549190318e-05	0,00149058734185648	0,444771136097661	0.255436959036556	0.634105313158766	0.0949408987370649
383	CSTF2	5.31548361233824e-05	0,00367816996858177	0,427548346512186	0.229452859050126	0.625643833974246	0.099334224318809
357	PARPBP	4.07359476050041e-05	0,0030255284334641	0,53858241235934	0.293269776921949	0.78389504779673	0.123011082528788
148	UCHL3	3.52600315668698e-06	0,000631702524996996	0,49132487704125	0.296740712231145	0.685909041851355	0.0975734850085216
840	GALM	0.000457537343368609	0,0144423841183555	0,520551059800463	0.23822593381288	0.802876185788046	0.141570854313669
480	NHS	0.00010072760659614	0,00556415101853468	-0,448608473333499	-0.665580819992281	-0.231636126674716	0.108799953144363
1118	KIF15	0.000939163694259669	0,022248165101559	0,860152115336903	0.363526170807497	1.35677805986631	0.249031179904452
302	RPL39L	2.66661031101734e-05	0,00234123087406042	0,488700241216609	0.2718955299832	0.705504952450017	0.108715893001645
252	AURKA	1.64128719357923e-05	0,00172174144553665	0,607988829989282	0.345965296051526	0.870012363927039	0.131390698649636
330	NEK2	3.21354808809887e-05	0,00258199943330308	0,691562713527651	0.381220652419547	1.00190477463575	0.155619839243325
1045	MARCH9	0.000803309144008532	0,0203571850010666	-0,273464755035354	-0.429140085458155	-0.117789424612553	0.0780627988615082
1328	KIT	0.00143845987111891	0,0286924367548861	-0,556129337717864	-0.890408730077843	-0.221849945357885	0.167623122420701
733	ACOT7	0.000317937306376442	0,0115008290294289	0,287808507521968	0.136245344209905	0.43937167083403	0.0760007683960605
569	ELK4	0.000165756808708949	0,00772415076083969	0,269033842247893	0.134209775774468	0.403857908721318	0.0676070123263673
266	CDC20	1.86761157143932e-05	0,00186115310860173	1,00146251916377	0.566575548010845	1.4363494903167	0.218072407904325
530	HSPBP1	0.000127591056098581	0,0063831638725545	0,509923753782865	0.259163724936366	0.760683782629364	0.125742657113277
2244	DIAPH3	0.00539449951559925	0,0637232045138554	0,28783499189508	0.0879289473194762	0.487741036470684	0.100242121256609
102	MYL6B	1.43819712836388e-06	0,000373812017322231	0,691509254379169	0.429693168696859	0.953325340061479	0.131286674515593
2760	DCAF12	0.00894503365080044	0,0858851847752054	-0,415788303510666	-0.724171079954867	-0.107405527066465	0.154637363444396
1449	TTC25	0.0018400998071423	0,0336716676234494	-0,565218468673737	-0.913382436578178	-0.217054500769295	0.174585489708191
479	CCNF	0.000100499410477449	0,00556313542548967	0,668960077910137	0.345464192283188	0.992455963537086	0.162215774224709
1063	ALDH5A1	0.000837018690588255	0,0208755743777488	-0,463558898590237	-0.728423714013264	-0.19869408316721	0.132815448380317
869	C6orf106	0.000499833596966275	0,0152296382193137	0,327958406140594	0.148772301525519	0.507144510755669	0.0898521866332589
883	MBNL3	0.000526713814314897	0,0158163270515962	-0,33725682718885	-0.522336776510803	-0.152176877866897	0.0928076325129911
1349	LOC122423	0.00149131868591406	0,0293123164988964	0,345624075116313	0.137141247705304	0.554106902527322	0.104542916196569
572	HSPA1L	0.000170110465752034	0,00786694407274565	-0,46157798855047	-0.693334437511233	-0.229821539589706	0.116213384683022
957	PSMC3	0.000651447761332421	0,0180492553727577	0,484649448154012	0.213800214349348	0.755498681958675	0.135816312082742
7707	ARHGEF40	0.0982129664358028	0,337889815109032	-0,134337550014937	-0.294201701128932	0.0255266010990587	0.0801632669716165
1970	DEPDC1B	0.00393383579697808	0,0529470335821694	0,691400790259476	0.228984952424082	1.15381662809487	0.231876652782959
24	PDIA5	2.93217800661778e-08	3,22555952937031e-05	0,725166170330318	0.493265908318406	0.95706643234223	0.116285499187324
154	CDKN3	3.73487956794813e-06	0,00064120443463219	1,00624957772215	0.606542934204634	1.40595622123966	0.200431367203614
532	KIF20A	0.000128478987007516	0,00640313314966975	0,684459165148169	0.347703366731122	1.02121496356522	0.168864906763842
210	NET1	9.93702464867921e-06	0,00125466765980823	0,808953822733835	0.470191007473117	1.14771663799455	0.169871317681704
2180	PPP2R1B	0.00504957458223335	0,061417188095375	0,232101777166763	0.0722015792004646	0.39200197513306	0.0801813425277964
1129	SAPCD2	0.00095645059619547	0,0224626107689308	0,316088802296345	0.133283603837658	0.498894000755032	0.0916669673952945
683	ANKRD30B	0.000266193149301224	0,0103218977002204	-0,331219637058779	-0.503235616068133	-0.159203658049425	0.0862567545795677
187	RECQL4	6.82137472774616e-06	0,000967212571690853	0,508221697992851	0.29977173406992	0.716671661915782	0.104526436926201
327	KIAA0355	3.15335503155719e-05	0,00255691769607764	-0,386117785732374	-0.559187067130557	-0.213048504334191	0.0867849290327466
565	MICAL2	0.000161925724004619	0,00759904526014597	-0,447187690448578	-0.670908923492193	-0.223466457404962	0.112184156402308
215	SEC61A1	1.06305923415625e-05	0,00130667162066139	0,706565515798704	0.409555178455497	1.00357585314191	0.148934697365612
2474	C12orf4	0.00685059199115394	0,0733864779301635	0,243950661223652	0.0693338333157742	0.41856748913153	0.0875609403094662
1161	SLC14A1	0.00101771823830823	0,023242721006669	-0,490818361606525	-0.776303664937408	-0.205333058275642	0.143155513152335
773	FAM83D	0.000357273609715706	0,0122549932233013	0,648507020193587	0.303806793838323	0.99320724654885	0.172848609759856
7124	BCL11A	0.0821735511310483	0,305843866962345	-0,209469179122242	-0.446359861673554	0.0274215034290705	0.118787926474573
1033	NRAS	0.000781359773389451	0,0200559093818212	0,460970269491905	0.199201598454249	0.722738940529562	0.131262898623429
4021	SPC25	0.0215213421451081	0,141914545381134	0,508828448537215	0.0772366269489113	0.940420270125518	0.216420067761649
290	AARS	2.44195881681638e-05	0,00222883404764779	0,653306017229726	0.365021541169725	0.941590493289728	0.144559147608343
695	AURKB	0.00028127841983674	0,0107310752546348	0,626585055120231	0.299777315874107	0.953392794366354	0.163876490551633
170	LGMN	4.98324737502805e-06	0,00077724002440511	0,676278918978087	0.403542324098043	0.94901551385813	0.13676272207337
321	GM2A	2.9660921261133e-05	0,00245002905681913	0,449081006682837	0.248549208638837	0.649612804726837	0.100555902939343
5322	ZWINT	0.0407516520266211	0,203030825532856	0,466058400406058	0.0201633753572182	0.911953425454897	0.223592354416077
26	SSBP2	3.39930619127107e-08	3,4666386023674e-05	-0,516363058901024	-0.68244815082311	-0.350277966978938	0.0832827339399049
659	IER5L	0.000247607982789807	0,00996203124062851	-0,311515598707377	-0.472398359963662	-0.150632837451092	0.0806740451304931
1546	IGLV6-57	0.00210986746881766	0,0361857282895862	0,483637399414602	0.181516365776799	0.785758433052405	0.151497436470156
423	SPATS2L	7.32402380170511e-05	0,00457700838636473	0,538094089827129	0.283441863166387	0.792746316487871	0.12769438481655
1597	GART	0.00230944460982559	0,0383437218719634	0,23294987198181	0.0860483586572342	0.379851385306385	0.0736632018442656
3214	DDR1	0.0126722125705481	0,104543782298719	-0,182495674851647	-0.324754757149439	-0.0402365925538547	0.0713352725667881
388	GAS6	5.45995497705863e-05	0,00373120376847189	0,617139006542925	0.330700827615383	0.903577185470467	0.143633328974791
603	TNNT1	0.000193825208911521	0,00852284479981589	0,623184372549993	0.307248084358126	0.939120660741859	0.158425043012216
2089	TTLL3	0.00453308368530656	0,0575369621426057	-0,190695087729542	-0.320375087857773	-0.0610150876013109	0.0650275399376173
217	GINS3	1.07316006738996e-05	0,00130667162066139	0,59772703424923	0.346333779875889	0.84912028862257	0.126060185631132
2055	FAM111B	0.00437631565570799	0,0564661847255948	0,349337582878142	0.112764347984136	0.585910817772148	0.1186287435613
163	TMPO	4.53771323667616e-06	0,000738143966076494	0,529876152764557	0.317239215720564	0.74251308980855	0.106625978579335
534	NUSAP1	0.000128956179593575	0,00640313314966975	0,664823577840328	0.337642131070301	0.992005024610355	0.164063884759772
1261	FAM212B	0.00124240615846163	0,0261240279870025	-0,218424121024558	-0.347873373144251	-0.0889748689048641	0.0649118322315266
70	PHGDH	4.05062111172409e-07	0,00015343174111052	0,796669322754109	0.512372547581264	1.08096609792695	0.14255953025453
518	EXO1	0.000121832453567097	0,00623626931724245	0,637736488465196	0.325150004131874	0.950322972798519	0.15674529668295
319	HIST1H2AM	2.94640979370577e-05	0,00244902995862409	0,603814340222765	0.334298678123492	0.873330002322037	0.135147597653021
1395	LOC391014	0.00164744663740823	0,0313132957640711	0,308864475474627	0.120712865874147	0.497016085075107	0.094347904808173
46	DCPS	1.16414362274729e-07	6,71027568633572e-05	0,794691465028167	0.526012465933661	1.06337046412267	0.134728056190166
246	APOO	1.5656295902253e-05	0,00168118786034617	0,401678091840983	0.22904366269563	0.574312520986336	0.0865668740342124
214	SPATS2	1.05256956706044e-05	0,0013041533677854	0,783592604753609	0.454387321000986	1.11279788850623	0.165078730071947
257	KIF11	1.72711174843617e-05	0,00178188202372704	0,99531255215688	0.565082545694441	1.42554255861932	0.215737190776785
405	DPEP3	6.33788169992792e-05	0,00414935637712565	-0,555202893034594	-0.815430853872245	-0.294974932196944	0.130490315388049
980	GRWD1	0.000691073762625926	0,0186977763428841	0,461735085435156	0.202359670157843	0.721110500712468	0.130062809678466
1189	MECR	0.00108625395633633	0,024222068884173	0,366611658251571	0.152075447643787	0.581147868859356	0.107578362041702
248	C9orf78	1.62181607557172e-05	0,00172174144553665	-0,373813903533076	-0.534803344350222	-0.21282446271593	0.0807275391881545
62	CAT	3.02588779361112e-07	0,000127434157550448	-0,606708667326655	-0.820423987759874	-0.392993346893436	0.107166729804209
2214	LRRCC1	0.0052217029317021	0,0625244643686727	0,338627771279578	0.104383586740533	0.572871955818622	0.117460850171231
308	OAZ2	2.78592661387893e-05	0,00239833909633116	-0,611078078018886	-0.882899946187509	-0.339256209850262	0.136304035863468
410	BLVRA	6.66764324184256e-05	0,00431201367213306	0,639005567572674	0.33848893982836	0.939522195316989	0.150692913272964
389	WHSC1	5.48965327608163e-05	0,0037418549258433	0,391809419622179	0.209891087742996	0.573727751501363	0.0912222515419559
99	CKS1B	1.26259899412503e-06	0,000338159720497225	0,687314241196505	0.428722450639967	0.945906031753043	0.129669864060206
174	DPAGT1	5.34562034827542e-06	0,000814592663991511	0,491373053795658	0.29246485108996	0.690281256501355	0.0997417572684642
1174	FANCI	0.00105321164456383	0,0237869733863798	0,470568942913714	0.195990029864203	0.745147855963224	0.137686545471152
406	QPRT	6.37255129306136e-05	0,00416177826442173	0,468079341233583	0.248607624810677	0.687551057656489	0.110053252550553
1699	LOC391764	0.0026346757984139	0,0411173801029691	0,287504346299387	0.10363759271382	0.471371099884955	0.0921992801523963
116	SLC6A8	1.8524966946363e-06	0,00042343922291622	-0,715323049914152	-0.98953982661362	-0.441106273214685	0.137504953583875
296	CASP7	2.54079274752189e-05	0,00226854410188517	0,510935496917625	0.2849320723708	0.73693892146445	0.113328552600438
3264	GINS1	0.0131446952572748	0,106780513096398	0,414152633865077	0.089540265396291	0.738765002333863	0.162775630274334
158	FABP5	3.96884182654188e-06	0,0006660369685491	0,93796204613004	0.564199248068146	1.31172484419193	0.187421925155245
84	PLK4	7.95697469820753e-07	0,000251165695384491	0,949043438309303	0.599726219840277	1.29836065677833	0.175163782791723
397	ALPL	5.91792508080922e-05	0,00395248824981503	-0,802943917387289	-1.17759200020969	-0.428295834564891	0.187865847811498
1733	LOC440090	0.00278279271506619	0,0425555741818798	0,319382031008896	0.113915695856779	0.524848366161013	0.103030307693773
1138	ATP5G3	0.000970747255697617	0,0226180698460653	0,4784243858416	0.201357797575391	0.755490974107809	0.138933980691276
3006	IFI16	0.0107577701681124	0,0948643474875859	0,511255456492484	0.122135192022831	0.900375720962138	0.195122867931183
5131	GPR155	0.0374723838078734	0,193590343543839	-0,211630730783924	-0.41064269471078	-0.0126187668570679	0.0997937879358471
594	LOC440271	0.000186509602094504	0,0083254244099929	0,392943673088736	0.194302299623636	0.591585046553837	0.0996079567665961
1579	TCP11L2	0.00223791061206457	0,0375796072697226	-0,32558805431618	-0.530231052312531	-0.120945056319829	0.102617448426918
434	NME1	7.89844601804627e-05	0,00482551373660131	0,720292655534918	0.377675745976078	1.06290956509376	0.171803938522594
2430	PCED1A	0.00657984324541719	0,0717961084988628	-0,172152148772085	-0.294737840561666	-0.0495664569825041	0.0614701261624388
1701	OLFM1	0.00264788426013131	0,0412749271942279	-0,276682305945173	-0.453723473649545	-0.0996411382408009	0.0887766162254361
2632	EIF4G1	0.00792716850462672	0,0798589942629854	0,319386037412256	0.0863446050113048	0.552427469813207	0.116857734713045
1410	HEY1	0.00170666730164871	0,032072751664225	-0,338272085246302	-0.545066290943806	-0.131477879548798	0.103696163298622
132	SPAG4	2.48829377513264e-06	0,000498604455485233	0,753587101092853	0.46040929677006	1.04676490541565	0.14701288834494
4912	SEMG1	0.0338359184391462	0,182646453056588	-0,22487229657263	-0.432076231987015	-0.0176683611582458	0.103901620697617
739	KCTD9	0.000323479360799016	0,0116010474143689	0,474724024962995	0.224386693495364	0.725061356430627	0.125530697129789
564	PHB	0.000161845549500945	0,00759904526014597	0,282529596247608	0.141189431035017	0.423869761460198	0.070874485109985
1950	LOC282997	0.00378101793518568	0,0513717149575387	-0,293936084183585	-0.489626556327236	-0.098245612039934	0.0981282385884437
48	BUB1	1.53549883468991e-07	8,48203158370896e-05	0,892055314026922	0.586918331325531	1.19719229672831	0.153009772589745
2336	AVIL	0.00598862965796864	0,0679321408029652	-0,246737862408888	-0.420344992970645	-0.0731307318471311	0.0870546314381302
1083	LOC197387	0.000862420067312585	0,0211145596350814	0,368984073908419	0.157587868774427	0.580380279042411	0.106003818309828
3175	E2F8	0.0122787964166098	0,102528184265422	0,602461641427164	0.135021705083037	1.06990157777129	0.234395967759086
996	FKBP8	0.00071712734381124	0,0190909955031677	-0,411279003084522	-0.643062844491797	-0.179495161677247	0.116227120520527
692	LOC440088	0.000278086968100267	0,0106553120797379	0,315726481549447	0.15119942143107	0.480253541667823	0.0825014648526162
300	ZNF439	2.62720774588093e-05	0,00232201377940109	-0,417623714687917	-0.6027283664823	-0.232519062893533	0.0928200194732854
2315	IL15RA	0.00586827153927512	0,0671893093107555	0,313450596996464	0.0934652959903534	0.533435898002575	0.110310787574941
259	CHAF1B	1.76035197536161e-05	0,00179708129764747	0,550753643504829	0.312420213770882	0.789087073238777	0.119511386529677
380	BORA	5.26876346483773e-05	0,00367634903342559	0,621129969343554	0.33350767602613	0.908752262660977	0.14422709860544
230	MCM2	1.23294151582532e-05	0,00142136714313514	0,735131102956055	0.423503974617413	1.0467582312947	0.156264231289699
2949	LOC286052	0.0102531927106614	0,0921883366304465	-0,344518094920042	-0.604946710604109	-0.0840894792359749	0.130590932993124
344	PDIA4	3.48838431842323e-05	0,00268879390124977	0,65363254308413	0.358809389570978	0.948455696597281	0.147837942401707
1296	STIL	0.00135244534187874	0,0276649875791077	0,483466961311444	0.194597209736654	0.772336712886234	0.1448526317761
400	PTTG1	6.04014847919818e-05	0,00400312325693332	0,939158792123537	0.500363925783171	1.3779536584639	0.220032006995333
501	JAZF1	0.000110203048178033	0,00583240283920266	-0,421138313012327	-0.626105539358123	-0.216171086666532	0.102780031492322
2056	KNL1	0.0043849293707362	0,056532583809969	0,330173705679054	0.10652635459616	0.553821056761948	0.112147108575759
80	RANBP1	6.74877878275713e-07	0,000223679836781007	0,623740589411492	0.395912260964865	0.851568917858118	0.114243643679319
1833	TPI1	0.00326108185543735	0,0471727143463837	0,435095563761645	0.150247113659657	0.719944013863633	0.142836165537164
107	CALR	1.589632544977e-06	0,000393290285158095	0,566411676271476	0.350909084698724	0.781914267844228	0.108062950079428
711	ADA	0.000297246984725059	0,0110697868815767	0,50982468367975	0.242764925972072	0.776884441387428	0.133916093791597
2527	GPR146	0.00721230673891618	0,0756738333394755	-0,402638682199109	-0.692778528000871	-0.112498836397347	0.145489515667119
1909	SCO1	0.00357922144547842	0,0497005949488133	0,422935677931036	0.143123923187817	0.702747432674254	0.140310533918779
1099	RBL2	0.000894883261728493	0,0215903818787361	-0,369885611019014	-0.582508645399455	-0.157262576638573	0.106619007141885
3368	LOC107985971	0.0141656694370958	0,11151211703645	-0,208915927638111	-0.374531603496721	-0.0433002517795006	0.083047347050756
1598	MASTL	0.00231218357657362	0,0383604891951023	0,439967647721773	0.162483129664807	0.717452165778739	0.139143549985945
1895	NUF2	0.00353934556733208	0,0495228220146755	0,606254723087077	0.205670797770762	1.00683864840339	0.200871276805338
778	FAM207A	0.000366484464108819	0,0124901485422177	0,345676972774009	0.161563287834109	0.52979065771391	0.0923231029353223
491	GFPT1	0.000106303929938538	0,00573866642788099	0,478469408784247	0.246185142549448	0.710753675019046	0.116478056635776
475	HELLS	9.83213709996939e-05	0,00548840242538292	0,625929071517625	0.323701418026519	0.928156725008731	0.151550900587691
1325	RFC3	0.00141390680864735	0,0282941426651203	0,424414008235516	0.169733658454591	0.679094358016442	0.127708487047573
783	MRPL27	0.000374506088284186	0,0126820292858943	0,440573981883682	0.205506430053475	0.675641533713889	0.117873724549365
2137	RB1	0.00481636323889356	0,0597594156664776	0,356589499609546	0.112328506494611	0.600850492724481	0.122483740509541
2460	LOC100289361	0.00678152741640156	0,0730943900186534	0,201746909049734	0.0575280368275628	0.345965781271905	0.0723180017266499
52	DUSP5	1.91014943090583e-07	9,68709099280102e-05	1,12024930066811	0.733464969564002	1.50703363177223	0.193951523081791
628	CENPE	0.000212558837843338	0,0089745184481148	0,723241510796914	0.354033654953311	1.09244936664052	0.185137866806074
165	GMDS	4.64305441788858e-06	0,000746124775092822	0,495763304919232	0.296574500958233	0.69495210888023	0.0998824636944172
2379	ARNTL2	0.00631157931494025	0,0703450845860585	0,302153740452126	0.0881380112439831	0.516169469660268	0.107317368635097
835	CCNB1	0.00045064303252976	0,0143099401287744	0,815829366966011	0.373913257150489	1.25774547678153	0.22159714259477
175	POLD1	5.4825187408637e-06	0,000829183450700973	0,473507714184979	0.281572138473295	0.665443289896664	0.0962453601380284
770	PSMG1	0.000355711535307371	0,0122380771613841	0,494249940489646	0.231634166517312	0.75686571446198	0.131687675149197
1069	HMMR	0.000846603332888769	0,0209565246341543	0,822278472864584	0.35196940284505	1.29258754288412	0.235834683863954
1040	AIFM1	0.000790643199223095	0,0201576004109619	0,498632431331658	0.215178486313021	0.782086376350296	0.142136896298183
459	BRICD5	9.04952417775003e-05	0,00522762818241922	-0,250858737378807	-0.371294494846803	-0.13042297991081	0.0603920498220481
549	CAMK2G	0.000144433841112372	0,00697422109302522	-0,396464285771969	-0.5931696858286	-0.199758885715338	0.0986371703075205
205	ACOX2	9.5602385029746e-06	0,00123653523856767	0,644305024408386	0.375074768464513	0.913535280352259	0.135004481828296
755	C1orf106	0.00033922308368302	0,0119132451176891	0,574190266566494	0.270254848165294	0.878125684967694	0.152407252768331
987	ADAMTS5	0.000704943996905207	0,0189377812339834	-0,433005418033432	-0.676666330821882	-0.189344505244983	0.122182832525598
450	ESCO2	8.63982587093574e-05	0,0050907773992858	0,433882453402692	0.226237788818449	0.641527117986936	0.104122622653711
641	AMPD3	0.000229146525932205	0,00947865855708644	-0,470536078135804	-0.712110849164893	-0.228961307106714	0.121136744721479
522	C8orf71	0.000123953500194743	0,00628854284451694	0,347515548594153	0.176972286320239	0.518058810868068	0.0855182664068663
786	HPS5	0.000382233833429812	0,0128880141478442	0,434126826410593	0.202116349722769	0.666137303098416	0.116340765914903
557	SIGLEC1	0.000151316650399843	0,00719702668174451	0,714265312276213	0.358687734751046	1.06984288980138	0.178303015889691
677	PCK2	0.000259562268297765	0,0101532619863437	0,322706956961494	0.155438460044744	0.489975453878244	0.0838761478470364
2534	CD1E	0.00724618484303233	0,0758218591606165	-0,270220814621988	-0.465060357559566	-0.0753812716844099	0.0977015433935235
934	TMEM97	0.000605372350831796	0,0171857043707763	0,364086059065822	0.161899951621125	0.566272166510519	0.101385450059305
1047	LMNB2	0.000803845849372686	0,0203571850010666	0,577682019958728	0.248805231850571	0.906558808066885	0.164914007187781
209	RUVBL2	9.80744156942983e-06	0,00124423116370063	0,420272116091813	0.244405596963804	0.596138635219822	0.0881875931907619
1922	PTPA	0.00362771595646093	0,0500462479633515	0,257706253600168	0.0869476141213466	0.42846489307899	0.0856262664822821
140	PXMP2	2.91261327600622e-06	0,000551628150095036	0,494246280509333	0.300419430895943	0.688073130122723	0.0971937322004475
193	CCND2	7.54685163314328e-06	0,00103681228524764	0,505717863417246	0.297146440006648	0.714289286827844	0.104587342321615
1899	PIR	0.00355754891591112	0,0496302195178138	0,394543524036703	0.133696138708027	0.655390909365379	0.130800923429294
1772	MCM6	0.00297078064750699	0,0444013231045707	0,362857518938342	0.127746890320557	0.597968147556127	0.117895325239694
424	DHFR	7.3325866759591e-05	0,00457700838636473	0,632549631100532	0.333172968809116	0.931926293391947	0.150121281957861
2411	IGF1R	0.00647415136677059	0,0711749438725674	-0,272875328695423	-0.466781087205008	-0.0789695701858377	0.0972333007645569
1601	DMTN	0.00231755486106648	0,0383727503146889	-0,494478605226491	-0.806419056626685	-0.182538153826297	0.15642134594021
152	IDE	3.70939948104345e-06	0,00064120443463219	0,563710334518897	0.339870642196651	0.787550026841144	0.112243557354378
112	BLM	1.83573525065123e-06	0,00042343922291622	0,584076996584271	0.360273616360119	0.807880376808424	0.112225348791711
3058	RCC2	0.011214583347069	0,0972382856270553	0,363768753682861	0.0852407248887483	0.642296782476975	0.139666814452849
826	CYB5R2	0.000430115930727596	0,0138069296649421	0,380817298316174	0.175328457404805	0.586306139227543	0.103041593120648
106	PRIM1	1.53594288085467e-06	0,000384203070621336	0,769173418581484	0.477017491499839	1.06132934566313	0.14650047191184
1860	BMS1P20	0.00340908870093697	0,0485978424222279	0,304723094475532	0.104229564250813	0.505216624700252	0.100536713687769
225	LARP4	1.15565060717293e-05	0,00136187003774179	0,444512834922371	0.256773695214707	0.632251974630035	0.0941410733584381
531	CABIN1	0.000128342722605751	0,00640313314966975	-0,438785343865191	-0.654652626571632	-0.222918061158749	0.108245823053189
251	NUP37	1.63841189484202e-05	0,00172174144553665	0,440020990553636	0.250405596527297	0.629636384579975	0.0950819139084082
825	EZH2	0.00043001183857131	0,0138069296649421	0,650916349197045	0.299689169454319	1.00214352893977	0.176121525565335
109	GMNN	1.61676941664086e-06	0,000393290285158095	0,846096237593356	0.52391498731243	1.16827748787428	0.161556555359947
1042	LOC389939	0.00079606152602383	0,0202567863363933	0,343157238391718	0.147966193941313	0.538348282842122	0.0978778024823642
587	DPEP2	0.000179117564203408	0,00809080445460538	-0,49586557419605	-0.745786227871695	-0.245944920520405	0.125321755645113
4213	GTSE1	0.0240640590105204	0,151449922778055	0,345859334009537	0.0467491799788553	0.64496948804022	0.149987642410117
342	CSRP1	3.4721526998963e-05	0,00268489752097029	0,371606495922424	0.204040974755731	0.539172017089117	0.0840250895208219
341	WDR18	3.40380200960041e-05	0,00264668065350601	0,406559747378118	0.223460372860409	0.589659121895827	0.0918144808546394
1625	RFX2	0.00240161499270124	0,0391775507391249	-0,366292348302134	-0.598238754872357	-0.13434594173191	0.11630863819955
842	VDAC1	0.000459573543320022	0,0144556478059569	0,431524755448876	0.197397642112407	0.665651868785346	0.117402145264588
548	FANCL	0.000143506304676141	0,00694355778921144	0,455759546227654	0.229739912667681	0.681779179787627	0.113336680548069
1318	HPDL	0.00140179148779547	0,0281800020965756	0,43518689994386	0.174260305316402	0.696113494571318	0.130840642629131
2392	CMC2	0.00635787295751413	0,0704500734432408	0,43218387464068	0.125782776754821	0.738584972526539	0.153643658312775
273	CALU	2.02251735371987e-05	0,00196200600744051	0,571587701354718	0.322199054650226	0.820976348059211	0.125054982784769
920	MPV17	0.000576701403985267	0,0166059270616064	0,40597394369303	0.181461860797295	0.630486026588765	0.112580725035038
1165	TTTY1	0.00102393996446842	0,0232953695082314	0,385309724539522	0.161067220551696	0.609552228527349	0.112445545723016
37	CCHCR1	7.37358116695718e-08	5,2840676930235e-05	0,446936589361206	0.29865578047587	0.595217398246542	0.0743548443263326
55	SDC1	2.19037932247985e-07	0,000105596195882824	1,07764569440502	0.703366506593615	1.45192488221642	0.187680866819544
5008	LOC285014	0.0353549481132807	0,187187789381717	0,224944853744343	0.0158688585311193	0.434020848957567	0.104840357921663
2368	SCLT1	0.00622182221098259	0,0696452107537331	-0,195429374580114	-0.333600548118946	-0.0572582010412815	0.0692854063590324
2535	VIPR1	0.00724961982250324	0,0758278775517449	-0,321550647417814	-0.553415355532269	-0.0896859393033582	0.116267670821465
309	ATAD2	2.79662181174483e-05	0,00239835858977112	0,71273832170362	0.39562119855936	1.02985544484788	0.159017168181483
395	MYDGF	5.75501785935422e-05	0,00386314679850069	0,655862438369211	0.350401804090435	0.961323072647987	0.153172066435007
306	BRCA2	2.75992368073356e-05	0,00239148288871406	0,462768774661581	0.257036459981737	0.668501089341425	0.103163682110373
4904	NOC4L	0.0337023820747792	0,182222402266063	0,20118133553111	0.0159505208474169	0.386412150214803	0.0928832833714586
3578	COMMD4	0.0162531511239552	0,120379303316532	0,272999805647858	0.0518990416451444	0.494100569650572	0.110870132227076
303	B9D1	2.70699441447446e-05	0,00236884346203928	0,563233283565098	0.313133792295654	0.813332774834542	0.125411433072331
705	ZFP36L1	0.000292454493037915	0,0109991927417026	-0,350719430701796	-0.534201695798224	-0.167237165605367	0.0920064798704845
83	TBC1D7	7.74233212915319e-07	0,000247334863137948	0,448560021552377	0.283668205189137	0.613451837915618	0.0826843704761275
1383	FDXR	0.00161391844226807	0,0309421890793477	0,357946493793173	0.140340937270083	0.575552050316264	0.109117473808301
2500	LYST	0.0069830691133438	0,0740624310161244	-0,378303682615282	-0.649762126446066	-0.106845238784498	0.136121798119639
86	ADCY3	8.27845219201634e-07	0,000253023022369277	0,438925794850616	0.277068941863973	0.600782647837259	0.0811624997020239
320	DHDDS	2.96015607832716e-05	0,00245002905681913	0,422724282617752	0.233985046319941	0.611463518915563	0.0946425679674213
1070	LOC442683	0.000846958421408294	0,0209565246341543	0,270079541811828	0.11559944673397	0.424559636889686	0.0774634526704899
466	TPPP3	9.55497297679243e-05	0,00543449768643437	-0,528205205728961	-0.782743637899579	-0.273666773558344	0.12763732300483
2988	CCNE2	0.0106012824509468	0,0940739639179566	0,317340475993849	0.0763154589138162	0.558365493073882	0.12086107270696
483	TXNDC11	0.000103047085386483	0,00565692229611304	0,881391556726572	0.454426022302216	1.30835709115093	0.214100233762428
31	IDH2	5.98081220505831e-08	4,94144752590376e-05	0,623516671823047	0.418402902899871	0.828630440746223	0.10285351470711
856	VARS2	0.000480735112611335	0,0148909947557121	0,446378733075604	0.203284437676966	0.689473028474241	0.121898704403228
159	MYBL2	4.20303431285156e-06	0,000700902231479617	0,933354975961036	0.560310246931298	1.30639970499077	0.187061852186242
2753	DEPDC1	0.00889142112674366	0,085611483096147	0,441049884138674	0.114200503054299	0.767899265223049	0.163897371692111
1606	LOC391040	0.00234126842008973	0,0386542541461266	0,334460281179261	0.123240266392612	0.54568029596591	0.105915468334218
3376	PLPPR2	0.01422229922776	0,111683958059559	-0,261438417023388	-0.468817327493131	-0.0540595065536449	0.103989361269711
767	GPS1	0.000352594169940749	0,0121821561756611	0,355614507590834	0.166794876107116	0.544434139074552	0.0946828818258204
525	STMN1	0.0001255799249107	0,00633657962496782	0,351250166290176	0.17871450405364	0.523785828526712	0.0865173477456462
1715	SEMA3C	0.00270216495570426	0,0417420127370723	-0,430968020533392	-0.707337385713812	-0.154598655352971	0.138584360842327
1384	TSPAN2	0.00161541494846527	0,0309482814430616	-0,414456515538525	-0.666439264088517	-0.162473766988533	0.126355785230741
654	MRPL4	0.000245103027210589	0,00993674943513	0,32164376972431	0.155659811333623	0.487627728114998	0.0832320209174994
3195	LOC101928893	0.0125045735427764	0,103774262124168	-0,23149625334018	-0.411595488764114	-0.0513970179162449	0.0903100725839275
935	LOC440096	0.00060782941343804	0,0172370020292082	0,315181984707205	0.14009255416833	0.490271415246079	0.0877979250907073
875	GAPT	0.000506082642329292	0,0153357500129842	-0,534593180605795	-0.826982528220511	-0.242203832991078	0.146617519745134
1331	MCPH1	0.00144128479700128	0,0286924367548861	0,293634076133289	0.117102115438504	0.470166036828074	0.0885212763185909
3204	HARBI1	0.0125947134677482	0,104144353787713	0,346709195010794	0.0766888392776576	0.61672955074393	0.135400674344877
386	FLJ33297	5.37829813737521e-05	0,00369444495110113	0,333084679704863	0.178638888293582	0.487530471116143	0.0774462512281228
1075	BAG1	0.000849743784550049	0,0209565246341543	-0,447084624335737	-0.702883754266571	-0.191285494404903	0.128269495073542
5488	PTGES3L-AARSD1	0.043940606058105	0,212246841632571	0,228157062847036	0.00636777860260268	0.449946347091469	0.111215388068162
527	MPZL1	0.00012610529713997	0,00634474754016379	-0,347714140880956	-0.518563579710386	-0.176864702051527	0.0856717974692663
122	GNA12	2.14075379330167e-06	0,000464160488591122	-0,436563089073413	-0.605126076086173	-0.268000102060653	0.0845252649532508
535	LOC442072	0.000129640325612513	0,00641553043114995	0,321626271352586	0.163283741152348	0.479968801552825	0.0794002559857945
1755	MRRF	0.00288664841699967	0,0436122408984309	0,307186148438574	0.108773964318881	0.505598332558267	0.0994930306461687
178	STOML2	5.80548423193442e-06	0,000864788844998546	0,567667165352733	0.336856844865718	0.798477485839748	0.115738952179537
1248	ANKH	0.0012118829212994	0,0257325575658454	-0,292254556813336	-0.465050032658909	-0.119459080967762	0.0866476302859093
17	EPHB2	1.58258081870192e-08	2,46836061222831e-05	0,571885884751924	0.393284637141189	0.750487132362659	0.0895589123259649
492	E2F7	0.000106844541812774	0,00573866642788099	0,583987524145479	0.30037657221834	0.867598476072619	0.142215626811777
989	NINJ2	0.000708034198505912	0,018979833852231	-0,343559435533591	-0.536961557541123	-0.150157313526058	0.096980754167403
305	LOC389081	2.74445538472147e-05	0,00238587654183245	0,404117737858933	0.224521552465681	0.583713923252186	0.0900578200705988
363	KIFC1	4.48313626365273e-05	0,00326949795524257	0,39792612173995	0.215570038050142	0.580282205429758	0.0914417605126529
650	EPHX2	0.0002377785091448	0,00969953410765288	-0,436023780014125	-0.660511643087649	-0.211535916940601	0.11256858009785
17330	IKBKE	0.489330585940923	0,748673857088712	0,114731602443308	-0.214470019370295	0.443933224256911	0.165076893806636
696	LOC401061	0.000281711809906712	0,010732167585742	0,394730310717143	0.188826258463866	0.600634362970421	0.103249799259542
605	GPN2	0.000195194495643596	0,0085485301188103	0,323690345666861	0.159502564281917	0.487878127051805	0.082331334829741
823	GLDC	0.000423888440296623	0,0136566245376245	0,836378102026256	0.385608946057696	1.28714725799482	0.226036468718436
13284	KCNH8	0.300750104638164	0,600295209248179	-0,125239422353092	-0.36481595112644	0.114337106420257	0.120134733787166
1619	DDRGK1	0.00237593803873574	0,038892999590928	0,395059728678409	0.145181709211457	0.644937748145361	0.125300376884273
164	TYW1	4.58197624436775e-06	0,000740799390972017	0,466493608808005	0.279195883992994	0.653791333623016	0.0939197275492719
2831	LOC388353	0.00951305829182798	0,0890988133549342	0,290960307139807	0.0733171470666364	0.508603467212977	0.109136329964626
472	MBOAT2	9.70226771068624e-05	0,00545033110908571	-0,448657615097293	-0.665091194820376	-0.232224035374211	0.108529790525658
4039	LOC391012	0.0217299859206514	0,142629601281735	0,253294067822645	0.0380929191482137	0.468495216497077	0.107911792691318
3580	AOC3	0.0162637083059292	0,120379303316532	-0,406424672695641	-0.735619253637548	-0.0772300917537331	0.165073363188461
1697	psiTPTE22	0.00263283701608893	0,0411173801029691	-0,304351473450596	-0.498977778583555	-0.109725168317638	0.0975946161121973
2074	KLHL3	0.00446804085205591	0,0571215540946299	-0,328328995396954	-0.551222123094365	-0.105435867699543	0.111768906144599
5522	RPS6KA5	0.0447217196001602	0,214740383049302	-0,211678392478542	-0.418229095290375	-0.0051276896667084	0.10357405970819
3754	LOC283070	0.0182293679718594	0,12875644426581	-0,251456279237566	-0.458905067307552	-0.0440074911675803	0.104024401125017
5694	C1orf63	0.0482826842170179	0,224835857396247	-0,161882502215669	-0.322509018580155	-0.00125598585118364	0.0805455521098359
905	ARAP3	0.00056081647769967	0,0164198377293333	-0,352268164647067	-0.546616492454432	-0.157919836839702	0.0974552254457573
269	STMN3	1.95964546669706e-05	0,00193159849626292	-0,405942458313326	-0.582726598785648	-0.229158317841004	0.0886477309032533
18133	ABCC13	0.529448465158433	0,774145957135696	-0,0555535392981924	-0.230855192969433	0.119748114373048	0.0879043435685139
4267	PINLYP	0.0246626698594988	0,153253032886012	0,197524334048474	0.0259533655956682	0.369095302501279	0.0860336057384972
5647	LOC101928595	0.0472526646571535	0,221805821419872	-0,160804264218934	-0.319603780890438	-0.00200474754742919	0.0796294101034827
82	IFI27L2	7.58643547431613e-07	0,000245310166587186	0,557292024392103	0.352624525001414	0.761959523782792	0.102629734557372
640	SNCA	0.000226238750331856	0,00937300072663931	-0,811402065951688	-1.22757444785757	-0.395229684045811	0.208688048724225
1228	C5AR2	0.00118096320394397	0,0254993805802723	-0,212724425339002	-0.338189996752615	-0.0872588539253894	0.062914230782134
547	STRADB	0.000142814835081247	0,0069227337334173	-0,730818987898894	-1.09311954732048	-0.368518428477306	0.181674229441025
2387	NRG1	0.00633476044144403	0,0703450845860585	-0,204410183258271	-0.349261636812949	-0.0595587297035937	0.0726352072157206
12900	NPRL3	0.284806956680082	0,585399725300184	-0,075170353960159	-0.21425810287773	0.0639173949574118	0.0697450195760886
1205	LOH12CR1	0.00113295227090629	0,0249296510067056	0,253216866713237	0.10445210712746	0.401981626299015	0.0745975195535819
941	ZWILCH	0.000619058110871183	0,0174434918275764	0,573516947955577	0.254414964273425	0.892618931637729	0.160012468904577
729	PES1	0.000314178531643239	0,0114272205302064	0,365264941155904	0.173093117680103	0.557436764631704	0.0963638256755131
1180	CCDC12	0.00106112159850903	0,0238437620207346	0,350811147092516	0.145968844228106	0.555653449956926	0.102717389090511
294	MTHFD2	2.47907786933248e-05	0,00223580781310717	0,730308037169453	0.407750390427976	1.05286568391093	0.161745297925081
4891	NUS1P3	0.0335190205452328	0,181688074184755	0,188035463618941	0.015092939842575	0.360977987395307	0.0867213669082326
876	LOC389050	0.000509088261089619	0,0154061532567219	0,378202035364258	0.171246073415516	0.585157997313	0.103777275351962
1269	LARP1	0.00126204365144225	0,0263696512356116	0,306384216121611	0.124533351863985	0.488235080379237	0.0911884201612417
1300	DSC2	0.00136581238254468	0,027828254982312	-0,518972603128008	-0.829351740807626	-0.20859346544839	0.155638431148264
1578	POLR2J	0.00223104997753781	0,0374881433171198	0,521064530919339	0.193663319516292	0.848465742322385	0.16417408489423
1242	SLAMF7	0.00120232136682961	0,0256679154923406	0,538359613250433	0.220293761206699	0.856425465294166	0.1594929046585
206	BCL2L12	9.63780499802329e-06	0,00124051650253683	0,52476750454048	0.305388293349359	0.7441467157316	0.110006866155979
188	AVEN	7.07920883999145e-06	0,000998432034001985	0,651964614645214	0.384016515876628	0.919912713413799	0.134361549017995
105	RBKS	1.51648207576661e-06	0,00038294783084716	0,480854298903167	0.298324617343488	0.663383980462846	0.0915288105003532
469	SNRPA1	9.61259443687618e-05	0,00543449768643437	0,391326118521945	0.202670476719974	0.579981760323916	0.0946006498272961
301	DHX37	2.65540340597206e-05	0,00233913692057638	0,428498207387729	0.238450052703831	0.618546362071626	0.0952989200844953
2824	MAD2L1	0.00945165865130858	0,0887186376704742	0,48478608057204	0.122484244176371	0.847087916967709	0.181674869774793
887	SLC25A19	0.000532506952894662	0,0159181757113889	0,41448117770944	0.186811808509712	0.642150546909169	0.114163934173104
128	HIST1H4J	2.28516921602174e-06	0,000473369232522004	0,846403480106687	0.518525087644384	1.17428187256899	0.164413365510806
2261	LOC283888	0.00551428983354553	0,0646666939126314	0,325709253882827	0.0988847006315605	0.552533807134094	0.113740304447825
1023	LOC348120	0.000756613086558786	0,0196105532650109	0,271094455381213	0.117589165934416	0.42459974482801	0.0769746401161826
8869	COX19	0.132675213136273	0,396555681063616	-0,0964243022540181	-0.222828445782037	0.029979841274001	0.063384874178136
769	CLEC10A	0.000353995598103339	0,0122057129827179	-0,453992823100935	-0.69512476688405	-0.212860879317821	0.120914690693143
801	NLRP1	0.000393067411558434	0,0130114636922246	-0,276364615379308	-0.424397340947252	-0.128331889811364	0.0742304438959377
2743	SLC35E2	0.00882863638498499	0,0853216715265879	-0,169579268277404	-0.295127747815889	-0.0440307887389187	0.0629558047441635
4698	SHCBP1	0.0306552887803535	0,173015108984903	0,51872136216191	0.0497765884632581	0.987666135860561	0.235150562693341
760	LTBP2	0.00034603063879275	0,0120723715626181	-0,342411635262201	-0.523947741558107	-0.160875528966296	0.0910305859855306
843	FOXM1	0.000459593102033628	0,0144556478059569	0,628431418123141	0.287469860281784	0.969392975964498	0.170973868736867
2508	KMT5B	0.00703181181850163	0,074341503336352	-0,155606875943637	-0.267366363419228	-0.0438473884680469	0.0560413674278253
1008	UBE2SP2	0.000735233490509525	0,0193399960325993	0,287376736380298	0.125063914321847	0.449689558438748	0.0813911436486461
4434	NSDHL	0.0268355044078115	0,160474379651133	0,364385192641114	0.0430270487420981	0.685743336540129	0.161143811813759
1216	B4GALT2	0.00116152244435109	0,0252892722869783	0,298107160220547	0.122558087245649	0.473656233195444	0.0880284110317619
1352	FAM225B	0.0015065449371503	0,0295270422187025	0,307339508928798	0.12176529112625	0.492913726731345	0.0930554815516244
2082	PMS2L2	0.00450073950113441	0,0572990756283468	0,201944868540198	0.0647315050243236	0.339158232056073	0.0688051161873874
1003	LOC390937	0.000728559741350466	0,0192423927136134	0,337874000327917	0.147193397801286	0.528554602854547	0.0956160586356299
468	APOBEC3F	9.59957310622777e-05	0,00543449768643437	0,392932840774775	0.203520340678261	0.582345340871289	0.0949801735235244
2236	NEIL3	0.00534679728196848	0,0634035464809455	0,287731859771027	0.088115781210849	0.487347938331205	0.100096718907519
1891	C19orf54	0.00352350684472242	0,0494054912680142	0,437750426427169	0.148653284289494	0.726847568564843	0.144966655903913
590	ASPHD2	0.000182479867394062	0,00820076895585349	0,547244790254711	0.27104873105063	0.823440849458792	0.138497457223521
1126	CHMP1B	0.000952132837635107	0,0224207834723755	-0,352813914175645	-0.556773929289184	-0.148853899062107	0.102274969273272
4178	TRIM26	0.0235363155011907	0,149369412521319	0,160078323001692	0.0221769137258303	0.297979732277554	0.0691501341014237
118	UCHL1	2.02087722518888e-06	0,000454097962931212	0,763303515895751	0.469427466179773	1.05717956561173	0.147363020826022
855	AP1S1	0.000477954250336009	0,0148221718686073	0,417103067974413	0.190061869540718	0.644144266408108	0.113848940345718
943	MID1IP1	0.000624602495126449	0,0175623914721928	-0,384644391497517	-0.598823343124725	-0.170465439870309	0.107399215892685
1271	NTMT1	0.00127010159497391	0,0264962578998688	0,236567409557372	0.0960700544818296	0.377064764632915	0.0704518611911656
1696	MAK	0.00263214097122837	0,0411173801029691	-0,342458298981374	-0.561446872629924	-0.123469725332824	0.109810982454749
271	ANKRD39	2.01434593590303e-05	0,00196200600744051	0,461690256760347	0.260299326177286	0.663081187343408	0.100986711664207
4594	TMEM126B	0.0289661557762527	0,16718276456407	0,309478540977238	0.0326682732979237	0.586288808656552	0.138805449713603
4675	CASS4	0.0302122101697117	0,171353316074846	-0,247894973407998	-0.471384217238151	-0.0244057295778444	0.112067826298756
890	UTP4	0.000543506380470555	0,0161922153687379	0,315521182645464	0.141909194990245	0.489133170300683	0.0870570670090645
2921	LOC389276	0.0100917110634987	0,0915754478856206	0,266176404942705	0.065418658939264	0.466934150946145	0.100669203679179
441	GNGT2	8.31003236866033e-05	0,00498680368498261	0,561373107876043	0.293426535293809	0.829319680458278	0.134360783717688
2944	COA4	0.0102369979538641	0,0921883366304465	0,268819899976837	0.0656586191124587	0.471981180841215	0.101874447039809
4075	MARCO	0.0222236917686677	0,144603972330362	0,417913679470679	0.061474810348816	0.774352548592541	0.178734907265745
2662	ZBED3	0.00821444600933185	0,0818204492627476	-0,232399478586108	-0.402782018818784	-0.0620169383534317	0.0854376729541742
1345	ABCC10	0.00148309507161668	0,0292088900885184	0,424123691242165	0.168427975143073	0.679819407341258	0.128217638603254
2768	LOC392895	0.00898180095696497	0,0860377356842219	0,278735423465688	0.0718859154428503	0.485584931488525	0.103723894438086
545	ATOX1	0.000139621909329728	0,00679279802913345	0,487270169984038	0.246100761729645	0.728439578238431	0.120933477108935
872	LOC442119	0.000500857798500529	0,0152296382193137	0,368543274033681	0.167148330999617	0.569938217067745	0.100988723692411
36	CCNB2	7.20217312928793e-08	5,2840676930235e-05	0,716814345223679	0.479223944590819	0.954404745856539	0.1191387974296
4519	APOL3	0.0279925897406497	0,164216540165659	0,366064583893954	0.0407138109896088	0.691415356798299	0.163145900353575
513	THOP1	0.000117463335967241	0,00607122875861868	0,468938512965864	0.239680939648029	0.6981960862837	0.114960333052015
7063	PHF19	0.0803603704872901	0,301630858010228	0,182074473539024	-0.0225854179958345	0.386734365073882	0.102625919627172
4397	IRS3L	0.0264006871273177	0,159202688010195	-0,173464889803586	-0.325992771810175	-0.0209370077969971	0.0764845228946326
1073	VWCE	0.000849008213691511	0,0209565246341543	-0,514469636179923	-0.808800076281258	-0.220139196078587	0.147590873146363
6421	NQO1	0.0640839384636556	0,264629439084851	0,192067417078108	-0.0115438917188594	0.395678725875076	0.102100111824899
540	MAPK1	0.00013461863611947	0,00661002432723658	-0,310808359173342	-0.464237578199433	-0.157379140147251	0.0769364948947479
765	CREB3	0.00035014117050224	0,0121359387396953	0,484476907610347	0.227379379768211	0.741574435452483	0.128920571738785
275	GINS2	2.04891065326523e-05	0,00197552239895737	0,662008472682471	0.372945409541721	0.951071535823221	0.144949567121284
1098	PBX1	0.000893892473305844	0,021586119243811	-0,394115909731451	-0.620644571261915	-0.167587248200986	0.113591930676444
994	RGS14	0.000713654123519511	0,0190367596429777	-0,325805198328465	-0.509340302776838	-0.142270093880092	0.0920329759613653
750	DSCC1	0.000332069561509356	0,0117397658978941	0,461970346875117	0.217850897711107	0.706089796039127	0.122412763836865
6032	LINC00926	0.0553001065175945	0,243044371885769	-0,186073205474595	-0.376480795840385	0.00433438489119536	0.0954791577320599
2409	MPP7	0.00646305375512911	0,0711365173587581	-0,305890102046782	-0.523208548646605	-0.0885716554469583	0.108973503635697
3481	LOC389767	0.0153233480329789	0,116718923612305	0,258215469522934	0.0510175353583644	0.465413403687504	0.103898611393857
4181	RAD54L	0.0235693201555895	0,149435424714398	0,452702546023156	0.0626205229309144	0.842784569115397	0.195605138113007
3620	MEGF6	0.0166899604782085	0,122177471731605	-0,400901553048433	-0.72696176273933	-0.0748413433575354	0.163501644716045
69	TCN2	3.78680084233794e-07	0,00014551742657187	0,910498576784254	0.586560128871706	1.2344370246968	0.162437695389678
446	TIMELESS	8.57427759447186e-05	0,0050907773992858	0,499055743851519	0.260345013317701	0.737766474385337	0.119700582572304
233	CISD1	1.25973889016614e-05	0,00143356123059035	0,393418654686438	0.22644087336934	0.560396436003536	0.0837303696218037
556	SCGB3A2	0.000149524007991557	0,00713062782715132	-0,388961559912931	-0.582428313151757	-0.195494806674104	0.0970131632510709
688	KLC1	0.000274481834339806	0,0105783224382558	0,2201026308075	0.105522095918103	0.334683165696896	0.0574559708607815
3316	C19orf33	0.0136253385191738	0,10892775640825	-0,402250926102952	-0.719247692553735	-0.08525415965217	0.158956815777997
390	TMEM106C	5.54624768166598e-05	0,00376396802144681	0,575409453600244	0.308066101292989	0.8427528059075	0.134058301218585
6379	SPANXN3	0.0630808512603396	0,262202346945901	0,221390517846498	-0.0123971888740292	0.455178224567026	0.117231951115518
73	ELL2	5.02257352283238e-07	0,000182429502682055	1,11871339497041	0.715594035304823	1.52183275463599	0.202142660659774
2477	PNPT1	0.00686203955966126	0,0733864779301635	0,409922604988654	0.116441720014072	0.703403489963235	0.14716486697826
1130	NAXE	0.000959041372256819	0,0225035238808757	0,282071007210934	0.118899016556896	0.445242997864973	0.0818219704539167
793	MGC35030	0.000385449565123154	0,0128880141478442	0,375029998963881	0.174466602749716	0.575593395178047	0.100571747720885
481	CENPF	0.000101580561918501	0,00559960207748246	0,501898192595559	0.259009768817878	0.744786616373241	0.121795470866519
2163	UBA5	0.00495994017390878	0,0608011159090112	0,427592163158561	0.133653780779837	0.721530545537286	0.147394277301285
808	PFKP	0.000403866849611875	0,01325017675989	0,308524692746882	0.142900736405932	0.474148649087832	0.083051499266946
2077	BLOC1S3	0.00447789806992663	0,057164885567696	0,291938776503021	0.0936980642485865	0.490179488757456	0.0994070467353478
1856	IGHV4-31	0.00338813783071246	0,0483713371269025	0,391920206407318	0.134234219096058	0.649606193718577	0.129215652488262
156	SCD	3.8012529273428e-06	0,000646091162618554	0,466470339195438	0.281007141943553	0.651933536447322	0.0929998107212345
1380	CKAP2L	0.00160392089745907	0,0308173642000922	0,450216878014044	0.176686340012512	0.723747416015577	0.137160841814191
947	ACO2	0.000633437514145123	0,0177355815074529	0,388613195972571	0.17196148662034	0.605264905324803	0.10863917079368
1005	MRPL52	0.00072952122877245	0,0192423927136134	0,286828783683064	0.124936931477569	0.448720635888559	0.081180049926418
655	TRAM2	0.000245637414566815	0,00993674943513	0,630751021959091	0.305198206250313	0.956303837667868	0.163247213944887
1824	LOC441460	0.00322272487955976	0,0468478893539074	0,289417990515589	0.100192190042807	0.478643790988371	0.0948865537114749
402	CDKN2A	6.11287985146452e-05	0,00403191565327318	0,420051645973222	0.223639740850046	0.616463551096398	0.0984899983959854
648	PALM2-AKAP2	0.000237488455579653	0,00969953410765288	0,379958826591597	0.184354372989771	0.575563280193423	0.0980851049197333
485	MTFP1	0.000103796306838846	0,0056745547955299	0,569935005580836	0.29370666909498	0.846163342066693	0.138513642542982
96	PAICS	1.18201559394811e-06	0,00032647024451598	0,693293569064805	0.433278595207938	0.953308542921671	0.130383513881375
2735	SGO2	0.00878151461984739	0,0851124365437274	0,391971960770417	0.101986643076292	0.681957278464542	0.145412028138734
1279	GOT1	0.00128847947965199	0,0267115194706587	0,404554948678419	0.163959080008337	0.645150817348501	0.120645877878617
162	SQLE	4.49400723107154e-06	0,000735546924270752	0,541396345272011	0.324247260639733	0.758545429904289	0.108888577725013
1301	DDX19A	0.00136640679524954	0,027828254982312	0,421015798994214	0.169210559784131	0.672821038204297	0.126266773851354
375	NUS1	4.97206068103397e-05	0,00351557837220308	0,624721472153461	0.336520727474141	0.912922216832781	0.144517160827838
4134	ZDHHC24	0.0229175342420309	0,146990425841183	0,246463584690579	0.0351311271358788	0.457796042245279	0.105971852330076
11545	EIF4H	0.22810972685597	0,523842341381855	0,139833025750608	-0.0895240029499365	0.369190054451152	0.11501020457318
1166	DDX39A	0.00102441640002254	0,0232953695082314	0,451810876293158	0.188854712566635	0.714767040019681	0.131858362289179
3315	ALDH16A1	0.0136252024158202	0,10892775640825	0,417595468460977	0.0885068220397124	0.746684114882242	0.165020242728366
895	ALG10	0.000548119570162337	0,0162204176540122	0,478610570314298	0.215071691127183	0.742149449501413	0.132150562727554
3192	KIF18A	0.0124675769442265	0,103564474522608	0,511803937073866	0.113806144852795	0.909801729294937	0.199574470258695
2025	RTN1	0.00422675758276743	0,0553444332380635	-0,44073455926866	-0.737981935412112	-0.143487183125208	0.149053559565137
952	LOC149329	0.000643552235885113	0,0179198338473574	0,377519840023852	0.166763731879031	0.588275948168673	0.105682844123476
504	HIST1H1C	0.000112504143589812	0,00591516962765265	0,731713400923079	0.375073260028512	1.08835354181765	0.178835834226146
2125	COA7	0.00470994505972716	0,0587487319561906	0,237626582494696	0.0752907409652523	0.39996242402414	0.0814026866743082
5674	SMIM14	0.0478360172127174	0,22354106386944	-0,17199068959255	-0.342296693923776	-0.00168468526132345	0.0853992943192012
3747	RPGR	0.0181465959847471	0,128411260351099	-0,282673057053939	-0.515702096991821	-0.0496440171160569	0.11685152055985
3921	OR8I2	0.0200079924363695	0,135300157982744	-0,201610409717987	-0.370519428984615	-0.0327013904513579	0.0846987815031113
351	LRR1	3.78006863145319e-05	0,00285551338356072	0,467330216906799	0.255474851999334	0.679185581814265	0.106234062221593
3915	LOC730101	0.0199369896580892	0,13502347904924	0,34896441796129	0.0567764212787805	0.6411524146438	0.146516553090502
1718	NCAPG2	0.0027081893934806	0,0417972303656216	0,41530996725414	0.148917529900838	0.681702404607441	0.133581468552913
580	ADRB2	0.000174228757357181	0,00796495776090631	-0,438047478280306	-0.658376850958407	-0.217718105602205	0.110483320998519
2837	FBXO5	0.00955434277152682	0,089265337028327	0,529303647443671	0.133137013476415	0.925470281410926	0.198656242957922
211	SSSCA1	1.02148576385592e-05	0,00128363483548056	0,475148842677448	0.275864213440888	0.674433471914008	0.0999305149122418
1677	FBLN5	0.00255405189776877	0,0403631356116861	-0,412207583194596	-0.674946573191948	-0.149468593197245	0.131749461353545
1361	NELL2	0.00154109606173445	0,030023631210058	-0,529623114040193	-0.85012832433129	-0.209117903749095	0.160716111519201
356	ETNK1	3.97235566393284e-05	0,00295862388846009	0,625299440832894	0.34094266544609	0.909656216219697	0.142589617132272
669	CDC25C	0.000253036406319278	0,0100245202602346	0,41275790779721	0.199232800460663	0.626283015133757	0.107071348174595
2489	CD164	0.00690804617425906	0,0735905360829566	0,392321324774475	0.111198680451621	0.67344396909733	0.140967874483317
735	SLC25A37	0.000319424384716172	0,0115138316903139	-0,563487537161929	-0.860335942896736	-0.266639131427122	0.148853497380094
3299	TUBA3D	0.0134704947740924	0,108266192462886	0,306056405152187	0.0652832440859562	0.546829566218418	0.120734780472384
139	RRM1	2.76014658799075e-06	0,000526512854536509	0,581686532778037	0.354192895785315	0.809180169770759	0.114075813930213
1111	DIRC2	0.000925218284518765	0,0220811546480784	-0,339973270958214	-0.53599556202645	-0.143950979889978	0.0982946279187118
1991	FCGBP	0.00408316982705162	0,0543662285713711	-0,418325911243732	-0.699321022307624	-0.137330800179841	0.140903923418524
1476	LOC390606	0.00190532395632976	0,0342274151098127	0,341247691233392	0.130299553421347	0.552195829045436	0.105779136665442
1441	GGH	0.00182132753147547	0,0334947879809029	0,820627384851048	0.315661270156474	1.32559349954562	0.25321332632615
1592	EIF2C4	0.00228331379100362	0,0379650740960597	-0,258292265583193	-0.420980147051882	-0.0956043841145033	0.0815792157550168
1719	CASC7	0.00271281256136092	0,0418442263318702	-0,191823157637977	-0.314887086396069	-0.0687592288798854	0.0617099362606708
1936	HRASLS	0.00371023836987501	0,050814550814688	-0,424756476180018	-0.706929007137681	-0.142583945222355	0.14149433611971
67	MPDU1	3.60886022361366e-07	0,000142819296759875	0,455302877761744	0.293662363455309	0.616943392068179	0.0810540174984968
818	PTGDR	0.000413418389553342	0,0133950220427294	-0,478031496696763	-0.735141236475418	-0.220921756918107	0.128926695367632
284	CCDC51	2.24727639275324e-05	0,00209811737865677	0,458406801084007	0.257136049629496	0.659677552538518	0.100926448299974
6634	LINC00282	0.0695237955438271	0,277859383788888	-0,188403834394475	-0.392256791349437	0.0154491225604864	0.102221285369234
3166	C2orf40	0.0122279502578335	0,102383533895083	-0,260466094261426	-0.462433617558769	-0.0584985709640829	0.101275841874869
15	TOR3A	1.24778204614323e-08	2,20566273023251e-05	0,603686653261129	0.416833807567147	0.790539498955111	0.0936966446160399
7665	MIR181A2HG	0.097109704137081	0,335924827814051	-0,135561089817075	-0.296340831978017	0.0252186523438659	0.0806223865992609
7335	SMKR1	0.0882601149563028	0,319047982013138	-0,160827295384554	-0.346366650519293	0.024712059750185	0.0930379998002287
60	NDUFA9	2.82831747366677e-07	0,000124988063023791	0,56664857173124	0.367637320450416	0.765659823012063	0.0997934305822206
2226	ZFP3	0.00528845106736134	0,0629933872646388	-0,306181724591945	-0.51831143525314	-0.0940520139307504	0.106371631850215
2388	PATJ	0.00633805261324678	0,0703450845860585	-0,167678023984476	-0.286507779765809	-0.0488482682031435	0.059586726420474
3361	LOC153682	0.0140994679829413	0,111208247322546	-0,248312625202396	-0.445018598945713	-0.051606651459079	0.0986374579805142
329	CEP68	3.19234867937039e-05	0,00257280015907313	-0,402269474548624	-0.582715748523552	-0.221823200573696	0.0904840937376313
9322	SLC25A53	0.147172451502272	0,418609477749705	-0,0912573655450891	-0.215419317719013	0.0329045866288349	0.0622605359017478
4539	AMIGO1	0.0282143712030885	0,164816931581822	-0,191535929250455	-0.362017855215271	-0.0210540032856402	0.0854875095493277
811	LOC285778	0.000406644841748437	0,013294929690456	0,338962431647749	0.156896961078637	0.521027902216861	0.0912960336751009
8078	ATP2B1	0.109104360480827	0,358102600427554	-0,14896357395296	-0.332023987319826	0.0340968394139069	0.091794943934606
9902	FAM150B	0.168087432447424	0,450094755740604	-0,15688952385199	-0.381539603447715	0.067760555743735	0.112649922952304
5624	LOC105370580	0.0467949315209997	0,220620129672708	-0,143426844996486	-0.284763508908141	-0.00209018108483169	0.0708727293960259
599	WBSCR23	0.000192097280556728	0,00850183928473802	0,347841300875816	0.171613599229911	0.524069002521721	0.0883687067825572
15042	ENPP5	0.379406347356667	0,668785845311237	-0,131814960731274	-0.428991606849902	0.165361685387354	0.149018092264787
660	LOC399917	0.000247970606027336	0,00996203124062851	0,35286610906335	0.170607333543667	0.535124884583032	0.0913929657030227
6234	ZNF767P	0.0595046242216496	0,25309032904027	-0,136410628283015	-0.278436278233517	0.00561502166748665	0.0712182188092993
10229	LOC286087	0.180195658078561	0,467092372074792	-0,217233384697398	-0.537280740470743	0.102813971075946	0.160486522122923
571	PRSS33	0.000169723997688344	0,00786694407274565	-0,670485692603879	-1.00707760204667	-0.333893783161093	0.168782725264702
558	C1QC	0.000151459207558493	0,00719702668174451	0,742007218809224	0.372593856124667	1.11142058149378	0.185240917425246
838	NMT2	0.00045714869342123	0,0144423841183555	-0,382386236082485	-0.589761941250414	-0.175010530914556	0.103987753983379
5593	HEMGN	0.0462234485095698	0,219133691620104	-0,295809116158329	-0.586525900928809	-0.0050923313878482	0.145778819505743
3386	ANGPT1	0.0143085160457178	0,112019829316849	-0,294961590959625	-0.529148727986353	-0.0607744539328968	0.117432243914431
1426	LOC389108	0.00178018562748234	0,033091829277785	0,316811088908698	0.122313666766301	0.511308511051094	0.0975299882296572
1397	CLIC4	0.00165316854068956	0,0313770679000599	0,450420811501627	0.175942223464986	0.724899399538268	0.137636237877269
1356	SVIL	0.00151788294717371	0,029680432407309	-0,262558502284443	-0.421210421050122	-0.103906583518763	0.0795553976982833
1080	LOC389892	0.000854007745267332	0,0209666808942253	0,38166387734725	0.163196605411459	0.600131149283042	0.10954957770527
422	C2orf47	7.25238249204188e-05	0,00455679909422963	0,409258131417714	0.215705073962353	0.602811188873074	0.0970564401702711
338	GMPPA	3.34663882134186e-05	0,00262532924106152	0,512136064130943	0.281732300354717	0.742539827907169	0.115535085872307
1401	NOG	0.00166826066740772	0,031573113202224	-0,521312124193641	-0.839278739106957	-0.203345509280326	0.159443142579111
21	OLIG1	2.69136176127874e-08	3,22555952937031e-05	-1,27507282596915	-1.68147010113097	-0.868675550807328	0.203786358844791
9070	MATN1-AS1	0.138887805017039	0,406020964721807	-0,121564378029506	-0.283517099359156	0.0403883433001444	0.0812105725158539
1375	FLYWCH1L	0.00157266449298723	0,0303266902047682	0,278825538808177	0.109754147364901	0.447896930251454	0.0847802024098917
2030	LOC400669	0.00424807071396593	0,0554864999905452	0,304615827566494	0.0990504162384188	0.51018123889457	0.103079989063164
1657	ANG	0.00251139815620953	0,0401821875033238	0,440770787255991	0.160331576545557	0.721209997966425	0.140625169313033
3758	FADS3	0.018254021006455	0,128793338740329	-0,215599387205894	-0.393505910096262	-0.0376928643155267	0.0892105452727982
2302	ZNF818P	0.00578172380478769	0,0665953113309929	-0,2491176007352	-0.423628111229262	-0.0746070902411382	0.0875076278490548
8655	ZNF204P	0.126045797232446	0,386127866234815	-0,127348398259234	-0.291380415898775	0.0366836193803078	0.0822532276955261
645	DNASE2	0.000233206734228721	0,00958678536135589	0,51639164762589	0.250919731921283	0.781863563330496	0.133119876493885
521	RGL2	0.000123371639379764	0,00627869293311796	-0,507846262246617	-0.756988649672496	-0.258703874820738	0.124931497011641
5461	MXI1	0.0434264660602496	0,210850164363215	-0,237785602198294	-0.468354148074867	-0.00721705632172129	0.115617715226106
1022	LOC388129	0.000753878953530493	0,0195588067053435	0,329078863903269	0.142800103682504	0.515357624124034	0.0934087716518179
3866	LOC442050	0.0193944803496264	0,132978036217346	0,221593239835825	0.0369051063354247	0.406281373336226	0.0926111579682734
5697	KLHDC1	0.0483292449562953	0,224898628495465	-0,225416333640462	-0.449131499005834	-0.00170116827509018	0.112181113788266
2566	SERHL	0.00750017534151546	0,0775008375605154	0,21834751724057	0.0601959705528508	0.376499063928289	0.0793044880341018
1490	CDK5	0.00195306865588892	0,0347554465844931	0,3137238202447	0.119298874550723	0.508148765938676	0.0974936451918757
622	WLS	0.000209636889836011	0,00893653076206083	-0,516517137299317	-0.779919395995953	-0.253114878602681	0.132082054905283
1082	RBMY1A3P	0.000860184140836442	0,0210792814180021	0,36039030476058	0.153965990053342	0.566814619467819	0.103510682876673
4014	MRTO4	0.0214363632522061	0,141600690491341	0,244396340171069	0.0372378408563181	0.451554839485819	0.103878836939284
10	MRPL22	2.47782677144486e-09	5,99682335862788e-06	0,898531943027057	0.63620692092758	1.16085696512653	0.131541878734904
7756	DACH1	0.0993572367239224	0,339666984493915	-0,194396617903449	-0.426533952531114	0.0377407167242173	0.116404378343507
7675	ZBTB18	0.0974711949194347	0,336710997335592	-0,125392890104504	-0.274276761418633	0.0234909812096245	0.0746572476740687
612	ATF5	0.000198555612339367	0,00860245434833058	0,386997606432055	0.19044744743606	0.58354776542805	0.0985593252715819
279	LIG1	2.08438161963552e-05	0,00198090962883999	0,358610989205632	0.201864779800051	0.515357198611214	0.07859978703048
268	ITM2C	1.95246622519876e-05	0,00193159849626292	0,904981738706914	0.51095647795992	1.29900699945391	0.197582459549037
110	EXOSC4	1.66444186876996e-06	0,000401206146822142	0,40753322049003	0.252128983523723	0.562937457456337	0.0779268600848924
5175	RPH3A	0.0380797638298932	0,195079751537581	-0,20454486305306	-0.397523194186339	-0.0115665319197819	0.0967682458548375
418	POLR2D	6.93961252215315e-05	0,00439697112112672	0,393449288288256	0.20792108433638	0.578977492240132	0.0930324080822441
1691	LOC56251	0.00260988911026633	0,0409232464569555	0,288503104612895	0.104185262432732	0.472820946793058	0.0924254768023919
1344	MND1	0.00147768938781372	0,0291524807424708	0,562659771260365	0.223564714115559	0.901754828405171	0.170037919103396
3778	CCR6	0.0184826868609632	0,129648165527558	-0,295505858562924	-0.539846537243194	-0.0511651798826541	0.122523698531419
115	TNFRSF13B	1.84318905710592e-06	0,00042343922291622	0,632636678938842	0.390177882729383	0.8750954751483	0.121580035766093
1634	SLC16A10	0.00242395254684191	0,0393335996202652	-0,353694723691173	-0.577884098998141	-0.129505348384206	0.112418904549257
270	MRPL17	2.00453173220777e-05	0,00196200600744051	0,479086839654125	0.270168149794626	0.688005529513625	0.104761477753853
352	LOC399978	3.80650694913709e-05	0,00286731624307869	0,354477492766608	0.193711228857864	0.515243756675351	0.080615627981261
2947	PCSK5	0.0102519438763596	0,0921883366304465	-0,277307016437901	-0.486925723150936	-0.0676883097248653	0.10511249852695
1658	PLK1	0.00251471226981695	0,0401821875033238	0,382076056955781	0.138946949275332	0.625205164636231	0.121916160888759
3149	HDAC8	0.0120787518895399	0,101682148801395	0,197026305568376	0.044526618752839	0.349525992383912	0.0764703845239481
59	MRPS7	2.74350826654704e-07	0,000123295121504229	0,523388561269619	0.339816178449954	0.706960944089285	0.0920516690580315
1923	ZNF33B	0.00363013241640448	0,0500535418725766	-0,185513426962833	-0.308445746938456	-0.0625811069872096	0.0616439415402077
370	AXL	4.76786605672737e-05	0,00341675590524666	0,474933442219144	0.256425725775561	0.693441158662728	0.10956985844897
2154	NBPF1	0.00490717094864548	0,0603487113835618	-0,292000046072173	-0.492469095736574	-0.0915309964077732	0.100524438004454
87	AEN	8.30209426593516e-07	0,000253023022369277	0,575662774039332	0.363354826495826	0.787970721582839	0.106461008052956
339	SMURF2	3.36363337362914e-05	0,00263087725373972	-0,402081763169162	-0.58303050468145	-0.221133021656874	0.0907360541619121
2112	OPN3	0.00463216089215589	0,0580969069333735	-0,337000438035559	-0.566765497347271	-0.107235378723848	0.115214809962116
5849	HOTAIRM1	0.0516551218474947	0,234165764367639	-0,11740993444851	-0.235685816888256	0.000865947991236529	0.059308988752331
2543	FOXO3	0.0073292533219175	0,0763972281533364	-0,242230915385951	-0.417149930006165	-0.0673119007657374	0.0877124706802682
2345	LOC441503	0.0060363893585555	0,0682536732802128	0,257719059098669	0.0762039617463726	0.439234156450966	0.0910200511311335
858	STXBP5	0.000484210946699633	0,0149636984286023	-0,344270905043782	-0.531870794589722	-0.156671015497842	0.0940712468975817
324	PSMB6	3.04327496272862e-05	0,00249050727273918	0,556413421833146	0.307559852837836	0.805266990828455	0.124786670114587
3338	OR10G2	0.0138224731594046	0,109797146741046	0,283232590414583	0.0595417880382889	0.506923392790878	0.1121688970606
7836	BEND2	0.101556458517908	0,343640824094221	-0,277780197780648	-0.611683512334556	0.0561231167732592	0.167434539643636
3751	LOC440427	0.0182200338416558	0,12875644426581	0,237844541168961	0.0416417151621923	0.434047367175731	0.0983851564729531
1163	H2AFB3	0.00102096432586252	0,0232767576098407	0,281287566436268	0.117627968805971	0.444947164066566	0.0820664791066863
2136	WDR83	0.00481580565122342	0,0597594156664776	0,244586764435148	0.0770490972693047	0.412124431600992	0.0840111222386592
10318	HOXB-AS1	0.183010778414134	0,47029761481399	-0,0893547519070788	-0.221862315947284	0.0431528121331262	0.0664454110436495
8204	LOC101927830	0.112385985862099	0,363153253237452	-0,156141954824526	-0.349829787649656	0.0375458780006032	0.0971240227638214
21366	LOXL1-AS1	0.703471530454831	0,87296105287498	-0,0291171810893549	-0.181047911794759	0.122813549616049	0.0761850836592209
1558	ROPN1L	0.00215876229168413	0,0367391413119414	-0,307271943912714	-0.499677693304534	-0.114866194520895	0.0964811269311525
17153	GGTA1P	0.481128959163847	0,743726132584935	-0,107194164279414	-0.40902322874486	0.194634900186033	0.151351029645686
1430	LOC391265	0.00178837424427991	0,0331599602007566	0,311171763978412	0.120047962400873	0.50229556555595	0.0958382991041272
10654	GATSL3	0.195323226309344	0,486049511796449	-0,110081890513604	-0.27799182232142	0.0578280412942129	0.0841977929191752
1603	RAPH1	0.00231987624946054	0,0383727503146889	-0,273946771304058	-0.44678356515507	-0.101109977453045	0.0866683490416633
15229	LOC105369477	0.387830802175049	0,67519033354003	-0,0636477443947108	-0.209719945072809	0.0824244562833875	0.0732473461904544
1984	LOC388276	0.00404714837061154	0,0540877716969581	0,267979027894177	0.0881597656295801	0.447798290158775	0.0901696811142926
1338	WFS1	0.0014554081725036	0,0288416649431487	0,356347020270902	0.141908203707754	0.570785836834049	0.107529524170627
4472	LOC441040	0.027383952534395	0,162338182340755	0,249636169564593	0.0286608870601645	0.470611452069021	0.110807210009825
4328	AGPAT4-IT1	0.0253285164437687	0,1551722766882	-0,184579368080657	-0.345670859893637	-0.0234878762676773	0.0807787122695913
1412	LOC387901	0.00170796625871717	0,032072751664225	0,296279469808527	0.115142595709955	0.477416343907099	0.0908303925275508
8796	PDGFC	0.130571821883025	0,393600711372034	-0,14476986933106	-0.333502949210597	0.0439632105484764	0.0946394808550308
5041	HRH4	0.0359291665453938	0,188982711952215	-0,302582754752055	-0.584724605317782	-0.0204409041863278	0.141478951554551
819	LOC392439	0.000414104899996428	0,0133950220427294	0,401943600230834	0.185728481857267	0.618158718604402	0.108420243917728
349	INPP5A	3.70075159168194e-05	0,00281161686113028	-0,462293316741259	-0.671585934949781	-0.253000698532736	0.104948982693904
292	CKS2	2.45514075092085e-05	0,00222883404764779	0,706504064878022	0.394643289972789	1.01836483978325	0.156381392466636
1754	LOC151443	0.00288324837874367	0,0435857073901872	0,304232406192235	0.107753400318375	0.500711412066094	0.0985236458107029
4702	LINC00963	0.0306836088951592	0,173027624384335	-0,117850082882775	-0.224409949231487	-0.0112902165340621	0.0534340373063401
22377	LOC101928307	0.757585968239517	0,897666181352917	-0,0265514020857903	-0.197436342132867	0.144333537961286	0.0856895994190359
3710	TRIM23	0.0176911804391504	0,126431667589167	-0,285652500332984	-0.520166156423566	-0.051138844242402	0.117595975649811
2312	LGR6	0.00583435091776653	0,0669108194569981	-0,340489986263876	-0.579278594134075	-0.101701378393676	0.119739633864691
4171	SENP6	0.0234495231377546	0,14903061035694	-0,205866272092401	-0.383097384256063	-0.0286351599287389	0.0888718631478622
24708	RNF157-AS1	0.893059705404264	0,958353726380869	-0,00988317691509424	-0.155964409934445	0.136198056104257	0.0732518754234197
4710	LOC283332	0.0307717859430068	0,173230128296991	0,206303695453468	0.0196623939063739	0.392944997000561	0.0935905666129035
3805	SOS1-IT1	0.0187609816814151	0,130707935977556	-0,174882009987199	-0.319839806312208	-0.0299242136621903	0.0726885323910596
1060	LOC441329	0.000826559380525262	0,020675681108139	0,327110107264784	0.140419445517262	0.513800769012306	0.0936153180965672
1747	HBZ	0.00285245655516522	0,043278565134045	-0,556409438653582	-0.91532745337414	-0.197491423933024	0.179978065341554
16598	ZNF302	0.453450852179018	0,724338554669745	-0,0630350623506255	-0.229787025455073	0.103716900753822	0.083617133943
7158	ANKRD36BP2	0.0832577390370846	0,308400167648139	0,182586633965536	-0.0246480638558875	0.38982133178696	0.103917046388937
2789	LOC440194	0.0090998694790277	0,0864662794785425	0,28012928534736	0.0718717513920221	0.488386819302699	0.104429943655146
1943	C9orf73	0.00374121641233091	0,0510433888952058	0,369729141709259	0.123877848060907	0.615580435357612	0.123281190627889
5264	CCDC191	0.0397501409142074	0,200223211690769	-0,152881923174664	-0.298395674810543	-0.00736817153878555	0.0729673140547346
6834	TSPYL1	0.0743371018862835	0,288417947982851	-0,121847125649734	-0.255989569088537	0.0122953177890689	0.0672652150633935
841	RNASE1	0.000458929741099645	0,0144556478059569	0,685434370820025	0.313589825531698	1.05727891610835	0.186460024640746
638	SLC35B1	0.000223092624059434	0,00927163154692148	0,497454896458458	0.242578636674107	0.75233115624281	0.127806725369284
666	SRM	0.000252471216497788	0,0100245202602346	0,502685226326834	0.242684269376385	0.762686183277283	0.130376485157278
1648	LOC441700	0.00247144127705387	0,0397635105953176	0,257712386047106	0.094023930881605	0.421400841212607	0.0820809496073117
2209	LOC442040	0.00520183668202486	0,0624385240488408	0,228926389354973	0.0706414571946429	0.387211321515303	0.0793713736690396
15312	ZXDB	0.390887157555243	0,676879113282215	-0,0612690257182655	-0.202796148911064	0.0802580974745326	0.0709682344739007
4460	CDC14A	0.0271843759382744	0,161612943498508	-0,221251719023572	-0.416838938390898	-0.025664499656247	0.0980764628787774
7254	LOC338902	0.0860549391888511	0,314528343188381	0,188507222121438	-0.0274211650931726	0.404435609336048	0.108276463675039
160	RCC1	4.40640368380495e-06	0,000727726997098954	0,50218686390333	0.300973098962712	0.703400628843949	0.1008978726306
6050	CEP126	0.055642301423616	0,243846440268856	-0,147039204978057	-0.297720142868072	0.00364173291195719	0.0755583798333717
1420	GTSF1	0.00174703694819122	0,032602031365909	0,38964728068617	0.15088651407592	0.62840804729642	0.119725672971404
1144	LOC440569	0.000989984288927384	0,0229215710934468	0,27826379856578	0.116823585920325	0.439704011211236	0.0809535769969081
3511	ZNF641	0.0156091386083452	0,11787989467396	-0,289504430134869	-0.522482090033491	-0.056526770236248	0.116825756235731
676	LOC442272	0.000258228773234112	0,0101286034353587	0,316604506788846	0.152564299274721	0.48064471430297	0.082257334476803
2797	LOC441697	0.00918165979034291	0,0870402965108839	0,260852753103771	0.0666866994590339	0.455018806748509	0.0973638247642479
1924	SDHA	0.00363811844135488	0,0501375834056781	0,292211694211074	0.0985261277561601	0.485897260665988	0.0971228863011474
10342	LUNAR1	0.184301051538587	0,472509266412398	-0,157827104483303	-0.392573678032701	0.0769194690660947	0.117712771218445
396	SORL1	5.82859658218057e-05	0,00390265753476055	-0,491577418135332	-0.720715003716502	-0.262439832554162	0.114900165660511
2195	CPA3	0.00514104981267992	0,0620932197786591	-0,452711289252877	-0.765277097626059	-0.140145480879696	0.156734928801839
1378	SMCR2	0.00159400024274893	0,0306712020584092	0,302050295350002	0.118651634394936	0.485448956305068	0.091964556893649
3774	KISS1R	0.0184187067661893	0,129399182049225	-0,25703096482151	-0.4694376704671	-0.0446242591759212	0.106510529925419
1776	IL16	0.00297647533527611	0,0444013231045707	-0,251879853075014	-0.415117792099586	-0.0886419140504422	0.0818550400120169
7479	ZNF540	0.0919286635803244	0,325843597657434	-0,188044115605956	-0.407523199099072	0.0314349678871606	0.110056946739725
1976	LOC441316	0.00397918102408697	0,0533718531980516	0,252927430855757	0.0835420152516809	0.422312846459834	0.0849376686239386
938	NT5E	0.000614059554296376	0,0173454548896576	-0,468907951177534	-0.729623768160053	-0.208192134195016	0.130734948985464
2353	OR11G2	0.00607586042528194	0,0684663999899493	0,262448312081015	0.0774503261751781	0.447446297986853	0.0927665322715536
567	LOC388509	0.000164628421205645	0,00769862890347034	0,291778500969299	0.145629277409416	0.437927724529182	0.0732859690198532
846	ZNF534	0.000465276718178652	0,0145825203102919	0,304897529334371	0.139303670598896	0.470491388069847	0.0830364069378275
611	LOC441621	0.000198169164731341	0,00859976334345584	0,400421573232861	0.19708321543673	0.603759931028992	0.10196324158978
5033	CRIP2	0.0357863760664735	0,188530848679226	-0,30503091139403	-0.589229323853905	-0.0208324989341558	0.142510206648425
4774	CAV1	0.0318618998140368	0,176935265835452	0,572260053886309	0.0510820499238627	1.09343805784875	0.261342716176461
8969	LRRC75A	0.135495430541183	0,400564314951442	-0,0977572423751897	-0.226855980969375	0.031341496218996	0.064736068565147
1402	PLCL1	0.00166980675830452	0,031579833235695	-0,358764429518154	-0.577607719829033	-0.139921139207275	0.109738130680895
2465	LOC441111	0.00680499997018856	0,0731797684283711	0,231018827766763	0.065801179280706	0.396236476252821	0.082847757747553
25575	ATP6V0E2-AS1	0.944444509858687	0,979076416835344	0,00499294701474107	-0.137385706661443	0.147371600690925	0.0713952311770292
449	PRC1	8.63782897798012e-05	0,0050907773992858	0,727703231621703	0.379449213135579	1.07595725010783	0.174630645227862
3548	LOC440770	0.0159317368932236	0,119061444116072	0,235253568403662	0.0453239878095385	0.425183148997785	0.095239461560816
1560	LOC389192	0.00216632832805654	0,0368206382169353	0,356294588396681	0.133110808733669	0.579478368059693	0.11191465246078
72	GOSR2	4.97798397914064e-07	0,000182429502682055	0,510006910709369	0.326304535374694	0.693709286044043	0.0921168533073604
20678	ZNF571	0.66617251280515	0,85422014590524	-0,0452001778790597	-0.253264701197069	0.16286434543895	0.104333159209473
1990	LOC401951	0.00407443396924189	0,0542882495952004	0,267558563250445	0.0878807900662967	0.447236336434594	0.0900987319562072
3750	UST	0.0182175195866551	0,12875644426581	-0,232658518852244	-0.424578961405751	-0.0407380762987377	0.0962377716737561
896	LOC152024	0.000548123485498582	0,0162204176540122	0,272272806673196	0.122350263719894	0.422195349626498	0.0751780855938067
3082	LOC439955	0.011390782944174	0,0979569104736627	0,276872072839905	0.064399417297965	0.489344728381846	0.106543600248635
741	CD70	0.000325337944674696	0,0116301371032865	0,396324438155238	0.187234761458933	0.605414114851543	0.104847218449012
5063	CXCL6	0.0362423453692236	0,189801656619586	-0,42959623088215	-0.830867862492137	-0.0283245992721637	0.20121612449529
2343	FAM27B	0.00600696587329333	0,0679789586557288	0,201988324712254	0.059812698023353	0.344163951401156	0.0712934240709924
9535	NAP1L3	0.154672695242367	0,430114998883206	-0,193934154331448	-0.46275746991758	0.0748891612546834	0.134800423142769
529	LOC441576	0.000127110966765403	0,00637116688806176	0,362845576996981	0.184460555184146	0.541230598809815	0.0894504867268394
16541	MAN1C1	0.450344803318066	0,7218758298962	-0,0779887023061632	-0.28288115656044	0.126903751948114	0.102742537313091
1200	LOC283874	0.00111998216288745	0,0247469392074673	0,364119648027346	0.150430797317078	0.577808498737615	0.107153456662902
651	LOC151154	0.000243199538815013	0,00990543129290334	0,426199744788953	0.206391130257593	0.646008359320313	0.11022218881814
340	FKBP11	3.38098152609292e-05	0,00263666838718688	0,777666966938183	0.4275815435221	1.12775239035427	0.175548996223444
1092	NUDC	0.000883173117473136	0,0214444461628207	0,256087786547183	0.109055474478977	0.403120098615389	0.0737287903738525
150	LOC400623	3.60396504802098e-06	0,000632861445963156	0,417571249725422	0.252008921085006	0.583133578365837	0.0830205962922868
981	LOC285419	0.00069270463149268	0,0187227964363185	0,22809327862746	0.0999375400306373	0.356249017224283	0.0642632048241767
512	PREB	0.00011744335100678	0,00607122875861868	0,497241089074373	0.254149694563441	0.740332483585304	0.121897249764187
5351	PDE3B	0.0412784961791974	0,204541081328989	-0,273310471748203	-0.535499600909037	-0.0111213425873698	0.131473735740717
717	LOC146443	0.000300908063630448	0,0111277228830702	0,267294666672992	0.127143947776426	0.407445385569557	0.07027804180537
2865	LOC387705	0.00972391906753702	0,0899612777405376	0,293668814098072	0.0733270395002575	0.514010588695887	0.110489539893713
5079	OGFOD3	0.0364920264415934	0,19050720242151	0,176820996180818	0.0114305752971392	0.342211417064496	0.0829343938053515
1431	LOC400985	0.00178983354273414	0,033163826964078	0,358840287906192	0.13842000766921	0.579260568143174	0.110528906246128
149	E2F2	3.58492091591655e-06	0,000632861445963156	0,529218017552758	0.319446632816871	0.738989402288645	0.105189058337397
1577	ANTXR2	0.00223041366419634	0,0374881433171198	-0,247674782175092	-0.403291979405391	-0.0920575849447924	0.0780336481945329
2612	LOC392539	0.00778134455338961	0,0789846178529557	0,261156955445119	0.0710735708211108	0.451240340069127	0.095316586003182
9656	AK5	0.159059048220935	0,436769952731782	-0,142224505308692	-0.341496919009241	0.0570479083918565	0.0999243894784426
3408	LOC442030	0.0145124421251167	0,112910036076135	0,244316381273897	0.0499170573744208	0.438715705173374	0.0974807972410469
804	SH3BP5	0.00039709728746193	0,0130958141505635	-0,356052171916829	-0.546927171942166	-0.165177171891491	0.0957135385176351
828	PYCR1	0.000433505371641084	0,0138821194795451	0,419755418371171	0.193109357470858	0.646401479271484	0.113650800141311
3054	LOC440056	0.0111643284451738	0,0969293283312975	0,240952651093664	0.056581294246913	0.425324007940415	0.0924523115272174
1807	LOC387854	0.00315416211179253	0,0462593534493936	0,249689438992694	0.0868295233977713	0.412549354587616	0.0816654816094522
5151	FAM129C	0.0376826074736583	0,193932134931524	-0,217163363974169	-0.421610039211826	-0.0127166887365113	0.102519003130658
1732	LOC150371	0.00277373908503893	0,0424628705772558	0,314650629374798	0.11229983941184	0.517001419337756	0.101468029478048
12227	LOC285147	0.257135522145299	0,557614162892172	-0,0982773293936983	-0.269827235668334	0.0732725768809377	0.0860230441898334
1614	YKT6	0.00236441195900643	0,0388076878626731	0,264395098520249	0.0972493737645099	0.431540823275988	0.0838145842165961
1100	TFPT	0.00090008228777968	0,0216960744186166	0,28069832385277	0.119258291284478	0.442138356421062	0.0809534866979033
232	SCARB2	1.24984932467557e-05	0,00142843770878331	0,510632870145821	0.294003707461317	0.727262032830326	0.108627864853407
949	REXO1L4P	0.000638013233569692	0,0178260494079035	0,394391219773981	0.174381251037483	0.614401188510479	0.110323157113971
6065	CABP3	0.0560070260306805	0,244851821138251	0,228441405501099	-0.00601563034430611	0.462898441346504	0.117567583644484
515	LOC442646	0.000120948585481292	0,00622709076511934	0,297383704437903	0.151696228744624	0.443071180131182	0.0730544273186883
3630	MICU3	0.0167614091516776	0,122388819029841	-0,259654417857693	-0.4709800077959	-0.0483288279194861	0.105968408590059
6117	AIFM2	0.0569985616805795	0,247068311747681	0,165709975269301	-0.00506606297390352	0.336486013512506	0.0856349910261183
1652	LOC150381	0.00248138909310878	0,0398268957649995	0,304495367851704	0.111009434602516	0.497981301100892	0.0970227809938882
6519	ZNF354A	0.0664238642228497	0,270168547303092	-0,179867254334633	-0.372252641759815	0.0125181330905485	0.0964709165008826
1121	LOC388847	0.000941874348889455	0,022248165101559	0,329687115014132	0.13928551448627	0.520088715541995	0.0954761541507471
4780	SATB1	0.0319117641949025	0,176954223669151	-0,271210596393119	-0.518286249695594	-0.0241349430906435	0.123895141092323
1238	SRPRA	0.00119903902285809	0,025627611295119	0,262029069472124	0.107260967950033	0.416797170994215	0.0776078724001023
885	LOC201617	0.000529914447671992	0,0158764763616078	0,356844432626952	0.160915010189321	0.552773855064584	0.0982480592991899
4576	NAP1L2	0.0287489944157735	0,166582077564299	-0,377501006088368	-0.714679850570597	-0.0403221616061392	0.169077041594748
10223	LYRM9	0.180122286944308	0,467024780508714	-0,0923146388761425	-0.228297492946226	0.0436682151939413	0.0681880819334496
1734	WBSCR22	0.00278300454955231	0,0425555741818798	0,269628079051699	0.0961682516980663	0.443087906405332	0.0869807668079654
1846	LOC391025	0.00334850935037093	0,0480962759615846	0,319812109518415	0.109815193641159	0.529809025395671	0.105302150065405
814	OR2M1P	0.000408526803737771	0,0133044413335758	0,299633025295635	0.138631732827015	0.460634317764255	0.0807334821534444
1670	RESP18	0.00253421485489181	0,0402363514236265	0,26750245955742	0.0971400744889794	0.437864844625861	0.0854275662241775
1485	MAP4K4	0.00194247385589326	0,0346832958175151	-0,241886526717421	-0.391708100921947	-0.0920649525128954	0.0751274552010167
1408	OR1L6	0.00169948647139379	0,0320041788274194	0,361056814231881	0.140426918122289	0.581686710341473	0.110634017323505
2577	LOC145899	0.00756233565498143	0,0778095963879832	0,228245604012017	0.0627444605939481	0.393746747430086	0.082989915196622
304	LAGE3	2.74428571371891e-05	0,00238587654183245	0,349101549807649	0.193955997412404	0.504247102202894	0.0777971436964025
15031	LOC728392	0.379113862092454	0,668708801766478	-0,0639009852253975	-0.207876800398922	0.0800748299481274	0.0721961216994882
1102	LOC387706	0.000903344430068648	0,0217351883514249	0,345511110144626	0.146729475476799	0.544292744812453	0.0996782902100951
2884	LY6E	0.00987822159589085	0,0908186704629147	0,366762070549277	0.0909704653764484	0.642553675722106	0.138294645296901
90	ZNF410	9.81024850054839e-07	0,000286312029475985	0,374390067688724	0.235221010165314	0.513559125212133	0.0697857914654179
3049	LOC388924	0.0110910329272643	0,0964508816223066	0,255982541311442	0.0602967043951548	0.451668378227729	0.0981259142714155
813	TMEM51	0.000408334100546313	0,0133044413335758	0,420469985291021	0.194548281292853	0.64639168928919	0.113287574143958
2719	LOC388171	0.00865476259460287	0,0843990548716054	0,251133089709033	0.0657100153285005	0.436556164089566	0.0929796912608963
986	ZNF234	0.000702876208135826	0,0189013820068169	-0,30253667646901	-0.472736298227455	-0.132337054710564	0.0853459491850765
1843	LOC401199	0.00333786066225491	0,0480213648723217	0,289798933501384	0.0995775653668074	0.48002030163596	0.0953857773066623
2370	SPRED1	0.00622774700156927	0,0696745619184005	-0,33503216246177	-0.571932967635467	-0.0981313572880735	0.118793002424841
1114	LOC387765	0.000933128084752514	0,0221963837042492	0,333901441119461	0.141230367333447	0.526572514905475	0.0966141728335497
984	LOC402779	0.000701263427874334	0,0188944151581451	0,285364869161126	0.124858034016677	0.445871704305576	0.0804855384199223
937	LOC391020	0.000612174962867948	0,0173231794455108	0,259030237947463	0.115045891967306	0.40301458392762	0.0722003994398371
18643	HLA-DPB2	0.556124931894601	0,79094848303306	-0,0550053718516027	-0.240476285826658	0.130465542123452	0.0930036802425457
1357	LOC196120	0.00152089785895194	0,0297174699558664	0,259657809023475	0.102728022939134	0.416587595107816	0.0786918408537208
442	RNASEH2A	8.3129067650851e-05	0,00498680368498261	0,541524541747498	0.283045721644106	0.80000336185089	0.129613215458676
4088	TSR2	0.0224018473641301	0,145299653341465	0,196086189334731	0.0286132057838556	0.363559172885607	0.0839786868873986
403	PTGS2	6.17725112693622e-05	0,0040642633655264	-0,894673219132995	-1.31330262567536	-0.476043812590627	0.209920114328167
1337	FLJ25715	0.00145201300506293	0,028795904883503	0,282291013766882	0.112455597557727	0.452126429976038	0.0851633197057539
113	NUDT1	1.84123693420746e-06	0,00042343922291622	0,503706154861314	0.310670260810934	0.696742048911693	0.0967971105593949
1724	LRRC6	0.00273831896381632	0,042115155061247	-0,402024534034438	-0.660204634610769	-0.143844433458108	0.129463423694665
742	C12orf34	0.000325459616467605	0,0116301371032865	0,415705910661821	0.196384605464393	0.635027215859249	0.109977829416977
1750	C10orf129	0.00287139624895158	0,0435057551662577	0,265389503596712	0.0940732044383732	0.436705802755052	0.085905902795095
508	LOC283403	0.000115677439469558	0,00603777029042388	0,373097559701675	0.190892185734195	0.555302933669154	0.091366187698973
1131	LOC153027	0.000960224532074339	0,0225079413217096	0,337742674870532	0.142343728502354	0.533141621238711	0.0979820541036457
1536	LOC389316	0.00208386385824428	0,035972428516502	0,327672651608527	0.123243329367651	0.532101973849403	0.102510301536811
555	GALNT2	0.000148339537119032	0,00708688797605612	0,391913815933416	0.197090846144593	0.586736785722238	0.0976932328514852
3332	LOC284048	0.0137548838059583	0,10945700603691	0,258451428070373	0.0544842639282119	0.462418592212535	0.102278554126324
15020	LINC01088	0.378639543381171	0,668383777219422	-0,0602085534511951	-0.195729267313169	0.0753121604107787	0.0679563434941379
281	SEC11C	2.12473178409597e-05	0,00200488481335603	0,800681604495105	0.450308694405763	1.15105451458445	0.17569315531589
1244	C17orf46	0.00120468207493201	0,0256734178675252	0,251524509106329	0.102894775493731	0.400154242718927	0.0745298112959101
2410	TM6SF1	0.0064734770396218	0,0711749438725674	-0,432795649522999	-0.740337013647067	-0.125254285398931	0.154215440455521
10358	FMNL3	0.184937108505726	0,473369108199845	-0,120324044471851	-0.299552600756683	0.0589045118129803	0.089873473860648
3398	PCMTD2	0.0144207995085841	0,11247186843838	-0,326977880121935	-0.58689643276998	-0.0670593274738891	0.130335163835098
4407	LOC440277	0.026541645835682	0,159689525603156	0,22432839511682	0.0268852687902469	0.421771521443393	0.0990071003232071
3509	AMPD2	0.0155829586510935	0,117749258658804	-0,193893323460606	-0.349887212655527	-0.0378994342656857	0.0782225389390531
3783	CTNNAL1	0.0185125059981392	0,129753924541544	0,306334687986491	0.0529731313555756	0.559696244617407	0.127047183267909
242	ACOT13	1.43327347408851e-05	0,00157038207295277	0,505210667925922	0.28918906818388	0.721232267667964	0.108323204740309
1890	IGKV1D-13	0.0035229078402651	0,0494054912680142	0,197672238699904	0.0671289584070864	0.328215518992721	0.0654604284734323
394	TBL1X	5.60702038452448e-05	0,00377335394659052	-0,408225809609497	-0.598028412784846	-0.218423206434147	0.0951757892199592
2509	LOC391445	0.00706199654557916	0,0746308642511085	0,235538958856939	0.0662765321384154	0.404801385575462	0.0848759963178059
528	NF1P1	0.000126783542252585	0,0063667909523244	0,368270258023574	0.187251530078327	0.549288985968822	0.0907711485909669
1961	LOC442123	0.00385583451656222	0,0521154209087917	0,265022177200559	0.0881826622890471	0.44186169211207	0.0886754982039347
10612	RNF175	0.193836688272625	0,484299092605228	-0,194568680052229	-0.490348950115001	0.101211590010543	0.1483178848338
13564	MS4A2	0.314642421918827	0,614960288113713	-0,139485746999255	-0.414148013120226	0.135176519121715	0.137728342549945
1698	ELP6	0.00263325894312876	0,0411173801029691	0,175822167091362	0.0633856835054845	0.288258650677239	0.0563808445372928
609	NDE1	0.000197889907757168	0,00859976334345584	-0,256384197070436	-0.386565107296324	-0.126203286844547	0.0652787193897178
1820	LOC92249	0.00320090381250739	0,0466329475761723	0,24105414703856	0.0835687928919406	0.398539501185179	0.078970428333071
7153	YIF1B	0.0830519373677821	0,307819758527099	0,108658248687273	-0.014584072448197	0.231900569822743	0.0617993904358178
6661	ZNF605	0.0701316844190813	0,279168535110635	-0,143088305853501	-0.298254788417628	0.0120781767106256	0.0778076390495142
3033	LOC440206	0.0109807102653824	0,0959663701794209	0,236145383387696	0.0558837148953017	0.416407051880091	0.0903915240246742
2965	STEAP1B	0.0103831407663804	0,0928529434808014	0,273182083788523	0.0663089505432071	0.48005521703384	0.103735741215513
3197	LOC388530	0.0125407549306597	0,103984388095814	0,261173428544268	0.0578988184200754	0.464448038668461	0.10193127556357
1247	SNX8	0.00121147998679225	0,0257325575658454	0,348033047258636	0.142265043089416	0.553801051427857	0.103181578468281
921	LOC391337	0.000576807800254175	0,0166059270616064	0,328606430499976	0.146877337302034	0.510335523697918	0.0911273585292321
2907	SPAR	0.0100094499687073	0,0912867679741631	0,222884198042937	0.0549723656426412	0.390796030443232	0.0841987459640026
5272	KIAA0226L	0.0399658825098047	0,200985527184404	-0,26097733209989	-0.509655286186385	-0.0122993780133938	0.124698608690425
288	C11orf24	2.38264999867821e-05	0,00218754898964178	0,413862001620182	0.231508202408106	0.596215800832257	0.0914406149700337
368	PMVK	4.71044001519992e-05	0,00339394883160397	0,601989895464154	0.32524176683487	0.878738024093438	0.138774290324695
9779	VPS41	0.163867635319835	0,444314382912918	-0,107976065032435	-0.26103277180655	0.0450806417416793	0.0767497000511432
17901	LINC00920	0.51715020062746	0,765994639544827	-0,0484076172683661	-0.19669103183856	0.099875797301828	0.0743561509370359
719	LOC342853	0.000303810272885107	0,0112037960856031	0,27569371821553	0.131029985389628	0.420357451041432	0.0725410753744535
933	LOC140103	0.000602427563115119	0,0171204360514441	0,354483785143496	0.157712545365767	0.551255024921224	0.0986701853837765
11054	ZNF573	0.209602561749913	0,502741497776986	-0,103878331283892	-0.267479622308737	0.0597229597409531	0.0820372414824503
3610	LOC200292	0.0166065230349257	0,121968597935397	0,229744928701658	0.0430387095944771	0.416451147808839	0.0936231192750492
2091	C12orf44	0.00455295082701267	0,0577338551784988	0,208953281809906	0.06678299080492	0.351123572814892	0.071290748512706
12741	KIAA1147	0.277998186816463	0,578535587743389	-0,091920679337192	-0.259591862488281	0.0757505038138968	0.084078073318658
4870	LOC101927402	0.033167939710206	0,18058478879181	0,259257674318948	0.0212991197031391	0.497216228934757	0.119323406835875
1455	FAM22D	0.00185295289105426	0,0337670418600026	0,341074685317696	0.130830636294466	0.551318734340926	0.105426074035978
2152	LOC442121	0.00489915219006452	0,0603487113835618	0,283755547994411	0.0889851619638271	0.478525934024994	0.0976668649270898
3513	LOC389318	0.0156250557720653	0,11792110656984	0,2397879719756	0.0467885964440208	0.432787347507179	0.0967787984878543
820	NASP	0.000414252991704246	0,0133950220427294	0,308771906282085	0.142671223314071	0.4748725892501	0.0832905520102379
2553	LOC201651	0.0074196711293055	0,076977315498246	0,266690927988963	0.0737982496590837	0.459583606318842	0.0967252955842614
1673	KIAA0889	0.00254465703126593	0,0403296958661185	0,222098842647632	0.080590058423736	0.363607626871528	0.0709590384681057
1052	COPG1	0.000817368082821287	0,0205878755959014	0,308031753939338	0.132405887902332	0.483657619976343	0.0880669186189629
870	DPP3	0.000500089724855364	0,0152296382193137	0,293919591515144	0.133324324333126	0.454514858697163	0.08052988232684
3645	LOC389120	0.0169343648269478	0,123186470064889	0,211208666784011	0.0390291239368446	0.383388209631176	0.0863387730402798
1989	C21orf77	0.0040683590921701	0,0542345607485621	0,254049155956722	0.0834732453314991	0.424625066581945	0.0855346377977249
544	LOC389301	0.000137213207671566	0,00668788272318304	0,319494938306884	0.161561678803045	0.477428197810724	0.0791950287608634
3739	ANKRD16	0.0180747085484856	0,128099922642762	0,235569351755903	0.0414972084153278	0.429641495096478	0.0973167338015055
2284	LOC283688	0.00567230997844874	0,065849955813734	0,235569735974064	0.0709423477062658	0.400197124241862	0.0825517740193107
2631	BBS2	0.00792129016173315	0,079830105905874	-0,300353362409087	-0.519485811434287	-0.0812209133838863	0.109883128211935
3968	CARNS1	0.0207254777520373	0,138491946218566	-0,206244328404643	-0.380064106600991	-0.032424550208294	0.0871612627809538
1825	LOC51039	0.00322778773503885	0,0468957763257837	0,27314649846498	0.0945279324711665	0.451765064458794	0.0895675965629036
100	ALG14	1.36253390238212e-06	0,000360023593175461	0,759161966058019	0.47248476559307	1.04583916652297	0.143753185410281
1729	C17orf73	0.00275750937712029	0,042287658261622	0,347199052410102	0.124058803641016	0.570339301179189	0.111892824060561
10362	HCRP1	0.185001409056702	0,473369333083253	-0,144746404203571	-0.360385218772467	0.0708924103653259	0.108131258579685
10935	LOC729083	0.205458078813929	0,498103997035517	-0,123835783471125	-0.317078045749642	0.0694064788073914	0.0969005931178758
1014	LOC440236	0.000745846294923977	0,0194985849020919	0,31497745601629	0.13685000097372	0.493104911058861	0.0893213308552833
176	ISG15	5.5039142871345e-06	0,000829183450700973	0,712737805581731	0.423770478265333	1.00170513289813	0.144901560758427
757	OR2AI1P	0.000343768473728718	0,0120409789708282	0,341045986918166	0.160328652819984	0.521763321016349	0.0906200157994218
3667	NR3C2	0.0172333902649506	0,124609583549268	-0,288328501717843	-0.52403867088446	-0.0526183325512252	0.118195962554198
229	CRELD2	1.22895736812299e-05	0,00142136714313514	0,693754197342701	0.399721321747304	0.987787072938097	0.147441660563275
22	SLC2A5	2.69895575157414e-08	3,22555952937031e-05	0,857243458130543	0.583988854905938	1.13049806135515	0.137022475375966
2138	LOC391609	0.00481962714243311	0,0597719427884069	0,338641990421332	0.106655970178908	0.570628010663757	0.116328502323923
2795	LOC339274	0.00912799391146045	0,0865934735464665	0,267221543077398	0.068475591757069	0.465967494397728	0.0996603969320091
1329	LOC401721	0.00143973966650114	0,0286924367548861	0,298000872166838	0.118862347047993	0.477139397285684	0.0898283280769035
1139	CDKN2C	0.000972171830533788	0,0226313749662892	0,345142230416639	0.145235473744236	0.545048987089042	0.100242478334825
1534	LOC440054	0.00207894882653562	0,035934372969747	0,240184551367718	0.0903741645768892	0.389994938158547	0.075121845315219
476	SLC25A4	9.89435215974535e-05	0,00551152830915227	0,579138006356143	0.299381081305619	0.858894931406667	0.140283039779144
2683	KIAA2026	0.0083899704185891	0,0828893380255316	-0,271325818805972	-0.470815216120859	-0.0718364214910853	0.100033195081722
4408	TTTY21	0.0265528134756684	0,159714066335045	0,234110947714386	0.0280419256844139	0.440179969744358	0.103332522722928
3462	LOC440729	0.0151616063850261	0,116094212641117	0,273216765174963	0.0543438555650935	0.492089674784832	0.109752983165057
14026	LOC642361	0.334469125827709	0,632274165949461	0,0481388002266751	-0.0506453372049891	0.146922937658339	0.0495349277890863
4765	LOC388938	0.0317277139094828	0,176549912761792	0,235526664915802	0.0211979067297384	0.449855423101866	0.107474335818497
3272	RABL2A	0.013253841493102	0,10740391417775	-0,215301499213475	-0.384264517565482	-0.0463384808614672	0.0847258591378861
1640	RHOBTB3	0.00244830626417043	0,0395834393868775	-0,264070822294315	-0.431630038266623	-0.0965116063220076	0.0840219278052198
254	GMPPB	1.6493393443949e-05	0,00172174144553665	0,350798180896181	0.199572246747474	0.502024115044888	0.0758316661222591
2116	LOC391403	0.00464358988492391	0,0581620223390526	0,276059846606758	0.0877882882422763	0.464331404971239	0.0944080526569844
3301	AKAP12	0.0135078336570375	0,108428940984189	-0,214729473943661	-0.38372686154254	-0.045732086344782	0.0847430934652407
13244	LOC100130744	0.299627148641707	0,59979455820597	-0,0620904460870397	-0.180588491991181	0.0564075998171017	0.0594203917716043
710	AUTS2	0.00029715090261548	0,0110697868815767	-0,43905512571503	-0.669038068998764	-0.209072182431296	0.115324067046312
2049	C20orf66	0.00433783818518071	0,0561336161444932	0,239306188783745	0.077415752704229	0.401196624863262	0.0811793398154639
7822	LOC390613	0.101223619462371	0,343127623375704	0,16502193422418	-0.0331443898967292	0.363188258345088	0.0993697450903836
430	PARP2	7.57876013715241e-05	0,00467327500085108	0,581059860004576	0.305440969620217	0.856678750388935	0.138208038126991
1432	FAHD2A	0.00179180121381388	0,0331769211934502	0,254869347452592	0.098296611605085	0.4114420833001	0.0785127993784549
1461	FOXRED1	0.00187001123124203	0,0339294040005271	0,391237144431422	0.149847478384532	0.632626810478312	0.121043924536326
1520	LOC286235	0.00204607386139632	0,0356873673696442	0,27787976083565	0.104842981860795	0.450916539810506	0.0867686308169161
20291	ZBP1	0.64558687122744	0,843554565590835	0,0961777349832695	-0.319077623268881	0.51143309323542	0.208228210721391
2863	LOC441498	0.00971446185012884	0,0899612777405376	0,236775534398001	0.0591453498482304	0.414405718947771	0.0890719764691144
1123	FKBP1B	0.000942871818834779	0,022248165101559	-0,5151454021077	-0.812682075794118	-0.217608728421282	0.14919862671127
913	NPEPPS	0.000570587810765444	0,0165529908988092	-0,296768707147666	-0.460738786802199	-0.132798627493133	0.0822221691299044
8629	FLJ12120	0.125454239330206	0,385493006818916	-0,190544400899326	-0.435586599445443	0.0544977976467912	0.12287547298429
836	ETFB	0.000453939894728359	0,0143973879290938	0,367886596799526	0.16849065421134	0.567282539387712	0.0999863325665544
3275	OR5BS1P	0.0132813748365997	0,107481699112448	0,224749744599691	0.0483168755129322	0.401182613686449	0.0884715872108483
759	MRPS18B	0.000345696221174675	0,0120723715626181	0,254582324294967	0.119621046807641	0.389543601782294	0.0676758162643495
1368	SNRPA	0.00155901566466377	0,0302173248161988	0,281696147504722	0.111031170387379	0.452361124622065	0.0855792998494498
276	CHPF	2.06526690001932e-05	0,00198090962883999	0,599351428012634	0.337523250520925	0.861179605504343	0.131292737907155
25303	LINC01013	0.927910267714903	0,972321204760214	-0,00645634334440946	-0.148258276373481	0.135345589684662	0.0711060368149391
1907	LOC441164	0.00357587232049902	0,0497005949488133	0,27364619508567	0.0926227719105067	0.454669618260834	0.0907735029960456
2383	LOC441872	0.00632273263773818	0,0703450845860585	0,259403962598537	0.0756266561429825	0.443181269054092	0.0921544272312561
19571	ZNF30	0.605230082052103	0,819972184641128	-0,0567338672502497	-0.274635258447528	0.161167523947029	0.109265818973875
6742	LOC284551	0.0720188721441683	0,28323648693305	0,156773409255016	-0.0143998866877943	0.327946705197826	0.0858341943797662
2868	HMGB3	0.00974250246661788	0,090070590272794	0,351110844697098	0.0875995685549094	0.614622120839287	0.132136721286279
1190	CTLA4	0.00108709266347976	0,024222068884173	0,491102829637637	0.203695337129341	0.778510322145933	0.144119387561483
1541	LOC442125	0.00210004031722183	0,0361340486769221	0,31303802291385	0.117582501796762	0.508493544030937	0.0980104232950436
1999	ZNF529	0.00413402227626634	0,0548342174363191	-0,276398119547503	-0.462327039687341	-0.0904691994076657	0.0932333456816469
912	FLJ39739	0.00056910128762303	0,0165457463172419	0,271787653629247	0.121653459987002	0.421921847271492	0.0752842170220488
796	CA5B	0.000388739410410013	0,01294902696862	-0,386688882025146	-0.59362992022125	-0.179747843829041	0.103769791893297
1655	LOC442373	0.0024931256933441	0,0399427358060536	0,337004012450412	0.122753252552619	0.551254772348205	0.107435223875247
682	RABL6	0.000265094748319429	0,0103064329203661	0,242455794586288	0.116578822245598	0.368332766926978	0.0631205262030891
1644	CPQ	0.00246234755876952	0,0397135617563033	-0,363438146422301	-0.59418869435723	-0.132687598487373	0.115708979461969
3141	C1orf20	0.0120112750507661	0,101378500815248	0,265941807218943	0.060270533875325	0.471613080562561	0.103133073165853
1152	LOC442651	0.00100303031678278	0,023084586715186	0,334840378896798	0.140341426701464	0.529339331092133	0.0975307554688495
864	LOC400740	0.000489661120741176	0,0150270423801531	0,336034297998434	0.152751446147967	0.519317149848902	0.0919064848612077
19048	LINC00853	0.576824452242828	0,802945209534785	-0,043750271350395	-0.199373491271158	0.111872948570368	0.0780366682496244
3556	TMOD4	0.0160080511179123	0,119362619626391	-0,223959919900389	-0.404908081821245	-0.0430117579795323	0.0907357635280061
13942	LEF1-AS1	0.330852957219194	0,629208663752737	-0,106407718151972	-0.323125650735665	0.11031021443172	0.108672378179741
1801	LOC283692	0.00313979072458909	0,0462154157192903	0,274325888988751	0.095487676750734	0.453164101226767	0.0896777373317416
23259	SPEF2	0.809526797264587	0,922851499611786	-0,0161381230584598	-0.149157150674131	0.116880904557211	0.0667018824968216
1853	LOC389526	0.00338304092106515	0,0483713371269025	0,22444689611452	0.0768989772612	0.371994814967839	0.0739873394236513
3200	OFD1	0.0125505537955587	0,103993104340387	-0,243478798767621	-0.433003432824162	-0.0539541647110797	0.0950364026687804
3733	LOC440687	0.0179694470818197	0,127589783901205	0,330095366978998	0.0584072807260058	0.60178345323199	0.136236951433694
671	LOC392533	0.000255205179892118	0,010084598129418	0,33989134469097	0.16394549772129	0.515837191660651	0.0882273718334773
4227	LOC441749	0.0242052625937615	0,151834051969147	0,159643143324443	0.0214358092199808	0.297850477428906	0.0693035389363257
3104	OR4K17	0.0116343269517811	0,0993827896670348	0,245680490211419	0.0565633838788681	0.434797596543971	0.0948320494506957
23530	LOC100128288	0.825495830657433	0,930217677428042	-0,0151152889640428	-0.151323021618389	0.121092443690303	0.0683008464391928
2897	C1orf143	0.00994978867605145	0,0910661535193318	0,283589649369042	0.0701243689295478	0.497054929808536	0.107041348205952
438	CREBBP	8.08123176733691e-05	0,00489209726737302	-0,522375625531602	-0.771236071658335	-0.273515179404869	0.124790118625829
3396	LOC390358	0.0144151052895551	0,11247186843838	0,296081774045185	0.0607371863752646	0.531426361715105	0.118012643111312
1503	LOC283202	0.00198585926928848	0,0350333057386453	0,303362604995558	0.115037566121504	0.491687643869612	0.094434870253905
22787	FLJ10038	0.781611886300316	0,909485196175577	-0,0206377678144426	-0.168532986800754	0.127257451171869	0.0741614917466474
1265	CXCL5	0.00125693307300216	0,0263459133839149	-0,633642226419297	-1.00958760797121	-0.257696844867381	0.18851637329624
4666	NOP14	0.0300671906998997	0,170859743122126	0,302946669079309	0.0300739368242849	0.575819401334334	0.136830987639223
1604	TSHZ3	0.00233311805458328	0,0385677214571544	-0,330055712973048	-0.538417435629796	-0.1216939903163	0.104482188680865
4676	DKFZp547E087	0.0302852292965052	0,171730721727296	0,170789050920396	0.0167441604160307	0.324833941424761	0.0772452210021072
1043	C10orf127	0.000799133883002302	0,0203154697102647	0,29825742948746	0.128547433367274	0.467967425607647	0.0851004282819696
945	CBFA2T3	0.000628807960968632	0,0176432201958553	-0,371331588199308	-0.578217548776447	-0.16444562762217	0.103742173431981
13749	FN3KRP	0.322491587954455	0,621926282246882	0,101735032207645	-0.101891329100318	0.305361393515608	0.102107659848951
3918	PRSS23	0.0199739906619844	0,135173650434537	-0,2510094598634	-0.461245027358518	-0.0407738923682814	0.105421821006155
2938	LOC392591	0.0102001749924118	0,0920550169924437	0,296748098348173	0.0725942689353826	0.520901927760963	0.112401080196613
18861	ATP2A1-AS1	0.56720089875063	0,797377224451141	0,0497043557944681	-0.122715978034916	0.222124689623852	0.0864595167571006
2219	BNIP3L	0.00524312061194318	0,0626504475104431	-0,54043240838049	-0.914461417219466	-0.166403399541515	0.18755541553095
1201	CCNE1	0.00112152476434644	0,0247603906133603	0,336299433225095	0.138911778006139	0.533687088444051	0.0989792845485127
14211	GOLGA2P5	0.341915062825433	0,637947919978633	-0,0576906809167487	-0.177927057558743	0.0625456957252452	0.0602920710696357
746	TICRR	0.000330036298169426	0,0117304456380192	0,31681688624186	0.149482757505509	0.484151014978211	0.0839090586718825
712	METTL1	0.000297253941530553	0,0110697868815767	0,362587553503774	0.17265418012784	0.552520926879709	0.095241363436745
4730	TGFBR2	0.0312034293300728	0,17491732107545	-0,26332795274265	-0.502192148434421	-0.0244637570508794	0.119777537088636
272	EHD4	2.02016573115013e-05	0,00196200600744051	0,447968681749814	0.25252960978263	0.643407753716999	0.0980021749317556
10168	ZNF506	0.178371117087486	0,465126283179091	-0,0895183654198876	-0.220845402340681	0.0418086715009053	0.0658534402360531
1706	LOC388180	0.0026723200661297	0,0415222449882522	0,287302421984199	0.103283409194908	0.47132143477349	0.0922756299475939
16728	LOC283713	0.460219938752251	0,729457260682656	-0,0818187879080923	-0.301553570370041	0.137915994553857	0.110185166009399
1484	LOC440869	0.00193486595627082	0,0345707350609979	0,295941152249295	0.112712361288053	0.479169943210538	0.0918793762351308
2134	PVALB	0.00478957462053714	0,0595105768807601	-0,382534982721495	-0.644392551576896	-0.120677413866094	0.131307476094034
2989	LOC442491	0.0106111488321518	0,0941300138121459	0,263963430596245	0.0634525028722993	0.46447435832019	0.100545437597197
19900	LOC100505564	0.62427211966652	0,831787701153658	0,0389479957959408	-0.118930763982482	0.196826755574363	0.0791677000820568
3137	LRRN3	0.0119581601690536	0,101074471432087	-0,418564979341452	-0.742059744439464	-0.0950702142434405	0.16221521233976
2519	VTLGL1	0.00715276183569705	0,0752899881196932	0,245748279852921	0.0688548501975509	0.422641709508292	0.0887025335459771
8546	TRIM10	0.122744135659396	0,380828546338508	-0,175022769891791	-0.398460623227936	0.0484150834443539	0.112042056732144
968	BCL2L11	0.000671280048207028	0,0183873868576543	0,385978469099407	0.169708455521911	0.602248482676903	0.108447770907721
860	FCER1A	0.000486724225091813	0,0150013886524609	-0,566919566702634	-0.875978571750726	-0.257860561654543	0.154976455690718
1799	INCA1	0.00312725683632568	0,0460918371401753	0,237350066617406	0.0826858335980725	0.39201429963674	0.0775557879367723
235	SNRPC	1.28211153605365e-05	0,00144660371823245	0,395304067630011	0.227357035498325	0.563251099761698	0.0842163967346423
585	CD320	0.000177687592053164	0,00805331344863163	0,502963014629783	0.249615269309941	0.756310759949626	0.12704025763881
416	TMED3	6.87780472222304e-05	0,00438377385119577	0,32845643260129	0.173667620878114	0.483245244324466	0.0776182574512038
3814	EMC7	0.0188385717495311	0,130917901066312	0,19063345327524	0.0325119560741392	0.348754950476342	0.0792894198339999
1671	LOC441496	0.00253874012682575	0,0402840780746767	0,28805281572068	0.104567639206256	0.471537992235104	0.0920079397899
1802	MGC34800	0.00314224491101387	0,0462154157192903	0,250693659044692	0.087247549365751	0.414139768723632	0.0819594263902357
2259	TMEM43	0.00549249149623117	0,0644680885447408	-0,354087631882936	-0.600554167169354	-0.107621096596519	0.12358970119352
2274	ALYREF	0.00563466863252195	0,0656863934158531	0,407919010513439	0.123081659587036	0.692756361439842	0.14283059989803
2847	LOC440161	0.00962238866821037	0,0895370284420006	0,260774947367285	0.0654002268745781	0.456149667859993	0.0979699061310733
8378	PLCB1	0.118234459600532	0,374156962110697	-0,137099280377692	-0.309972686556989	0.035774125801605	0.086686708153611
3584	SLC46A2	0.016271868243087	0,120379303316532	-0,378259187793044	-0.68466474613738	-0.0718536294487085	0.153645894992613
3797	FLJ40176	0.0186907606239191	0,130520283893393	0,237000968265572	0.0406746669858293	0.433327269545315	0.0984470726761969
2178	LOC388438	0.00504744427405794	0,061417188095375	0,251876385224064	0.0783619108313883	0.425390859616739	0.0870081693566258
1811	OR2W3	0.00316431589233496	0,0463290093237225	-0,421499859169688	-0.696521433713444	-0.146478284625932	0.137908516383917
5391	C12orf28	0.0420368212800961	0,206753165691291	0,173540238617588	0.0064234494285359	0.34065702780664	0.0838000745873821
1355	LOC442682	0.00151489350996011	0,029643838683832	0,247534939607574	0.0979900505503455	0.397079828664803	0.07498871249244
3525	C2orf15	0.0157378043855669	0,118376485472322	-0,304116353079391	-0.549168602404504	-0.0590641037542788	0.122880512908966
1653	LOC387981	0.00248743009828947	0,0398815744660348	0,277267228183009	0.101037217797419	0.453497238568599	0.0883698644912394
16242	ZNF37BP	0.435925258148751	0,711646239367943	-0,0445930401839903	-0.158086192525322	0.0689001121573415	0.0569107070421371
1685	LOC390342	0.00257877265396571	0,0405793216141845	0,334277261243336	0.120990436107307	0.547564086379366	0.10695186247676
1436	C1orf177	0.00180440035483125	0,0333173227077651	0,285568820625221	0.110012378207011	0.461125263043431	0.0880321064109172
2255	LOC157381	0.00545956459772038	0,0641952795159892	0,246306471505771	0.0749895115490359	0.417623431462507	0.0859062341499228
1590	RRBP1	0.00227728853567278	0,0379650740960597	0,407394579180993	0.15086440997784	0.663924748384145	0.128636071919854
6102	ZFP2	0.0567704470388721	0,246684431864257	-0,196648279448676	-0.399117199531115	0.00582064063376225	0.101527265374523
2046	SRPK2	0.0043248727057591	0,0560235613017248	-0,233661869171467	-0.39167810863495	-0.0756456297079843	0.0792366387441636
1464	LOC441941	0.00187784632335074	0,0340103109724351	0,253013181708598	0.0968400067719174	0.409186356645279	0.0783124410883516
212	MRPL16	1.03999358391967e-05	0,00130072782441651	0,398706445878277	0.23131399909608	0.566098892660475	0.0839383020328605
2192	LOC387883	0.0051275623847498	0,0620243232808581	0,220905437737554	0.0684343873160066	0.373376488159101	0.0764560249137384
999	IGK	0.000720890740115135	0,0191335515256785	0,689335129636363	0.300668602907087	1.07800165636564	0.19489534287717
2728	CCDC58	0.0087284076668238	0,0848017818530259	0,377188102765119	0.0983710318975186	0.656005173632719	0.139811753494788
277	SAR1B	2.07484029084966e-05	0,00198090962883999	0,775161741762795	0.436436995166613	1.11388648835898	0.169852228295514
371	SNRNP25	4.81741240710302e-05	0,00342851294497944	0,556898544926822	0.3005096293571	0.813287460496543	0.128565240825775
5507	LOC285771	0.0443290022193253	0,213402142582714	0,176230292180387	0.00459493703475786	0.347865647326016	0.0860658921992845
910	CLPTM1L	0.000566786394925493	0,0165146607268675	0,434968902067207	0.194777633832318	0.675160170302097	0.1204429925383
1794	C6orf215	0.00309732675593279	0,0457614873438174	0,238713477994378	0.0833267047613767	0.394100251227379	0.0779181029626384
1947	STARD5	0.00375524645737093	0,0511404005224398	0,395441471383472	0.132379752017249	0.658503190749695	0.131911292760875
6985	FANCA	0.0781034426619265	0,296455828139954	0,124599151442349	-0.0143834636796991	0.263581766564397	0.0696923006365421
130	LOC440784	2.41147984730865e-06	0,000491849139626068	0,374612960377999	0.229102770165098	0.5201231505909	0.0729655281928075
5499	LOC339926	0.0440988215070348	0,212635070423537	0,224938798073808	0.00610952143520069	0.443768074712416	0.109731103578548
2813	LOC348761	0.00935367358664041	0,0881445963004931	0,27761370005809	0.0704405763231269	0.484786823793052	0.10388617029885
7295	PPP1R12B	0.0870870169901193	0,316492044596088	-0,17011561187829	-0.365630364458697	0.0253991407021163	0.0980401246857187
155	COX5A	3.74831934256042e-06	0,00064120443463219	0,502249633136333	0.302706672791559	0.701792593481106	0.100060054058138
6277	LOC388002	0.0604577022488173	0,255346647488078	0,194554050716726	-0.00878350539690112	0.397891606830352	0.101962839589155
1953	LOC339553	0.00378385665895052	0,0513717149575387	0,251963031397173	0.0842020013850308	0.419724061409315	0.0841231266833993
1700	LOC441016	0.00264056032799002	0,0411849747627385	0,294039499501145	0.105948126920563	0.482130872081727	0.0943176991849985
4376	PAPSS2	0.0259775840173193	0,157403025644246	-0,218075826881621	-0.40926999460844	-0.0268816591548011	0.0958735839404791
19532	RPARP-AS1	0.602581782816898	0,818014333984745	-0,0424295421640134	-0.20420068012972	0.119341595801693	0.0811195182327016
1093	DHRS7	0.000886411832607867	0,0214869709227308	-0,324394891227506	-0.510707411934644	-0.138082370520367	0.09342570071855
578	ALG8	0.00017379400727183	0,00796495776090631	0,430341162879836	0.213927756376766	0.646754569382906	0.108519674741661
9021	HYMAI	0.136994878085228	0,402628462498966	-0,167021625787815	-0.388450542868864	0.0544072912932341	0.111034683332767
5968	BMT2	0.0541462914097348	0,240564496770965	-0,149121102318656	-0.300971232483393	0.00272902784608003	0.0761446668264627
240	SLCO3A1	1.41962562772244e-05	0,00156839056329419	-0,459049267855988	-0.655224413048868	-0.262874122663108	0.0983712760347288
1439	LOC442329	0.00181578766818015	0,0334576859081284	0,295432924494034	0.113696820810613	0.477169028177456	0.0911308739103553
2334	BCRL5	0.00598192916689867	0,0679321408029652	0,283241653032834	0.083978173727999	0.48250513233767	0.0999199093598932
9557	ZNF559	0.155312542825746	0,430868351817424	-0,149364357899386	-0.356732762373028	0.0580040465742565	0.10398409307816
16091	MBNL1-AS1	0.428612267268061	0,706118093236037	-0,0728580142470059	-0.255352568523819	0.109636540029807	0.0915111960587489
1626	LOC401642	0.00240275664810619	0,0391775507391249	0,296795486147643	0.108846936503354	0.484744035791932	0.0942460811700033
2590	LOC440114	0.00764098742095113	0,078224239948463	0,27202635835649	0.0745094862982403	0.469543230414739	0.0990440798382214
2376	ITGB7	0.00628530144613053	0,0701203804117327	0,297384845654798	0.086858641696993	0.507911049612603	0.105567559548459
1360	LOC440960	0.00153815154815164	0,0299883002200299	0,278350925736989	0.109936620675894	0.446765230798084	0.0844507089574123
3437	LOC399986	0.0148457592691437	0,114528465997933	0,278754600859951	0.0561741426340849	0.501335059085817	0.111612119234296
318	SUV39H1	2.9290816075662e-05	0,00244228298190622	0,432691409736238	0.239627421695243	0.625755397777234	0.0968111981835082
7873	C20orf194	0.102559009914454	0,345402279675059	-0,153349697147831	-0.338232731375989	0.0315333370803265	0.0927088901925606
2741	LOC254312	0.00882062250257469	0,0853216715265879	0,228103805633453	0.0592474952672334	0.396960115999673	0.0846723508266538
2490	LOC389029	0.00691170050532201	0,0735998951400053	0,292597596673339	0.082918833059432	0.502276360287245	0.105142613830128
3935	ZD77D08	0.0202551545422211	0,136484224316898	0,202777870587962	0.0325401826951738	0.37301555848075	0.0853650373025099
1116	FBXO22	0.000934232103109264	0,0221963837042492	0,282891084815935	0.119636869889916	0.446145299741954	0.0818632015005296
2573	LOC389907	0.00754103411225161	0,0777110452725812	0,243794366750537	0.0670846777318163	0.420504055769257	0.0886103975066795
2182	SESN1	0.00506204751320182	0,0615124609590037	-0,291596181928068	-0.492543705549651	-0.0906486583064851	0.100764366939749
1240	LOC392563	0.00119941542860621	0,025627611295119	0,361317427367969	0.147898066523923	0.574736788212015	0.107018322000493
3017	NAPSA	0.0108604089440053	0,0954361553560386	0,209524027295967	0.0498366433389965	0.369211411252937	0.0800746277569979
5474	LOC441053	0.0437012368568626	0,211680360843937	0,221648094782926	0.00643771493212078	0.436858474633732	0.107916421629394
1311	CPNE2	0.00138290657378369	0,0279693118259913	-0,381881087269914	-0.610545839609929	-0.1532163349299	0.114663065240688
977	C1orf112	0.000685792150182944	0,0186118514453437	0,463064747825466	0.203116971997021	0.72301252365391	0.130349817687108
1914	HINT2	0.00358913496123116	0,0497005949488133	0,415654511919403	0.140573322252275	0.69073570158653	0.137938410159458
4010	TGM3	0.021348765683016	0,141162723712013	-0,349239093077652	-0.645058877862744	-0.0534193082925611	0.148337699340133
1249	C17orf66	0.00121214272674867	0,0257325575658454	0,293560089204756	0.119989184028731	0.467130994380781	0.0870364663570449
3868	LOC389438	0.0194002238535684	0,132978036217346	0,249712411844753	0.0415779540392444	0.457846869650261	0.104368227590676
4619	DOCK5	0.029332585233054	0,168381359050536	-0,239144431984232	-0.453548567016977	-0.0247402969514876	0.10751213324989
3072	LOC442743	0.0113340382727626	0,0978261799486652	0,262852152325899	0.061284437931052	0.464419866720747	0.101075359230292
1760	LOC137829	0.00290980485196412	0,0438294925429649	0,318641743519618	0.112650130921782	0.524633356117454	0.103293706059335
810	LOC439959	0.000404776284198036	0,01325017675989	0,315748036227562	0.146215316796858	0.485280755658267	0.0850115335642496
3699	LOC153095	0.0175210298565789	0,125593432453958	0,2428927632045	0.0437955614300237	0.441989964978977	0.0998365301284355
802	FAM113B	0.000394779278869417	0,013051836133694	0,486421609240503	0.225781334860499	0.747061883620508	0.130697068436443
1848	LOC442440	0.003356171712793	0,0481541628596896	0,218693008807801	0.0750565962683961	0.362329421347207	0.0720259295470875
1339	SOX8	0.00145878349930233	0,0288869637669913	-0,341963042414214	-0.547792596967098	-0.136133487861331	0.103212442672691
1805	LOC440900	0.00314609939179027	0,0462154157192903	0,314960415543831	0.109585972843391	0.520334858244271	0.10298422857544
2600	VCPKMT	0.00770149020502153	0,0785403895331331	-0,206533324421548	-0.356652965257993	-0.0564136835851036	0.075276919573256
6013	LOC441529	0.0549715718360123	0,242403330655558	0,188178027888054	-0.00411665062288155	0.38047270639899	0.0964254308628658
2832	FAM92A3	0.00952742397337921	0,0891878539674091	0,220051339785057	0.0554147099511975	0.384687969618916	0.0825564081672559
1726	OR1S2	0.00274778794857951	0,0422118177616371	0,313664688310493	0.112153809809502	0.515175566811484	0.101046859088759
8588	ZNF223	0.124210258400562	0,383492664356184	-0,203283221063565	-0.463832206943601	0.0572657648164705	0.130651292167383
1832	LOC440191	0.00325871742694455	0,0471642426721806	0,286610267108136	0.0989874279478729	0.474233106268398	0.0940827548938836
25793	C8orf88	0.957429814231607	0,984180001896514	0,00324663140768537	-0.117615606666212	0.124108869481583	0.0606059068902578
6972	AMH	0.0775977411151454	0,295109596337934	0,167186893431721	-0.0189756125355106	0.353349399398953	0.0933504764011465
3990	LOC392395	0.0210662692757701	0,13999301499926	0,192287230922148	0.0297812780681305	0.354793183776166	0.0814879883472079
6623	LOC100129550	0.0691832566930143	0,276962239038458	-0,17225504438118	-0.35840187307409	0.013891784311731	0.093342615091916
4931	FOXO3B	0.0340913820974709	0,183315353169294	-0,131825215672095	-0.253472319333599	-0.0101781120105904	0.060999474736443
950	LOC388648	0.000641661928128861	0,0179043150622876	0,337806047165019	0.149268836676631	0.526343257653407	0.0945412628981917
3312	LOC391030	0.0135962139390076	0,108818003358353	0,256825267188254	0.05449785340016	0.459152680976348	0.101456307584595
293	ATP5G1	2.4629393775629e-05	0,00222883404764779	0,534412964165628	0.298470312381209	0.770355615950046	0.118312540073468
2419	DKFZp434O0320	0.00650415271319421	0,0712929347624408	0,205900610981313	0.059500646552489	0.352300575410138	0.0734117020693051
874	DNAJB11	0.000505601750859385	0,0153357500129842	0,700398002311907	0.317354256258942	1.08344174836487	0.192075821018536
7967	LOC286437	0.105108513390773	0,349779489967161	-0,117741993349479	-0.260766119791263	0.0252821330923042	0.0717189010259049
18252	IL4	0.535405519567383	0,777792973445604	-0,0669184404561299	-0.28118233006553	0.14734544915327	0.107441807718901
2263	CD200	0.00553070736860878	0,0648019027302968	-0,269381788930547	-0.457048827457298	-0.0817147504037961	0.0941049184971122
880	LOC388204	0.000512349007136806	0,0154374249139005	0,364204287660686	0.164801068389013	0.563607506932359	0.0999899814316501
3770	LOC441221	0.0183821288219854	0,129284388783805	0,168639077527703	0.0293235395183983	0.307954615537008	0.0698592435446685
2646	NDUFS2	0.00803807480082021	0,0805478281722403	0,380875669490006	0.10245114879232	0.659300190187693	0.139614910713894
6233	LOC387941	0.0594590048650708	0,252936870527411	0,187134501703332	-0.00766715309832533	0.381936156504989	0.0976825445327173
5837	C1QTNF3	0.0512784771454838	0,23293623805251	-0,153953975141218	-0.308786339744474	0.000878389462037721	0.0776400968762963
3353	LOC132706	0.0139965442157138	0,110682484306487	0,281150354201083	0.05868034640498	0.503620361997186	0.11155673428885
4638	AGO4	0.0295994081754577	0,169216970196692	-0,155833129555882	-0.29578244141757	-0.0158838176941949	0.0701770470182687
2243	OR2G6	0.00539364863745951	0,0637232045138554	0,283720527267328	0.0866758737258957	0.480765180808761	0.0988072876695662
4992	SPP1	0.0350237160002567	0,186028411407614	-0,253082922074735	-0.487872700730012	-0.018293143419459	0.117734436253494
4259	SLC26A11	0.0245517738155858	0,152786335137969	-0,199380625743093	-0.372425286554736	-0.0263359649314495	0.086772583133819
1437	DKFZP547L112	0.00181109017277653	0,0334175754566247	0,273831353244006	0.105427635782684	0.442235070705328	0.0844453998460121
9765	ITGB2-AS1	0.163144812889345	0,442988705966307	-0,103789660231625	-0.25065629971242	0.0430769792491698	0.0736457144887214
14664	SPACA6	0.362934298662837	0,656213068281577	-0,0653859605585064	-0.207780355432637	0.077008434315624	0.0714031245405173
1710	LOC401286	0.00268709703533663	0,0416657180654683	0,253563940488208	0.0910578357268388	0.416070045249577	0.0814880645205682
852	EBP	0.000474619902452332	0,0147538274871431	0,365538487858106	0.166681337272016	0.564395638444197	0.0997161573784013
120	DCTPP1	2.05545079128545e-06	0,000454168981091114	0,423743726849113	0.260462162948742	0.587025290749484	0.0818769155390873
1334	GEMIN6	0.00144372129406769	0,0286958546568252	0,433762076341535	0.172942594667317	0.694581558015754	0.130786931248519
1610	C21orf47	0.00235472903174796	0,0387654203881143	0,255098730301742	0.0938999403618913	0.416297520241592	0.0808325165048118
2202	LOC440371	0.00516852769256532	0,0622359272335919	0,291421996146828	0.0900843082303401	0.492759684063317	0.100960013332748
1055	KRTAP10-5	0.000820777278375164	0,0206283502712014	0,281851048934066	0.121092262258704	0.442609835609429	0.0806118785511885
1370	LOC340171	0.00156363820587099	0,0302589456153107	0,304396170486787	0.119924499126741	0.488867841846832	0.0925026138561282
10071	MIR646HG	0.174767767778348	0,460058449400018	-0,098686967045945	-0.242248291874049	0.0448743577821592	0.0719882771015244
1009	LOC348817	0.000736623297471706	0,0193573505772669	0,377434771809577	0.164220847621406	0.590648695997748	0.106915306575359
1975	LOC341371	0.00397724505322213	0,0533718531980516	0,31943119603868	0.105520316647086	0.533342075430274	0.107264792095721
5423	LOC147151	0.0426121710294127	0,208346250201895	0,201134008445282	0.00688761620285425	0.395380400687709	0.0974041102467021
1573	LOC339875	0.00222264623234406	0,0374656483474907	0,335224804185373	0.124675718239725	0.54577389013102	0.105579033633721
10545	ZC3H6	0.191109554068456	0,480537679101481	-0,105976183522019	-0.266082775924094	0.0541304088800562	0.0802848382279978
1044	DONSON	0.000801269101216112	0,0203502396731276	0,526465475178016	0.226832498585492	0.82609845177054	0.150249809783551
5182	LOC392473	0.0382410897588279	0,195670107092883	0,191532084614013	0.0106747995093942	0.372389369718631	0.0906901936961779
19515	BACH2	0.601705254886355	0,817508154616571	-0,0733635396719881	-0.352401026081309	0.205673946737333	0.139922280024924
1549	PCDHB18	0.0021269041832449	0,0364072720585788	0,232659606992532	0.0871992599130339	0.378119954072029	0.0729405345442512
489	TEX264	0.000106022306746048	0,00573866642788099	0,339796122574596	0.174864612905238	0.504727632243953	0.082704274532622
2451	APBB1	0.00673749576763711	0,0728864546221534	-0,265318186556415	-0.454821646877634	-0.0758147262351959	0.0950257851802091
2271	LOC441544	0.00559893143780432	0,0653701748451702	0,212435402938291	0.0642154396226376	0.360655366253944	0.0743243335481967
19260	SNX29P2	0.587785438648602	0,809113445010095	-0,0367571167706994	-0.171368424069003	0.0978541905276046	0.0675003250519719
1135	CBR1	0.000967007347566257	0,0225725812722371	0,351801557666026	0.148137393972125	0.555465721359928	0.102126615710756
1187	OR5D13	0.00108185601838344	0,0241663119860462	0,348822578770476	0.144773623195131	0.552871534345821	0.102319568127578
2246	LOC441119	0.00539778681267657	0,0637232045138554	0,249918958727031	0.0763331835605034	0.423504733893558	0.0870439228568931
2051	LOC439962	0.0043527162649055	0,0562712197776545	0,249359681773731	0.0805998607722443	0.418119502775217	0.084623966603855
1081	CCL4L2	0.000856283948124859	0,0210031164519247	0,284581416521498	0.121645754284245	0.447517078758751	0.0817034644734594
3529	PPP1R13B	0.0157735904479555	0,118514239367396	-0,228848467323849	-0.413316891417047	-0.0443800432306512	0.0925009855265908
1340	LOC401175	0.00146273970581576	0,0289436890296304	0,317058443953313	0.126168588479198	0.507948299427428	0.0957209877255909
1488	KIAA0101	0.00194650535701705	0,0346844246385655	0,564098926416543	0.214628769842779	0.913569082990306	0.175240473019236
6814	LOC338829	0.0739396944999291	0,287718080373587	0,182351249641809	-0.0181187156802368	0.382821214963854	0.100524897157477
3476	INTS7	0.0152850044745046	0,116594330736907	0,230504998777477	0.0456148841135828	0.415395113441371	0.0927124406499725
797	LOC440755	0.000390136289938658	0,0129732514028805	0,332798656268682	0.15464575251302	0.510951560024344	0.089334092015102
1934	LOC442126	0.00369623918902346	0,050675171715076	0,236902956273485	0.0795926593966012	0.394213253150369	0.0788826465348922
1059	TNFRSF17	0.000826124725639282	0,020675681108139	0,906928379891509	0.389344053718435	1.42451270606458	0.259540680197588
687	MRPL28	0.000269349900765712	0,0103956515557538	0,296485631643049	0.14236774762318	0.450603515662918	0.0772818233211998
3734	GPR123	0.017972667779788	0,127589783901205	0,263369247583415	0.0465943951342252	0.480144100032604	0.108700920428531
13648	HIST2H4B	0.31813588110379	0,618022194304595	0,0754697109012658	-0.0742225957885195	0.225162017591051	0.0750626345002987
845	HRASLS2	0.000464325892612412	0,0145699420622699	0,441559376752454	0.201783390648962	0.681335362855946	0.120234750902287
6429	RALY-AS1	0.064235056841484	0,264909581713548	0,16982090519863	-0.0103115277050309	0.349953338102291	0.0903267193331301
16137	IGSF11-AS1	0.430913313624425	0,707988052373406	-0,0867851401959004	-0.305256271670467	0.131685991278667	0.109551513056223
1798	OR7E47P	0.00311475244964525	0,0459330707465761	0,214380317001214	0.0747459649705305	0.354014669031897	0.0700191116159775
958	LOC283761	0.000653646553154886	0,0180912717712962	0,333221315047505	0.146944085150235	0.519498544944775	0.0934080042769559
1000	LOC401891	0.00072443581389007	0,0192084156052952	0,288127315159501	0.1256028144084	0.450651815910602	0.0814972891192402
939	LOC121792	0.000614783968042257	0,0173454548896576	0,34021429548733	0.151033759171588	0.529394831803072	0.0948638561730978
1032	LOC442481	0.000780605552349411	0,0200559093818212	0,315463329683659	0.136338296861812	0.494588362505507	0.0898215624161921
13510	DAB1-AS1	0.312322635954537	0,612895715210852	-0,0999679060201536	-0.295867113698409	0.0959313016581016	0.0982329082236956
378	FAM66E	5.084889913494e-05	0,00356682158879083	0,29603448234893	0.159267440749575	0.432801523948284	0.0685813097698764
4657	LOC402160	0.0298781837639128	0,170094346093351	0,198452915332055	0.0199132475837545	0.376992583080356	0.089528033339538
1262	CYCSP52	0.00124349830999199	0,0261262739218998	0,22686087989359	0.0924003120521292	0.361321447735051	0.0674247373280334
10330	LINC00938	0.183659470221771	0,471410510554595	-0,0937727036539315	-0.233040507674953	0.0454951003670895	0.0698353075188631
1595	ATAD3A	0.00228377496448106	0,0379650740960597	0,327718040378747	0.121297281052912	0.534138799704583	0.103508900044271
1762	PALD1	0.0029149014338922	0,0438641382063858	0,366121218314584	0.129390234619227	0.602852202009942	0.118707846094227
399	HSP90B1	6.03008723592575e-05	0,00400312325693332	0,746213935037756	0.39760527020279	1.09482259987272	0.174808481282691
3394	LOC390146	0.0143875802977784	0,112379038081789	0,248232718339488	0.0509795406689313	0.445485896010044	0.0989118512963486
452	EP400NL	8.69936176357367e-05	0,00510317648586628	0,300744462727341	0.156748572935366	0.444740352519316	0.0722061880401089
2241	NLRP12	0.00537179825311918	0,0635578896392035	-0,366105778643384	-0.620240145991793	-0.111971411294976	0.127434706245594
93	STAP1	1.16127023664353e-06	0,00032647024451598	0,736302122618979	0.460391618826423	1.01221262641154	0.138354266554884
17403	LOC100289090	0.492615593445086	0,7505394140286	-0,049842692177978	-0.19394885373835	0.0942634693823938	0.0722614833964964
4105	CCR3	0.0225635233850534	0,145742222303213	-0,34351863868906	-0.637276137179997	-0.0497611401981228	0.147303573767775
65	IRF4	3.54747504521708e-07	0,000142819296759875	0,589904726790873	0.38063826311892	0.799171190462826	0.104935867601603
4684	C21orf124	0.0304028046543754	0,172102981513826	0,186377595702769	0.0181490471703448	0.354606144235193	0.0843575620567732
1256	LOC152742	0.00123488864204839	0,0260585467901692	0,296967774716067	0.121071304206452	0.472864245225682	0.0882026121964806
4719	TLE2	0.0309871720722348	0,174109952849185	-0,216802299857471	-0.413202316019716	-0.0204022836952271	0.0984840367220106
366	MLST8	4.62186041925282e-05	0,00334832319717182	0,492509325230984	0.266367772199308	0.71865087826266	0.113397816600717
1038	LOC441754	0.000788397893515752	0,0201390849196244	0,273178578550193	0.117926128605032	0.428431028495354	0.0778507470638419
3880	LOC441169	0.0195562050137312	0,133642468025537	0,289624466007357	0.0479015845726648	0.531347347442049	0.121211014117731
19261	HCG4	0.587791983188704	0,809113445010095	-0,0577318193463099	-0.269160050197745	0.153696411505125	0.106019877483316
2986	LOC441296	0.0105811976529959	0,0939586255087699	0,286632402161347	0.0689895062678942	0.5042752980548	0.109136197492717
244	BOP1	1.46264069844841e-05	0,00158942287374424	0,324588568053646	0.185635782884262	0.46354135322303	0.0696773425209016
4709	C8orf50	0.0307652443668432	0,173230081628126	0,224459103677461	0.0214009621194512	0.42751724523547	0.101822728229218
7882	OR10V2P	0.102884528991989	0,346102928980284	0,141870441653331	-0.0293379492924783	0.313078832599139	0.0858517926347543
2087	JAML	0.00451001964308353	0,0572990756283468	-0,353257837926161	-0.593341024593099	-0.113174651259222	0.120388795449547
18535	FBXL4	0.550992563972677	0,788184213307544	-0,050848912700697	-0.220094841943776	0.118397016542382	0.0848677237218601
3657	FLJ36116	0.0171265246205951	0,124175499129089	0,220251724094702	0.0403747688068824	0.400128679382522	0.0901986110600669
1217	LOC150837	0.00116234825509687	0,0252892722869783	0,213829098215022	0.0879011682018543	0.339757028228189	0.0631460787330002
2234	LOC401284	0.00534254550470609	0,0633909718799189	0,23812164151743	0.0729391724224205	0.403304110612439	0.0828301171765004
3613	LOC440336	0.0166244760185072	0,121968597935397	0,220247391798929	0.0412286739905911	0.399266109607268	0.0897682511594055
3718	LOC441591	0.0178025634589136	0,126959378728643	0,222621885584105	0.0396686047291417	0.405575166439069	0.0917412227463774
71	H2AFX	4.3206434460457e-07	0,000161354733763242	0,591126820341851	0.379565970178379	0.802687670505323	0.106086378929965
884	GSTZ1	0.000528053954490503	0,0158386319042033	0,322750832691915	0.145593498854101	0.49990816652973	0.0888348672886251
1616	SGO1	0.00236519794780614	0,0388076878626731	0,226417599307172	0.0832755210128253	0.369559677601519	0.0717780475311153
4836	PAN3-AS1	0.032630955928736	0,178904285532819	-0,168165397662506	-0.32202656170915	-0.0143042336158619	0.0771530920727794
520	PSEN2	0.000123201226905531	0,00627869293311796	0,378238111010021	0.192697887463026	0.563778334557016	0.0930384352622321
5567	C3orf62	0.045562916076846	0,21699599398616	-0,302040559803471	-0.597954026177921	-0.00612709342902101	0.148384675614712
1184	MMACHC	0.00106634930617963	0,0238802802815481	0,36880139335565	0.153355814602126	0.584246972109174	0.108034361219344
3913	LOC442428	0.0199120391079588	0,134926582404173	0,20955443564322	0.0341312357150381	0.384977635571401	0.0879652924740484
2143	LOC148915	0.00485902003034862	0,0601198861897777	0,327591347931801	0.102955206224919	0.552227489638682	0.112642933851266
9945	ZNF585A	0.170136791240113	0,453612571114289	-0,0925985568966302	-0.225838102555923	0.0406409887626623	0.0668124604261429
4165	ABCB1	0.0233546245148238	0,148678960146591	-0,242017617150911	-0.450223594995905	-0.0338116393059156	0.104404091040856
2810	LOC341651	0.00930564957479748	0,0878075795287385	0,23761841137623	0.0604186959700014	0.414818126782458	0.0888561193639639
1814	OR10D4P	0.00317727225850084	0,0464252375610011	0,295185467429068	0.102494270754	0.487876664104136	0.0966242633792801
4645	LOC402695	0.0297025163596572	0,169547017408029	0,210106900698116	0.021292427833445	0.398921373562788	0.0946802950560352
738	LOC442199	0.000320467953515054	0,0115138316903139	0,316252739926504	0.149605987513776	0.482899492339231	0.0835643764441499
734	PIM2	0.000318512807203295	0,0115059497043533	0,545358950078037	0.258125760727472	0.832592139428602	0.144031983909884
3330	LOC285205	0.0137412464490135	0,109414159037716	0,209747058094318	0.0442418110567679	0.375252305131867	0.0829919729409111
3043	LOC440801	0.0110387260818277	0,0961517853312721	0,23565044177515	0.0556301278828567	0.415670755667443	0.0902704976838221
4192	IGKC	0.0237253916878473	0,150066498235513	0,309221407365896	0.0424641469861489	0.575978667745643	0.133764407663793
932	LOC127309	0.000596258189842735	0,0169632895962233	0,28201096449255	0.125607124080951	0.438414804904149	0.0784281074082748
2404	SIRPB2	0.00643280207422793	0,0709508098993983	-0,380589005274137	-0.650814955055053	-0.110363055493222	0.135503768693579
2149	PITPNC1	0.00488690585142754	0,0602764667653133	-0,262342781891765	-0.442360957716272	-0.0823246060672589	0.0902694255579101
1428	CMTM2	0.00178291111132782	0,0331049636672669	-0,576692831315336	-0.930792119636525	-0.222593542994148	0.177561733423959
595	MRPL40	0.000187787215088942	0,00836836640014	0,580837190937794	0.287062702691734	0.874611679183853	0.147312093215483
3388	LOC390414	0.0143135275023754	0,112019829316849	0,251774965370176	0.0518654581824597	0.451684472557892	0.100243857570206
20370	ANP32D	0.649231142131226	0,845084130270469	-0,0467859536811881	-0.251043749882158	0.157471842519782	0.10242429046032
8398	TRMT13	0.118769103721841	0,374989614811219	-0,133238936618693	-0.301493049853305	0.0350151766159179	0.0843703813788803
1149	LOC401254	0.000998462739123291	0,0230411136012655	0,294214656405991	0.123385970142116	0.465043342669867	0.0856613911746639
6128	SLC39A7	0.0572191989204993	0,247550799637803	0,216094159440518	-0.00680938682426832	0.438997705705305	0.111774130495351
1711	NXF4	0.00269436311237049	0,0417343268892237	0,279115294766018	0.100181390211792	0.458049199320243	0.0897257218776072
1695	LOC400712	0.00263137021502963	0,0411173801029691	0,261781560156192	0.0943878593719752	0.429175260940409	0.0839389308473755
10851	CKMT2-AS1	0.202979330366405	0,495990871317412	-0,105266296587153	-0.268623612606645	0.0580910194323392	0.08191490114941
5357	LOC441128	0.0413784019648023	0,20480648275093	0,231634566042031	0.00931289038366312	0.453956241700399	0.111482353705869
1264	LOC388746	0.00124998341998174	0,0262209734025441	0,288066908846544	0.117244765964169	0.458889051728919	0.0856581100210441
3704	LOC392347	0.0176451621394466	0,126312493014964	0,222074459081368	0.0398337432213987	0.404315174941337	0.0913839097557517
2761	LOC400832	0.00894868435059906	0,0858851847752054	0,229602141972827	0.0593007917694986	0.399903492176155	0.0853969605245725
3738	LOC388337	0.0180508398769771	0,12804120367524	0,258649639352981	0.0456088608605548	0.471690417845408	0.106828483328645
7378	TTC39B	0.0893069943668622	0,320909872131105	-0,171557642024036	-0.370140062375689	0.0270247783276173	0.0995783949533993
1869	CECR6	0.003444848977114	0,0488711453334284	-0,404870223817771	-0.671569941885384	-0.138170505750158	0.133735553291517
5793	FLJ35424	0.0504067729741235	0,230715002949029	0,185148565156525	-0.000337280663629952	0.37063441097668	0.0930111677591452
2325	SLC12A8	0.00593310304598126	0,0676628934469648	0,251328226153819	0.0746982358179643	0.427958216489673	0.0885704329070657
1981	LOC347421	0.00403313291979463	0,0539820895347575	0,275237659758273	0.0906222943236274	0.459853025192919	0.0925746687000951
4174	TRPC1	0.0234832869674246	0,149175695721433	-0,204725665238242	-0.381019294082789	-0.0284320363936953	0.0884017657240933
24952	LINC01094	0.908068576509528	0,964899721615519	-0,00873830325754284	-0.159105094718646	0.141628488203561	0.0754008523084483
2205	LOC389683	0.00518186985808433	0,0622925075205721	0,273885411328445	0.0846037949472479	0.463167027709642	0.0949145423852105
9132	LOC164036	0.140742556652476	0,408583825719135	0,147079385720374	-0.0497995472718396	0.343958318712588	0.0987241877341701
2962	STYXL1	0.0103511086472821	0,0926602450312912	0,236353497482254	0.057448069741034	0.415258925223473	0.0897114422886714
1134	WDR16	0.000965034001320141	0,0225642650308673	0,382939582534004	0.161290640290268	0.60458852477774	0.111145014108829
8200	LOC388887	0.112293356504349	0,363096065553531	0,14680045672268	-0.035251814429618	0.328852727874977	0.0912894148780371
3122	LOC440562	0.0118022365289735	0,100235842910229	0,27516878697423	0.062908746212337	0.487428827736124	0.106436985380597
3381	GPRC5D	0.0142449722654164	0,111714119969688	0,545171436800405	0.11262347311272	0.977719400488089	0.216899521559398
2031	LOC440417	0.00426225921091594	0,0556444130858868	0,237110569789643	0.0770373164066639	0.397183823172622	0.0802681205044197
1332	IFI35	0.00144188553389577	0,0286924367548861	0,47746577011132	0.190403056736881	0.764528483485759	0.143946499383858
2371	C16orf3	0.00623583363333248	0,069735608936234	0,265860663655931	0.0778399828811124	0.45388134443075	0.0942822510494496
7071	SLC27A2	0.0805468613607582	0,302036491158323	0,255061270922079	-0.0318196583619699	0.541942200206127	0.143855344447197
1474	MGC2848	0.00190174564210612	0,0342094882635304	0,316557465289477	0.120909524941578	0.512205405637376	0.0981069111821812
2684	LOC441513	0.00839053302887146	0,0828893380255316	0,262069032385093	0.069383840785217	0.454754223984968	0.096621252157299
3841	DOLK	0.0190780657430795	0,131698753756249	0,215824304735544	0.0364342841132647	0.395214325357823	0.0899544395349347
10076	CREBL2	0.175057209789313	0,460588656587491	-0,132754865842455	-0.326006605806253	0.0604968741213432	0.0969053456669005
3099	LOC441566	0.0115588720243326	0,0988828909648199	0,211872820787251	0.0489343300469202	0.374811311527581	0.0817048828155062
3148	FLJ39582	0.0120707831777369	0,10166989071083	0,233491114774641	0.0527849658001929	0.41419726374909	0.0906144070619172
536	AMDHD2	0.000129689772245762	0,00641553043114995	0,245768304060677	0.124768756481162	0.366767851640191	0.060674760216534
2342	HSU79275	0.00600337424177598	0,0679673219558882	0,2564262252764	0.0759464174274172	0.436906033125383	0.090500909170483
1319	LOC390906	0.00140260087138178	0,0281800020965756	0,301684812247611	0.120792410134709	0.482577214360512	0.0907078029856313
971	FAM98A	0.000675031602284782	0,0184330205299495	0,48867991051653	0.214731461545342	0.762628359487718	0.137370401671091
16096	HBP1	0.428650832688186	0,706118093236037	-0,0833289515575372	-0.292068594089991	0.125410690974917	0.104671695156701
3544	LOC440857	0.0159200113091097	0,119061444116072	0,219044315989253	0.0422216405367053	0.395866991441801	0.0886670541216615
3111	LOC441732	0.0117134906890803	0,0998293634453073	0,226311845807879	0.0519316366400107	0.400692054975748	0.0874422887475388
12415	ZNF542P	0.265257497137814	0,566516515232312	-0,0979524577928569	-0.271899182813059	0.0759942672273449	0.0872249197801048
2977	LOC401616	0.0104925010660902	0,0934526925654622	0,229558837108143	0.0554613327899725	0.403656341426313	0.0873005274822233
3018	LOC285101	0.0108627688804271	0,0954361553560386	0,258997386348275	0.0615980491411004	0.456396723555449	0.0989851424368119
245	OAS2	1.47717375400357e-05	0,00159866375866958	0,582772070011416	0.333150917308869	0.832393222713962	0.125171572027977
3395	DSC1	0.014389094259388	0,112379038081789	-0,435326946098518	-0.781256411713271	-0.0893974804837657	0.173465007083732
1748	PPBPL2	0.00285313716214636	0,043278565134045	0,242046879829091	0.0859078140143321	0.398185945643851	0.0782953371996579
2071	VPRBP	0.00445956821164385	0,0570781737325137	0,164376007226347	0.0528109889892274	0.275941025463467	0.0559438515721899
694	TMEM147	0.00028051132768901	0,0107172303367062	0,469507567049618	0.224678781864892	0.714336352234344	0.122768457670693
8648	SLC46A3	0.125838150212747	0,385823144413851	-0,124697492507157	-0.285225446137235	0.0358304611229216	0.0804961282037463
189	UBE2J1	7.12217372864027e-06	0,00099917691224813	0,800005516155434	0.471106120397341	1.12890491191353	0.164925343707349
1713	LOC391849	0.00270049393193905	0,0417420127370723	0,300911558747086	0.107957172131216	0.493865945362956	0.0967562389681894
2171	LOC346521	0.00500839788610472	0,0611688944956549	0,22218047274627	0.0692674552693487	0.375093490223192	0.0766776476027889
4404	RUNX1-IT1	0.026492272903807	0,159501048148148	-0,213499445092985	-0.401347865319761	-0.0256510248662085	0.0941958716566641
3215	CKAP4	0.012682114082089	0,104592925314647	0,252361231805834	0.0556176546971856	0.449104808914483	0.0986563140441976
2834	MED27	0.00954946730205299	0,089265337028327	0,205351765836027	0.0516635436468329	0.359039988025222	0.0770663710399981
690	C15orf33	0.000276570604777843	0,010617498572929	0,336513393720475	0.161228726954355	0.511798060486594	0.0878958255499292
3003	MLL	0.0107349434762341	0,0947780404283699	0,216674882735082	0.0518121607749649	0.3815376046952	0.08266978119899
1398	LOC284072	0.00165575533669192	0,0314036858028514	0,308161871206222	0.120344129325395	0.495979613087049	0.0941804881174562
1548	THBD	0.00211624051861531	0,0362481378236982	-0,556113823684661	-0.903618521122977	-0.208609126246346	0.174254901055173
1058	LOC388388	0.000824225942935413	0,0206562862730931	0,344689419832716	0.14801567761888	0.541363162046552	0.0986212956033668
5296	OR13C2	0.0403311751411794	0,201893956172182	0,215606694435726	0.00977288463414014	0.421440504237312	0.103214576450873
2320	STARD10	0.00588877812031678	0,0673021344224997	-0,193874886537606	-0.329999302881585	-0.0577504701936278	0.0682590677941085
16930	GCM1	0.469827933257949	0,735823251644094	-0,091707754331296	-0.343380103276919	0.159964594614326	0.126200136536649
7553	IGLJ3	0.0939587627543558	0,329742609704517	0,259484108872339	-0.0453029090934052	0.564271126838084	0.152834284111942
6829	LOC441112	0.0741793301862862	0,288016538276377	0,145499276433916	-0.0145927383661154	0.305591291233947	0.0802775283452237
2811	OGFRL1	0.00933026112336208	0,0880084929512435	-0,394032878472433	-0.687983380345481	-0.100082376599385	0.147400354575347
411	ERLEC1	6.71180849727875e-05	0,00433001465463129	0,600113467591642	0.317763313223175	0.882463621960108	0.14158340469951
1407	NDUFAF1	0.00169788949700031	0,0319968301442525	0,517693409595075	0.201377833867008	0.834008985323143	0.158615235296175
7396	SGSM2	0.0897689487182616	0,321783717257051	-0,153986831686682	-0.332492987073034	0.0245193236996707	0.08951122869385
3377	LOC440507	0.0142242778188621	0,111683958059559	0,235953908881252	0.0487859025477242	0.423121915214779	0.093854680713006
516	NDUFS7	0.000121315792310356	0,00623389192463001	0,341858526991162	0.174347015923535	0.509370038058788	0.0839980063632756
2206	LOC440785	0.00518262385783074	0,0622925075205721	0,247863844358918	0.0765626309981538	0.419165057719681	0.0858983380796157
16434	LOC100130705	0.44543182271189	0,71864564270994	0,0484539623572343	-0.0774689093942097	0.174376834108678	0.0631435422870106
223	SLC45A4	1.15339353350885e-05	0,00136187003774179	-0,606907020328308	-0.863204595229135	-0.350609445427481	0.128519438396806
3307	C14orf48	0.0135330233835212	0,108505628973107	0,128392922567963	0.027316048623107	0.229469796512819	0.0506846117421291
3163	LOC441068	0.0122039350459322	0,102279299496051	0,252034264669698	0.0566615233104425	0.447407006028954	0.0979689137021758
4155	OR10H5	0.0232356741863114	0,148243382100041	0,232879523468602	0.0327138943719197	0.433045152565284	0.100372288921592
2366	OR6C1	0.00618777621053362	0,0693444151404476	0,283954258120011	0.0833343970433452	0.484574119196678	0.100600061810164
314	MRPL46	2.8956355624328e-05	0,00244228298190622	0,447114482849086	0.247755796887396	0.646473168810775	0.0999676503737334
1434	ACCN1	0.00180143936651246	0,0332976526378024	0,211366297741938	0.0814482067336391	0.341284388750237	0.065146929698545
1804	LOC441235	0.00314442637885593	0,0462154157192903	0,258168667449439	0.089836050550159	0.426501284348719	0.0844097467411909
4350	LOC402558	0.0256204131313392	0,15614513850547	0,18608689784241	0.0233451437377034	0.348828651947117	0.0816062299822431
3133	CYAT1	0.0119236235595902	0,100911228433621	0,25255257846416	0.0574460165859521	0.447659140342367	0.0978354390197472
2626	C21orf110	0.00789316177429935	0,0796980900401932	0,208288555270554	0.0563970805572112	0.360180029983898	0.0761653988921867
4606	LOC441584	0.0291520106087582	0,167817099715854	0,24732442216053	0.0258427774291131	0.468806066891947	0.11106112341132
429	WDR76	7.5704956437927e-05	0,00467327500085108	0,467990067175525	0.246020818996193	0.689959315354858	0.111305630294815
44	WDR5	1.10293871808442e-07	6,60344715510879e-05	0,488563039423405	0.323755887216843	0.653370191629967	0.0826419159586669
2359	SUV39H2	0.00612101260947745	0,0687997665707056	0,383273564886232	0.112853933741323	0.653693196031142	0.135600889472572
6044	SHC1	0.0554618509382922	0,243310883128527	0,171571180055905	-0.00411611343282295	0.347258473544633	0.0880977211796214
658	TMEM208	0.000247602164860205	0,00996203124062851	0,588136122380592	0.284392768567026	0.891879476194158	0.152310942715658
799	LOC388504	0.000391286209214046	0,0129849234509517	0,261648417862674	0.121550005406532	0.401746830318816	0.0702518129409325
3634	LOC387793	0.016787990090523	0,122491347619762	0,226605612973404	0.0421308187204715	0.411080407226337	0.0925041798188189
1753	CCDC67	0.00288091086130262	0,0435752147675065	0,301028929410207	0.106636045751352	0.495421813069062	0.0974775678070262
5945	PPM1A	0.0537084076290659	0,239542208290106	-0,192923662282512	-0.389010298593451	0.00316297402842716	0.0983268935944948
1797	LOC153469	0.00311415183370498	0,0459330707465761	0,279496724952204	0.0974533852895818	0.461540064614826	0.0912849362167091
24371	PIK3IP1-AS1	0.873192911374663	0,950010670267908	-0,012591363728741	-0.16934688078094	0.144164153323458	0.0786044543142673
7523	LOC388589	0.0931322254987201	0,328246837577903	0,160120397701751	-0.0274721659157008	0.347712961319202	0.0940675733387683
1330	FMC1	0.00144006966365523	0,0286924367548861	0,300243213229432	0.119752706242741	0.480733720216123	0.0905062742121542
7258	ZNF566	0.0861335565427727	0,314663991696282	-0,241480593928054	-0.518158858444865	0.035197670588757	0.13873925723278
1837	LOC442084	0.00330174318083084	0,047656897354235	0,300004497269612	0.103324656231211	0.496684338308014	0.098624353835612
2481	LOC441348	0.00687163625232438	0,0733864779301635	0,217206415372914	0.061671037956929	0.372741792788899	0.0779926199616693
854	APOBEC3B	0.000476329629906619	0,014789086811445	0,862294990313414	0.393056120208895	1.33153386041793	0.235298036210916
3229	LOC151363	0.0127997774124376	0,105105635828672	0,209752311860532	0.0460018620820208	0.373502761639044	0.0821120365688284
886	TBC1D4	0.000530538746189998	0,0158772402429208	-0,437677757432632	-0.678013518774179	-0.197341996091086	0.120515448053835
1381	LOC440397	0.00160964276283321	0,0308830948426923	0,299422122499092	0.11744307635648	0.481401168641703	0.0912526964770726
1507	LOC144817	0.00199338760075626	0,0350727752050777	0,341911059751076	0.129572937748726	0.554249181753426	0.106476138919902
656	LOC339442	0.000245842263980588	0,00993674943513	0,324875150098604	0.157184924694808	0.4925653755024	0.0840876219834267
6850	SCML4	0.0746735623581473	0,28901502434908	-0,179359550067455	-0.377052289871171	0.0183331897362611	0.099132268046355
812	RBM45	0.000407834213070505	0,0133044413335758	0,373200918383391	0.172697291190666	0.573704545576116	0.100541776773747
3014	LOC442480	0.0108530298313652	0,0954361553560386	0,250167313609104	0.0595224978039619	0.440812129414246	0.0955981135210515
3085	TCEAL6	0.0113972117220912	0,0979569104736627	0,251663623956133	0.0585202157341564	0.444807032178109	0.096851023129417
751	LOC219797	0.000333346489966161	0,0117692172855563	0,294952171801483	0.139042704795042	0.450861638807924	0.0781802057556205
3709	LOC149194	0.017679127337427	0,126385025977858	0,26030702191782	0.0466249859209795	0.473989057914661	0.107150039450925
25272	GPALPP1	0.925818425828708	0,97135468347769	-0,00636215733966055	-0.142143972744108	0.129419658064787	0.0680872718636951
12915	LOC440578	0.285511612305007	0,586166504085734	0,101004564811085	-0.0861600667561007	0.288169196378272	0.0938529884493352
11782	ZNF83	0.237939579861067	0,535414454323806	-0,16015960326797	-0.428499175301712	0.108179968765771	0.134557851789118
3691	ATG101	0.0174745136863713	0,125531490217864	0,275058023420003	0.0496920809137697	0.500423965926237	0.113008889670047
3633	MPND	0.0167785886614696	0,122456448763795	0,288410492284658	0.0536426886659072	0.523178295903408	0.1177234169555
4148	C21orf53	0.0231397727006107	0,147914916383002	0,181454616512112	0.0256026215368113	0.337306611487412	0.0781513866254801
2020	LOC387917	0.0042134119166897	0,0552930837364933	0,306928701634488	0.100001690993067	0.513855712275909	0.103762757829667
1403	C12orf51	0.00167300495917568	0,0316177665663173	0,204331618947498	0.0796672307367528	0.328996007158243	0.0625124805302037
15213	BTBD7	0.387152987475093	0,674775617097357	0,075452332294029	-0.0974630892946426	0.248367753882701	0.0867077766199003
2702	LOC341370	0.00854173190931988	0,0838208814121453	0,274083520556849	0.0720764763540458	0.476090564759652	0.101295659481713
4087	AHSA2	0.0224008358911372	0,145299653341465	-0,269072099549443	-0.498878978983134	-0.039265220115752	0.115235780502288
693	LOC389069	0.00027855553369308	0,0106578643230477	0,408201405325607	0.19545720259041	0.620945608060804	0.106679766549814
486	DNAJC9	0.000105400588642044	0,00573866642788099	0,430604322348427	0.221681721280602	0.639526923416252	0.104763439014304
25185	FCRL1	0.920851008990937	0,969480424990855	0,014576752886642	-0.276937480238355	0.306090986011639	0.146178696932257
1016	LOC401132	0.000749391935233446	0,0195395259457316	0,250322241337185	0.108699453868976	0.391945028805395	0.0710162049588157
4049	LOC285813	0.0218839505015586	0,143307717349673	0,150608099069366	0.022494752816633	0.278721445322099	0.0642419473454165
7663	DHX38	0.097064855986351	0,335857321737974	0,167263673500845	-0.0310891934045954	0.365616540406284	0.0994632862560158
13290	ZSCAN26	0.301211187953511	0,600949183490395	-0,0698296638722264	-0.203538651829779	0.063879324085326	0.0670478604706241
2108	PDZK1IP1	0.00462504156818144	0,0580969069333735	-0,725058632460627	-1.21930878716865	-0.230808477752602	0.247839849187762
5824	GCSAML	0.0509867331656126	0,232093179862226	-0,197393097166692	-0.395656434409222	0.000870240075837997	0.09941839194907
5388	LOC347376	0.0420234608965825	0,20674588458878	0,213825808503956	0.00792838436374796	0.419723232644164	0.103246475617601
6086	C15orf43	0.0564413365145383	0,245899118909462	0,142771903267527	-0.00402522372682174	0.289569030261875	0.073610857718332
1870	LOC389846	0.00346162092629914	0,0490828229202256	0,305732310088483	0.104226966008563	0.507237654168402	0.101044083874486
737	MANEA	0.000320404952412482	0,0115138316903139	0,595872077744651	0.281887128175864	0.909857027313437	0.157446551725058
2927	PHKA1	0.0101258070429159	0,0917104992166572	0,202238623501301	0.049631964664368	0.354845282338234	0.0765240252348263
6678	C16orf55	0.0706328420896379	0,280447710093853	0,12888020809845	-0.0111343332763442	0.268894749473245	0.0702097561080627
675	RFC4	0.000257919592092485	0,0101286034353587	0,622783901953434	0.300134798416755	0.945433005490113	0.161791158585142
3605	PLA2G7	0.0165260076389505	0,121549817627398	-0,38893892232759	-0.704772267912295	-0.0731055767428858	0.15837342283569
2367	LPGAT1	0.00619134729318998	0,0693551218753411	-0,323965239897198	-0.552870461570534	-0.0950600182238609	0.1147836476679
4084	LOC440978	0.0223270190502062	0,144939143502589	0,223211278014141	0.0326816175032647	0.413740938525017	0.0955403693393002
3617	PCANAP2	0.0166414826801158	0,12199306421434	0,240199253236351	0.044931675113294	0.435466831359408	0.0979161799997148
3055	LOC440280	0.0111740656142749	0,0969789272927375	0,232246272550346	0.0545144618723489	0.409978083228343	0.0891229365023147
3011	GPR116	0.01080037599953	0,0951085917062559	0,178450089148689	0.042553530235874	0.314346648061504	0.0681448095569831
2280	LOC389936	0.00566346397537191	0,0658424050497865	0,253718820294865	0.0764424140762913	0.430995226513439	0.0888945756784127
1478	LOC441766	0.00191846061354948	0,0344167680434806	0,276344834867045	0.10539769097672	0.447291978757371	0.085720791298255
2844	LOC114227	0.0096068795964097	0,0895370284420006	0,229807918720608	0.0576726710657971	0.401943166375419	0.0863165613855368
972	DERL3	0.000676701248981524	0,0184596024863633	0,452658759654146	0.198848642587458	0.706468876720835	0.127272112182335
19345	ZAK	0.59235771287562	0,811908232457848	-0,0358560658425996	-0.168795836519522	0.0970837048343229	0.0666621394081056
2478	CSRP2BP	0.00686631465564873	0,0733864779301635	0,166043968523062	0.0471565010101594	0.284931436035964	0.0596156657474773
2169	SPAG9	0.00499133458330429	0,0610167065358752	-0,226846493120504	-0.38290620626254	-0.0707867799784676	0.0782555461055066
626	CCDC94	0.000211493949809692	0,00895190123528508	0,269748303685571	0.13209649557631	0.407400111794831	0.0690249725513498
1064	LOC343705	0.000837699835486506	0,0208755743777488	0,32707886727638	0.140181317556942	0.513976416995818	0.0937190612785772
3347	LOC285307	0.0139451925376386	0,110456075890494	0,225350823449382	0.0471340621119677	0.403567584786797	0.089366113155167
899	LOC286528	0.000554115660526324	0,0163264997147608	0,341388188436013	0.153234801514811	0.529541575357215	0.0943487960388496
2227	LOC149134	0.00529623610512344	0,063053504343351	0,252812019239575	0.0776264415579129	0.427997596921236	0.0878461377076206
948	LOC387825	0.000634573771038926	0,0177486535222544	0,335823908113003	0.14857317471683	0.523074641509176	0.0938961638820743
583	ZBTB32	0.00017547530057506	0,00798066482804067	0,640301566680792	0.318073019031113	0.96253011433047	0.161580272444558
6800	LOC100506098	0.0735585087885586	0,286824097136563	0,171916412178523	-0.0168265221494784	0.360659346506525	0.0946444223305127
226	SLC17A9	1.22304941526494e-05	0,00142136714313514	0,574593303000482	0.331131141686484	0.81805546431448	0.122083169359113
1543	KLHDC7B	0.00210753637944302	0,0361857282895862	0,321345805407802	0.120628912967823	0.52206269784778	0.100648717816077
1225	LOC399789	0.00117630784806428	0,0254435240258459	0,305390226139323	0.125337325573744	0.485443126704901	0.0902868381464717
474	MAGED1	9.77403402854672e-05	0,00546747916174929	0,74270967901167	0.384241984438608	1.10117737358473	0.179752254026416
1077	LOC392222	0.00085188320725863	0,0209565246341543	0,342101521342691	0.146324020286293	0.537879022399089	0.0981718789037876
2364	PKHD1L1	0.00617144386440016	0,0692198959664002	0,52623895915824	0.154564118098458	0.897913800218021	0.186374927104592
3646	LOC441540	0.0169489298231472	0,123258605118143	0,214677647247468	0.0396460413429371	0.389709253151999	0.0877689291490401
2160	LOC402388	0.00493806263761618	0,0606170050168487	0,2227598806918	0.0697106809301564	0.375809080453444	0.0767459356884598
1528	SCAND1	0.002063700173312	0,0357862029082457	0,34565937397508	0.130225213074723	0.561093534875437	0.108028635780555
4100	LOC389394	0.0225217505785929	0,145619262825559	0,286265016256312	0.0415461550241878	0.530983877488435	0.122713336725205
3156	LOC440378	0.0121657064911157	0,102209666543705	0,238805485501033	0.053773084703594	0.423837886298472	0.0927837894872837
312	C6orf125	2.84583206413805e-05	0,00241850119168655	0,354325785469087	0.196507743313397	0.512143827624777	0.0791372534624295
3128	FER1L4	0.0118789628617008	0,100650974322026	0,201361011821246	0.0458874574096005	0.356834566232891	0.0779616190526641
1413	LOC389666	0.0017236406477387	0,032326968597578	0,232049734356952	0.0900510890105307	0.374048379703373	0.0712046774538967
1721	LOC441870	0.00273181189659373	0,0420883163499028	0,309596359566149	0.110824909428974	0.508367809703324	0.0996731832161634
3539	LOC400600	0.0158788146726342	0,118958910311871	0,197409660548753	0.038116544955004	0.356702776142502	0.0798769233946431
3741	IDS	0.0180796670725523	0,128099922642762	-0,182422682303725	-0.332717039739761	-0.0321283248676902	0.0753645305436942
50	PDXK	1.60476955955397e-07	8,5100929743147e-05	0,601796470079631	0.395559035474497	0.808033904684765	0.103416972564434
295	MRM3	2.51019781187683e-05	0,0022561998298954	0,344670991945623	0.192323817295957	0.497018166595289	0.0763939078818498
10784	UBR2	0.199910860071796	0,491400320672735	-0,16875841900609	-0.428848364891513	0.0913315268793322	0.130421108318268
460	C10orf137	9.14773131483949e-05	0,00526773493632912	0,284746104303622	0.147939869028853	0.421552339578391	0.0686009632884666
7860	RNF11	0.102037244666984	0,344213427779271	-0,232360616711128	-0.512067826796825	0.0473465933745698	0.14025811040023
14455	ZNF862	0.35296534790747	0,647372773614158	-0,0843281778985099	-0.264182106534305	0.0955257507372849	0.0901870644335037
13533	LOC440669	0.313177580961648	0,613604046345829	0,0943110411454175	-0.090832057602357	0.279454139893192	0.0928392985509737
316	GALE	2.91212031227942e-05	0,00244228298190622	0,360530209853962	0.199721491877225	0.521338927830698	0.0806369164112364
3665	COL18A1	0.0172226113667491	0,124586655490122	-0,218975495638616	-0.397971164929455	-0.0399798263477774	0.089756693568484
3285	LOC92497	0.0133776123940861	0,107948967085954	0,139697161215465	0.0299128013797086	0.249481521051222	0.0550509472292273
207	GATB	9.72207594528201e-06	0,00124423116370063	0,35892589379989	0.208803722787571	0.50904806481221	0.0752781883202688
2048	C15orf38	0.00433640585538979	0,0561336161444932	0,248223863019132	0.0803071725654299	0.416140553472834	0.0842011820162974
1018	STAT5B	0.000751206743499986	0,0195395259457316	-0,285456948479397	-0.446992211802896	-0.123921685155898	0.0810012397957704
224	MRPL41	1.15345422353883e-05	0,00136187003774179	0,433451112566985	0.250403632535253	0.616498592598718	0.0917884585631831
1964	AUNIP	0.00387552475326023	0,0523215574504557	0,262029369488417	0.0870839810798985	0.436974757896935	0.0877256957155131
1949	TGFA	0.00377273612317314	0,0513258585458881	-0,319559244219773	-0.532254928951707	-0.106863559487839	0.106655437382697
18510	SLC38A5	0.549902019153287	0,787682703338155	0,0681392398832976	-0.158034763300069	0.294313243066665	0.113414088605136
1744	CPPED1	0.00284187127164475	0,043206546311732	-0,377559860334346	-0.621010122523369	-0.134109598145322	0.122077202588418
1482	FAM22E	0.00192956218036526	0,0345224974442543	0,182866776248682	0.0696785385180763	0.296055013979288	0.0567578087771236
559	SLC35F2	0.000153885507659494	0,0072992383463175	0,613322033572736	0.307622953155991	0.91902111398948	0.153291634338649
8989	GSAP	0.136094262174046	0,401439466185875	-0,134295971106688	-0.311923949703447	0.0433320074900714	0.0890708703024164
9975	ST8SIA1	0.171295791570652	0,455329114134922	-0,137747110215477	-0.336495758685065	0.0610015382541101	0.0996617494071858
1011	DRAP1	0.000741411457707959	0,0194446338290075	0,294576941233468	0.12807432535175	0.461079557115185	0.0834920997321089
1927	RAB37	0.00365141426883746	0,0502424750068632	-0,390260877348637	-0.649043802513381	-0.131477952183893	0.129765707778253
3191	PTCHD3	0.0124647530892197	0,103564474522608	0,244118148414057	0.0542891648861054	0.433947131942009	0.0951890175468462
5316	LOC441736	0.0405996432804224	0,202467230392579	0,214481417699861	0.00943902484506054	0.419523810554661	0.102817723450692
1358	LOC441071	0.00152239303648008	0,0297247800900363	0,279829589318428	0.110692205795981	0.448966972840875	0.0848132938855207
2179	LOC132969	0.00504952108184483	0,061417188095375	0,250135099477433	0.0778115572202443	0.422458641734621	0.0864109809935259
573	SS18	0.000170431571126623	0,00786694407274565	0,394542958029331	0.196417069509831	0.592668846548831	0.0993494688127547
2790	DCTN5	0.00910148700019229	0,0864662794785425	0,193627930851054	0.0496748903102653	0.337580971391842	0.0721847014470331
1454	HVCN1	0.00185200923461246	0,0337670418600026	-0,385980426373177	-0.623892808869262	-0.148068043877092	0.119300254003084
10533	LOC389232	0.190760176102182	0,480156905449034	0,102093015112698	-0.0520240732555541	0.256210103480951	0.0772814243447407
2203	TMEM184B	0.00517576613359451	0,0622925075205721	0,362185614263118	0.111915961840297	0.61245526668594	0.125496759731694
691	LOC442130	0.000276699661093492	0,010617498572929	0,379017164327335	0.181585771270655	0.576448557384014	0.0990012167199077
1472	NFIA	0.00189967966989899	0,0342094882635304	-0,314157139098059	-0.508300045491392	-0.120014232704726	0.0973522176635874
6409	LOC442626	0.0636805148448172	0,263455898129245	0,208632933635777	-0.0121955436005541	0.429461410872109	0.110733595069782
1213	EME1	0.00115505739312669	0,0252277497287743	0,387132428754273	0.159278224518272	0.614986632990274	0.114256618994905
3656	LOC256096	0.0171213618884327	0,124172021463838	0,260354123784505	0.0477363193751271	0.472971928193884	0.106616384592904
2333	LOC440284	0.00597629973267076	0,0679218120067574	0,261536353239158	0.0775645705697628	0.445508135908552	0.0922519465846636
809	MLEC	0.000404695586801684	0,01325017675989	0,404446012825955	0.18729274568235	0.62159927996956	0.108890675029316
1280	LOC389850	0.00129199624475415	0,0267635003356691	0,340302310220952	0.137865706841558	0.542738913600347	0.101511060287418
98	UBFD1	1.21048874577525e-06	0,000327511317288068	0,436998895487174	0.272917909344975	0.601079881629372	0.082277782763841
451	LOC442748	8.67034563136492e-05	0,00509743269214281	0,304134823015392	0.158548877448566	0.449720768582219	0.0730035154252105
3028	ZBTB4	0.0109384567155138	0,0957548215539614	-0,24458363383917	-0.431183199545087	-0.0579840681332524	0.0935696383350176
3523	LOC441163	0.0157086323621802	0,118227189067048	0,226243627557043	0.0439931650683233	0.408494090045762	0.0913887971654501
3254	ZNF516	0.0130316614470173	0,106173897576363	-0,349517896996432	-0.623114866184949	-0.075920927807916	0.137194153478754
2113	TARDBPL	0.00463288930756678	0,0580969069333735	0,248029956297719	0.0789213074351814	0.417138605160256	0.0847988850002415
4816	LOC441735	0.0323596828015382	0,178159673895927	0,215600416397793	0.0186575285347785	0.412543304260807	0.0987562576594559
502	EDEM2	0.000111298783764603	0,00587647895546753	0,362616925404152	0.186009496680052	0.539224354128252	0.088559119473167
1127	LOC143506	0.000953659724886177	0,0224368124271136	0,327663951116716	0.138215192814527	0.517112709418906	0.0949983550620445
13423	SNORA72	0.308102413436247	0,608607277975273	-0,0943700123048814	-0.277681651160554	0.0889416265507917	0.0919209199948355
1211	GYG1	0.00115114170579053	0,0251922306810359	0,413831690928142	0.17034107355892	0.657322308297364	0.122097438539139
4443	FHL1	0.0269422009653373	0,160786058653144	-0,247351499487205	-0.465653477350062	-0.0290495216243478	0.109466691624775
2018	LOC388300	0.0042054315591053	0,0552471332292183	0,29461909015882	0.0960352295036495	0.49320295081399	0.0995791171880876
433	C2	7.83541684461113e-05	0,00479806183914236	0,616927786371107	0.323636764369853	0.910218808372361	0.147069660916659
2162	LOC391730	0.00495561552818444	0,0607762006150834	0,332477458279101	0.103947637400569	0.561007279157633	0.114595404375545
3689	USP44	0.0174624395468622	0,125512763509095	-0,258286426067573	-0.469887102867419	-0.0466857492677269	0.106106349844407
2058	LOC441470	0.00439298838918676	0,05656970817649	0,250652191207902	0.0808328663794741	0.42047151603633	0.08515525074445
1669	RAB11FIP1	0.00253391401031969	0,0402363514236265	-0,368203258856258	-0.602695265249724	-0.133711252462793	0.117585119492019
2732	LOC401242	0.00876979897632863	0,0851065980433337	0,252614638716758	0.0657615287872333	0.439467748646283	0.0936967771159421
2896	LOC389442	0.00994173909036881	0,0910238991647545	0,250223635265542	0.0618952396755586	0.438552030855525	0.0944365534662658
1292	LOC401476	0.00134676368205724	0,0276388846979471	0,270126862454501	0.108792630822255	0.431461094086746	0.0809004332232938
4826	LOC339306	0.0324950539808281	0,178532967685685	0,207942683693822	0.0178414225591741	0.398043944828471	0.095325550111051
1903	LOC442427	0.0035620025333996	0,0496302195178138	0,257060341823868	0.0870840179143446	0.427036665733392	0.0852339773330221
17496	SNORA70	0.496445665264983	0,752358071244915	-0,0523175887399481	-0.204931960182949	0.100296782703053	0.0765278926916323
2148	LOC441570	0.00488667019456916	0,0602764667653133	0,347612806557128	0.109084197617752	0.586141415496505	0.119609258395527
3938	LOC441528	0.0203265459073504	0,136860935686489	0,256899519945735	0.0410974689137133	0.472701570977757	0.108213112879614
4974	LOC389055	0.0347480162878456	0,185231936443954	0,211330655109535	0.01558180310343	0.40707950711564	0.0981575129471231
4180	LOC441097	0.0235526986434728	0,149401867112842	0,232873403497157	0.0322372897883033	0.43350951720601	0.100608211630396
600	WDR34	0.000192423341575402	0,00850183928473802	0,562635837183671	0.277550220000182	0.847721454367161	0.142955092062835
322	HGD	2.98411591009622e-05	0,00245726190547209	-0,644542456623961	-0.932462652717094	-0.356622260530828	0.14437648081261
956	GPT2	0.000649405232586339	0,0180114850858021	0,414219144266171	0.182793410753785	0.645644877778557	0.116047548686676
4326	OR10G3	0.0253089688267131	0,155124204447595	0,218410345936615	0.027819277574124	0.409001414299106	0.0955711620715599
4151	LOC387686	0.0231622986325579	0,147951902732419	0,195555146753838	0.0275636117252581	0.363546681782418	0.0842387125420314
1925	GPR172B	0.00364449238815476	0,0501993328165836	0,272555214468314	0.0918623646166754	0.453248064319953	0.0906077382676636
686	LOC441928	0.000269058723147066	0,0103956515557538	0,289045645654995	0.138807781613909	0.439283509696081	0.075336202146928
39	OSBP	8.82035387758641e-08	5,99670982215907e-05	0,419697616717313	0.279426760167883	0.559968473266742	0.0703382843717788
40	TMED7	9.42307781157567e-08	6,24632270434823e-05	0,597915869314644	0.397534987247957	0.798296751381332	0.100480226699891
61	PRICKLE1	2.95105851651679e-07	0,000127434157550448	0,73772796528161	0.478147435137383	0.997308495425836	0.130165663743756
66	ZNF688	3.55760652574741e-07	0,000142819296759875	0,394963458336497	0.254833867426319	0.535093049246674	0.0702674472574267
75	FRG1	5.22257278655514e-07	0,000184391199630524	0,420206465285687	0.268518960559975	0.571893970011398	0.0760631189222323
79	HAX1	6.68407848895174e-07	0,000223679836781007	0,463139188514644	0.294047790307496	0.632230586721793	0.0847902347250939
81	E2F1	6.88749674938517e-07	0,000225459230012281	0,488617501621204	0.309976025549648	0.667258977692759	0.0895790847337382
88	BAG4	8.9090954775263e-07	0,000268437121121148	0,426166466762965	0.268471139330552	0.583861794195379	0.0790757186339218
89	HIST1H4C	9.2412350344171e-07	0,000275316120154572	0,512280562459178	0.322392488686549	0.702168636231808	0.0952186481239738
91	CNKSR1	9.82628500181583e-07	0,000286312029475985	0,727061637939185	0.456775827073604	0.997347448804767	0.13553378580547
92	NXT1	1.03120726405841e-06	0,0002972006587664	0,472531212986451	0.296464101156956	0.648598324815947	0.0882881796334991
95	ITGA5	1.17888899965329e-06	0,00032647024451598	-0,513621853717554	-0.706227696042468	-0.321016011392639	0.0965814627669425
97	NELFE	1.2001378553624e-06	0,000327511317288068	0,28998584402171	0.181149131811826	0.398822556231595	0.0545757529527217
104	ACAT1	1.46620591369082e-06	0,000373812017322231	0,59162909292653	0.367418791322127	0.815839394530933	0.112429397961047
114	PSMB2	1.84136587661447e-06	0,00042343922291622	0,478330393022277	0.295018646691337	0.661642139353217	0.0919209738878969
123	HSPB11	2.15318650185585e-06	0,000464160488591122	0,663415304567951	0.407187411829192	0.91964319730671	0.128484496543226
126	CLIC1	2.24386625378457e-06	0,000472191378722999	0,408510210571125	0.250406946895138	0.566613474247111	0.0792802767025886
127	SPCS3	2.2801714932309e-06	0,000473369232522004	0,897508410636824	0.549871285073129	1.24514553620052	0.174321306632004
131	TBL2	2.45544310545539e-06	0,00049699293084847	0,343373345983241	0.20987593466349	0.476870757302993	0.0669417661750439
134	MDP1	2.51981885857142e-06	0,000498604455485233	0,409770284019539	0.25025057083236	0.569289997206718	0.0799905498909569
136	PSME2	2.59774006396158e-06	0,000505688686342227	0,510964668222695	0.311744143277299	0.710185193168091	0.0998983700606861
138	VAMP5	2.6916929140444e-06	0,000517175634897733	0,524588648862294	0.319687339233388	0.729489958491199	0.10274697780682
141	YARS	3.03710900401406e-06	0,000571127271215836	0,433620940470958	0.263204876970573	0.604037003971342	0.0854544830685141
142	MTHFD1L	3.16486383974083e-06	0,000590960314864283	0,538585729894402	0.326469871309958	0.750701588478845	0.106364685779324
143	MSH6	3.26641818542243e-06	0,00060538910229332	0,500094950204328	0.302818022467567	0.69737187794109	0.0989237606761848
145	TARS	3.38581715590789e-06	0,00061913753026826	0,514339901268527	0.311067709226126	0.717612093310927	0.101930063025707
146	PACSIN1	3.43555731260543e-06	0,000623429926758996	0,643128737053286	0.388766380916141	0.897491093190431	0.127549030351472
147	ZW10	3.45631526432482e-06	0,000623429926758996	0,463195799828734	0.279941245929154	0.646450353728313	0.0918922949619965
157	HARS	3.87036105173367e-06	0,000653647282081007	0,398592897256002	0.239968154545363	0.557217639966642	0.0795417703694532
161	DENND5B	4.41878357657671e-06	0,000727726997098954	0,785696803161884	0.470841170866668	1.1005524354571	0.157883152247188
167	PCCB	4.73060376499995e-06	0,000748869659617598	0,478294852387996	0.285934639140077	0.670655065635915	0.0964582930060049
169	POLA2	4.77310852254852e-06	0,000748869659617598	0,464013956038229	0.27730883947146	0.650719072604998	0.0936225664103777
171	VPS25	5.06095987377674e-06	0,000784744743001113	0,39977388678191	0.238416368173229	0.561131405390591	0.0809121103885364
172	TNFRSF10C	5.09927297219468e-06	0,000786088504986872	-0,700860110512974	-0.983856162762646	-0.417864058263303	0.14190728772098
173	C19orf12	5.30478496051797e-06	0,000813042619815803	0,442962501746376	0.263724326782726	0.622200676710027	0.0898782971103428
179	EAF2	5.868253105124e-06	0,000869255480907054	0,940183983967112	0.557689304829028	1.3226786631052	0.191800493514676
180	FZD1	6.00032837657656e-06	0,000883881705027375	-0,468349674974977	-0.659116620110097	-0.277582729839856	0.0956593548063297
181	LBHD1	6.0391895379254e-06	0,000884691218773989	0,275051220910091	0.162979104956758	0.387123336863423	0.0561981337819423
182	DDX52	6.13960926886376e-06	0,000894460108592981	0,417261295116374	0.24709309252431	0.587429497708437	0.0853301941642968
184	ALG5	6.47015619099859e-06	0,000932370605458302	0,598458590933619	0.353701045775619	0.843216136091618	0.122732734631839
186	CENPO	6.59413681284194e-06	0,000940019019314538	0,538437061570166	0.318000326562768	0.758873796577565	0.110537157427801
194	ROMO1	8.23955400216852e-06	0,00112614316684277	0,675326256478054	0.395454492432891	0.955198020523217	0.140340625353657
196	KCTD15	8.47447448450949e-06	0,00114643209671821	-0,450820469094766	-0.637942143173808	-0.263698795015724	0.0938314475812509
197	OLIG2	8.67616158378448e-06	0,00116564381117501	-0,752412892587576	-1.0651235025371	-0.43970228263805	0.156807538998318
198	PSMC1	8.73598303067392e-06	0,00116564381117501	0,340222390159292	0.198768529032671	0.481676251285912	0.0709314974911005
199	KPNA2	8.74837331411756e-06	0,00116564381117501	0,747143375879002	0.436480027199179	1.05780672455882	0.15578094766699
208	BFSP2	9.77058025419853e-06	0,00124423116370063	0,955885159326345	0.555971036422122	1.35579928223057	0.200535406948309
213	TMEM41A	1.04654612902328e-05	0,0013027779629602	0,377807587107216	0.219133212077325	0.536481962137106	0.0795666583060593
216	PNOC	1.07027631496932e-05	0,00130667162066139	0,571483418817286	0.331164234539465	0.811802603095107	0.12050713554865
219	TRIB1	1.08758978190045e-05	0,00131677822224157	0,675966171118038	0.391452538023492	0.960479804212583	0.142668272829717
222	OTULIN	1.13366981332253e-05	0,00135402050001113	0,335416723068023	0.19390830452727	0.476925141608775	0.0709588550976921
228	SUCLG1	1.2250950021143e-05	0,00142136714313514	0,396762874345138	0.228633604698839	0.564892143991437	0.0843077790391448
237	SEPHS1	1.357102531926e-05	0,0015182942461611	0,679904566816801	0.390099826655686	0.969709306977916	0.145321478225656
239	BSCL2	1.37877900944466e-05	0,00152963704750733	0,397527522853948	0.227929493924556	0.567125551783339	0.0850442827625068
241	TWISTNB	1.43155684700054e-05	0,00157038207295277	0,571412826294713	0.327100949187953	0.815724703401473	0.122509256092571
243	TCF4	1.45189394713848e-05	0,00158423736659987	0,388143719336737	0.222054557221298	0.554232881452177	0.0832847749227903
247	GTPBP8	1.56610749200642e-05	0,00168118786034617	0,380435963002776	0.216928135634322	0.543943790371231	0.0819903744895244
250	ATP1B3	1.63811748542872e-05	0,00172174144553665	0,511822850416664	0.291268662290827	0.732377038542501	0.110596053844693
255	PTTG2	1.65891546742004e-05	0,00172494680857421	0,615769842772576	0.350227124059089	0.881312561486063	0.133155380391812
256	ACOT2	1.67447256522441e-05	0,00173432187761427	0,297157554464913	0.168942215462774	0.425372893467052	0.0642930912194046
258	HIST1H4K	1.74648163520687e-05	0,00179488219215156	0,517950142678548	0.293916303721837	0.741983981635258	0.112340911441469
260	ACADM	1.762176644874e-05	0,00179708129764747	0,578639598414577	0.328223532073077	0.829055664756077	0.125570178431068
262	DERL2	1.81447668685896e-05	0,00183534590379301	0,477472049847843	0.27048183920417	0.684462260491516	0.103794449229007
263	CD9	1.8204637853953e-05	0,00183534590379301	-0,54611855286909	-0.782913880799486	-0.309323224938695	0.11874011126472
264	MRPS14	1.83117290718445e-05	0,00183914960734832	0,549254498135547	0.311017032447681	0.787491963823414	0.119463265725907
274	COPB2	2.02749253644616e-05	0,00196200600744051	0,546727112279687	0.30815047472498	0.785303749834395	0.119633342160939
278	PARP11	2.07993675250508e-05	0,00198090962883999	0,45394557694359	0.25555459171538	0.6523365621718	0.0994824005431368
282	MRPS24	2.14594362706011e-05	0,00201771969047868	0,37328234652553	0.209839446392082	0.536725246658978	0.0819578169759276
285	EIF2AK3	2.32144805969189e-05	0,0021597612386923	0,494351997037813	0.276874618893527	0.711829375182098	0.109053199250631
286	MRPS17	2.35132218110364e-05	0,00217990586125745	0,544336449998152	0.304685104531898	0.783987795464406	0.120172250331591
287	SYVN1	2.36521288138722e-05	0,0021851435383269	0,449826147233311	0.251713846634967	0.647938447831654	0.099342655201675
289	PRIM2	2.38431702057882e-05	0,00218754898964178	0,49847025964989	0.278827520154541	0.718112999145238	0.110139011415933
291	MRPL44	2.45072110463324e-05	0,00222883404764779	0,669189539053471	0.37383212948999	0.964546948616952	0.1481058430542
298	WDR41	2.5495988774723e-05	0,00226854410188517	0,428115772299606	0.238706419793965	0.617525124805247	0.0949785951761231
307	VEZT	2.7830636228008e-05	0,00239833909633116	0,363085930554522	0.201586954495492	0.524584906613552	0.0809830436858293
311	MRPS15	2.82760109896326e-05	0,00241073450607752	0,4261040464424	0.236390476856051	0.615817616028749	0.0951311436673773
315	C3orf37	2.90723647695942e-05	0,00244228298190622	0,323779026089721	0.179377482031683	0.468180570147759	0.072409601819884
317	TESC	2.92190978090336e-05	0,00244228298190622	-0,484150474567819	-0.700142586982107	-0.268158362153532	0.108308418432618
325	PSMG3	3.0805348156165e-05	0,00251324248110989	0,365777690720245	0.202062179669808	0.529493201770682	0.0820945166773031
326	BMP6	3.10372592627851e-05	0,00252439548881211	0,590647987638977	0.326162008125971	0.855133967151984	0.132625482562579
331	CDC27	3.25076200804402e-05	0,00258199943330308	0,363309553443982	0.2001561300963	0.526462976791664	0.0818126599491785
332	CNP	3.25474743172466e-05	0,00258199943330308	0,411554313598468	0.226721288705605	0.59638733849133	0.0926838132027014
333	FAHD2B	3.25549449935867e-05	0,00258199943330308	0,273101789791548	0.150447385170789	0.395756194412307	0.0615045819487532
334	PIN1	3.26192127880944e-05	0,00258199943330308	0,292545924164401	0.161142753168254	0.423949095160547	0.065891617376867
335	UBE2D4	3.26981140880595e-05	0,00258199943330308	0,313696717162788	0.172772074990314	0.454621359335261	0.0706661226712166
336	FAM65A	3.27192837861525e-05	0,00258199943330308	-0,424172115559721	-0.614734221748107	-0.233610009371334	0.0955566391001577
337	LOC283483	3.29611976345854e-05	0,00259337138065588	0,390261848722426	0.214853869070426	0.565669828374427	0.0879576603247866
343	E2F5	3.47320328000305e-05	0,00268489752097029	0,565287273439438	0.310382023538505	0.820192523340371	0.127821262352334
345	C2orf49	3.51667347360959e-05	0,00270274194645676	0,314494947062181	0.172569298248682	0.456420595875679	0.071168073621731
347	FAM136A	3.55230382918296e-05	0,00271439008734254	0,286328789089387	0.15703246705832	0.415625111120454	0.0648351460236612
348	ST7L	3.62067419253902e-05	0,00275868322457391	0,334879313879489	0.183478495550938	0.48628013220804	0.0759193611251742
350	FARSA	3.7494761474568e-05	0,00284049600142334	0,319816906404507	0.17490805951814	0.464725753290874	0.0726639868823222
353	RANGRF	3.81965701560922e-05	0,00286907098495406	0,362731792189676	0.198186198836438	0.527277385542913	0.0825107582723333
354	IGFBP5	3.84679094859359e-05	0,00288128988706099	-0,447228067335598	-0.650194166017006	-0.244261968654191	0.101776573680881
355	EBNA1BP2	3.93894055332226e-05	0,00294200024707999	0,41444674617822	0.226076505532604	0.602816986823837	0.0944575365093234
358	UTP14A	4.2415688088062e-05	0,0031413738827355	0,354355857136445	0.192539571899268	0.516172142373622	0.0811421571592572
359	KNTC1	4.25326503451647e-05	0,0031413738827355	0,583794603307046	0.317158582355273	0.850430624258819	0.13370361261647
361	LMAN2	4.44730867111238e-05	0,00326649278156634	0,479578352357477	0.259916577515755	0.699240127199198	0.110148556617547
362	RING1	4.46260492330279e-05	0,00326867319175065	0,352321663636136	0.19091196600193	0.513731361270342	0.0809382753612608
364	SMC4	4.4883924409138e-05	0,00326949795524257	0,557893152021065	0.302210417685718	0.813575886356413	0.128211128947489
367	KTI12	4.6885477570388e-05	0,00338737993945188	0,480388640553648	0.259609428352284	0.701167852755011	0.110708891306474
369	PPAPDC1B	4.75629786919092e-05	0,00341675590524666	0,294088905217396	0.158805424437833	0.429372385996959	0.0678373838725639
372	PSMD11	4.82117056186744e-05	0,00342851294497944	0,399543384733278	0.215589515034648	0.583497254431907	0.0922429641940044
373	TXNDC17	4.82343969220304e-05	0,00342851294497944	0,448774944460625	0.242148095058163	0.655401793863087	0.103612243124741
374	TMEM110	4.83599412190198e-05	0,00342851294497944	0,420114794701092	0.226651365272283	0.613578224129901	0.0970114965392536
376	MRPL13	5.0293110985595e-05	0,00354660063240173	0,537911785158424	0.289574896818876	0.786248673497972	0.12452758257646
377	DYRK4	5.05743420064414e-05	0,00355697262148752	0,45892893612845	0.246979461893703	0.670878410363197	0.106281252983718
379	RFC5	5.15565142297855e-05	0,00360691550079884	0,40745436636101	0.219042988767694	0.595865743954326	0.0944781644743665
382	ETFDH	5.31506590000236e-05	0,00367816996858177	0,454077201797931	0.243691205565401	0.664463198030462	0.105497252921023
385	ANAPC11	5.3407333128568e-05	0,00367816996858177	0,470872401325012	0.252636350564993	0.689108452085031	0.109433632731279
387	GARS	5.39313388850621e-05	0,00369506317968326	0,538889897665088	0.288970836331783	0.788808958998392	0.125320957171139
391	DRG1	5.55158303945695e-05	0,00376396802144681	0,412050624604004	0.220594065040594	0.603507184167413	0.0960051593230844
392	NDUFB7	5.57027025985803e-05	0,00376396802144681	0,434303841523971	0.232463163439066	0.636144519608877	0.101212235828373
393	RBM28	5.57887773874635e-05	0,00376396802144681	0,425360971410482	0.22765650182636	0.623065440994604	0.0991381498998642
398	GALR2	6.00523899270761e-05	0,00400072642943825	0,712134238982569	0.379537022994073	1.04473145497106	0.166779601514852
401	NOP16	6.05412945891104e-05	0,00400312325693332	0,337149047274752	0.179601882373736	0.494696212175768	0.0790014230993893
404	HIST2H2AC	6.27371888486511e-05	0,00411751624337125	0,447057349340953	0.237659050151698	0.656455648530207	0.105001976017381
407	HDDC3	6.42380604740476e-05	0,00418494391515816	0,356360231397296	0.189182357580726	0.523538105213866	0.0838307052401548
408	ZNHIT2	6.54173326461052e-05	0,00425132493899872	0,27537932052781	0.146035717878564	0.404722923177056	0.0648588547087618
409	NFX1	6.58071762397778e-05	0,00426620361368633	0,367590739641878	0.194867980478943	0.540313498804813	0.0866111667835981
412	RHBDD1	6.75765261198355e-05	0,00434900871375592	0,342728553239335	0.181403507406666	0.504053599072004	0.0808958270392389
413	MAT2A	6.80043711546609e-05	0,00435557368881152	0,369805508214012	0.195661907674906	0.543949108753117	0.0873236422558573
417	POLDIP3	6.90951237026245e-05	0,0043934225538971	0,291836548797282	0.154263044477214	0.429410053117349	0.0689857074158318
419	TXNDC5	6.94825909768846e-05	0,00439697112112672	0,483834320043475	0.255666723506117	0.712001916580832	0.114413768365452
420	ZSCAN18	6.9780886679976e-05	0,0044053338340942	-0,413280386445202	-0.608231801684192	-0.218328971206212	0.0977576413310681
421	CHAC1	7.04416769510398e-05	0,00443648708873354	0,730656830559253	0.385776277175905	1.0755373839426	0.172939034058198
425	CD2BP2	7.33633250690179e-05	0,00457700838636473	0,309082399969729	0.162793118090051	0.455371681849406	0.073356200728482
427	RPS6KB2	7.43780252490809e-05	0,00461857924936623	0,358200502321551	0.188506934389653	0.52789407025345	0.0850921904298032
431	MAGT1	7.77243131386427e-05	0,0047815781041093	0,497138303982356	0.260924782874321	0.733351825090391	0.11844836645951
432	MRPS33	7.82068034147963e-05	0,00479806183914236	0,633021627346903	0.332117801100712	0.933925453593095	0.150887072480396
435	C16orf58	7.94373907866578e-05	0,00484202854415686	0,267515780458642	0.140219031875849	0.394812529041435	0.063832467567945
436	SLC25A46	8.00107936219141e-05	0,00486579402037856	0,519762088323032	0.272314010621164	0.7672101660249	0.124081891882586
439	DNAJC15	8.24104118916608e-05	0,00497747624443596	0,625111185474646	0.326911154540443	0.923311216408849	0.149531264665315
440	GOLGA3	8.28532167153675e-05	0,00498680368498261	0,394454201192993	0.206217101907178	0.582691300478809	0.0943907732838201
443	AAMDC	8.42049519277422e-05	0,00503315881676912	0,336048735328058	0.175506520424278	0.496590950231838	0.0805032794648836
444	IMPAD1	8.42814450177443e-05	0,00503315881676912	0,354399602491546	0.185080064823436	0.523719140159655	0.0849046343849822
448	CBX5	8.63503650420491e-05	0,0050907773992858	0,500481216720209	0.260973216076531	0.739989217363887	0.120100370618716
453	DSN1	8.74101555660391e-05	0,005116291997425	0,418289033591132	0.217947609624382	0.618630457557883	0.100460440586635
454	KDELR2	8.78057998824709e-05	0,00512812947992008	0,550938446512759	0.286982466413338	0.814894426612181	0.132359716384296
455	RPLP0P6	8.84983443827865e-05	0,00514824368556006	0,279693236402268	0.145619440080442	0.413767032724095	0.0672307922292142
456	MCTS1	8.85385299119513e-05	0,00514824368556006	0,541550151369463	0.281944511230296	0.80115579150863	0.130178255054654
457	BTLA	8.9003685429161e-05	0,00516396656270066	0,413455056628414	0.215183866658478	0.61172624659835	0.0994223296691852
458	PTGDR2	8.97582174031804e-05	0,00519637365599417	-0,452108867699508	-0.669041862556316	-0.2351758728427	0.108780220333814
462	NUDT18	9.23754142690855e-05	0,00529335355198659	0,64387047309585	0.334315151822427	0.953425794369273	0.155225331563115
463	LOC338598	9.24315555183779e-05	0,00529335355198659	0,239032110352897	0.124107204144016	0.353957016561779	0.0576286545414498
464	LPAR2	9.35609641967118e-05	0,00534648483981856	-0,47850154199134	-0.708753989701872	-0.248249094280809	0.115459209010066
465	EXOSC3	9.5521477247863e-05	0,00543449768643437	0,357235117274778	0.185089500782984	0.529380733766572	0.0863217607991732
467	LGALS1	9.5787411924686e-05	0,00543449768643437	0,467541392255289	0.242197790115067	0.69288499439551	0.112997687178979
470	CWF19L1	9.63489209226602e-05	0,00543551412396667	0,313368392314369	0.162271458047789	0.464465326580949	0.0757669796248913
471	COQ5	9.65640197502192e-05	0,00543608276789185	0,458409867087961	0.237344184580544	0.679475549595378	0.110852540745473
473	CCDC167	9.76549107537491e-05	0,00546747916174929	0,611322502212878	0.316286476276754	0.906358528149003	0.147944686463804
478	POMP	0.000100387575327709	0,00556313542548967	0,439552748439484	0.227010137539024	0.652095359339945	0.106578679095531
482	TMEM183A	0.000102165457239708	0,00562015995583168	0,231050198106786	0.11919123498471	0.342909161228863	0.056091249110184
484	FARS2	0.000103708578057772	0,0056745547955299	0,327154831420483	0.168603217101633	0.485706445739332	0.079505100417163
488	EED	0.000105700825931849	0,00573866642788099	0,475694279638649	0.244848930526291	0.706539628751007	0.115756517149703
490	EIF4EBP3	0.000106302059375205	0,00573866642788099	-0,393215746290125	-0.58411137564281	-0.202320116937439	0.0957238830149105
493	PPAT	0.000106971534585532	0,00573866642788099	0,408366015656648	0.210028416834828	0.606703614478469	0.099455630133897
494	BRP44L	0.000107180417249273	0,00573866642788099	0,253838223645341	0.130535787050957	0.377140660239726	0.0618295351027022
495	LOC440392	0.000107325992688108	0,00573866642788099	0,272770357415111	0.140259032852044	0.405281681978178	0.0664472967434519
496	GPR157	0.000107349747246048	0,00573866642788099	-0,423127608610307	-0.62868538038234	-0.217569836838274	0.103076158237014
497	NDUFS8	0.000107838259213984	0,0057531819779855	0,267146478709702	0.137324028526186	0.396968928893218	0.065098970972858
498	ALG2	0.000108420128996739	0,00577260988021795	0,348718823154153	0.179191713527506	0.518245932780801	0.0850087205494671
500	CCL28	0.000109718918799259	0,00581839426392472	-0,297602244162949	-0.442400032831784	-0.152804455494113	0.0726082971640249
503	ICOS	0.00011147912180276	0,00587647895546753	0,657695907426944	0.337338066630904	0.978053748222985	0.160642213649708
505	C1orf122	0.00011265927444709	0,00591516962765265	0,466205835987964	0.238953191457078	0.693458480518849	0.113954969182208
506	MCM3	0.000114571323224073	0,00600367319226541	0,547610134881636	0.280360876665072	0.814859393098199	0.134011118096791
507	COPA	0.000115115932920764	0,0060203135333216	0,372162870151309	0.190476220707035	0.553849519595583	0.0911060752713357
509	G6PC3	0.000116530548545086	0,00607034871252054	0,510280996667188	0.260951871033617	0.759610122300759	0.125025136171469
510	MRPL20	0.00011734394368961	0,00607122875861868	0,308451013885557	0.157664383749887	0.459237644021226	0.0756113788056005
511	FANCB	0.000117435703870904	0,00607122875861868	0,504207945565239	0.257711724182162	0.750704166948316	0.123604587173117
514	SLC44A1	0.000119449081856941	0,00616185292886535	0,596998620084243	0.304788533307269	0.889208706861216	0.14652763008386
517	LOC388853	0.000121638965928611	0,00623626931724245	0,367665154099833	0.187474394608371	0.547855913591296	0.0903559669774388
519	FAM46C	0.000122887976407522	0,00627817860201437	0,867490772123991	0.442030257505373	1.29295128674261	0.21334554733871
523	TNFRSF13C	0.000124039521315571	0,00628854284451694	0,454572665483611	0.231480138740929	0.677665192226293	0.111868894032994
524	LOC144871	0.000125451730412998	0,00633657962496782	0,294259992325661	0.14972864922105	0.438791335430273	0.0724746890552061
533	YWHAH	0.000128950253589119	0,00640313314966975	0,345477565414598	0.175457302489719	0.515497828339477	0.0852560103841711
537	SLC12A2	0.000131589723776475	0,0064973957652388	0,526784318290462	0.267162330976955	0.78640630560397	0.130186452282686
538	NDUFB4	0.000132231012631588	0,00651692434930585	0,554340387682432	0.281042680155688	0.827638095209177	0.137044089863366
539	CLN6	0.000133039328006035	0,00654459699829319	0,32948296684576	0.166972390167146	0.491993543524375	0.0814903069463623
541	MIS18A	0.000135132399259448	0,00662298625945336	0,493218639531997	0.249676937725771	0.736760341338223	0.122123054634637
542	PIGF	0.00013545371556237	0,00662648573456871	0,423499547624638	0.214348185741438	0.632650909507839	0.104878150249986
543	HABP4	0.000135820018455283	0,0066321690411452	-0,331044670048949	-0.494567498924312	-0.167521841173586	0.0819978969377712
550	OR51A9P	0.000144666098478743	0,00697422109302522	0,317454207060213	0.159931323407226	0.4749770907132	0.0789892473604597
551	ST7	0.000145886130519029	0,0070158204101055	0,291342924930479	0.146688947039415	0.435996902821543	0.0725361837996992
552	SMPD3	0.000146291910389969	0,0070158204101055	-0,435419266771364	-0.651651632032886	-0.219186901509842	0.10842889230371
553	DTYMK	0.00014632278660337	0,0070158204101055	0,372616726521193	0.187569736345533	0.557663716696853	0.0927911052751767
554	ELMOD2	0.000147147603479751	0,00704263304380071	0,55325951308607	0.278390978637313	0.828128047534827	0.137831775013777
560	GARNL3	0.000155569726279698	0,00736594873626106	0,603069022898529	0.302242371026945	0.903895674770113	0.150848373685501
561	PFDN6	0.00015970641090565	0,00754833419815209	0,435347148774544	0.217768938080867	0.65292535946822	0.109103761346761
562	MAPK1IP1L	0.000160150345135509	0,00755584768908901	0,392396414841566	0.196244430921593	0.58854839876154	0.0983596619030399
563	PMM2	0.000160892648187941	0,00757738644174645	0,434781289230818	0.217368471074474	0.652194107387161	0.10902082589167
568	CYTH3	0.000165095207656621	0,00770686519544949	-0,327261668241892	-0.491218081315824	-0.163305255167961	0.0822153160753473
570	ZCCHC10	0.000166146511276783	0,00772872762544546	0,392377633836001	0.195707013086987	0.589048254585015	0.0986197303567735
574	B4GALT1	0.000170480195406987	0,00786694407274565	0,379478450562499	0.188913443314518	0.570043457810481	0.095558093825393
575	CASC5	0.000170601276327692	0,00786694407274565	0,258406420980552	0.128634120459319	0.388178721501785	0.0650738236165674
576	NDUFA8	0.000171297851581158	0,00788535162269862	0,543706245198501	0.270573894792341	0.816838595604661	0.136961172167869
577	ADSL	0.000172424269688843	0,00792344802564932	0,332679510016462	0.165476421605874	0.499882598427051	0.08384334900186
579	AP3B1	0.000173947178846688	0,00796495776090631	0,292350585638849	0.145321442767474	0.439379728510225	0.0737272011922263
581	CD1A	0.000174790825516778	0,00797689972216416	-0,347975142005367	-0.523041430562114	-0.172908853448619	0.0877863206323057
584	POLR3K	0.000177414349841105	0,00805331344863163	0,262176789065742	0.130130597754331	0.394222980377153	0.0662140574539046
586	TRIP11	0.000177983846158708	0,00805331344863163	0,342961549514452	0.170186963573851	0.515736135455053	0.0866371551229809
588	GBA	0.000179661021953585	0,00810155101547501	0,332157612842603	0.164709726224554	0.499605499460651	0.0839661021264478
589	FBXO18	0.000180797312297662	0,00813894861727079	0,342990412998272	0.170000819258417	0.515980006738126	0.0867449699613449
591	COG4	0.000184555026554934	0,00827999412707967	0,325713453365464	0.161187070831003	0.490239835899926	0.0825011250807545
592	ATP6V1F	0.000185920860343172	0,0083254244099929	0,218164448461497	0.10790357115221	0.328425325770784	0.0552898950932797
593	PCBD2	0.000186263436481173	0,0083254244099929	0,366973559426361	0.181478822303539	0.552468296549184	0.0930156262688516
596	MLH1	0.000190207014776103	0,00845393675212221	0,392561708166191	0.193823603304498	0.591299813027884	0.0996564623553446
597	SHPK	0.000190441897985287	0,00845393675212221	0,261807360986563	0.129252714476178	0.394362007496948	0.0664690203681942
598	TMED4	0.00019066393278405	0,00845393675212221	0,342712362158783	0.169179973653898	0.516244750663669	0.0870171523196582
601	TXN2	0.000192706219503208	0,00850183928473802	0,411282454860033	0.20286425084111	0.619700658878957	0.104510511043843
602	RNASEH1	0.000193720683785681	0,00852284479981589	0,436180629401373	0.215058677555648	0.657302581247098	0.110880756789894
604	RHEBL1	0.000194416049273728	0,00853467143459091	0,496632359817246	0.244797072813767	0.748467646820725	0.126281841202397
606	HNRNPC	0.000195376551084256	0,0085485301188103	0,407859916595374	0.200963800149244	0.614756033041503	0.103747266053632
607	SIGLEC11	0.000197225111572893	0,00859976334345584	0,769191393179477	0.378727192640403	1.15965559371855	0.195796779531595
608	DERL1	0.000197463180659243	0,00859976334345584	0,539277665852207	0.265499758682521	0.813055573021893	0.137284884137183
610	AQP3	0.000197940491548672	0,00859976334345584	0,535163638493906	0.263425279822853	0.806901997164959	0.1362621603454
613	NME2	0.000199215960233795	0,00861698398955804	0,451763621688397	0.22226279744055	0.681264445936245	0.115082310300246
614	RPP25	0.000200490242282066	0,00865797845946088	0,354789706926024	0.174466643312745	0.535112770539303	0.0904223103731578
615	LOC387710	0.000201728957546034	0,00869325563086268	0,351091093419181	0.172565514118272	0.529616672720091	0.0895209687414931
616	HIRIP3	0.000202065881255313	0,00869325563086268	0,33931405029609	0.166755376595673	0.511872723996508	0.0865288867561728
617	PRICKLE4	0.000202290730689884	0,00869325563086268	0,287197087186932	0.141130398856491	0.433263775517373	0.0732445820448108
618	ST14	0.000203907101196429	0,00874853849227073	0,392289765509316	0.192654470242865	0.591925060775768	0.100106355051361
619	TARS2	0.000207059944162484	0,0088669359906547	0,261692933991576	0.128364511614665	0.395021356368486	0.06685702731617
620	SEC24A	0.000207335482338522	0,0088669359906547	0,668388290205146	0.327820958078753	1.00895562233154	0.170776185760318
623	NT5DC2	0.000210286272259956	0,00894982425196267	0,44190289885597	0.216498323200354	0.667307474511585	0.113028262115002
624	COMTD1	0.000210793083405562	0,00895190123528508	0,362107287206768	0.177371145802309	0.546843428611228	0.0926352313480962
625	ABCF1	0.000211420950145491	0,00895190123528508	0,422711229658468	0.207008476922813	0.638413982394122	0.108163320128793
627	RABGGTA	0.000211685539299406	0,00895190123528508	0,310385995995396	0.151986080047648	0.468785911943144	0.0794290318493379
629	GTF3C3	0.000213347204268696	0,00899348349949835	0,313191945799704	0.153265823135735	0.473118068463674	0.0801943423682618
630	HMGB2	0.000214098918616195	0,00901084575731492	0,506985442698551	0.24803327983637	0.765937605560731	0.129850571374167
631	LOC440291	0.000216349633245715	0,00909114187877992	0,333538114176631	0.163042814897469	0.504033413455793	0.0854942155466436
632	MXD4	0.000218341326272903	0,00913762918017881	-0,324793385221148	-0.490933660236652	-0.158653110205644	0.0833104052909812
633	TCERG1	0.000218414388383807	0,00913762918017881	0,342778016446535	0.167433697678443	0.518122335214627	0.0879257378181032
634	CHD8	0.000218556291742711	0,00913762918017881	0,34428228649039	0.168159823848096	0.520404749132684	0.0883159350868174
635	TRPM4	0.000218834415591686	0,00913762918017881	0,497575296580367	0.243009144783834	0.7521414483769	0.127651222905196
636	SLC41A2	0.000219986365100452	0,00917128690351965	0,406316555917731	0.198356991631035	0.614276120204426	0.10428052790477
637	IGLL1	0.000220442887901817	0,00917589195088959	0,33428244972984	0.163164285895213	0.505400613564467	0.0858065485950409
639	TCEB3	0.000225466077419432	0,0093556072656905	0,267397932235663	0.130283748151199	0.404512116320128	0.0687553830409451
642	WDR43	0.000230295145466817	0,0094992092775404	0,460790373730333	0.224129073345079	0.697451674115588	0.118672903664968
643	RNF144A	0.000230359855382179	0,0094992092775404	-0,320635274762418	-0.485316630503794	-0.155953919021043	0.0825788358024683
644	PDSS2	0.000232115058244977	0,00955672479715148	0,478927874350024	0.232803723840753	0.725052024859294	0.123418013656907
646	BACE1	0.000234485396564328	0,00962442769334852	-0,340090555144619	-0.515000694068779	-0.165180416220459	0.0877080199964385
647	AFF4	0.000235188520030159	0,00963836724667647	0,42011239046616	0.203997304017289	0.636227476915031	0.108370083291789
649	GORASP2	0.000237767126284713	0,00969953410765288	0,47196688011799	0.22897451646171	0.71495924377427	0.121847591120991
652	ASCC2	0.00024447712658692	0,00993302805254317	-0,398735083192017	-0.604461616522184	-0.193008549861851	0.103160783074696
657	ATIC	0.000247154993923773	0,00996203124062851	0,386852565689266	0.187089974604382	0.58661515677415	0.100170187052509
661	PAQR4	0.000248922122807574	0,00997833624130772	0,605004442582726	0.292421856955782	0.917587028209671	0.156743341691552
662	STRA13	0.00024912911905509	0,00997833624130772	0,31030191868363	0.149970585688389	0.470633251678871	0.0803975335386336
663	KDM6B	0.000250951216636922	0,0100245202602346	-0,415389113347927	-0.630138656093277	-0.200639570602577	0.107685336625923
664	PHPT1	0.000251878307638126	0,0100245202602346	0,362997299354067	0.175280269581873	0.55071432912626	0.094129986415884
665	DHX36	0.000252029407816417	0,0100245202602346	0,355665444978603	0.171731457892687	0.539599432064519	0.0922329941339257
667	NUP155	0.000252809290920181	0,0100245202602346	0,37696407994339	0.181969065676059	0.57195909421072	0.0977795038970292
668	CAPRIN1	0.000252970619663339	0,0100245202602346	0,267282854592163	0.129016676776353	0.405549032407973	0.069333045890258
670	MCAT	0.000253306753700063	0,0100245202602346	0,332259410248235	0.160363111341539	0.504155709154931	0.0861967414499591
672	LSM2	0.000255955886668518	0,0100992118080592	0,403294760246302	0.194480682111629	0.612108838380975	0.10470902060466
673	SERTAD2	0.000256905118857951	0,0101216036055253	-0,408540426785716	-0.620130915992758	-0.196949937578673	0.106101241314972
679	FRMD4A	0.000261078935140047	0,0101951516424718	-0,386870616976095	-0.587487253479917	-0.186253980472274	0.100598444860448
680	COPS6	0.000262312155977097	0,010228245317254	0,297954804152245	0.143390317491332	0.452519290813159	0.0775057705069498
681	APITD1-CORT	0.000264885422366266	0,0103064329203661	0,463595060009731	0.222922834481275	0.704267285538187	0.120684166733124
684	RAB30	0.000266271092851245	0,0103218977002204	0,480849580760437	0.231118957949918	0.730580203570955	0.125226465394812
685	CERS6	0.000267231860648325	0,0103440186643655	0,504667885443253	0.24249404177161	0.766841729114895	0.131466070890641
689	DTNBP1	0.000275791379600649	0,0106133649203356	0,283267806681951	0.135750319933521	0.430785293430381	0.0739720793610809
697	GAL3ST4	0.000282599002496665	0,0107505201595396	-0,49209667840392	-0.748853103214184	-0.235340253593656	0.128749526928436
698	PSMA3	0.00028308420913162	0,0107535498640758	0,501793139126298	0.239942457406183	0.763643820846412	0.131304022566393
699	KCNN3	0.000285700765413739	0,0108374188768888	0,334578939981654	0.159860226037484	0.509297653925823	0.0876120306725715
700	ZNF511	0.000286508362166302	0,0108491564585334	0,257127510576131	0.122824697682509	0.391430323469754	0.0673456317129748
701	CYC1	0.000287130226190634	0,0108491564585334	0,534934211892563	0.255480103911274	0.814388319873851	0.140131193318286
702	PARD6A	0.000287237708236486	0,0108491564585334	0,319385813154045	0.152531112948626	0.486240513359465	0.0836686510692334
703	POMC	0.000289080002670995	0,0109032094890774	0,622754486584901	0.297250191209804	0.948258781959999	0.163222883609191
704	ABCA1	0.000289667584298667	0,0109098522694306	0,576257444249143	0.275008611188266	0.877506277310021	0.151060074827701
706	NAT14	0.000293392613531574	0,011018845818399	0,301850635290633	0.143894937715313	0.459806332865952	0.079206280245964
707	PRADC1	0.000293980086282946	0,0110211202212373	0,384167109593699	0.183104440077453	0.585229779109945	0.100822106408106
708	TRAPPC2L	0.000294284484881615	0,0110211202212373	0,381749366952236	0.18193587502606	0.581562858878411	0.100195711084639
713	LOC145758	0.000298571416366508	0,0111032554066732	0,212454929221209	0.101126537043016	0.323783321399402	0.0558251963402195
715	DNAJC1	0.000299798885003186	0,0111083088663949	0,568524246044533	0.270516172964164	0.866532319124901	0.149435008133898
716	PPFIBP2	0.000299964139103857	0,0111083088663949	0,426995597423005	0.203164082692537	0.650827112153472	0.112239456732266
718	GTPBP4	0.00030342950806474	0,0112037960856031	0,378096493286286	0.179718907143436	0.576474079429135	0.0994756816230447
720	CHST12	0.000305017613662846	0,0112326972587088	0,493927533904203	0.234669887006844	0.753185180801562	0.130003755174894
721	SUGP1	0.000305760630139282	0,0112444425910445	0,260286682259299	0.123638623361539	0.39693474115706	0.0685216463493631
722	IFI44	0.000306735697092479	0,0112646772969627	0,663103972479254	0.314893331248162	1.01131461371035	0.174608893869278
724	TMED10P1	0.000308164484578735	0,0112858857853663	0,235863814193883	0.11196112331769	0.359766505070076	0.0621305303158761
725	POU2AF1	0.000309432670811731	0,0113166996780318	0,581702167976734	0.276026619099342	0.887377716854126	0.153279834538267
726	PCNA	0.000310094520812877	0,0113252840486962	0,578480512140915	0.274446670856868	0.882514353424961	0.15245660654639
727	MRPL53	0.00031063307853841	0,0113293481120302	0,389997122712303	0.184997038563157	0.594997206861448	0.102796507912105
728	SUCLA2	0.000312920496527139	0,0113970974799685	0,498387065947662	0.236260602569165	0.76051352932616	0.13144231222391
730	ECH1	0.000316119720599862	0,0114685686551189	0,276576637635809	0.130994324643245	0.422158950628373	0.073001693884744
731	CYP27A1	0.000316523485478502	0,0114685686551189	-0,515792947586879	-0.787319528153274	-0.244266367020484	0.136155965025035
732	SRPRB	0.000316612945711749	0,0114685686551189	0,520061827583909	0.246281882119534	0.793841773048284	0.137285906232257
736	SRR	0.000319792979315265	0,0115138316903139	0,353003712436604	0.167022391518025	0.538985033355183	0.093259621851673
743	RAB1A	0.000326051934795754	0,0116356218722872	0,33386335299005	0.157695754969862	0.510030951010239	0.0883385680493846
744	ZFP36L2	0.00032785718520449	0,0116843189055068	-0,646561542815098	-0.98787822204874	-0.305244863581456	0.171151943000413
745	PIGT	0.000329899437050868	0,0117304456380192	0,298635813871138	0.140909636265835	0.45636199147644	0.079091188335091
747	FBXO6	0.000330755661315306	0,0117339737829874	0,51866279988213	0.244671692205344	0.792653907558916	0.137391792715811
748	TIMD4	0.000331020644528553	0,0117339737829874	0,667139289714415	0.314690895033218	1.01958768439561	0.176733899124136
749	C1QA	0.000331593774112497	0,0117385966897101	0,644156972438042	0.303803277662049	0.984510667214034	0.170669058128288
752	LOC340477	0.000337590718610684	0,0119032152978222	0,344799075040866	0.162357184987201	0.527240965094532	0.0914847877855334
753	F2RL1	0.000338188129567519	0,0119084438983835	-0,516906033421704	-0.790452606286173	-0.243359460557235	0.137168882434865
754	HIST1H1D	0.000339194934542925	0,0119132451176891	0,529405109968189	0.249177617230846	0.809632602705533	0.140519004145413
758	C20orf96	0.000345553275378108	0,0120723715626181	0,356641922075146	0.167582220850159	0.545701623300133	0.0948032638791265
761	PAOX	0.00034810364258239	0,0121174512684196	0,360576333194432	0.169318522811396	0.551834143577468	0.0959054973069562
762	TIMM44	0.000348415573334454	0,0121174512684196	0,381257742402769	0.179015553678404	0.583499931127134	0.10141357180244
763	MPV17L2	0.000348693770235871	0,0121174512684196	0,363140607218683	0.17049654072406	0.555784673713306	0.0966006301306057
764	GOLGA5	0.000349713653838442	0,0121359387396953	0,381164758697133	0.178911707799066	0.583417809595201	0.101419018597887
766	SERTAD1	0.000350622969230565	0,0121367728840058	0,533067828297615	0.250153391755188	0.815982264840043	0.141866361836826
768	FKBP2	0.000352852949006514	0,0121821561756611	0,37408711171172	0.175447455304502	0.572726768118939	0.0996070957544902
771	SEC24D	0.000355857344575793	0,0122380771613841	0,589594695234969	0.276307944264997	0.902881446204942	0.157096442708834
774	PTRH2	0.00035834782264728	0,0122759593249259	0,390731307594563	0.182996261260344	0.598466353928781	0.104167944236456
775	RNF130	0.000361801024255283	0,0123732780376319	-0,389479917253911	-0.596709268691471	-0.182250565816351	0.103914365465202
776	SRSF9	0.000362121959539973	0,0123732780376319	0,228552085585228	0.106938429161141	0.350165742009316	0.0609827027472019
777	LOC441869	0.000363939414465838	0,0124193739698349	0,227294483318382	0.106301295209663	0.3482876714271	0.0606715712842332
779	GEMIN4	0.000367651266988807	0,0125138297101517	0,353689898490627	0.165260153232707	0.542119643748546	0.0944873748695112
780	ANAPC1	0.000368144576316899	0,0125145556936443	0,22473752597138	0.104994752011033	0.344480299931728	0.0600445558933378
781	OTX1	0.000369333416829938	0,0125388931462814	-0,421052063740694	-0.645451806590644	-0.196652320890744	0.112524392548867
782	VKORC1L1	0.000370109337534771	0,0125491676275377	0,372997746103154	0.174174923377128	0.571820568829181	0.0996989438043029
784	TMEM179B	0.000375062067959973	0,0126846565458657	0,247168337184867	0.115276262938171	0.379060411431562	0.0661367760414204
785	NSMAF	0.000381543835980242	0,0128874328802753	0,396699506944343	0.184722322502137	0.608676691386548	0.106295148161234
787	NUDT21	0.000384329166704524	0,0128880141478442	0,440814795045684	0.205125748986246	0.676503841105122	0.118185370452915
788	POLR2F	0.000384634081023415	0,0128880141478442	0,26549087013425	0.123532589981451	0.40744915028705	0.0711844364819835
789	MT1F	0.000384719671547741	0,0128880141478442	0,471776144053933	0.219512338266698	0.724039949841167	0.126496720307094
790	TAP1	0.000385003478049713	0,0128880141478442	0,368767125394135	0.171571574175079	0.565962676613191	0.0988829547327095
792	FAM82B	0.000385425435084958	0,0128880141478442	0,229755348476559	0.10688443324975	0.352626263703367	0.0616131503638355
794	CPT1A	0.000387069820030615	0,0129258895190324	0,326540871072271	0.15184972955181	0.501232012592733	0.0875982045861891
795	OR4C50P	0.000388015307954814	0,0129411646420401	0,305185050847245	0.141886430944647	0.468483670749843	0.0818854682061517
800	SRSF2	0.00039217957482072	0,0129983017829642	0,313074538344312	0.145409205027966	0.480739871660658	0.0840751399414064
803	UCHL5	0.000396688385997995	0,0130958141505635	0,426141981135991	0.197711877138946	0.654572085133037	0.114545401726818
805	LMO4	0.000398729954448308	0,0131326414514003	0,270503009543382	0.125441396973522	0.415564622113241	0.0727405906498621
806	ARFGEF2	0.000399204563825329	0,0131326414514003	0,342541788695839	0.158830429088046	0.526253148303631	0.0921213584367436
807	MRPL23	0.000403540734422889	0,01325017675989	0,412816842930619	0.191220781796601	0.634412904064637	0.111118497078672
815	SLC25A33	0.000408942850720886	0,0133044413335758	0,398470344345125	0.184343172780885	0.612597515909364	0.107373250978209
816	RPS27L	0.00040963085847959	0,0133104929075813	0,759599447620607	0.35135524140365	1.16784365383756	0.204712495356444
817	GYS1	0.000412526070016227	0,013388162480392	0,329784945646359	0.152441097694883	0.507128793597835	0.0889283940773593
821	UFSP2	0.000418069397072177	0,0135019611003274	0,378244449400685	0.174618970069757	0.581869928731613	0.10210721758494
822	ACY3	0.000423161064318796	0,0136497756939329	0,421052543840953	0.194156638079012	0.647948449602894	0.113776083891324
824	WEE1	0.000427331638796975	0,0137508475760944	0,437430602926574	0.201519137832062	0.673342068021085	0.118296901627127
827	CHCHD3	0.000432050720221352	0,0138522670455491	0,344191003971979	0.15839715920704	0.529984848736918	0.0931656126516721
829	BCCIP	0.000434320987312798	0,0138914607703243	0,421623200760397	0.193933425890362	0.649312975630431	0.114174166518412
831	NME7	0.000439615046108547	0,01402694698865	0,321557027336828	0.147732794198383	0.495381260475273	0.0871634966946245
832	ZNF706	0.000442945120759924	0,0141162137944103	0,347836335470666	0.159689252197465	0.535983418743866	0.0943456350986756
833	SPA17	0.000445736511850072	0,0141881195818784	0,476803352777251	0.218763373882624	0.734843331671878	0.129393160213449
834	TEX30	0.000449186194024083	0,0142807816961014	0,318749126101809	0.146136220948231	0.491362031255386	0.0865560809108825
837	NENF	0.000455315335457884	0,0144237588048576	0,230445323188409	0.105511795021869	0.35537885135495	0.0626474397313681
839	SDSL	0.000457408606253174	0,0144423841183555	0,488790021243793	0.223696934113969	0.753883108373616	0.132929914354373
844	WDR4	0.000462156192695572	0,0145190420015676	0,303160253938393	0.138601852935251	0.467718654941535	0.0825171806193784
847	RPS19BP1	0.000466670595702336	0,0146089384239049	0,439499739723854	0.200742352547309	0.678257126900399	0.119723978367302
848	EXOSC9	0.000468021946080916	0,0146339645051126	0,335471479694591	0.153183464864594	0.517759494524589	0.0914076276433172
849	PGAM5	0.000469349080832319	0,0146377650007546	0,297717574198459	0.135906152150992	0.459528996245926	0.0811397185313826
850	MAGED2	0.000469455815707419	0,0146377650007546	0,308898702184744	0.141007091947995	0.476790312421492	0.0841886056374574
853	LDOC1	0.000474637557855293	0,0147538274871431	-0,345334386252354	-0.533200854373179	-0.157467918131529	0.0942049217040876
857	IL28B	0.000483591363233631	0,0149619894937453	0,234264346904429	0.106622801873095	0.361905891935764	0.0640053644279521
859	AURKAIP1	0.000485081504743165	0,0149731502890163	0,345529081038773	0.157215356318687	0.533842805758858	0.0944291968146831
861	SEL1L3	0.000487127875910571	0,0150013886524609	0,584941369719352	0.266035611814802	0.903847127623902	0.159914072239114
862	RNGTT	0.000488523133938629	0,0150214590529214	0,39069515173926	0.177640113531468	0.603750189947052	0.10683563380836
863	LPCAT2	0.000488912659350222	0,0150214590529214	-0,436024434141684	-0.673814406500834	-0.198234461782534	0.119238871908231
865	AIM2	0.000490304964635714	0,0150294059390936	0,571387352690471	0.259701888419478	0.883072816961465	0.156293483619796
866	KCNA3	0.000491582149934981	0,0150511555491063	0,511040718033042	0.232213035622882	0.789868400443202	0.139817074612208
867	TSPAN31	0.000493652929693713	0,0150971250643931	0,224624590148356	0.102024615204413	0.347224565092299	0.0614772883955495
868	SRD5A1	0.000499794516599674	0,0152296382193137	0,254880808651057	0.115622905425224	0.394138711876889	0.0698303428029941
871	OXCT2	0.000500699753647611	0,0152296382193137	0,426639108192843	0.19350315940511	0.659775056980576	0.116905129593598
873	TRMT10C	0.000505354074461551	0,0153357500129842	0,25471049045571	0.115416477603528	0.394004503307892	0.0698484498369797
877	TSPAN5	0.000509787128232881	0,0154061532567219	-0,507785345100193	-0.785682625602869	-0.229888064597516	0.13935052813521
878	WDYHV1	0.000510149068806406	0,0154061532567219	0,308881679238363	0.139828951409826	0.4779344070669	0.0847708436116833
879	MANF	0.000510925835573334	0,0154120574860375	0,72487428959108	0.328095673450198	1.12165290573196	0.19896311907758
881	LAS1L	0.00051787918841507	0,0155863412949212	0,484670432855175	0.219071742751716	0.750269122958633	0.133183447031179
882	LSM12	0.00052503110992917	0,0157836733330748	0,331280645469007	0.149529380200232	0.513031910737783	0.0911384766293262
888	WDFY1	0.000536096950757734	0,0160074444249339	0,545014718419274	0.245474784027973	0.844554652810576	0.150203154127706
889	LOC441813	0.000538428141101414	0,0160589675605219	0,246657943793486	0.111045031565603	0.382270856021369	0.0680025760119927
891	CCRL2	0.000544772094546571	0,016211708290575	0,706070797294011	0.317486672347889	1.09465492224013	0.194854022818258
892	OAS1	0.000545606888758676	0,0162183482684263	0,500015439271412	0.224797592718673	0.775233285824152	0.138006936231929
893	DBF4	0.000546496221731717	0,0162204176540122	0,38548717060296	0.173278521364249	0.597695819841671	0.10641121529791
894	SYNPO2L	0.000547136388055399	0,0162204176540122	0,461012985346948	0.207202576193268	0.714823394500628	0.12727225864824
898	MBTPS2	0.000552658879400502	0,0163182073355282	0,288026711979434	0.129318571236322	0.446734852722547	0.0795835899937745
900	HIST1H3C	0.000554171214153675	0,0163264997147608	0,511851031226192	0.229746000516685	0.7939560619357	0.141460488378514
901	C17orf42	0.000555434191100518	0,0163366080025021	0,255169449050462	0.11450643118235	0.395832466918573	0.0705349321647104
902	TP53I11	0.000556130929098208	0,0163366080025021	-0,450233422144599	-0.69845255737047	-0.202014286918728	0.124468535728103
903	DCXR	0.000556733245488367	0,0163366080025021	0,39874478946662	0.178891731975652	0.618597846957589	0.110244474570207
904	C6orf72	0.000556978828371182	0,0163366080025021	0,204540847811523	0.0917603978087201	0.317321297814325	0.0565533251811213
906	GPR165P	0.000561365214562568	0,0164198377293333	0,377358286484179	0.169150269770463	0.585566303197896	0.104405113423776
907	C19orf52	0.000561674253083361	0,0164198377293333	0,327694418110223	0.146880048194135	0.508508788026311	0.090668674039073
908	APOBEC3H	0.000564372918082971	0,0164805593865308	0,325637852032369	0.145884909292899	0.505390794771839	0.0901364254421412
909	ARSB	0.000565116670193905	0,0164841237735879	0,25223297636647	0.112984097413973	0.391481855318967	0.0698258176156547
914	RPN1	0.000570599045125837	0,0165529908988092	0,383484882571016	0.171602191366317	0.595367573775715	0.106247764888797
915	CEP128	0.000573037269840085	0,0166055554205572	0,52000632967032	0.23258840253279	0.80742425680785	0.144124619966392
916	OTOF	0.000573714138501994	0,0166059270616064	0,379346380044016	0.169652901975775	0.589039858112257	0.10514999233696
917	TADA2A	0.000575305249785494	0,0166059270616064	0,251113747553997	0.112271335451648	0.389956159656347	0.0696219963686996
918	MPZL3	0.000576303981505653	0,0166059270616064	-0,279933098764116	-0.434732843253123	-0.12513335427511	0.0776237396448031
919	CNOT9	0.000576373846950991	0,0166059270616064	0,228101288558063	0.101962625726334	0.354239951389791	0.0632517498986509
922	ILVBL	0.000579296942679532	0,0166581408022571	0,2508003592215	0.112049289778189	0.38955142866481	0.069576192941781
924	ITPR3	0.00058112743061488	0,0166581408022571	0,278764572254722	0.124501176054113	0.433027968455331	0.0773547898475348
925	METTL6	0.000581134461327092	0,0166581408022571	0,276584004534393	0.123527137713542	0.429640871355243	0.0767497803059668
926	MT1G	0.000587645305568577	0,0168265823727331	0,391904327269104	0.17482431347973	0.608984341058479	0.108853942415088
927	MRPL2	0.000588815062368491	0,0168418892974116	0,403778216167246	0.18008303409979	0.627473398234702	0.112171093239977
929	TCEB1	0.000594069614460245	0,0169513856437473	0,436408513780866	0.194451817870432	0.6783652096913	0.12132825949207
931	LOC401051	0.000596158853719408	0,0169632895962233	0,263616948157794	0.117416555653558	0.409817340662031	0.0733116274912381
936	NDUFB8	0.00060994332288432	0,0172784692374762	0,347065270047779	0.154206481732141	0.539924058363418	0.0967083015662762
940	CENPC1	0.000614924668914885	0,0173454548896576	0,208460124118628	0.0925409045709845	0.324379343666272	0.0581272491611516
942	DLD	0.000624542413907479	0,0175623914721928	0,468749862818924	0.207741194648157	0.729758530989692	0.130881798093428
944	BIK	0.000627175135515868	0,017616047370978	0,569841934695814	0.252428019164704	0.887255850226923	0.159165993588408
946	POLE4	0.000629617501689111	0,0176472601028402	0,370840611320938	0.164205220545939	0.577476002095936	0.103616526163322
951	THOC6	0.000642164949056591	0,0179043150622876	0,29034713451933	0.128286813192893	0.452407455845767	0.0812645281225891
953	VOPP1	0.000644537936071852	0,0179198338473574	0,476857338993717	0.210609255099341	0.743105422888093	0.133509083063199
954	DOT1L	0.000644749066203244	0,0179198338473574	0,412248933556269	0.1820677096537	0.642430157458839	0.115423494104049
955	KIAA1486	0.000645791183214746	0,0179300033748052	0,236025635890463	0.104221099107033	0.367830172673893	0.0660928807153646
959	BNIP1	0.000656501937453144	0,0181513544020543	0,343037833968461	0.151200321842961	0.534875346093962	0.0961961865279056
960	SH3BGRL2	0.000658239607405989	0,0181804408233019	-0,592618501215424	-0.924105525603999	-0.26113147682685	0.166222900184416
961	VARS	0.000660614163726422	0,0182270390751364	0,48557306310468	0.21387787533529	0.757268250874069	0.136240512461923
962	DOK4	0.000662077712892328	0,0182308539308435	-0,3052356166355	-0.476058560178104	-0.134412673092896	0.0856585115090527
963	GNA11	0.000662127563092675	0,0182308539308435	0,273051827726615	0.12023931157445	0.425864343878779	0.0766272515979851
964	TPM2	0.000665708198480072	0,0183104283015551	-0,289397985132687	-0.451434640560894	-0.12736132970448	0.0812526609484623
965	PDCD2L	0.000667895379555656	0,018338563913106	0,339822834740318	0.149498453036903	0.530147216443733	0.0954374330666495
966	DEFB1	0.000668114378278723	0,018338563913106	0,900272131288954	0.396042826468927	1.40450143610898	0.252843855833428
969	MRPS16	0.000674416588429512	0,0184330205299495	0,518102467077491	0.227683164681077	0.808521769473905	0.145629648107369
970	LAMC1	0.000674714992489541	0,0184330205299495	0,404432923375755	0.177721667004694	0.631144179746816	0.113683492160694
973	MRPL15	0.000683635457758967	0,0186118514453437	0,546037163868239	0.23959608641835	0.852478241318127	0.153663705912205
974	AFG3L2	0.00068466300092151	0,0186118514453437	0,258296114073407	0.11331892418644	0.403273303960374	0.0726982572185082
975	EPSTI1	0.000685262914114461	0,0186118514453437	0,544571633623364	0.238889482838529	0.8502537844082	0.153283145039497
976	NDUFS6	0.000685507749357865	0,0186118514453437	0,368516648453967	0.161652254876222	0.575381042031711	0.103731358742645
978	LOC442371	0.000688028996652176	0,0186534650779473	0,296790851744041	0.130135752655653	0.46344595083243	0.0835685618527275
979	EFHA1	0.000690706541771533	0,0186977763428841	0,221179025380163	0.0969395340187988	0.345418516741528	0.0622994176306423
982	OGDH	0.000696447418923383	0,0188047895241889	0,261019138319759	0.114294533076448	0.40774374356307	0.0735744919637264
983	DDT	0.000698389251986955	0,0188380376565962	0,242760326824222	0.106266091288349	0.379254562360095	0.0684445122130385
985	PEX3	0.000701904541986534	0,0188944151581451	0,490304557748488	0.214504868483234	0.766104247013742	0.138298699034119
988	ECE2	0.000706564415066038	0,0189621006735587	0,313662019956332	0.137122466214214	0.490201573698451	0.0885250838231269
990	ATPAF1	0.000708656817413114	0,018979833852231	0,284995941668844	0.124548955064512	0.445442928273175	0.0804555275984471
991	CMTM4	0.000709478607003065	0,0189826692882808	-0,248422463380267	-0.388293559000073	-0.108551367760461	0.0701378257830151
992	HSPC047	0.000712332317662975	0,0190367596429777	0,22943341017789	0.100208273485529	0.358658546870252	0.0647994504079065
993	EDEM1	0.000713233665308663	0,0190367596429777	0,491487588345282	0.214633346460181	0.768341830230382	0.138827500410859
995	CYP4F2	0.000716576124702447	0,0190909955031677	-0,329576822865222	-0.515303331711499	-0.143850314018946	0.0931318473128708
997	ACTL6A	0.000718917352166388	0,0191194519485374	0,439299728765053	0.191669963955658	0.686929493574447	0.124172998187561
998	ECI1	0.000719996003379995	0,0191289519334875	0,437693861821247	0.190936743310907	0.684450980331587	0.12373541303945
1001	LOC285927	0.00072632391746773	0,0192321311856304	0,261739590778354	0.114065786398661	0.409413395158048	0.0740504642392415
1002	LRWD1	0.000726780895644038	0,0192321311856304	0,275318672700457	0.119974919821634	0.430662425579279	0.0778965305706219
1004	RPL26L1	0.000729058656765913	0,0192423927136134	0,553176941791231	0.240970375998763	0.865383507583699	0.156554787984122
1006	NFU1	0.000730071547044883	0,0192423927136134	0,308929257945499	0.134551860718982	0.483306655172017	0.0874408787103062
1007	MPG	0.000732462449501607	0,0192862381812662	0,318517585144326	0.138676108946493	0.498359061342158	0.0901808202061278
1010	NTHL1	0.000737756675926846	0,0193679388734657	0,31478766469225	0.136939108089712	0.492636221294788	0.0891814782995321
1012	TOMM40L	0.000743333757379582	0,0194757851550589	0,50104633552293	0.217776948585107	0.784315722460752	0.142044350354636
1013	RAB5B	0.00074484511924241	0,0194961187924112	-0,302186046315572	-0.473059338093993	-0.13131275453715	0.0856837584392824
1015	MTF2	0.000746410095252624	0,0194985849020919	0,299016368121649	0.129903991431955	0.468128744811343	0.0848007543049073
1017	TEX10	0.000750403705447098	0,0195395259457316	0,217425190544619	0.0943996037564761	0.340450777332762	0.0616907098265279
1019	IL10	0.000751430626478493	0,0195395259457316	0,532689110151091	0.231241388164251	0.834136832137931	0.15115980691872
1020	C3orf14	0.000751661944734913	0,0195395259457316	0,469447976841967	0.203781045229884	0.735114908454051	0.133217666474602
1021	SUGT1	0.000753862956130179	0,0195588067053435	0,381165299784804	0.16540283749018	0.596927762079429	0.108193261258703
1024	NDUFA11	0.000757485097641829	0,019613981800755	0,400262514258218	0.173593589438028	0.626931439078408	0.113662265166461
1025	UQCRFS1	0.000761575697336571	0,0197006630389065	0,467129685129346	0.202467422477996	0.731791947780697	0.132713879067881
1026	LOC391429	0.000763222342627761	0,0197153349501467	0,353103695805355	0.153006929336057	0.553200462274654	0.100337758020543
1027	C4A	0.000763629982794668	0,0197153349501467	-0,375359195317877	-0.588077788881353	-0.162640601754401	0.10666692492863
1028	LOC442133	0.000772660452998627	0,0199201228413158	0,1755170216143	0.0759463871157544	0.275087656112845	0.049929313734312
1029	LOC284260	0.000773064544737466	0,0199201228413158	0,236657151606328	0.102395538850236	0.37091876436242	0.067324972061633
1030	REXO2	0.000776437115133481	0,0199876020463731	0,360127395289319	0.155738845397437	0.564515945181201	0.102489856398394
1031	HIST1H4F	0.000779334235517997	0,0200427228465176	0,305610705105136	0.13210533048972	0.479116079720552	0.0870036063081328
1034	KIF20B	0.000783518489815953	0,0200918692045164	0,378503738631844	0.163512054228257	0.59349542303543	0.107806757634066
1035	MAPK6	0.000786765665372755	0,0201390849196244	0,443994925457078	0.191711002383706	0.69627884853045	0.126506808043264
1036	PPIAL4A	0.000787079926485935	0,0201390849196244	0,253561128323766	0.109479135254228	0.397643121393304	0.0722493641992311
1037	KPNA3	0.00078790959731563	0,0201390849196244	0,32142664585635	0.138764016634081	0.504089275078619	0.091595476597131
1039	SNX12	0.000789233884709819	0,0201410360472386	0,277267680221312	0.119676423692672	0.434858936749952	0.0790235326773765
1041	EIF2S2	0.000796009089520314	0,0202567863363933	0,301725376590027	0.130102171901052	0.473348581279002	0.0860597993992801
1046	SLC35C1	0.000803676866016436	0,0203571850010666	0,278037548736255	0.11975258606814	0.43632251140437	0.0793713889670515
1048	TDP1	0.000807660673022346	0,0204322546221305	0,423991129119458	0.182508959452041	0.665473298786874	0.12109031012294
1049	HSPA14	0.000808351314298131	0,0204322546221305	0,391376176118151	0.168452650254706	0.614299701981596	0.11178414918866
1050	FUBP1	0.000810383833888149	0,0204641212909945	0,242385103593412	0.104294202640182	0.380476004546643	0.0692451539780876
1051	IFT27	0.000812269084840046	0,0204922119738666	0,227099588968404	0.0976901827015882	0.35650899523522	0.0648918516810425
1053	VIMP	0.000817613916744643	0,0205878755959014	0,464279978716384	0.199561259849148	0.728998697583619	0.132742188821348
1054	OGFOD1	0.000820194845046564	0,0206283502712014	0,250560984928858	0.107658143669442	0.393463826188275	0.071658083035217
1056	EPRS	0.00082176289885168	0,0206335636960722	0,40988133158483	0.176073016726461	0.643689646443199	0.117242284987396
1057	NEFH	0.000823046430829089	0,0206462404100599	0,347917838568582	0.149427525239422	0.546408151897741	0.0995322082393506
1061	TUBA1B	0.000827971243806284	0,0206914774076566	0,492353113012013	0.211310697390303	0.773395528633723	0.140927644108065
1062	CTPS1	0.000836062614572018	0,0208740115116545	0,41983753715551	0.179978560190024	0.659696514120997	0.12027636635253
1065	LOC440871	0.000839555331957141	0,0208864512870999	0,386621107418107	0.165656291363973	0.607585923472242	0.110801961648367
1066	HEXIM2	0.000839711750784407	0,0208864512870999	0,354057872207737	0.151700467246771	0.556415277168704	0.101471346543492
1068	PINX1	0.000844215110057476	0,0209565246341543	0,320621661115019	0.137286064422278	0.503957257807759	0.0919329335605757
1071	PRO1546	0.000847161737163061	0,0209565246341543	0,28789599625795	0.123221684766016	0.452570307749885	0.0825753034905361
1072	NDUFV3	0.000848208596531236	0,0209565246341543	0,304637473927737	0.130367775084367	0.478907172771107	0.0873868737681067
1074	MR1	0.000849706609036088	0,0209565246341543	0,392832717859317	0.168074661494888	0.617590774223747	0.112704067489876
1076	DHCR7	0.000851067854492046	0,0209565246341543	0,312636271334514	0.13373655833776	0.491535984331267	0.0897085766519222
1078	ERO1A	0.000852739835299872	0,0209565246341543	0,326105233947304	0.139465157663999	0.512745310230609	0.0935899522090641
1079	ESR1	0.000852803699047801	0,0209565246341543	0,293028135981504	0.125317969733882	0.460738302229127	0.0840976212432742
1084	LOC442207	0.000865300470261121	0,0211587783629217	0,20114311727309	0.0858706555162241	0.316415579029955	0.0578029349413165
1085	PELI2	0.000865822158165944	0,0211587783629217	-0,403979076387105	-0.635506755537184	-0.172451397237027	0.116098668936676
1086	PWP2	0.000869532731451764	0,021222874729549	0,249719496401041	0.106545418785973	0.392893574016109	0.0717940934680688
1087	LOC442537	0.000870045816745983	0,021222874729549	0,355349292408241	0.151602600399581	0.559095984416901	0.102167999218457
1088	MSR1	0.000878494939524443	0,0214036860925186	0,404501216134443	0.172369339365269	0.636633092903617	0.116401641521247
1089	FCRL5	0.000879279989966045	0,0214036860925186	0,494810483006315	0.210829684023958	0.778791281988672	0.142401085202664
1090	THUMPD2	0.000879879986454658	0,0214036860925186	0,310140298260454	0.132134102491441	0.488146494029467	0.0892605258564688
1091	ANUBL1	0.000881975973790122	0,0214350072823511	0,213802842097588	0.0910634382859561	0.33654224590922	0.0615472044678285
1094	LOC196752	0.000887294145147185	0,0214869709227308	-0,336623781027199	-0.529977269559822	-0.143270292494577	0.0969563670974703
1095	UBE3A	0.000887355578366593	0,0214869709227308	0,226659988628454	0.0964678359478604	0.356852141309048	0.0652843568756187
1096	PIGH	0.000891243916958585	0,0215531384735198	0,372352159864935	0.158390433167334	0.586313886562537	0.107290289282788
1097	TMEM187	0.00089171385651334	0,0215531384735198	0,292313236314594	0.12433559652717	0.460290876102017	0.0842317448265135
1103	ATG16L2	0.000908870295459474	0,0218354742826915	-0,434411221972071	-0.684478119937801	-0.18434432400634	0.125395089284879
1104	TRIM69	0.000909159479845049	0,0218354742826915	0,371211422534022	0.157519022597156	0.584903822470888	0.107155236409001
1105	SPHK2	0.000911783510907493	0,0218786785445359	0,302740996870919	0.128418707311815	0.477063286430023	0.0874132451813112
1106	CHPT1	0.000913330400364961	0,0218959815241202	-0,377056177600251	-0.594203651859991	-0.15990870334051	0.108887770209865
1107	CHST7	0.000917062297537432	0,0219655888159033	-0,369379452491225	-0.582184921034644	-0.156573983947805	0.106710488054959
1108	RSAD2	0.000918833129644572	0,0219881411845901	0,629595282689056	0.266811493608415	0.992379071769697	0.181916543104829
1109	RACGAP1	0.000924332041626665	0,0220811546480784	0,526421766619874	0.222923263821512	0.829920269418235	0.152188163110829
1110	HSPA4L	0.000925016858548258	0,0220811546480784	-0,317277824709623	-0.500210707663064	-0.134344941756181	0.0917309942966971
1112	CMSS1	0.000928991134840415	0,022151258939113	0,346457199750878	0.14662218616742	0.546292213334335	0.100206503037346
1113	LOC346910	0.000933001484055271	0,0221963837042492	0,298463891640501	0.126243473816034	0.470684309464968	0.0863592696412688
1115	PIGU	0.000934111347120065	0,0221963837042492	0,326771488535767	0.138196465818455	0.515346511253079	0.0945602236957247
1117	WARS	0.000938120512614452	0,022248165101559	0,511465631560006	0.216190775230999	0.806740487889014	0.148064447050604
1120	FBXO31	0.000941817792977702	0,022248165101559	0,350033927149702	0.147882703052003	0.552185151247401	0.101367957938409
1122	SLC3A2	0.00094194445493841	0,022248165101559	0,427699644655052	0.180691958717092	0.674707330593012	0.123861059117415
1124	FGF8	0.000943124177791905	0,022248165101559	0,346628966960447	0.14641878410178	0.546839149819114	0.100394630235086
1125	STT3A	0.000952112204627257	0,0224207834723755	0,630086089442955	0.265837095859754	0.994335083026157	0.182651264297093
1128	ACAT2	0.000955922406632108	0,0224626107689308	0,422573270616569	0.178196759972068	0.666949781261069	0.122541666332798
1132	TARBP2	0.000960961350384055	0,0225079413217096	0,280732820911327	0.118305145098817	0.443160496723837	0.0814487366242145
1133	HCFC2	0.000961776259381368	0,0225079413217096	0,391419772124441	0.164932721028909	0.617906823219973	0.113571065283039
1136	ACLY	0.000967092299651567	0,0225725812722371	0,299134962971764	0.125959028379507	0.47231089756402	0.0868384098688836
1137	PRELID3B	0.000969626025408152	0,0226118153594522	0,2470635661733	0.103998552097816	0.390128580248783	0.0717394039733967
1140	VPS36	0.000978688949000479	0,0227402712237525	0,381791698778405	0.160521639268805	0.603061758288006	0.110955024811317
1141	CHPF2	0.00097924807384959	0,0227402712237525	0,316712789960056	0.133150024382277	0.500275555537834	0.0920468465288806
1142	ZCCHC14	0.000979422581087132	0,0227402712237525	-0,355142254348844	-0.560981630510541	-0.149302878187147	0.103217367680856
1143	UBR1	0.000987685983275126	0,0229120681072091	0,330448179954071	0.138773221762176	0.522123138145965	0.0961146744797941
1145	TSFM	0.000990680961735946	0,0229215710934468	0,241665491368043	0.101449416654723	0.381881566081362	0.0703108142296444
1146	IFI44L	0.000990689061779749	0,0229215710934468	0,679028947637936	0.285051119624023	1.07300677565185	0.1975586745865
1147	C10orf10	0.000991702472230016	0,0229250139940531	0,478818819316954	0.200978271102432	0.756659367531475	0.139322079946359
1150	UBIAD1	0.00100013764937262	0,0230596954548825	0,345995129832604	0.14507028077185	0.546919978893358	0.10075299686797
1151	PDIA6	0.00100145700043816	0,0230700541847243	0,675552979332946	0.2832009349947	1.06790502367119	0.196743431582222
[truncated: 5,388 more rows]
