# Supplementary material for: Network meta-analysis of transcriptome expression changes in different manifestations of dengue virus infection
Source: BMC Genomics. 2022 Feb 27;23:165. doi: 10.1186/s12864-022-08390-2 (PMC8882220; doi:10.1186/s12864-022-08390-2)
Supplement: Supplementary file 7 — Additional file 7: Supplementary Table T2. Results from GO term enrichment analysis. [file 12864_2022_8390_MOESM7_ESM.zip]

Archive with 10 entries (10 files):
- GOAnalysis_Convalescent_vs_Normal.csv
- GOAnalysis_DF_vs_Convalescent.csv
- GOAnalysis_DF_vs_Normal.csv
- GOAnalysis_DHF_vs_Convalescent.csv
- GOAnalysis_DHF_vs_DF.csv
- GOAnalysis_DHF_vs_Normal.csv
- GOAnalysis_DSS_vs_Convalescent.csv
- GOAnalysis_DSS_vs_DF.csv
- GOAnalysis_DSS_vs_DHF.csv
- GOAnalysis_DSS_vs_Normal.csv
