# Supplementary material for: Network meta-analysis of transcriptome expression changes in different manifestations of dengue virus infection
Source: BMC Genomics. 2022 Feb 27;23:165. doi: 10.1186/s12864-022-08390-2 (PMC8882220; doi:10.1186/s12864-022-08390-2)
Supplement: Supplementary file 7 — Additional file 7: Supplementary Table T2. Results from GO term enrichment analysis. [file 12864_2022_8390_MOESM7_ESM.zip › GOAnalysis_Convalescent_vs_Normal.csv]

	GO	L.GO	P.GO	GOdiff	GOndiff	PFDR.GO
214	GO:0051301	52	0,345574008850479	4/1510=0.26%	48/24953=0.19%	1
162	GO:0007049	48	0,29307226000706	4/1510=0.26%	44/24957=0.18%	1
465	GO:0003677	289	0,997755724349335	7/1507=0.46%	282/24719=1.14%	1
2716	GO:0000347	8	1	0/1514=0%	8/24993=0.03%	1
464	GO:0005654	366	0,997745437775233	10/1504=0.66%	356/24645=1.44%	1
475	GO:0005634	922	0,999919064375814	29/1485=1.95%	893/24108=3.7%	1
1785	GO:0006268	9	1	0/1514=0%	9/24992=0.04%	1
2259	GO:0006270	15	1	0/1514=0%	15/24986=0.06%	1
474	GO:0005524	347	0,999797348462791	7/1507=0.46%	340/24661=1.38%	1
2987	GO:0042555	7	1	0/1514=0%	7/24994=0.03%	1
2944	GO:0006418	5	1	0/1514=0%	5/24996=0.02%	1
531	GO:0006260	31	1	0/1514=0%	31/24970=0.12%	1
1219	GO:0006261	8	1	0/1514=0%	8/24993=0.03%	1
404	GO:0003690	33	0,856502098842795	1/1513=0.07%	32/24969=0.13%	1
476	GO:0005737	639	0,999989555404911	15/1499=1%	624/24377=2.56%	1
1693	GO:0050871	6	1	0/1514=0%	6/24995=0.02%	1
411	GO:0005730	132	0,878591948815298	5/1509=0.33%	127/24874=0.51%	1
473	GO:0005739	208	0,999563334336006	3/1511=0.2%	205/24796=0.83%	1
418	GO:0005759	38	0,893094394991061	1/1513=0.07%	37/24964=0.15%	1
344	GO:0006281	59	0,66237622830225	3/1511=0.2%	56/24945=0.22%	1
428	GO:0019904	47	0,937075950230037	1/1513=0.07%	46/24955=0.18%	1
480	GO:0005829	656	0,99999983033127	12/1502=0.8%	644/24357=2.64%	1
1198	GO:0003697	26	1	0/1514=0%	26/24975=0.1%	1
1398	GO:0019985	6	1	0/1514=0%	6/24995=0.02%	1
182	GO:0000307	6	0,297284372976856	1/1513=0.07%	5/24996=0.02%	1
2302	GO:0006352	19	1	0/1514=0%	19/24982=0.08%	1
388	GO:0006302	27	0,795719542020301	1/1513=0.07%	26/24975=0.1%	1
2298	GO:0006303	30	1	0/1514=0%	30/24971=0.12%	1
470	GO:0016020	304	0,998773175253368	7/1507=0.46%	297/24704=1.2%	1
2010	GO:0006336	18	1	0/1514=0%	18/24983=0.07%	1
467	GO:0070062	268	0,998244378100821	6/1508=0.4%	262/24739=1.06%	1
455	GO:0045087	71	0,98470326264081	1/1513=0.07%	70/24931=0.28%	1
426	GO:0003723	168	0,922603549320661	6/1508=0.4%	162/24839=0.65%	1
271	GO:0030449	10	0,444591092337942	1/1513=0.07%	9/24992=0.04%	1
419	GO:0042803	137	0,897262528025999	5/1509=0.33%	132/24869=0.53%	1
1801	GO:0008094	17	1	0/1514=0%	17/24984=0.07%	1
353	GO:0072562	20	0,691591442776327	1/1513=0.07%	19/24982=0.08%	1
307	GO:0006958	13	0,534438198129006	1/1513=0.07%	12/24989=0.05%	1
309	GO:0000724	31	0,535163981110414	2/1512=0.13%	29/24972=0.12%	1
478	GO:0005886	633	0,999998481348726	13/1501=0.87%	620/24381=2.54%	1
409	GO:0051607	35	0,872441176976123	1/1513=0.07%	34/24967=0.14%	1
1419	GO:0005743	38	1	0/1514=0%	38/24963=0.15%	1
452	GO:0000786	67	0,980635409505518	1/1513=0.07%	66/24935=0.26%	1
372	GO:0009507	168	0,749381949507045	8/1506=0.53%	160/24841=0.64%	1
1160	GO:0016032	46	1	0/1514=0%	46/24955=0.18%	1
234	GO:0006956	8	0,375261585565343	1/1513=0.07%	7/24994=0.03%	1
752	GO:0000398	20	1	0/1514=0%	20/24981=0.08%	1
433	GO:0000790	51	0,950285065524033	1/1513=0.07%	50/24951=0.2%	1
434	GO:0016887	51	0,950285065524033	1/1513=0.07%	50/24951=0.2%	1
374	GO:0006310	24	0,756272776756321	1/1513=0.07%	23/24978=0.09%	1
375	GO:0000785	24	0,756272776756321	1/1513=0.07%	23/24978=0.09%	1
1253	GO:0000784	33	1	0/1514=0%	33/24968=0.13%	1
161	GO:0005819	33	0,290996987131913	3/1511=0.2%	30/24971=0.12%	1
805	GO:0006334	56	1	0/1514=0%	56/24945=0.22%	1
1265	GO:0006606	19	1	0/1514=0%	19/24982=0.08%	1
1599	GO:0071013	5	1	0/1514=0%	5/24996=0.02%	1
143	GO:0070182	5	0,254721104481201	1/1513=0.07%	4/24997=0.02%	1
2676	GO:0002098	7	1	0/1514=0%	7/24994=0.03%	1
612	GO:0005789	116	1	0/1514=0%	116/24885=0.47%	1
436	GO:0032991	109	0,952239489807306	3/1511=0.2%	106/24895=0.43%	1
121	GO:0008022	17	0,253021071246172	2/1512=0.13%	15/24986=0.06%	1
1003	GO:0000781	17	1	0/1514=0%	17/24984=0.07%	1
1446	GO:0005643	17	1	0/1514=0%	17/24984=0.07%	1
122	GO:0033138	17	0,253021071246172	2/1512=0.13%	15/24986=0.06%	1
472	GO:0046982	125	0,999368306230889	1/1513=0.07%	124/24877=0.5%	1
284	GO:0003729	45	0,478223449888633	3/1511=0.2%	42/24959=0.17%	1
442	GO:0005783	169	0,96749952427355	5/1509=0.33%	164/24837=0.66%	1
396	GO:0001934	29	0,818405074624967	1/1513=0.07%	28/24973=0.11%	1
435	GO:0042802	182	0,95168061363989	6/1508=0.4%	176/24825=0.71%	1
1317	GO:0015031	56	1	0/1514=0%	56/24945=0.22%	1
817	GO:0031398	10	1	0/1514=0%	10/24991=0.04%	1
262	GO:0007052	10	0,444591092337942	1/1513=0.07%	9/24992=0.04%	1
1893	GO:0005719	10	1	0/1514=0%	10/24991=0.04%	1
341	GO:0042393	18	0,653078154110539	1/1513=0.07%	17/24984=0.07%	1
479	GO:0016021	527	0,999999018432948	9/1505=0.6%	518/24483=2.12%	1
723	GO:0017148	21	1	0/1514=0%	21/24980=0.08%	1
791	GO:0038023	24	1	0/1514=0%	24/24977=0.1%	1
236	GO:0051082	24	0,401717873089796	2/1512=0.13%	22/24979=0.09%	1
1167	GO:0061630	24	1	0/1514=0%	24/24977=0.1%	1
1570	GO:0000079	8	1	0/1514=0%	8/24993=0.03%	1
301	GO:0007059	13	0,534438198129006	1/1513=0.07%	12/24989=0.05%	1
302	GO:0006417	13	0,534438198129006	1/1513=0.07%	12/24989=0.05%	1
308	GO:0080111	13	0,534438198129006	1/1513=0.07%	12/24989=0.05%	1
390	GO:0070374	28	0,807395795923257	1/1513=0.07%	27/24974=0.11%	1
687	GO:0030176	16	1	0/1514=0%	16/24985=0.06%	1
913	GO:0051087	16	1	0/1514=0%	16/24985=0.06%	1
1749	GO:0051539	16	1	0/1514=0%	16/24985=0.06%	1
381	GO:0009735	25	0,770202149599599	1/1513=0.07%	24/24977=0.1%	1
1448	GO:0051028	25	1	0/1514=0%	25/24976=0.1%	1
217	GO:0009555	22	0,360259364973279	2/1512=0.13%	20/24981=0.08%	1
1250	GO:0008380	22	1	0/1514=0%	22/24979=0.09%	1
940	GO:0055072	6	1	0/1514=0%	6/24995=0.02%	1
169	GO:0008361	6	0,297284372976856	1/1513=0.07%	5/24996=0.02%	1
170	GO:0048156	6	0,297284372976856	1/1513=0.07%	5/24996=0.02%	1
1884	GO:0036297	6	1	0/1514=0%	6/24995=0.02%	1
177	GO:0008344	6	0,297284372976856	1/1513=0.07%	5/24996=0.02%	1
685	GO:0010977	4	1	0/1514=0%	4/24997=0.02%	1
1530	GO:0010286	4	1	0/1514=0%	4/24997=0.02%	1
1780	GO:0000911	4	1	0/1514=0%	4/24997=0.02%	1
1814	GO:0001671	4	1	0/1514=0%	4/24997=0.02%	1
2388	GO:0003400	4	1	0/1514=0%	4/24997=0.02%	1
2760	GO:0035197	4	1	0/1514=0%	4/24997=0.02%	1
2897	GO:0008088	4	1	0/1514=0%	4/24997=0.02%	1
1515	GO:0051290	29	1	0/1514=0%	29/24972=0.12%	1
431	GO:0031625	50	0,947268416460002	1/1513=0.07%	49/24952=0.2%	1
1958	GO:0000228	28	1	0/1514=0%	28/24973=0.11%	1
2486	GO:0000183	26	1	0/1514=0%	26/24975=0.1%	1
1965	GO:0032200	24	1	0/1514=0%	24/24977=0.1%	1
2009	GO:0006335	24	1	0/1514=0%	24/24977=0.1%	1
2218	GO:0045814	29	1	0/1514=0%	29/24972=0.12%	1
2762	GO:0005832	9	1	0/1514=0%	9/24992=0.04%	1
