# Supplementary material for: Network meta-analysis of transcriptome expression changes in different manifestations of dengue virus infection
Source: BMC Genomics. 2022 Feb 27;23:165. doi: 10.1186/s12864-022-08390-2 (PMC8882220; doi:10.1186/s12864-022-08390-2)
Supplement: Supplementary file 7 — Additional file 7: Supplementary Table T2. Results from GO term enrichment analysis. [file 12864_2022_8390_MOESM7_ESM.zip › GOAnalysis_DF_vs_Convalescent.csv]

	GO	L.GO	P.GO	GOdiff	GOndiff	PFDR.GO
11	GO:0051301	52	1,33632321186451e-08	29/5276=0.55%	23/21187=0.11%	3,63479913627147e-06
20	GO:0007049	48	1,29663165883722e-05	23/5282=0.44%	25/21185=0.12%	0,00193976096162048
10	GO:0003677	289	8,84437174658456e-09	99/5206=1.9%	190/21020=0.9%	2,6462360265781e-06
32	GO:0000347	8	8,44475209554317e-05	7/5298=0.13%	1/21209=0%	0,00789584320933286
3	GO:0005654	366	1,59581851841807e-14	136/5169=2.63%	230/20980=1.1%	1,40718574927955e-11
1	GO:0005634	922	2,96013310436078e-18	294/5011=5.87%	628/20582=3.05%	8,85671824824745e-15
44	GO:0006268	9	0,000313777995950546	7/5298=0.13%	2/21208=0.01%	0,0208217611296392
34	GO:0006270	15	0,000113016615721894	10/5295=0.19%	5/21205=0.02%	0,00994546218352667
2	GO:0005524	347	1,89652948982343e-15	133/5172=2.57%	214/20996=1.02%	2,83720811677585e-12
49	GO:0042555	7	0,000371240448899203	6/5299=0.11%	1/21209=0%	0,0226683963899268
162	GO:0006418	5	0,00672434550255937	4/5301=0.08%	1/21209=0%	0,110890058752244
47	GO:0006260	31	0,000363786931324625	15/5290=0.28%	16/21194=0.08%	0,0226683963899268
72	GO:0006261	8	0,00123161923273044	6/5299=0.11%	2/21208=0.01%	0,0490188497327683
14	GO:0003690	33	3,84113193140676e-07	20/5285=0.38%	13/21197=0.06%	8,2090476705493e-05
5	GO:0005737	639	2,18243384283708e-13	205/5100=4.02%	434/20776=2.09%	1,30596841155371e-10
88	GO:0050871	6	0,00160072405007412	5/5300=0.09%	1/21209=0%	0,0493823624567302
15	GO:0005730	132	1,54006630662373e-06	50/5255=0.95%	82/21128=0.39%	0,00030719189262788
6	GO:0005739	208	1,16016802779479e-11	84/5221=1.61%	124/21086=0.59%	5,78537123193669e-09
18	GO:0005759	38	7,92779087669809e-06	20/5285=0.38%	18/21192=0.08%	0,00131777501683782
12	GO:0006281	59	1,23840400332012e-07	30/5275=0.57%	29/21181=0.14%	3,0877539816115e-05
166	GO:0019904	47	0,00734729607010098	17/5288=0.32%	30/21180=0.14%	0,110890058752244
4	GO:0005829	656	1,88126437069459e-14	213/5092=4.18%	443/20767=2.13%	1,40718574927955e-11
25	GO:0003697	26	2,59577519106137e-05	15/5290=0.28%	11/21199=0.05%	0,00310662374866225
2234	GO:0019985	6	0,738041339010587	1/5304=0.02%	5/21205=0.02%	0,971500081970821
282	GO:0000307	6	0,0169715884075289	4/5301=0.08%	2/21208=0.01%	0,176930287509848
524	GO:0006352	19	0,0676468782080603	7/5298=0.13%	12/21198=0.06%	0,386258510684192
67	GO:0006302	27	0,000948723123617392	13/5292=0.25%	14/21196=0.07%	0,0411253381141008
41	GO:0006303	30	0,000230164018994858	15/5290=0.28%	15/21195=0.07%	0,0167963596300638
8	GO:0016020	304	3,96262430210517e-10	107/5198=2.06%	197/21013=0.94%	1,48202148898733e-07
260	GO:0006336	18	0,0162837630260271	8/5297=0.15%	10/21200=0.05%	0,176930287509848
7	GO:0070062	268	3,47427523278898e-11	100/5205=1.92%	168/21042=0.8%	1,48500449950066e-08
9	GO:0045087	71	7,68919587821753e-09	36/5269=0.68%	35/21175=0.17%	2,55623045195854e-06
13	GO:0003723	168	2,71049551304363e-07	62/5243=1.18%	106/21104=0.5%	6,23830967309734e-05
16	GO:0030449	10	4,19075392898417e-06	9/5296=0.17%	1/21209=0%	0,00078367098472004
17	GO:0042803	137	5,3332336700574e-06	50/5255=0.95%	87/21123=0.41%	0,000938649125930102
19	GO:0008094	17	9,12829578053706e-06	12/5293=0.23%	5/21205=0.02%	0,00143746636712457
21	GO:0072562	20	1,50943518335068e-05	13/5292=0.25%	7/21203=0.03%	0,00215058574694535
22	GO:0006958	13	1,60236648483572e-05	10/5295=0.19%	3/21207=0.01%	0,00217921841937658
23	GO:0000724	31	1,87084133576031e-05	17/5288=0.32%	14/21196=0.07%	0,00243372055504124
24	GO:0005886	633	2,34274205720708e-05	169/5136=3.29%	464/20746=2.24%	0,00292061843131816
26	GO:0051607	35	3,39470565064793e-05	18/5287=0.34%	17/21193=0.08%	0,00381308689263897
27	GO:0005743	38	3,4409540809242e-05	19/5286=0.36%	19/21191=0.09%	0,00381308689263897
28	GO:0000786	67	3,82084274670717e-05	28/5277=0.53%	39/21171=0.18%	0,00408284339219566
29	GO:0009507	168	6,78435140276374e-05	55/5250=1.05%	113/21097=0.54%	0,00699957910243762
30	GO:0016032	46	7,52020983559721e-05	21/5284=0.4%	25/21185=0.12%	0,00750015594270228
31	GO:0006956	8	8,44475209554317e-05	7/5298=0.13%	1/21209=0%	0,00789584320933286
33	GO:0000398	20	0,000101415442322837	12/5293=0.23%	8/21202=0.04%	0,00919500010393722
35	GO:0000790	51	0,000144405195977205	22/5283=0.42%	29/21181=0.14%	0,0120016762878833
36	GO:0016887	51	0,000144405195977205	22/5283=0.42%	29/21181=0.14%	0,0120016762878833
37	GO:0006310	24	0,000216085782929952	13/5292=0.25%	11/21199=0.05%	0,0167963596300638
38	GO:0000785	24	0,000216085782929952	13/5292=0.25%	11/21199=0.05%	0,0167963596300638
39	GO:0000784	33	0,000225886926364831	16/5289=0.3%	17/21193=0.08%	0,0167963596300638
40	GO:0005819	33	0,000225886926364831	16/5289=0.3%	17/21193=0.08%	0,0167963596300638
42	GO:0006334	56	0,000249840285660945	23/5282=0.44%	33/21177=0.16%	0,0177981460642273
43	GO:0006606	19	0,000308840424629776	11/5294=0.21%	8/21202=0.04%	0,0208217611296392
45	GO:0071013	5	0,000320120659078677	5/5300=0.09%	0/21210=0%	0,0208217611296392
46	GO:0070182	5	0,000320120659078677	5/5300=0.09%	0/21210=0%	0,0208217611296392
48	GO:0002098	7	0,000371240448899203	6/5299=0.11%	1/21209=0%	0,0226683963899268
50	GO:0005789	116	0,000399009761016564	39/5266=0.74%	77/21133=0.36%	0,0238767440992312
51	GO:0032991	109	0,000449582726494931	37/5268=0.7%	72/21138=0.34%	0,0263755199543693
52	GO:0008022	17	0,000492540557000036	10/5295=0.19%	7/21203=0.03%	0,026794206300802
53	GO:0000781	17	0,000492540557000036	10/5295=0.19%	7/21203=0.03%	0,026794206300802
54	GO:0005643	17	0,000492540557000036	10/5295=0.19%	7/21203=0.03%	0,026794206300802
55	GO:0033138	17	0,000492540557000036	10/5295=0.19%	7/21203=0.03%	0,026794206300802
56	GO:0046982	125	0,000513073930389385	41/5264=0.78%	84/21126=0.4%	0,0274128071379471
57	GO:0003729	45	0,000559197861631468	19/5286=0.36%	26/21184=0.12%	0,0293529824912518
58	GO:0005783	169	0,000575878756124189	52/5253=0.99%	117/21093=0.55%	0,0297074006607513
59	GO:0001934	29	0,000586895861298509	14/5291=0.26%	15/21195=0.07%	0,0297625833390702
60	GO:0042802	182	0,000661887668188919	55/5250=1.05%	127/21083=0.6%	0,0330061317203541
61	GO:0015031	56	0,000702403806363688	22/5283=0.42%	34/21176=0.16%	0,034452330961314
62	GO:0031398	10	0,000864254195342704	7/5298=0.13%	3/21207=0.01%	0,0404038836322714
63	GO:0007052	10	0,000864254195342704	7/5298=0.13%	3/21207=0.01%	0,0404038836322714
64	GO:0005719	10	0,000864254195342704	7/5298=0.13%	3/21207=0.01%	0,0404038836322714
65	GO:0042393	18	0,000909757433160605	10/5295=0.19%	8/21202=0.04%	0,0411253381141008
66	GO:0016021	527	0,000933594625949917	135/5170=2.61%	392/20818=1.88%	0,0411253381141008
68	GO:0017148	21	0,000968086609721308	11/5294=0.21%	10/21200=0.05%	0,0411253381141008
69	GO:0038023	24	0,000975902074231669	12/5293=0.23%	12/21198=0.06%	0,0411253381141008
70	GO:0051082	24	0,000975902074231669	12/5293=0.23%	12/21198=0.06%	0,0411253381141008
71	GO:0061630	24	0,000975902074231669	12/5293=0.23%	12/21198=0.06%	0,0411253381141008
73	GO:0000079	8	0,00123161923273044	6/5299=0.11%	2/21208=0.01%	0,0490188497327683
74	GO:0007059	13	0,00124513120978957	8/5297=0.15%	5/21205=0.02%	0,0490188497327683
75	GO:0006417	13	0,00124513120978957	8/5297=0.15%	5/21205=0.02%	0,0490188497327683
76	GO:0080111	13	0,00124513120978957	8/5297=0.15%	5/21205=0.02%	0,0490188497327683
77	GO:0070374	28	0,00144881882930204	13/5292=0.25%	15/21195=0.07%	0,0493823624567302
78	GO:0030176	16	0,00147489463417291	9/5296=0.17%	7/21203=0.03%	0,0493823624567302
79	GO:0051087	16	0,00147489463417291	9/5296=0.17%	7/21203=0.03%	0,0493823624567302
80	GO:0051539	16	0,00147489463417291	9/5296=0.17%	7/21203=0.03%	0,0493823624567302
81	GO:0009735	25	0,00153713485551342	12/5293=0.23%	13/21197=0.06%	0,0493823624567302
82	GO:0051028	25	0,00153713485551342	12/5293=0.23%	13/21197=0.06%	0,0493823624567302
83	GO:0009555	22	0,00158788235957726	11/5294=0.21%	11/21199=0.05%	0,0493823624567302
84	GO:0008380	22	0,00158788235957726	11/5294=0.21%	11/21199=0.05%	0,0493823624567302
85	GO:0055072	6	0,00160072405007412	5/5300=0.09%	1/21209=0%	0,0493823624567302
86	GO:0008361	6	0,00160072405007412	5/5300=0.09%	1/21209=0%	0,0493823624567302
87	GO:0048156	6	0,00160072405007412	5/5300=0.09%	1/21209=0%	0,0493823624567302
89	GO:0036297	6	0,00160072405007412	5/5300=0.09%	1/21209=0%	0,0493823624567302
90	GO:0008344	6	0,00160072405007412	5/5300=0.09%	1/21209=0%	0,0493823624567302
91	GO:0010977	4	0,00160096562777501	4/5301=0.08%	0/21210=0%	0,0493823624567302
92	GO:0010286	4	0,00160096562777501	4/5301=0.08%	0/21210=0%	0,0493823624567302
93	GO:0000911	4	0,00160096562777501	4/5301=0.08%	0/21210=0%	0,0493823624567302
94	GO:0001671	4	0,00160096562777501	4/5301=0.08%	0/21210=0%	0,0493823624567302
95	GO:0003400	4	0,00160096562777501	4/5301=0.08%	0/21210=0%	0,0493823624567302
96	GO:0035197	4	0,00160096562777501	4/5301=0.08%	0/21210=0%	0,0493823624567302
97	GO:0008088	4	0,00160096562777501	4/5301=0.08%	0/21210=0%	0,0493823624567302
102	GO:0051290	29	0,00214913124080485	13/5292=0.25%	16/21194=0.08%	0,0624729828792759
107	GO:0031625	50	0,00249932354121701	19/5286=0.36%	31/21179=0.15%	0,0698876264983298
134	GO:0000228	28	0,0049532916884511	12/5293=0.23%	16/21194=0.08%	0,110598871133177
169	GO:0000183	26	0,00790452516615035	11/5294=0.21%	15/21195=0.07%	0,110890058752244
243	GO:0032200	24	0,012617745820518	10/5295=0.19%	14/21196=0.07%	0,15472252252045
244	GO:0006335	24	0,012617745820518	10/5295=0.19%	14/21196=0.07%	0,15472252252045
314	GO:0045814	29	0,0196991205292338	11/5294=0.21%	18/21192=0.08%	0,187110376582437
312	GO:0005832	9	0,0195938990624703	5/5300=0.09%	4/21206=0.02%	0,187110376582437
