# Supplementary material for: Network meta-analysis of transcriptome expression changes in different manifestations of dengue virus infection
Source: BMC Genomics. 2022 Feb 27;23:165. doi: 10.1186/s12864-022-08390-2 (PMC8882220; doi:10.1186/s12864-022-08390-2)
Supplement: Supplementary file 7 — Additional file 7: Supplementary Table T2. Results from GO term enrichment analysis. [file 12864_2022_8390_MOESM7_ESM.zip › GOAnalysis_DF_vs_Normal.csv]

	GO	L.GO	P.GO	GOdiff	GOndiff	PFDR.GO
1	GO:0051301	52	2,90693702836564e-10	26/3543=0.73%	26/22920=0.11%	8,69755558886999e-07
2	GO:0007049	48	1,40405942016752e-09	24/3545=0.68%	24/22922=0.1%	2,10047289257061e-06
3	GO:0003677	289	2,25230000269735e-06	68/3501=1.94%	221/22725=0.97%	0,00224629386935682
4	GO:0000347	8	5,62260948039964e-06	7/3562=0.2%	1/22945=0%	0,00382444423192998
5	GO:0005654	366	6,39111669774395e-06	80/3489=2.29%	286/22660=1.26%	0,00382444423192998
6	GO:0005634	922	2,09346432258441e-05	168/3401=4.94%	754/22192=3.4%	0,00954576899685958
7	GO:0006268	9	2,23330157012089e-05	7/3562=0.2%	2/22944=0.01%	0,00954576899685958
8	GO:0006270	15	3,3315423611937e-05	9/3560=0.25%	6/22940=0.03%	0,010981222948947
9	GO:0005524	347	3,34579708518627e-05	74/3495=2.12%	273/22673=1.2%	0,010981222948947
10	GO:0042555	7	3,67019483587802e-05	6/3563=0.17%	1/22945=0%	0,010981222948947
11	GO:0006418	5	4,40779126601376e-05	5/3564=0.14%	0/22946=0%	0,0119891922435574
12	GO:0006260	31	8,9305866591901e-05	13/3556=0.37%	18/22928=0.08%	0,0222669294035806
13	GO:0006261	8	0,000129939964993996	6/3563=0.17%	2/22944=0.01%	0,0299061827124643
14	GO:0003690	33	0,000191001163561636	13/3556=0.37%	20/22926=0.09%	0,038886757651278
15	GO:0005737	639	0,000194953664695578	118/3451=3.42%	521/22425=2.32%	0,038886757651278
16	GO:0050871	6	0,000234838339649767	5/3564=0.14%	1/22945=0%	0,0439147695145064
25	GO:0005730	132	0,00121917832655549	31/3538=0.88%	101/22845=0.44%	0,141165239659432
21	GO:0005739	208	0,000773036179778623	45/3524=1.28%	163/22783=0.72%	0,107326860787115
123	GO:0005759	38	0,0255841583457741	10/3559=0.28%	28/22918=0.12%	0,621439184825783
32	GO:0006281	59	0,00151891850099926	17/3552=0.48%	42/22904=0.18%	0,142018879843431
63	GO:0019904	47	0,00762289448882544	13/3556=0.37%	34/22912=0.15%	0,323745338890593
47	GO:0005829	656	0,0032464172001449	113/3456=3.27%	543/22403=2.42%	0,206665537507097
629	GO:0003697	26	0,266979283024599	5/3564=0.14%	21/22925=0.09%	1
531	GO:0019985	6	0,187947391670457	2/3567=0.06%	4/22942=0.02%	1
51	GO:0000307	6	0,00391814661225596	4/3565=0.11%	2/22944=0.01%	0,221190465356035
133	GO:0006352	19	0,0337340771003568	6/3563=0.17%	13/22933=0.06%	0,635213712131995
19	GO:0006302	27	0,000420850606822385	11/3558=0.31%	16/22930=0.07%	0,0662728955585566
56	GO:0006303	30	0,00443960944331863	10/3559=0.28%	20/22926=0.09%	0,23720199025731
268	GO:0016020	304	0,0762487193181404	50/3519=1.42%	254/22692=1.12%	0,753592786043312
61	GO:0006336	18	0,00650820060920277	7/3562=0.2%	11/22935=0.05%	0,319221905290733
677	GO:0070062	268	0,325016997130833	39/3530=1.1%	229/22717=1.01%	1
58	GO:0045087	71	0,00519966053756279	18/3551=0.51%	53/22893=0.23%	0,266817058746565
59	GO:0003723	168	0,0052614326423955	35/3534=0.99%	133/22813=0.58%	0,266817058746565
137	GO:0030449	10	0,0350974558250923	4/3565=0.11%	6/22940=0.03%	0,635213712131995
370	GO:0042803	137	0,104770971480364	24/3545=0.68%	113/22833=0.49%	0,847229045052024
265	GO:0008094	17	0,067691456675552	5/3564=0.14%	12/22934=0.05%	0,753592786043312
46	GO:0072562	20	0,00297821590644576	8/3561=0.22%	12/22934=0.05%	0,193713521567081
55	GO:0006958	13	0,00434981265293582	6/3563=0.17%	7/22939=0.03%	0,236629808319709
99	GO:0000724	31	0,0178978757860629	9/3560=0.25%	22/22924=0.1%	0,531479707037969
1258	GO:0005886	633	0,48062450488523	86/3483=2.47%	547/22399=2.44%	1
57	GO:0051607	35	0,00482907527205161	11/3558=0.31%	24/22922=0.1%	0,253484091473306
254	GO:0005743	38	0,0612626622820467	9/3560=0.25%	29/22917=0.13%	0,721645218692456
504	GO:0000786	67	0,184039655397864	12/3557=0.34%	55/22891=0.24%	1
510	GO:0009507	168	0,187254995574433	27/3542=0.76%	141/22805=0.62%	1
96	GO:0016032	46	0,0163259941993608	12/3557=0.34%	34/22912=0.15%	0,508826819213412
35	GO:0006956	8	0,00173057823935045	5/3564=0.14%	3/22943=0.01%	0,147939716918187
635	GO:0000398	20	0,278603564185569	4/3565=0.11%	16/22930=0.07%	1
462	GO:0000790	51	0,14037265213916	10/3559=0.28%	41/22905=0.18%	0,898621760943135
1001	GO:0016887	51	0,379328185841539	8/3561=0.22%	43/22903=0.19%	1
134	GO:0006310	24	0,0342966181431421	7/3562=0.2%	17/22929=0.07%	0,635213712131995
88	GO:0000785	24	0,0106023932017409	8/3561=0.22%	16/22930=0.07%	0,360481368859191
22	GO:0000784	33	0,000789168094022907	12/3557=0.34%	21/22925=0.09%	0,107326860787115
45	GO:0005819	33	0,00289141811407883	11/3558=0.31%	22/22924=0.1%	0,192247177718308
394	GO:0006334	56	0,124977901558937	11/3558=0.31%	45/22901=0.2%	0,891987385546905
368	GO:0006606	19	0,101600673387961	5/3564=0.14%	14/22932=0.06%	0,824293490826038
425	GO:0071013	5	0,137137098045313	2/3567=0.06%	3/22943=0.01%	0,891987385546905
1345	GO:0070182	5	0,514654161947648	1/3568=0.03%	4/22942=0.02%	1
71	GO:0002098	7	0,00816876967142666	4/3565=0.11%	3/22943=0.01%	0,323745338890593
476	GO:0005789	116	0,145139294132683	20/3549=0.56%	96/22850=0.42%	0,912304134548293
241	GO:0032991	109	0,0556403601403538	21/3548=0.59%	88/22858=0.38%	0,662583918497085
23	GO:0008022	17	0,000835450084022822	8/3561=0.22%	9/22937=0.04%	0,10868115875636
1023	GO:0000781	17	0,406179239823278	3/3566=0.08%	14/22932=0.06%	1
263	GO:0005643	17	0,067691456675552	5/3564=0.14%	12/22934=0.05%	0,753592786043312
507	GO:0033138	17	0,186985126452111	4/3565=0.11%	13/22933=0.06%	1
574	GO:0046982	125	0,236150067443779	20/3549=0.56%	105/22841=0.46%	1
1698	GO:0003729	45	0,74223597367931	5/3564=0.14%	40/22906=0.17%	1
364	GO:0005783	169	0,0994019629242722	29/3540=0.82%	140/22806=0.61%	0,817062288652259
130	GO:0001934	29	0,033573846377892	8/3561=0.22%	21/22925=0.09%	0,635213712131995
1020	GO:0042802	182	0,403900707973233	26/3543=0.73%	156/22790=0.68%	1
395	GO:0015031	56	0,124977901558937	11/3558=0.31%	45/22901=0.2%	0,891987385546905
60	GO:0031398	10	0,0061604238099873	5/3564=0.14%	5/22941=0.02%	0,307199800658033
136	GO:0007052	10	0,0350974558250923	4/3565=0.11%	6/22940=0.03%	0,635213712131995
20	GO:0005719	10	0,000764293608139357	6/3563=0.17%	4/22942=0.02%	0,107326860787115
124	GO:0042393	18	0,0259625327885103	6/3563=0.17%	12/22934=0.05%	0,621439184825783
293	GO:0016021	527	0,0884638364694978	82/3487=2.35%	445/22501=1.98%	0,753592786043312
97	GO:0017148	21	0,0165256354949422	7/3562=0.2%	14/22932=0.06%	0,50973918969966
360	GO:0038023	24	0,0935942478835237	6/3563=0.17%	18/22928=0.08%	0,77144349770662
1598	GO:0051082	24	0,644923220570618	3/3566=0.08%	21/22925=0.09%	1
361	GO:0061630	24	0,0935942478835237	6/3563=0.17%	18/22928=0.08%	0,77144349770662
278	GO:0000079	8	0,080879529958084	3/3566=0.08%	5/22941=0.02%	0,753592786043312
54	GO:0007059	13	0,00434981265293582	6/3563=0.17%	7/22939=0.03%	0,236629808319709
624	GO:0006417	13	0,250434633527348	3/3566=0.08%	10/22936=0.04%	1
292	GO:0080111	13	0,0860939177152759	4/3565=0.11%	9/22937=0.04%	0,753592786043312
1702	GO:0070374	28	0,746989244612104	3/3566=0.08%	25/22921=0.11%	1
238	GO:0030176	16	0,0535109562990416	5/3564=0.14%	11/22935=0.05%	0,662583918497085
486	GO:0051087	16	0,158916027681149	4/3565=0.11%	12/22934=0.05%	0,97433761234016
92	GO:0051539	16	0,0141891428808882	6/3563=0.17%	10/22936=0.04%	0,461455603256712
576	GO:0009735	25	0,240124639499716	5/3564=0.14%	20/22926=0.09%	1
386	GO:0051028	25	0,109801254291108	6/3563=0.17%	19/22927=0.08%	0,851101950360091
1510	GO:0009555	22	0,583995669672602	3/3566=0.08%	19/22927=0.08%	1
687	GO:0008380	22	0,343027659251218	4/3565=0.11%	18/22928=0.08%	1
139	GO:0055072	6	0,0355165107949636	3/3566=0.08%	3/22943=0.01%	0,635213712131995
1441	GO:0008361	6	0,579995516003005	1/3568=0.03%	5/22941=0.02%	1
525	GO:0048156	6	0,187947391670457	2/3567=0.06%	4/22942=0.02%	1
143	GO:0036297	6	0,0355165107949636	3/3566=0.08%	3/22943=0.01%	0,635213712131995
545	GO:0008344	6	0,187947391670457	2/3567=0.06%	4/22942=0.02%	1
296	GO:0010977	4	0,0901691903086583	2/3567=0.06%	2/22944=0.01%	0,753592786043312
1101	GO:0010286	4	0,439150749167132	1/3568=0.03%	3/22943=0.01%	1
313	GO:0000911	4	0,0901691903086583	2/3567=0.06%	2/22944=0.01%	0,753592786043312
18	GO:0001671	4	0,000327783882898452	4/3565=0.11%	0/22946=0%	0,0544849654240094
79	GO:0003400	4	0,00876449613975203	3/3566=0.08%	1/22945=0%	0,323745338890593
1213	GO:0035197	4	0,439150749167132	1/3568=0.03%	3/22943=0.01%	1
1224	GO:0008088	4	0,439150749167132	1/3568=0.03%	3/22943=0.01%	1
131	GO:0051290	29	0,033573846377892	8/3561=0.22%	21/22925=0.09%	0,635213712131995
990	GO:0031625	50	0,357821024605572	8/3561=0.22%	42/22904=0.18%	1
126	GO:0000228	28	0,0274560478479882	8/3561=0.22%	20/22926=0.09%	0,635213712131995
235	GO:0000183	26	0,0513549796109192	7/3562=0.2%	19/22927=0.08%	0,653847229769661
362	GO:0032200	24	0,0935942478835237	6/3563=0.17%	18/22928=0.08%	0,77144349770662
363	GO:0006335	24	0,0935942478835237	6/3563=0.17%	18/22928=0.08%	0,77144349770662
290	GO:0045814	29	0,0854760643305701	7/3562=0.2%	22/22924=0.1%	0,753592786043312
2862	GO:0005832	9	1	0/3569=0%	9/22937=0.04%	1
