# Supplementary material for: Network meta-analysis of transcriptome expression changes in different manifestations of dengue virus infection
Source: BMC Genomics. 2022 Feb 27;23:165. doi: 10.1186/s12864-022-08390-2 (PMC8882220; doi:10.1186/s12864-022-08390-2)
Supplement: Supplementary file 7 — Additional file 7: Supplementary Table T2. Results from GO term enrichment analysis. [file 12864_2022_8390_MOESM7_ESM.zip › GOAnalysis_DHF_vs_Convalescent.csv]

	GO	L.GO	P.GO	GOdiff	GOndiff	PFDR.GO
9	GO:0051301	52	0,000883917358815519	26/7550=0.34%	26/18913=0.14%	0,219886856679532
3	GO:0007049	48	0,000171995458912421	26/7550=0.34%	22/18917=0.12%	0,127422018491243
72	GO:0003677	289	0,0104262312920288	101/7475=1.35%	188/18751=1%	0,413338316096206
12	GO:0000347	8	0,000931149712053054	7/7569=0.09%	1/18938=0.01%	0,219886856679532
2	GO:0005654	366	9,08518583916361e-05	138/7438=1.86%	228/18711=1.22%	0,127422018491243
14	GO:0005634	922	0,00102888235077321	306/7270=4.21%	616/18323=3.36%	0,219886856679532
34	GO:0006268	9	0,00314878340079257	7/7569=0.09%	2/18937=0.01%	0,277092939269746
75	GO:0006270	15	0,010862627588428	9/7567=0.12%	6/18933=0.03%	0,413338316096206
13	GO:0005524	347	0,00100605193580348	126/7450=1.69%	221/18718=1.18%	0,219886856679532
31	GO:0042555	7	0,00287245804056623	6/7570=0.08%	1/18938=0.01%	0,277092939269746
186	GO:0006418	5	0,025695496923093	4/7572=0.05%	1/18938=0.01%	0,413338316096206
38	GO:0006260	31	0,00569806477765321	16/7560=0.21%	15/18924=0.08%	0,380407644038135
10	GO:0006261	8	0,000931149712053054	7/7569=0.09%	1/18938=0.01%	0,219886856679532
17	GO:0003690	33	0,00152758690835408	18/7558=0.24%	15/18924=0.08%	0,247494677267898
25	GO:0005737	639	0,00262324512620095	215/7361=2.92%	424/18515=2.29%	0,277092939269746
64	GO:0050871	6	0,00869847096645438	5/7571=0.07%	1/18938=0.01%	0,380407644038135
410	GO:0005730	132	0,132548075172089	44/7532=0.58%	88/18851=0.47%	0,788797937449297
1	GO:0005739	208	2,75399233363107e-05	87/7489=1.16%	121/18818=0.64%	0,0823994506222416
16	GO:0005759	38	0,00152716055270958	20/7556=0.26%	18/18921=0.1%	0,247494677267898
8	GO:0006281	59	0,000654179250932678	29/7547=0.38%	30/18909=0.16%	0,219886856679532
356	GO:0019904	47	0,0964054100267877	18/7558=0.24%	29/18910=0.15%	0,788797937449297
6	GO:0005829	656	0,000283545554542865	228/7348=3.1%	428/18511=2.31%	0,141394716532042
208	GO:0003697	26	0,0426315949217562	12/7564=0.16%	14/18925=0.07%	0,613239096182185
60	GO:0019985	6	0,00869847096645438	5/7571=0.07%	1/18938=0.01%	0,380407644038135
253	GO:0000307	6	0,0596895488363971	4/7572=0.05%	2/18937=0.01%	0,656584989797266
481	GO:0006352	19	0,146639227150982	8/7568=0.11%	11/18928=0.06%	0,788797937449297
160	GO:0006302	27	0,0242749981679293	13/7563=0.17%	14/18925=0.07%	0,413338316096206
399	GO:0006303	30	0,119833883209933	12/7564=0.16%	18/18921=0.1%	0,788797937449297
70	GO:0016020	304	0,00955187670735129	106/7470=1.42%	198/18741=1.06%	0,40379615822807
390	GO:0006336	18	0,11174164053162	8/7568=0.11%	10/18929=0.05%	0,788797937449297
206	GO:0070062	268	0,0410318580554003	90/7486=1.2%	178/18761=0.95%	0,595957860688144
4	GO:0045087	71	0,000176358042598588	35/7541=0.46%	36/18903=0.19%	0,127422018491243
200	GO:0003723	168	0,0379444520840798	59/7517=0.78%	109/18830=0.58%	0,553938703704489
56	GO:0030449	10	0,0079018954316879	7/7569=0.09%	3/18936=0.02%	0,380407644038135
76	GO:0042803	137	0,0109320832696863	52/7524=0.69%	85/18854=0.45%	0,413338316096206
69	GO:0008094	17	0,00877276986585272	10/7566=0.13%	7/18932=0.04%	0,380407644038135
35	GO:0072562	20	0,00328472643267367	12/7564=0.16%	8/18931=0.04%	0,280797185330275
27	GO:0006958	13	0,00277774152730013	9/7567=0.12%	4/18935=0.02%	0,277092939269746
80	GO:0000724	31	0,0152001290267871	15/7561=0.2%	16/18923=0.08%	0,413338316096206
884	GO:0005886	633	0,306296531082827	187/7389=2.53%	446/18493=2.41%	0,909739145185459
71	GO:0051607	35	0,00958206124137466	17/7559=0.22%	18/18921=0.1%	0,40379615822807
73	GO:0005743	38	0,0106737101470253	18/7558=0.24%	20/18919=0.11%	0,413338316096206
1076	GO:0000786	67	0,350640476149404	21/7555=0.28%	46/18893=0.24%	0,975015153010239
411	GO:0009507	168	0,133313822489437	55/7521=0.73%	113/18826=0.6%	0,788797937449297
5	GO:0016032	46	0,00021293786512574	25/7551=0.33%	21/18918=0.11%	0,127422018491243
11	GO:0006956	8	0,000931149712053054	7/7569=0.09%	1/18938=0.01%	0,219886856679532
547	GO:0000398	20	0,186111502434972	8/7568=0.11%	12/18927=0.06%	0,788797937449297
1097	GO:0000790	51	0,379097416592162	16/7560=0.21%	35/18904=0.19%	1
859	GO:0016887	51	0,270300577456931	17/7559=0.22%	34/18905=0.18%	0,909739145185459
102	GO:0006310	24	0,0214782773822448	12/7564=0.16%	12/18927=0.06%	0,413338316096206
229	GO:0000785	24	0,0540267273118125	11/7565=0.15%	13/18926=0.07%	0,656584989797266
398	GO:0000784	33	0,119776034931754	13/7563=0.17%	20/18919=0.11%	0,788797937449297
77	GO:0005819	33	0,0120595331977627	16/7560=0.21%	17/18922=0.09%	0,413338316096206
763	GO:0006334	56	0,226808902726874	19/7557=0.25%	37/18902=0.2%	0,841244081265276
867	GO:0006606	19	0,284815658109443	7/7569=0.09%	12/18927=0.06%	0,909739145185459
19	GO:0071013	5	0,00190253261268772	5/7571=0.07%	0/18939=0%	0,247494677267898
21	GO:0070182	5	0,00190253261268772	5/7571=0.07%	0/18939=0%	0,247494677267898
29	GO:0002098	7	0,00287245804056623	6/7570=0.08%	1/18938=0.01%	0,277092939269746
265	GO:0005789	116	0,0669516009771415	41/7535=0.54%	75/18864=0.4%	0,656584989797266
406	GO:0032991	109	0,128339535827409	37/7539=0.49%	72/18867=0.38%	0,788797937449297
550	GO:0008022	17	0,186399197519813	7/7569=0.09%	10/18929=0.05%	0,788797937449297
188	GO:0000781	17	0,0296544130835798	9/7567=0.12%	8/18931=0.04%	0,465786620785818
1079	GO:0005643	17	0,352700766098038	6/7570=0.08%	11/18928=0.06%	0,975305630467033
24	GO:0033138	17	0,00209576186971685	11/7565=0.15%	6/18933=0.03%	0,261271646424701
1849	GO:0046982	125	0,66568351389831	34/7542=0.45%	91/18848=0.48%	1
552	GO:0003729	45	0,189850931127492	16/7560=0.21%	29/18910=0.15%	0,788797937449297
233	GO:0005783	169	0,0596152891177571	58/7518=0.77%	111/18828=0.59%	0,656584989797266
53	GO:0001934	29	0,00717046652130567	15/7561=0.2%	14/18925=0.07%	0,380407644038135
101	GO:0042802	182	0,0214174016885776	65/7511=0.87%	117/18822=0.62%	0,413338316096206
81	GO:0015031	56	0,0154825633473041	24/7552=0.32%	32/18907=0.17%	0,413338316096206
15	GO:0031398	10	0,00111173538755095	8/7568=0.11%	2/18937=0.01%	0,221754151970163
55	GO:0007052	10	0,0079018954316879	7/7569=0.09%	3/18936=0.02%	0,380407644038135
199	GO:0005719	10	0,0376261125443239	6/7570=0.08%	4/18935=0.02%	0,553938703704489
36	GO:0042393	18	0,00400225452949362	11/7565=0.15%	7/18932=0.04%	0,332631820895692
400	GO:0016021	527	0,123205329392617	163/7413=2.2%	364/18575=1.96%	0,788797937449297
391	GO:0017148	21	0,115617847566132	9/7567=0.12%	12/18927=0.06%	0,788797937449297
394	GO:0038023	24	0,117998363551362	10/7566=0.13%	14/18925=0.07%	0,788797937449297
54	GO:0051082	24	0,0073847544241966	13/7563=0.17%	11/18928=0.06%	0,380407644038135
761	GO:0061630	24	0,22466002742814	9/7567=0.12%	15/18924=0.08%	0,841244081265276
217	GO:0000079	8	0,0475420370396505	5/7571=0.07%	3/18936=0.02%	0,632203443656152
412	GO:0007059	13	0,1373517683153	6/7570=0.08%	7/18932=0.04%	0,788797937449297
78	GO:0006417	13	0,0133931107217231	8/7568=0.11%	5/18934=0.03%	0,413338316096206
79	GO:0080111	13	0,0133931107217231	8/7568=0.11%	5/18934=0.03%	0,413338316096206
482	GO:0070374	28	0,14796398942259	11/7565=0.15%	17/18922=0.09%	0,788797937449297
231	GO:0030176	16	0,0573079503441284	8/7568=0.11%	8/18931=0.04%	0,656584989797266
89	GO:0051087	16	0,0185994254977256	9/7567=0.12%	7/18932=0.04%	0,413338316096206
91	GO:0051539	16	0,0185994254977256	9/7567=0.12%	7/18932=0.04%	0,413338316096206
193	GO:0009735	25	0,0307730953852332	12/7564=0.16%	13/18926=0.07%	0,477062701516154
858	GO:0051028	25	0,267519366318802	9/7567=0.12%	16/18923=0.08%	0,909739145185459
862	GO:0009555	22	0,275975756406353	8/7568=0.11%	14/18925=0.07%	0,909739145185459
488	GO:0008380	22	0,148146012378463	9/7567=0.12%	13/18926=0.07%	0,788797937449297
59	GO:0055072	6	0,00869847096645438	5/7571=0.07%	1/18938=0.01%	0,380407644038135
237	GO:0008361	6	0,0596895488363971	4/7572=0.05%	2/18937=0.01%	0,656584989797266
7	GO:0048156	6	0,000543344941933521	6/7570=0.08%	0/18939=0%	0,219886856679532
65	GO:0036297	6	0,00869847096645438	5/7571=0.07%	1/18938=0.01%	0,380407644038135
67	GO:0008344	6	0,00869847096645438	5/7571=0.07%	1/18938=0.01%	0,380407644038135
269	GO:0010977	4	0,0732952495295076	3/7573=0.04%	1/18938=0.01%	0,656584989797266
278	GO:0010286	4	0,0732952495295076	3/7573=0.04%	1/18938=0.01%	0,656584989797266
285	GO:0000911	4	0,0732952495295076	3/7573=0.04%	1/18938=0.01%	0,656584989797266
286	GO:0001671	4	0,0732952495295076	3/7573=0.04%	1/18938=0.01%	0,656584989797266
318	GO:0003400	4	0,0732952495295076	3/7573=0.04%	1/18938=0.01%	0,656584989797266
47	GO:0035197	4	0,00666112547477153	4/7572=0.05%	0/18939=0%	0,380407644038135
48	GO:0008088	4	0,00666112547477153	4/7572=0.05%	0/18939=0%	0,380407644038135
212	GO:0051290	29	0,0455079150535965	13/7563=0.17%	16/18923=0.08%	0,632203443656152
353	GO:0031625	50	0,0955817511578369	19/7557=0.25%	31/18908=0.16%	0,788797937449297
336	GO:0000228	28	0,0750216186215867	12/7564=0.16%	16/18923=0.08%	0,668049651535082
352	GO:0000183	26	0,0940523897835766	11/7565=0.15%	15/18924=0.08%	0,788797937449297
396	GO:0032200	24	0,117998363551362	10/7566=0.13%	14/18925=0.07%	0,788797937449297
397	GO:0006335	24	0,117998363551362	10/7566=0.13%	14/18925=0.07%	0,788797937449297
521	GO:0045814	29	0,179808481150734	11/7565=0.15%	18/18921=0.1%	0,788797937449297
347	GO:0005832	9	0,0822301054932978	5/7571=0.07%	4/18935=0.02%	0,709027307308205
