# Supplementary material for: Network meta-analysis of transcriptome expression changes in different manifestations of dengue virus infection
Source: BMC Genomics. 2022 Feb 27;23:165. doi: 10.1186/s12864-022-08390-2 (PMC8882220; doi:10.1186/s12864-022-08390-2)
Supplement: Supplementary file 7 — Additional file 7: Supplementary Table T2. Results from GO term enrichment analysis. [file 12864_2022_8390_MOESM7_ESM.zip › GOAnalysis_DHF_vs_DF.csv]

	GO	L.GO	P.GO	GOdiff	GOndiff	PFDR.GO
1111	GO:0051301	52	0,998188202767615	2/4061=0.05%	50/22402=0.22%	1
967	GO:0007049	48	0,949308439055547	4/4059=0.1%	44/22408=0.2%	1
1124	GO:0003677	289	0,999746212124969	25/4038=0.62%	264/22188=1.19%	1
704	GO:0000347	8	0,735744395739159	1/4062=0.02%	7/22445=0.03%	1
1132	GO:0005654	366	0,999985850574944	30/4033=0.74%	336/22116=1.52%	1
1139	GO:0005634	922	0,999999999955393	77/3986=1.93%	845/21607=3.91%	1
741	GO:0006268	9	0,776249564943994	1/4062=0.02%	8/22444=0.04%	1
918	GO:0006270	15	0,917559677294803	1/4062=0.02%	14/22438=0.06%	1
1128	GO:0005524	347	0,999928423054373	30/4033=0.74%	317/22135=1.43%	1
647	GO:0042555	7	0,68790877443768	1/4062=0.02%	6/22446=0.03%	1
2951	GO:0006418	5	1	0/4063=0%	5/22447=0.02%	1
1089	GO:0006260	31	0,994255052935757	1/4062=0.02%	30/22422=0.13%	1
1622	GO:0006261	8	1	0/4063=0%	8/22444=0.04%	1
1298	GO:0003690	33	1	0/4063=0%	33/22419=0.15%	1
1140	GO:0005737	639	0,999999999963005	45/4018=1.12%	594/21858=2.72%	1
1961	GO:0050871	6	1	0/4063=0%	6/22446=0.03%	1
1109	GO:0005730	132	0,997581796387461	10/4053=0.25%	122/22330=0.55%	1
1134	GO:0005739	208	0,999998483811897	11/4052=0.27%	197/22255=0.89%	1
1061	GO:0005759	38	0,985878233144283	2/4061=0.05%	36/22416=0.16%	1
1100	GO:0006281	59	0,996322635870586	3/4060=0.07%	56/22396=0.25%	1
1051	GO:0019904	47	0,981992739145313	3/4060=0.07%	44/22408=0.2%	1
1141	GO:0005829	656	0,999999999993194	45/4018=1.12%	611/21841=2.8%	1
1065	GO:0003697	26	0,986790558177617	1/4062=0.02%	25/22427=0.11%	1
1746	GO:0019985	6	1	0/4063=0%	6/22446=0.03%	1
2599	GO:0000307	6	1	0/4063=0%	6/22446=0.03%	1
994	GO:0006352	19	0,957635944218137	1/4062=0.02%	18/22434=0.08%	1
1073	GO:0006302	27	0,988816680799246	1/4062=0.02%	26/22426=0.12%	1
1087	GO:0006303	30	0,993214034296831	1/4062=0.02%	29/22423=0.13%	1
1138	GO:0016020	304	0,999999999360449	14/4049=0.35%	290/22162=1.31%	1
979	GO:0006336	18	0,949963431129	1/4062=0.02%	17/22435=0.08%	1
1137	GO:0070062	268	0,999999947517637	14/4049=0.35%	254/22198=1.14%	1
1074	GO:0045087	71	0,989105988817693	5/4058=0.12%	66/22386=0.29%	1
1131	GO:0003723	168	0,999985526943666	9/4054=0.22%	159/22293=0.71%	1
2867	GO:0030449	10	1	0/4063=0%	10/22442=0.04%	1
1011	GO:0042803	137	0,968225554348532	14/4049=0.35%	123/22329=0.55%	1
960	GO:0008094	17	0,940901760555215	1/4062=0.02%	16/22436=0.07%	1
2868	GO:0072562	20	1	0/4063=0%	20/22432=0.09%	1
2799	GO:0006958	13	1	0/4063=0%	13/22439=0.06%	1
998	GO:0000724	31	0,961983475129023	2/4061=0.05%	29/22423=0.13%	1
1136	GO:0005886	633	0,99999929332476	57/4006=1.42%	576/21876=2.63%	1
921	GO:0051607	35	0,920674586206249	3/4060=0.07%	32/22420=0.14%	1
836	GO:0005743	38	0,854670350716213	4/4059=0.1%	34/22418=0.15%	1
1092	GO:0000786	67	0,994699913892125	4/4059=0.1%	63/22389=0.28%	1
1133	GO:0009507	168	0,999996219528677	8/4055=0.2%	160/22292=0.72%	1
1094	GO:0016032	46	0,995589977873472	2/4061=0.05%	44/22408=0.2%	1
2636	GO:0006956	8	1	0/4063=0%	8/22444=0.04%	1
800	GO:0000398	20	0,834206822305671	2/4061=0.05%	18/22434=0.08%	1
894	GO:0000790	51	0,908437751363238	5/4058=0.12%	46/22406=0.21%	1
999	GO:0016887	51	0,963823451229738	4/4059=0.1%	47/22405=0.21%	1
1462	GO:0006310	24	1	0/4063=0%	24/22428=0.11%	1
1540	GO:0000785	24	1	0/4063=0%	24/22428=0.11%	1
1019	GO:0000784	33	0,9712590038119	2/4061=0.05%	31/22421=0.14%	1
1020	GO:0005819	33	0,9712590038119	2/4061=0.05%	31/22421=0.14%	1
1115	GO:0006334	56	0,999005055663637	2/4061=0.05%	54/22398=0.24%	1
1655	GO:0006606	19	1	0/4063=0%	19/22433=0.08%	1
429	GO:0071013	5	0,564701303787332	1/4062=0.02%	4/22448=0.02%	1
2155	GO:0070182	5	1	0/4063=0%	5/22447=0.02%	1
76	GO:0002098	7	0,292462523603646	2/4061=0.05%	5/22447=0.02%	1
1070	GO:0005789	116	0,98862206133514	10/4053=0.25%	106/22346=0.47%	1
1036	GO:0032991	109	0,978604809389353	10/4053=0.25%	99/22353=0.44%	1
954	GO:0008022	17	0,940901760555215	1/4062=0.02%	16/22436=0.07%	1
1461	GO:0000781	17	1	0/4063=0%	17/22435=0.08%	1
956	GO:0005643	17	0,940901760555215	1/4062=0.02%	16/22436=0.07%	1
958	GO:0033138	17	0,940901760555215	1/4062=0.02%	16/22436=0.07%	1
1129	GO:0046982	125	0,999947327021826	6/4057=0.15%	119/22333=0.53%	1
1093	GO:0003729	45	0,994891653300153	2/4061=0.05%	43/22409=0.19%	1
1116	GO:0005783	169	0,999064688446006	13/4050=0.32%	156/22296=0.7%	1
827	GO:0001934	29	0,843059142796548	3/4060=0.07%	26/22426=0.12%	1
1130	GO:0042802	182	0,999968503775516	11/4052=0.27%	171/22281=0.77%	1
1090	GO:0015031	56	0,994487668584674	3/4060=0.07%	53/22399=0.24%	1
1341	GO:0031398	10	1	0/4063=0%	10/22442=0.04%	1
1606	GO:0007052	10	1	0/4063=0%	10/22442=0.04%	1
258	GO:0005719	10	0,467569184702036	2/4061=0.05%	8/22444=0.04%	1
761	GO:0042393	18	0,786853360800859	2/4061=0.05%	16/22436=0.07%	1
1038	GO:0016021	527	0,978825549979279	65/3998=1.63%	462/21990=2.1%	1
570	GO:0017148	21	0,644975234002858	3/4060=0.07%	18/22434=0.08%	1
665	GO:0038023	24	0,734586192015116	3/4060=0.07%	21/22431=0.09%	1
1350	GO:0051082	24	1	0/4063=0%	24/22428=0.11%	1
1584	GO:0061630	24	1	0/4063=0%	24/22428=0.11%	1
1875	GO:0000079	8	1	0/4063=0%	8/22444=0.04%	1
1429	GO:0007059	13	1	0/4063=0%	13/22439=0.06%	1
492	GO:0006417	13	0,614318734596808	2/4061=0.05%	11/22441=0.05%	1
869	GO:0080111	13	0,885001294255205	1/4062=0.02%	12/22440=0.05%	1
961	GO:0070374	28	0,942500564080657	2/4061=0.05%	26/22426=0.12%	1
931	GO:0030176	16	0,930199489791075	1/4062=0.02%	15/22437=0.07%	1
935	GO:0051087	16	0,930199489791075	1/4062=0.02%	15/22437=0.07%	1
945	GO:0051539	16	0,930199489791075	1/4062=0.02%	15/22437=0.07%	1
899	GO:0009735	25	0,913734551129728	2/4061=0.05%	23/22429=0.1%	1
1059	GO:0051028	25	0,984397462260894	1/4062=0.02%	24/22428=0.11%	1
1025	GO:0009555	22	0,974289545839373	1/4062=0.02%	21/22431=0.09%	1
1030	GO:0008380	22	0,974289545839373	1/4062=0.02%	21/22431=0.09%	1
1420	GO:0055072	6	1	0/4063=0%	6/22446=0.03%	1
516	GO:0008361	6	0,631416452889999	1/4062=0.02%	5/22447=0.02%	1
519	GO:0048156	6	0,631416452889999	1/4062=0.02%	5/22447=0.02%	1
540	GO:0036297	6	0,631416452889999	1/4062=0.02%	5/22447=0.02%	1
2236	GO:0008344	6	1	0/4063=0%	6/22446=0.03%	1
1257	GO:0010977	4	1	0/4063=0%	4/22448=0.02%	1
1839	GO:0010286	4	1	0/4063=0%	4/22448=0.02%	1
2030	GO:0000911	4	1	0/4063=0%	4/22448=0.02%	1
2058	GO:0001671	4	1	0/4063=0%	4/22448=0.02%	1
2512	GO:0003400	4	1	0/4063=0%	4/22448=0.02%	1
371	GO:0035197	4	0,485913946218217	1/4062=0.02%	3/22449=0.01%	1
2907	GO:0008088	4	1	0/4063=0%	4/22448=0.02%	1
971	GO:0051290	29	0,949866595286888	2/4061=0.05%	27/22425=0.12%	1
877	GO:0031625	50	0,899191194400525	5/4058=0.12%	45/22407=0.2%	1
965	GO:0000228	28	0,942500564080657	2/4061=0.05%	26/22426=0.12%	1
926	GO:0000183	26	0,924570064342819	2/4061=0.05%	24/22428=0.11%	1
878	GO:0032200	24	0,901449053104211	2/4061=0.05%	22/22430=0.1%	1
879	GO:0006335	24	0,901449053104211	2/4061=0.05%	22/22430=0.1%	1
972	GO:0045814	29	0,949866595286888	2/4061=0.05%	27/22425=0.12%	1
2803	GO:0005832	9	1	0/4063=0%	9/22443=0.04%	1
