# Supplementary material for: Network meta-analysis of transcriptome expression changes in different manifestations of dengue virus infection
Source: BMC Genomics. 2022 Feb 27;23:165. doi: 10.1186/s12864-022-08390-2 (PMC8882220; doi:10.1186/s12864-022-08390-2)
Supplement: Supplementary file 7 — Additional file 7: Supplementary Table T2. Results from GO term enrichment analysis. [file 12864_2022_8390_MOESM7_ESM.zip › GOAnalysis_DHF_vs_Normal.csv]

	GO	L.GO	P.GO	GOdiff	GOndiff	PFDR.GO
5	GO:0051301	52	0,000168218845150892	22/5217=0.42%	30/21246=0.14%	0,100662156938294
2	GO:0007049	48	2,6050570458635e-06	24/5215=0.46%	24/21252=0.11%	0,0038971653406118
48	GO:0003677	289	0,0181978362982709	72/5167=1.39%	217/21059=1.03%	1
1	GO:0000347	8	2,31307965056595e-06	8/5231=0.15%	0/21276=0%	0,0038971653406118
95	GO:0005654	366	0,0557165444334327	85/5154=1.65%	281/20995=1.34%	1
173	GO:0005634	922	0,0993490838853587	198/5041=3.93%	724/20552=3.52%	1
4	GO:0006268	9	1,71659359211166e-05	8/5231=0.15%	1/21275=0%	0,0128401200689952
7	GO:0006270	15	0,000712069370619283	9/5230=0.17%	6/21270=0.03%	0,298428246047477
39	GO:0005524	347	0,012286382009232	86/5153=1.67%	261/21015=1.24%	0,942586024913388
3	GO:0042555	7	1,17192498809644e-05	7/5232=0.13%	0/21276=0%	0,0116879985479485
6	GO:0006418	5	0,000300689618678044	5/5234=0.1%	0/21276=0%	0,149943889847451
131	GO:0006260	31	0,069542369556304	10/5229=0.19%	21/21255=0.1%	1
9	GO:0006261	8	0,00114831642701787	6/5233=0.11%	2/21274=0.01%	0,343576274963747
174	GO:0003690	33	0,100031083874443	10/5229=0.19%	23/21253=0.11%	1
568	GO:0005737	639	0,296622508309105	132/5107=2.58%	507/20769=2.44%	1
40	GO:0050871	6	0,0162183260371556	4/5235=0.08%	2/21274=0.01%	1
466	GO:0005730	132	0,223995271624108	30/5209=0.58%	102/21174=0.48%	1
47	GO:0005739	208	0,0173094248370172	54/5185=1.04%	154/21122=0.73%	1
50	GO:0005759	38	0,0261630488595659	13/5226=0.25%	25/21251=0.12%	1
124	GO:0006281	59	0,0611016994352757	17/5222=0.33%	42/21234=0.2%	1
758	GO:0019904	47	0,454158739166591	10/5229=0.19%	37/21239=0.17%	1
1117	GO:0005829	656	0,540398012754188	129/5110=2.52%	527/20749=2.54%	1
472	GO:0003697	26	0,242377808388908	7/5232=0.13%	19/21257=0.09%	1
155	GO:0019985	6	0,0959133276347477	3/5236=0.06%	3/21273=0.01%	1
170	GO:0000307	6	0,0959133276347477	3/5236=0.06%	3/21273=0.01%	1
1949	GO:0006352	19	0,913419607508888	2/5237=0.04%	17/21259=0.08%	1
35	GO:0006302	27	0,00997486488453901	11/5228=0.21%	16/21260=0.08%	0,852708449558306
1159	GO:0006303	30	0,559491087052009	6/5233=0.11%	24/21252=0.11%	1
1874	GO:0016020	304	0,86423365439476	53/5186=1.02%	251/21025=1.19%	1
1074	GO:0006336	18	0,488578548927839	4/5235=0.08%	14/21262=0.07%	1
1970	GO:0070062	268	0,930145541709	44/5195=0.85%	224/21052=1.06%	1
94	GO:0045087	71	0,055622504408389	20/5219=0.38%	51/21225=0.24%	1
277	GO:0003723	168	0,111726429610834	40/5199=0.77%	128/21148=0.61%	1
578	GO:0030449	10	0,314910084768701	3/5236=0.06%	7/21269=0.03%	1
146	GO:0042803	137	0,085869974755714	34/5205=0.65%	103/21173=0.49%	1
750	GO:0008094	17	0,441016118321187	4/5235=0.08%	13/21263=0.06%	1
436	GO:0072562	20	0,187888775501469	6/5233=0.11%	14/21262=0.07%	1
73	GO:0006958	13	0,0283671262900673	6/5233=0.11%	7/21269=0.03%	1
557	GO:0000724	31	0,258457505931123	8/5231=0.15%	23/21253=0.11%	1
1817	GO:0005886	633	0,833125382455555	116/5123=2.26%	517/20759=2.49%	1
679	GO:0051607	35	0,386595273429924	8/5231=0.15%	27/21249=0.13%	1
1068	GO:0005743	38	0,484692945130074	8/5231=0.15%	30/21246=0.14%	1
2029	GO:0000786	67	0,986451858380572	7/5232=0.13%	60/21216=0.28%	1
684	GO:0009507	168	0,392908710597403	35/5204=0.67%	133/21143=0.63%	1
120	GO:0016032	46	0,0562846720296941	14/5225=0.27%	32/21244=0.15%	1
92	GO:0006956	8	0,0540663765936277	4/5235=0.08%	4/21272=0.02%	1
137	GO:0000398	20	0,0820822922778004	7/5232=0.13%	13/21263=0.06%	1
1763	GO:0000790	51	0,81629004095368	8/5231=0.15%	43/21233=0.2%	1
438	GO:0016887	51	0,193988669334935	13/5226=0.25%	38/21238=0.18%	1
584	GO:0006310	24	0,332866538941964	6/5233=0.11%	18/21258=0.08%	1
144	GO:0000785	24	0,0840523582814935	8/5231=0.15%	16/21260=0.08%	1
583	GO:0000784	33	0,321344321250143	8/5231=0.15%	25/21251=0.12%	1
22	GO:0005819	33	0,00733734174475446	13/5226=0.25%	20/21256=0.09%	0,744167341336259
1982	GO:0006334	56	0,944517912681987	7/5232=0.13%	49/21227=0.23%	1
1114	GO:0006606	19	0,534377200830669	4/5235=0.08%	15/21261=0.07%	1
15	GO:0071013	5	0,006410978374164	4/5235=0.08%	1/21275=0%	0,744167341336259
1487	GO:0070182	5	0,667377660594146	1/5238=0.02%	4/21272=0.02%	1
318	GO:0002098	7	0,143878691350461	3/5236=0.06%	4/21272=0.02%	1
650	GO:0005789	116	0,348572511324203	25/5214=0.48%	91/21185=0.43%	1
1108	GO:0032991	109	0,493867366452245	22/5217=0.42%	87/21189=0.41%	1
175	GO:0008022	17	0,100772573760822	6/5233=0.11%	11/21265=0.05%	1
1879	GO:0000781	17	0,877163910110548	2/5237=0.04%	15/21261=0.07%	1
748	GO:0005643	17	0,441016118321187	4/5235=0.08%	13/21263=0.06%	1
749	GO:0033138	17	0,441016118321187	4/5235=0.08%	13/21263=0.06%	1
2039	GO:0046982	125	0,99222659502035	15/5224=0.29%	110/21166=0.52%	1
1760	GO:0003729	45	0,812998891191514	7/5232=0.13%	38/21238=0.18%	1
1067	GO:0005783	169	0,483943474625313	34/5205=0.65%	135/21141=0.64%	1
84	GO:0001934	29	0,0456951775896662	10/5229=0.19%	19/21257=0.09%	1
755	GO:0042802	182	0,45259063843858	37/5202=0.71%	145/21131=0.69%	1
463	GO:0015031	56	0,203349423862644	14/5225=0.27%	42/21234=0.2%	1
281	GO:0031398	10	0,116620584985172	4/5235=0.08%	6/21270=0.03%	1
76	GO:0007052	10	0,0311985498880205	5/5234=0.1%	5/21271=0.02%	1
8	GO:0005719	10	0,000797936486757961	7/5232=0.13%	3/21273=0.01%	0,298428246047477
559	GO:0042393	18	0,274547611197999	5/5234=0.1%	13/21263=0.06%	1
337	GO:0016021	527	0,177018563475258	113/5126=2.2%	414/20862=1.98%	1
82	GO:0017148	21	0,040286834515244	8/5231=0.15%	13/21263=0.06%	1
143	GO:0038023	24	0,0840523582814935	8/5231=0.15%	16/21260=0.08%	1
2046	GO:0051082	24	0,994936550315344	1/5238=0.02%	23/21253=0.11%	1
429	GO:0061630	24	0,180497328727334	7/5232=0.13%	17/21259=0.08%	1
446	GO:0000079	8	0,197766080204548	3/5236=0.06%	5/21271=0.02%	1
474	GO:0007059	13	0,245261353584417	4/5235=0.08%	9/21267=0.04%	1
1080	GO:0006417	13	0,489452655448672	3/5236=0.06%	10/21266=0.05%	1
477	GO:0080111	13	0,245261353584417	4/5235=0.08%	9/21267=0.04%	1
1549	GO:0070374	28	0,673911861741969	5/5234=0.1%	23/21253=0.11%	1
132	GO:0030176	16	0,0777015764953255	6/5233=0.11%	10/21266=0.05%	1
1824	GO:0051087	16	0,854170144065647	2/5237=0.04%	14/21262=0.07%	1
135	GO:0051539	16	0,0777015764953255	6/5233=0.11%	10/21266=0.05%	1
658	GO:0009735	25	0,371478238296566	6/5233=0.11%	19/21257=0.09%	1
464	GO:0051028	25	0,210596157652367	7/5232=0.13%	18/21258=0.08%	1
1409	GO:0009555	22	0,657781798736203	4/5235=0.08%	18/21258=0.08%	1
753	GO:0008380	22	0,445665092384433	5/5234=0.1%	17/21259=0.08%	1
149	GO:0055072	6	0,0959133276347477	3/5236=0.06%	3/21273=0.01%	1
151	GO:0008361	6	0,0959133276347477	3/5236=0.06%	3/21273=0.01%	1
153	GO:0048156	6	0,0959133276347477	3/5236=0.06%	3/21273=0.01%	1
160	GO:0036297	6	0,0959133276347477	3/5236=0.06%	3/21273=0.01%	1
166	GO:0008344	6	0,0959133276347477	3/5236=0.06%	3/21273=0.01%	1
344	GO:0010977	4	0,177092053245284	2/5237=0.04%	2/21274=0.01%	1
361	GO:0010286	4	0,177092053245284	2/5237=0.04%	2/21274=0.01%	1
368	GO:0000911	4	0,177092053245284	2/5237=0.04%	2/21274=0.01%	1
1260	GO:0001671	4	0,585457369312277	1/5238=0.02%	3/21273=0.01%	1
65	GO:0003400	4	0,0262729177588823	3/5236=0.06%	1/21275=0%	1
70	GO:0035197	4	0,0262729177588823	3/5236=0.06%	1/21275=0%	1
1356	GO:0008088	4	0,585457369312277	1/5238=0.02%	3/21273=0.01%	1
1985	GO:0051290	29	0,944774119769627	3/5236=0.06%	26/21250=0.12%	1
1758	GO:0031625	50	0,798309170699545	8/5231=0.15%	42/21234=0.2%	1
1550	GO:0000228	28	0,673911861741969	5/5234=0.1%	23/21253=0.11%	1
1685	GO:0000183	26	0,784644138245528	4/5235=0.08%	22/21254=0.1%	1
1885	GO:0032200	24	0,880080238171577	3/5236=0.06%	21/21255=0.1%	1
1886	GO:0006335	24	0,880080238171577	3/5236=0.06%	21/21255=0.1%	1
1560	GO:0045814	29	0,705227075891395	5/5234=0.1%	24/21252=0.11%	1
2884	GO:0005832	9	1	0/5239=0%	9/21267=0.04%	1
