# Supplementary material for: Network meta-analysis of transcriptome expression changes in different manifestations of dengue virus infection
Source: BMC Genomics. 2022 Feb 27;23:165. doi: 10.1186/s12864-022-08390-2 (PMC8882220; doi:10.1186/s12864-022-08390-2)
Supplement: Supplementary file 7 — Additional file 7: Supplementary Table T2. Results from GO term enrichment analysis. [file 12864_2022_8390_MOESM7_ESM.zip › GOAnalysis_DSS_vs_Convalescent.csv]

	L.GO	P.GO	GOdiff	GOndiff	PFDR.GO
63	52	0,00274938329612625	26/8109=0.32%	26/18354=0.14%	0,129351479535843
22	48	0,000205999328949801	27/8108=0.33%	21/18359=0.11%	0,0280159087371729
31	289	0,000377562270274269	116/8019=1.45%	173/18207=0.95%	0,0364408487955036
17	8	7,83232683725404e-05	8/8127=0.1%	0/18380=0%	0,0137848952335671
8	366	2,29578762933706e-06	154/7981=1.93%	212/18168=1.17%	0,00085862457337206
2	922	1,61218011466106e-08	361/7774=4.64%	561/17819=3.15%	2,18630426364038e-05
33	9	0,00051279919478802	8/8127=0.1%	1/18379=0.01%	0,0451263291413458
20	15	0,00011637885923064	12/8123=0.15%	3/18377=0.02%	0,0174102773409037
1	347	9,2758576958463e-10	160/7975=2.01%	187/18193=1.03%	2,77533662259721e-06
24	7	0,000255437155268149	7/8128=0.09%	0/18380=0%	0,0299361937283721
62	5	0,00271618578896311	5/8130=0.06%	0/18380=0%	0,129351479535843
6	31	1,09367921165083e-07	24/8111=0.3%	7/18373=0.04%	5,45381366876547e-05
44	8	0,00149523436353698	7/8128=0.09%	1/18379=0.01%	0,0994164714600588
9	33	4,49254782080131e-06	23/8112=0.28%	10/18370=0.05%	0,00149352256442639
10	639	5,88652082602501e-06	248/7887=3.14%	391/17989=2.17%	0,00176124703114668
344	6	0,0759826783268655	4/8131=0.05%	2/18378=0.01%	0,575878270748225
13	132	1,3433788183093e-05	64/8071=0.79%	68/18312=0.37%	0,00309183801875494
7	208	9,22839157670548e-07	97/8038=1.21%	111/18269=0.61%	0,000394447822821468
14	38	3,59434244718982e-05	24/8111=0.3%	14/18366=0.08%	0,0076816232871371
3	59	2,19214999696562e-08	39/8096=0.48%	20/18360=0.11%	2,18630426364038e-05
64	47	0,00276687656761161	24/8111=0.3%	23/18357=0.13%	0,129351479535843
4	656	3,7214332261702e-08	266/7869=3.38%	390/17990=2.17%	2,78363205317531e-05
12	26	1,04883206531345e-05	19/8116=0.23%	7/18373=0.04%	0,00261508794951487
110	6	0,012132159912148	5/8130=0.06%	1/18379=0.01%	0,310251473992708
38	6	0,000832990964325513	6/8129=0.07%	0/18380=0%	0,0655870780332088
36	19	0,00078116548909075	13/8122=0.16%	6/18374=0.03%	0,0649235317599868
35	27	0,000531206022866901	17/8118=0.21%	10/18370=0.05%	0,0454105262976505
16	30	5,22631400745029e-05	20/8115=0.25%	10/18370=0.05%	0,00977320719393204
5	304	8,04672039244419e-08	137/7998=1.71%	167/18213=0.92%	4,8151574828386e-05
48	18	0,00177158662805689	12/8123=0.15%	6/18374=0.03%	0,110428899815546
11	268	8,24703758362324e-06	116/8019=1.45%	152/18228=0.83%	0,00224319422274552
86	71	0,00738418848132058	32/8103=0.39%	39/18341=0.21%	0,256901069024549
15	168	4,8379849946695e-05	76/8059=0.94%	92/18288=0.5%	0,00965016740270076
564	10	0,162148076150019	5/8130=0.06%	5/18375=0.03%	0,754656862084942
70	137	0,004297297521426	57/8078=0.71%	80/18300=0.44%	0,172171511611072
69	17	0,00392513897658697	11/8124=0.14%	6/18374=0.03%	0,170203127796351
506	20	0,127093442635841	9/8126=0.11%	11/18369=0.06%	0,741158929622645
641	13	0,179685747740423	6/8129=0.07%	7/18373=0.04%	0,754656862084942
18	31	0,00010477880525705	20/8115=0.25%	11/18369=0.06%	0,0174102773409037
125	633	0,0143632371199382	220/7915=2.78%	413/17967=2.3%	0,343798443702841
66	35	0,00307869301034598	19/8116=0.23%	16/18364=0.09%	0,139567416469018
68	38	0,00389274706279627	20/8115=0.25%	18/18362=0.1%	0,170203127796351
40	67	0,00110531356376122	33/8102=0.41%	34/18346=0.19%	0,0810029901008303
85	168	0,00688883195274661	67/8068=0.83%	101/18279=0.55%	0,242486884736681
284	46	0,0452845177699105	20/8115=0.25%	26/18354=0.14%	0,477081961857649
668	8	0,206608951721055	4/8131=0.05%	4/18376=0.02%	0,754656862084942
84	20	0,00626564016812842	12/8123=0.15%	8/18372=0.04%	0,223176135512384
275	51	0,0404114916709903	22/8113=0.27%	29/18351=0.16%	0,439677029380375
102	51	0,0101765904554691	24/8111=0.3%	27/18353=0.15%	0,298513320027094
28	24	0,000300162370271111	16/8119=0.2%	8/18372=0.04%	0,0299361937283721
368	24	0,0853778291118842	11/8124=0.14%	13/18367=0.07%	0,575878270748225
42	33	0,00121647018547021	19/8116=0.23%	14/18366=0.08%	0,0866590189268302
290	33	0,0524818796471312	15/8120=0.18%	18/18362=0.1%	0,528976836663491
26	56	0,000299950666556882	30/8105=0.37%	26/18354=0.14%	0,0299361937283721
272	19	0,0377925319319272	10/8125=0.12%	9/18371=0.05%	0,41419507523929
57	5	0,00271618578896311	5/8130=0.06%	0/18380=0%	0,129351479535843
58	5	0,00271618578896311	5/8130=0.06%	0/18380=0%	0,129351479535843
241	7	0,0317167751458509	5/8130=0.06%	2/18378=0.01%	0,378710881904404
128	116	0,015359347595663	47/8088=0.58%	69/18311=0.38%	0,359024750048623
325	109	0,0727297985150147	41/8094=0.51%	68/18312=0.37%	0,575878270748225
285	17	0,0461545609890493	9/8126=0.11%	8/18372=0.04%	0,481165318742981
286	17	0,0461545609890493	9/8126=0.11%	8/18372=0.04%	0,481165318742981
287	17	0,0461545609890493	9/8126=0.11%	8/18372=0.04%	0,481165318742981
127	17	0,0149618533756166	10/8125=0.12%	7/18373=0.04%	0,352487128345235
274	125	0,0395621039887195	48/8087=0.59%	77/18303=0.42%	0,43200662457755
1246	45	0,403662062811076	15/8120=0.18%	30/18350=0.16%	0,969307296894654
67	169	0,00319401206432666	69/8066=0.86%	100/18280=0.55%	0,14263409099202
1245	29	0,394828129009258	10/8125=0.12%	19/18361=0.1%	0,948856033731486
364	182	0,0825282924495623	65/8070=0.81%	117/18263=0.64%	0,575878270748225
134	56	0,0190751596598281	25/8110=0.31%	31/18349=0.17%	0,378710881904404
104	10	0,0120860826665024	7/8128=0.09%	3/18377=0.02%	0,310251473992708
291	10	0,0525087301099789	6/8129=0.07%	4/18376=0.02%	0,528976836663491
296	10	0,0525087301099789	6/8129=0.07%	4/18376=0.02%	0,528976836663491
147	18	0,0245275542612221	10/8125=0.12%	8/18372=0.04%	0,378710881904404
141	527	0,0244318884577674	183/7952=2.3%	344/18036=1.91%	0,378710881904404
103	21	0,0105743423849136	12/8123=0.15%	9/18371=0.05%	0,307169246753995
1015	24	0,300274640993227	9/8126=0.11%	15/18365=0.08%	0,878890505382597
27	24	0,000300162370271111	16/8119=0.2%	8/18372=0.04%	0,0299361937283721
271	24	0,0371123906661993	12/8123=0.15%	12/18368=0.07%	0,409742704329403
45	8	0,00149523436353698	7/8128=0.09%	1/18379=0.01%	0,0994164714600588
1545	13	0,600433129792319	4/8131=0.05%	9/18371=0.05%	1
322	13	0,0696153548728607	7/8128=0.09%	6/18374=0.03%	0,575878270748225
138	13	0,020918161903422	8/8127=0.1%	5/18375=0.03%	0,378710881904404
1412	28	0,504070912559306	9/8126=0.11%	19/18361=0.1%	1
644	16	0,191670602691069	7/8128=0.09%	9/18371=0.05%	0,754656862084942
226	16	0,0296407746054655	9/8126=0.11%	7/18373=0.04%	0,378710881904404
366	16	0,083485837405828	8/8127=0.1%	8/18372=0.04%	0,575878270748225
139	25	0,021077355229239	13/8122=0.16%	12/18368=0.07%	0,378710881904404
497	25	0,111670867683617	11/8124=0.14%	14/18366=0.08%	0,672272104847851
476	22	0,104024656631041	10/8125=0.12%	12/18368=0.07%	0,647432625332617
282	22	0,0452224179021868	11/8124=0.14%	11/18369=0.06%	0,477081961857649
108	6	0,012132159912148	5/8130=0.06%	1/18379=0.01%	0,310251473992708
932	6	0,268382223732044	3/8132=0.04%	3/18377=0.02%	0,826131289512629
109	6	0,012132159912148	5/8130=0.06%	1/18379=0.01%	0,310251473992708
112	6	0,012132159912148	5/8130=0.06%	1/18379=0.01%	0,310251473992708
115	6	0,012132159912148	5/8130=0.06%	1/18379=0.01%	0,310251473992708
1047	4	0,360323799192012	2/8133=0.02%	2/18378=0.01%	0,888736351223108
412	4	0,0889223800420053	3/8132=0.04%	1/18379=0.01%	0,575878270748225
420	4	0,0889223800420053	3/8132=0.04%	1/18379=0.01%	0,575878270748225
424	4	0,0889223800420053	3/8132=0.04%	1/18379=0.01%	0,575878270748225
96	4	0,00885608184125011	4/8131=0.05%	0/18380=0%	0,264973968690203
458	4	0,0889223800420053	3/8132=0.04%	1/18379=0.01%	0,575878270748225
100	4	0,00885608184125011	4/8131=0.05%	0/18380=0%	0,264973968690203
19	29	0,000115100544855005	19/8116=0.23%	10/18370=0.05%	0,0174102773409037
21	50	0,000175112830058463	28/8107=0.35%	22/18358=0.12%	0,0249494089302343
23	28	0,00024943724372588	18/8117=0.22%	10/18370=0.05%	0,0299361937283721
25	26	0,000275395715860536	17/8118=0.21%	9/18371=0.05%	0,0299361937283721
29	24	0,000300162370271111	16/8119=0.2%	8/18372=0.04%	0,0299361937283721
30	24	0,000300162370271111	16/8119=0.2%	8/18372=0.04%	0,0299361937283721
32	29	0,00046926093278729	18/8117=0.22%	11/18369=0.06%	0,0438758972156116
34	9	0,00051279919478802	8/8127=0.1%	1/18379=0.01%	0,0451263291413458
