# Supplementary material for: Network meta-analysis of transcriptome expression changes in different manifestations of dengue virus infection
Source: BMC Genomics. 2022 Feb 27;23:165. doi: 10.1186/s12864-022-08390-2 (PMC8882220; doi:10.1186/s12864-022-08390-2)
Supplement: Supplementary file 7 — Additional file 7: Supplementary Table T2. Results from GO term enrichment analysis. [file 12864_2022_8390_MOESM7_ESM.zip › GOAnalysis_DSS_vs_DF.csv]

	GO	L.GO	P.GO	GOdiff	GOndiff	PFDR.GO
644	GO:0051301	52	0,349774139363529	12/5327=0.23%	40/21136=0.19%	1
1424	GO:0007049	48	0,651273692190528	9/5330=0.17%	39/21137=0.18%	1
1380	GO:0003677	289	0,593282466168574	57/5282=1.08%	232/20944=1.11%	1
1097	GO:0000347	8	0,500685607848795	2/5337=0.04%	6/21170=0.03%	1
1111	GO:0005654	366	0,505232219658115	74/5265=1.41%	292/20884=1.4%	1
339	GO:0005634	922	0,160931970640636	198/5141=3.85%	724/20452=3.54%	1
1941	GO:0006268	9	0,867863752291383	1/5338=0.02%	8/21168=0.04%	1
1895	GO:0006270	15	0,836063326101897	2/5337=0.04%	13/21163=0.06%	1
11	GO:0005524	347	0,00343275189914006	91/5248=1.73%	256/20920=1.22%	0,581329332109505
1835	GO:0042555	7	0,792804966936259	1/5338=0.02%	6/21170=0.03%	1
139	GO:0006418	5	0,0589505625626877	3/5336=0.06%	2/21174=0.01%	1
92	GO:0006260	31	0,0341439641351404	11/5328=0.21%	20/21156=0.09%	1
1874	GO:0006261	8	0,834536303948781	1/5338=0.02%	7/21169=0.03%	1
1116	GO:0003690	33	0,507470529459909	7/5332=0.13%	26/21150=0.12%	1
340	GO:0005737	639	0,162972227849243	139/5200=2.67%	500/20676=2.42%	1
1684	GO:0050871	6	0,740551103850483	1/5338=0.02%	5/21171=0.02%	1
45	GO:0005730	132	0,0108928553015182	38/5301=0.72%	94/21082=0.45%	0,715427525605373
50	GO:0005739	208	0,0163992844590998	55/5284=1.04%	153/21023=0.73%	0,927995434278176
18	GO:0005759	38	0,00483631278917347	15/5324=0.28%	23/21153=0.11%	0,581329332109505
16	GO:0006281	59	0,00414603742571689	21/5318=0.39%	38/21138=0.18%	0,581329332109505
153	GO:0019904	47	0,0753608265021271	14/5325=0.26%	33/21143=0.16%	1
475	GO:0005829	656	0,261914636422154	139/5200=2.67%	517/20659=2.5%	1
63	GO:0003697	26	0,0242182339690034	10/5329=0.19%	16/21160=0.08%	1
53	GO:0019985	6	0,0173688985025327	4/5335=0.07%	2/21174=0.01%	0,927995434278176
56	GO:0000307	6	0,0173688985025327	4/5335=0.07%	2/21174=0.01%	0,927995434278176
1	GO:0006352	19	0,000327605036088627	11/5328=0.21%	8/21168=0.04%	0,574981953580826
155	GO:0006302	27	0,0762221049248472	9/5330=0.17%	18/21158=0.09%	1
5	GO:0006303	30	0,000960865564139081	14/5325=0.26%	16/21160=0.08%	0,574981953580826
149	GO:0016020	304	0,0714868938147806	72/5267=1.37%	232/20944=1.11%	1
4	GO:0006336	18	0,000959015049517666	10/5329=0.19%	8/21168=0.04%	0,574981953580826
97	GO:0070062	268	0,0411055216821391	66/5273=1.25%	202/20974=0.96%	1
353	GO:0045087	71	0,170238408671953	18/5321=0.34%	53/21123=0.25%	1
48	GO:0003723	168	0,0143613592009978	46/5293=0.87%	122/21054=0.58%	0,89519139019553
84	GO:0030449	10	0,033671041449146	5/5334=0.09%	5/21171=0.02%	1
81	GO:0042803	137	0,0316417939053445	37/5302=0.7%	100/21076=0.47%	1
1613	GO:0008094	17	0,695307159848644	3/5336=0.06%	14/21162=0.07%	1
1385	GO:0072562	20	0,594523494495582	4/5335=0.07%	16/21160=0.08%	1
195	GO:0006958	13	0,101439525319683	5/5334=0.09%	8/21168=0.04%	1
558	GO:0000724	31	0,276387806989963	8/5331=0.15%	23/21153=0.11%	1
466	GO:0005886	633	0,238527015631469	135/5204=2.59%	498/20678=2.41%	1
474	GO:0051607	35	0,261588547650301	9/5330=0.17%	26/21150=0.12%	1
1430	GO:0005743	38	0,667350766060481	7/5332=0.13%	31/21145=0.15%	1
300	GO:0000786	67	0,112884750986352	18/5321=0.34%	49/21127=0.23%	1
356	GO:0009507	168	0,182594023025874	39/5300=0.74%	129/21047=0.61%	1
424	GO:0016032	46	0,20165986393702	12/5327=0.23%	34/21142=0.16%	1
448	GO:0006956	8	0,206054877795222	3/5336=0.06%	5/21171=0.02%	1
1381	GO:0000398	20	0,594523494495582	4/5335=0.07%	16/21160=0.08%	1
1183	GO:0000790	51	0,593085053416564	10/5329=0.19%	41/21135=0.19%	1
95	GO:0016887	51	0,0387551096146583	16/5323=0.3%	35/21141=0.17%	1
647	GO:0006310	24	0,350406184079658	6/5333=0.11%	18/21158=0.09%	1
1963	GO:0000785	24	0,888599503034978	3/5336=0.06%	21/21155=0.1%	1
296	GO:0000784	33	0,110489031613808	10/5329=0.19%	23/21153=0.11%	1
1854	GO:0005819	33	0,822975850096246	5/5334=0.09%	28/21148=0.13%	1
459	GO:0006334	56	0,224575894261599	14/5325=0.26%	42/21134=0.2%	1
1127	GO:0006606	19	0,550872246137241	4/5335=0.07%	15/21161=0.07%	1
513	GO:0071013	5	0,265495421890992	2/5337=0.04%	3/21173=0.01%	1
526	GO:0070182	5	0,265495421890992	2/5337=0.04%	3/21173=0.01%	1
1831	GO:0002098	7	0,792804966936259	1/5338=0.02%	6/21170=0.03%	1
350	GO:0005789	116	0,167623323562365	28/5311=0.53%	88/21088=0.42%	1
1118	GO:0032991	109	0,533299486066815	22/5317=0.41%	87/21089=0.41%	1
1607	GO:0008022	17	0,695307159848644	3/5336=0.06%	14/21162=0.07%	1
760	GO:0000781	17	0,456820987954457	4/5335=0.07%	13/21163=0.06%	1
96	GO:0005643	17	0,0388985750185138	7/5332=0.13%	10/21166=0.05%	1
467	GO:0033138	17	0,246360857240626	5/5334=0.09%	12/21164=0.06%	1
461	GO:0046982	125	0,225310184439263	29/5310=0.55%	96/21080=0.46%	1
355	GO:0003729	45	0,18007411008587	12/5327=0.23%	33/21143=0.16%	1
93	GO:0005783	169	0,037168509985875	44/5295=0.83%	125/21051=0.59%	1
658	GO:0001934	29	0,364119752554141	7/5332=0.13%	22/21154=0.1%	1
1106	GO:0042802	182	0,503588375958658	37/5302=0.7%	145/21031=0.69%	1
46	GO:0015031	56	0,010999219979227	19/5320=0.36%	37/21139=0.18%	0,715427525605373
1407	GO:0031398	10	0,628322560159548	2/5337=0.04%	8/21168=0.04%	1
1976	GO:0007052	10	0,894479440306043	1/5338=0.02%	9/21167=0.04%	1
1419	GO:0005719	10	0,628322560159548	2/5337=0.04%	8/21168=0.04%	1
314	GO:0042393	18	0,136190562383236	6/5333=0.11%	12/21164=0.06%	1
2022	GO:0016021	527	0,934217349548387	93/5246=1.77%	434/20742=2.09%	1
98	GO:0017148	21	0,0445619666656045	8/5331=0.15%	13/21163=0.06%	1
2056	GO:0038023	24	0,968086794162824	2/5337=0.04%	22/21154=0.1%	1
13	GO:0051082	24	0,00398674578015739	11/5328=0.21%	13/21163=0.06%	0,581329332109505
648	GO:0061630	24	0,350406184079658	6/5333=0.11%	18/21158=0.09%	1
44	GO:0000079	8	0,0107098272382638	5/5334=0.09%	3/21173=0.01%	0,715427525605373
2034	GO:0007059	13	0,946264952693323	1/5338=0.02%	12/21164=0.06%	1
194	GO:0006417	13	0,101439525319683	5/5334=0.09%	8/21168=0.04%	1
1105	GO:0080111	13	0,5033713904455	3/5336=0.06%	10/21166=0.05%	1
2024	GO:0070374	28	0,940909436195503	3/5336=0.06%	25/21151=0.12%	1
685	GO:0030176	16	0,407300957198231	4/5335=0.07%	12/21164=0.06%	1
158	GO:0051087	16	0,0838857117379032	6/5333=0.11%	10/21166=0.05%	1
429	GO:0051539	16	0,205791237448833	5/5334=0.09%	11/21165=0.05%	1
299	GO:0009735	25	0,112436583679247	8/5331=0.15%	17/21159=0.08%	1
101	GO:0051028	25	0,0485163049433617	9/5330=0.17%	16/21160=0.08%	1
556	GO:0009555	22	0,272795671295266	6/5333=0.11%	16/21160=0.08%	1
20	GO:0008380	22	0,00643452383081316	10/5329=0.19%	12/21164=0.06%	0,581329332109505
2201	GO:0055072	6	1	0/5339=0%	6/21170=0.03%	1
2282	GO:0008361	6	1	0/5339=0%	6/21170=0.03%	1
178	GO:0048156	6	0,100532226622857	3/5336=0.06%	3/21173=0.01%	1
626	GO:0036297	6	0,347977019524977	2/5337=0.04%	4/21172=0.02%	1
188	GO:0008344	6	0,100532226622857	3/5336=0.06%	3/21173=0.01%	1
1198	GO:0010977	4	0,593196756215152	1/5338=0.02%	3/21173=0.01%	1
1237	GO:0010286	4	0,593196756215152	1/5338=0.02%	3/21173=0.01%	1
1258	GO:0000911	4	0,593196756215152	1/5338=0.02%	3/21173=0.01%	1
2474	GO:0001671	4	1	0/5339=0%	4/21172=0.02%	1
404	GO:0003400	4	0,182877478159631	2/5337=0.04%	2/21174=0.01%	1
1360	GO:0035197	4	0,593196756215152	1/5338=0.02%	3/21173=0.01%	1
418	GO:0008088	4	0,182877478159631	2/5337=0.04%	2/21174=0.01%	1
27	GO:0051290	29	0,0073088878091556	12/5327=0.23%	17/21159=0.08%	0,581329332109505
562	GO:0031625	50	0,297653701348718	12/5327=0.23%	38/21138=0.18%	1
19	GO:0000228	28	0,00522911940533375	12/5327=0.23%	16/21160=0.08%	0,581329332109505
8	GO:0000183	26	0,00247607160298476	12/5327=0.23%	14/21162=0.07%	0,581329332109505
14	GO:0032200	24	0,00398674578015739	11/5328=0.21%	13/21163=0.06%	0,581329332109505
15	GO:0006335	24	0,00398674578015739	11/5328=0.21%	13/21163=0.06%	0,581329332109505
28	GO:0045814	29	0,0073088878091556	12/5327=0.23%	17/21159=0.08%	0,581329332109505
10	GO:0005832	9	0,00317468162174033	6/5333=0.11%	3/21173=0.01%	0,581329332109505
