# Supplementary material for: Network meta-analysis of transcriptome expression changes in different manifestations of dengue virus infection
Source: BMC Genomics. 2022 Feb 27;23:165. doi: 10.1186/s12864-022-08390-2 (PMC8882220; doi:10.1186/s12864-022-08390-2)
Supplement: Supplementary file 7 — Additional file 7: Supplementary Table T2. Results from GO term enrichment analysis. [file 12864_2022_8390_MOESM7_ESM.zip › GOAnalysis_DSS_vs_DHF.csv]

	GO	L.GO	P.GO	GOdiff	GOndiff	PFDR.GO
1800	GO:0051301	52	0,766487421118803	8/4877=0.16%	44/21586=0.2%	1
1853	GO:0007049	48	0,806253748197774	7/4878=0.14%	41/21589=0.19%	1
114	GO:0003677	289	0,0612485869980096	64/4821=1.33%	225/21405=1.05%	1
790	GO:0000347	8	0,449560346541911	2/4883=0.04%	6/21624=0.03%	1
108	GO:0005654	366	0,0528790590350867	80/4805=1.66%	286/21344=1.34%	1
156	GO:0005634	922	0,0892581907224117	186/4699=3.96%	736/20894=3.52%	1
1143	GO:0006268	9	0,51485373242261	2/4883=0.04%	7/21623=0.03%	1
1168	GO:0006270	15	0,540659901758795	3/4882=0.06%	12/21618=0.06%	1
5	GO:0005524	347	0,00181892870669369	86/4799=1.79%	261/21369=1.22%	0,675827819989996
694	GO:0042555	7	0,379527498451866	2/4883=0.04%	5/21625=0.02%	1
14	GO:0006418	5	0,0049071342153724	4/4881=0.08%	1/21629=0%	0,675827819989996
634	GO:0006260	31	0,341868695793202	7/4878=0.14%	24/21606=0.11%	1
1836	GO:0006261	8	0,803928032770614	1/4884=0.02%	7/21623=0.03%	1
721	GO:0003690	33	0,407320680375015	7/4878=0.14%	26/21604=0.12%	1
727	GO:0005737	639	0,423410035979518	120/4765=2.52%	519/21111=2.46%	1
2434	GO:0050871	6	1	0/4885=0%	6/21624=0.03%	1
10	GO:0005730	132	0,00441059551565519	37/4848=0.76%	95/21535=0.44%	0,675827819989996
722	GO:0005739	208	0,409279045881483	40/4845=0.83%	168/21462=0.78%	1
308	GO:0005759	38	0,147834386568057	10/4875=0.21%	28/21602=0.13%	1
419	GO:0006281	59	0,185970997932716	14/4871=0.29%	45/21585=0.21%	1
133	GO:0019904	47	0,0787653570579176	13/4872=0.27%	34/21596=0.16%	1
71	GO:0005829	656	0,0241462972381323	141/4744=2.97%	515/21115=2.44%	0,986976538873069
254	GO:0003697	26	0,090289886099057	8/4877=0.16%	18/21612=0.08%	1
1630	GO:0019985	6	0,705331418629217	1/4884=0.02%	5/21625=0.02%	1
600	GO:0000307	6	0,305944777242931	2/4883=0.04%	4/21626=0.02%	1
9	GO:0006352	19	0,00374551334862008	9/4876=0.18%	10/21620=0.05%	0,675827819989996
1799	GO:0006302	27	0,75978428592385	4/4881=0.08%	23/21607=0.11%	1
4	GO:0006303	30	0,001427668802511	13/4872=0.27%	17/21613=0.08%	0,675827819989996
94	GO:0016020	304	0,0461185891953356	68/4817=1.41%	236/21394=1.1%	1
36	GO:0006336	18	0,00991801413547367	8/4877=0.16%	10/21620=0.05%	0,824297174814923
49	GO:0070062	268	0,0146311795240217	64/4821=1.33%	204/21426=0.95%	0,893397737466794
609	GO:0045087	71	0,322490514096373	15/4870=0.31%	56/21574=0.26%	1
42	GO:0003723	168	0,0128626371479399	43/4842=0.89%	125/21505=0.58%	0,859852731993868
261	GO:0030449	10	0,0947341737610693	4/4881=0.08%	6/21624=0.03%	1
3	GO:0042803	137	0,00139910701878418	40/4845=0.83%	97/21533=0.45%	0,675827819989996
1432	GO:0008094	17	0,630580665384785	3/4882=0.06%	14/21616=0.06%	1
1714	GO:0072562	20	0,74106300083027	3/4882=0.06%	17/21613=0.08%	1
433	GO:0006958	13	0,20580049616229	4/4881=0.08%	9/21621=0.04%	1
428	GO:0000724	31	0,198893320796428	8/4877=0.16%	23/21607=0.11%	1
724	GO:0005886	633	0,418800535056637	119/4766=2.5%	514/21116=2.43%	1
608	GO:0051607	35	0,310458541338894	8/4877=0.16%	27/21603=0.12%	1
2024	GO:0005743	38	0,98025223892876	3/4882=0.06%	35/21595=0.16%	1
50	GO:0000786	67	0,0156380953176681	20/4865=0.41%	47/21583=0.22%	0,935783623809259
302	GO:0009507	168	0,134781681538787	37/4848=0.76%	131/21499=0.61%	1
436	GO:0016032	46	0,215495955447467	11/4874=0.23%	35/21595=0.16%	1
414	GO:0006956	8	0,169428954181824	3/4882=0.06%	5/21625=0.02%	1
1709	GO:0000398	20	0,74106300083027	3/4882=0.06%	17/21613=0.08%	1
437	GO:0000790	51	0,218588390857179	12/4873=0.25%	39/21591=0.18%	1
88	GO:0016887	51	0,0379268093357831	15/4870=0.31%	36/21594=0.17%	1
1579	GO:0006310	24	0,669616474435852	4/4881=0.08%	20/21610=0.09%	1
1897	GO:0000785	24	0,845501724431145	3/4882=0.06%	21/21609=0.1%	1
124	GO:0000784	33	0,0681618809016338	10/4875=0.21%	23/21607=0.11%	1
1718	GO:0005819	33	0,753142289289956	5/4880=0.1%	28/21602=0.13%	1
54	GO:0006334	56	0,0208981471922808	17/4868=0.35%	39/21591=0.18%	0,956676419430736
1689	GO:0006606	19	0,707502168602572	3/4882=0.06%	16/21614=0.07%	1
487	GO:0071013	5	0,230780455110083	2/4883=0.04%	3/21627=0.01%	1
1521	GO:0070182	5	0,638766978398158	1/4884=0.02%	4/21626=0.02%	1
282	GO:0002098	7	0,121987974220189	3/4882=0.06%	4/21626=0.02%	1
457	GO:0005789	116	0,223043626329503	25/4860=0.51%	91/21539=0.42%	1
306	GO:0032991	109	0,137781687454111	25/4860=0.51%	84/21546=0.39%	1
1900	GO:0008022	17	0,848245627232894	2/4883=0.04%	15/21615=0.07%	1
1430	GO:0000781	17	0,630580665384785	3/4882=0.06%	14/21616=0.06%	1
132	GO:0005643	17	0,0763212903866305	6/4879=0.12%	11/21619=0.05%	1
424	GO:0033138	17	0,190400620418607	5/4880=0.1%	12/21618=0.06%	1
78	GO:0046982	125	0,0285995600112473	32/4853=0.66%	93/21537=0.43%	1
607	GO:0003729	45	0,309724861450926	10/4875=0.21%	35/21595=0.16%	1
106	GO:0005783	169	0,0512047904246817	40/4845=0.83%	129/21501=0.6%	1
1575	GO:0001934	29	0,640023009165901	5/4880=0.1%	24/21606=0.11%	1
1941	GO:0042802	182	0,878023415635561	28/4857=0.58%	154/21476=0.72%	1
89	GO:0015031	56	0,0421334166664921	16/4869=0.33%	40/21590=0.19%	1
1913	GO:0031398	10	0,869538497982035	1/4884=0.02%	9/21621=0.04%	1
2272	GO:0007052	10	1	0/4885=0%	10/21620=0.05%	1
547	GO:0005719	10	0,275161776901294	3/4882=0.06%	7/21623=0.03%	1
729	GO:0042393	18	0,430026282279648	4/4881=0.08%	14/21616=0.06%	1
1598	GO:0016021	527	0,695928004390911	93/4792=1.94%	434/21196=2.05%	1
416	GO:0017148	21	0,175928729519155	6/4879=0.12%	15/21615=0.07%	1
2036	GO:0038023	24	0,992474494504675	1/4884=0.02%	23/21607=0.11%	1
6	GO:0051082	24	0,00190805502006903	11/4874=0.23%	13/21617=0.06%	0,675827819989996
1102	GO:0061630	24	0,461008103311141	5/4880=0.1%	19/21611=0.09%	1
92	GO:0000079	8	0,0429196742841134	4/4881=0.08%	4/21626=0.02%	1
739	GO:0007059	13	0,439275874070901	3/4882=0.06%	10/21620=0.05%	1
432	GO:0006417	13	0,20580049616229	4/4881=0.08%	9/21621=0.04%	1
2902	GO:0080111	13	1	0/4885=0%	13/21617=0.06%	1
2023	GO:0070374	28	0,975587513784258	2/4883=0.04%	26/21604=0.12%	1
629	GO:0030176	16	0,339006074739164	4/4881=0.08%	12/21618=0.06%	1
313	GO:0051087	16	0,15684787629156	5/4880=0.1%	11/21619=0.05%	1
1393	GO:0051539	16	0,587195400301816	3/4882=0.06%	13/21617=0.06%	1
128	GO:0009735	25	0,073967368213978	8/4877=0.16%	17/21613=0.08%	1
1116	GO:0051028	25	0,499444457524266	5/4880=0.1%	20/21610=0.09%	1
696	GO:0009555	22	0,381986518169144	5/4880=0.1%	17/21613=0.08%	1
435	GO:0008380	22	0,206538458539256	6/4879=0.12%	16/21614=0.07%	1
2182	GO:0055072	6	1	0/4885=0%	6/21624=0.03%	1
1616	GO:0008361	6	0,705331418629217	1/4884=0.02%	5/21625=0.02%	1
574	GO:0048156	6	0,305944777242931	2/4883=0.04%	4/21626=0.02%	1
1650	GO:0036297	6	0,705331418629217	1/4884=0.02%	5/21625=0.02%	1
588	GO:0008344	6	0,305944777242931	2/4883=0.04%	4/21626=0.02%	1
1178	GO:0010977	4	0,557169673740537	1/4884=0.02%	3/21627=0.01%	1
1218	GO:0010286	4	0,557169673740537	1/4884=0.02%	3/21627=0.01%	1
2463	GO:0000911	4	1	0/4885=0%	4/21626=0.02%	1
2477	GO:0001671	4	1	0/4885=0%	4/21626=0.02%	1
1300	GO:0003400	4	0,557169673740537	1/4884=0.02%	3/21627=0.01%	1
1343	GO:0035197	4	0,557169673740537	1/4884=0.02%	3/21627=0.01%	1
390	GO:0008088	4	0,157072361348097	2/4883=0.04%	2/21628=0.01%	1
8	GO:0051290	29	0,00345049743394818	12/4873=0.25%	17/21613=0.08%	0,675827819989996
747	GO:0031625	50	0,443012342233707	10/4875=0.21%	40/21590=0.19%	1
33	GO:0000228	28	0,00799904970700109	11/4874=0.23%	17/21613=0.08%	0,703916374216096
44	GO:0000183	26	0,0133009275958756	10/4875=0.21%	16/21614=0.07%	0,859852731993868
29	GO:0032200	24	0,00699976088463877	10/4875=0.21%	14/21616=0.06%	0,698109485561307
30	GO:0006335	24	0,00699976088463877	10/4875=0.21%	14/21616=0.06%	0,698109485561307
37	GO:0045814	29	0,0107787205405332	11/4874=0.23%	18/21612=0.08%	0,848682417296719
48	GO:0005832	9	0,0137944288555166	5/4880=0.1%	4/21626=0.02%	0,859852731993868
