# Supplementary material for: Network meta-analysis of transcriptome expression changes in different manifestations of dengue virus infection
Source: BMC Genomics. 2022 Feb 27;23:165. doi: 10.1186/s12864-022-08390-2 (PMC8882220; doi:10.1186/s12864-022-08390-2)
Supplement: Supplementary file 7 — Additional file 7: Supplementary Table T2. Results from GO term enrichment analysis. [file 12864_2022_8390_MOESM7_ESM.zip › GOAnalysis_DSS_vs_Normal.csv]

	GO	L.GO	P.GO	GOdiff	GOndiff	PFDR.GO
23	GO:0051301	52	0,000246307579041932	23/5750=0.4%	29/20713=0.14%	0,0320414033258026
29	GO:0007049	48	0,000541657705787203	21/5752=0.37%	27/20715=0.13%	0,0544841496669811
5	GO:0003677	289	6,44037384816246e-07	99/5674=1.74%	190/20552=0.92%	0,000385391971074042
19	GO:0000347	8	0,000149806781145954	7/5766=0.12%	1/20741=0%	0,0226940111838113
4	GO:0005654	366	3,47814991628099e-07	121/5652=2.14%	245/20497=1.2%	0,000260165613737818
8	GO:0005634	922	2,07486321770993e-05	253/5520=4.58%	669/20073=3.33%	0,00775998843423514
30	GO:0006268	9	0,000546298292115452	7/5766=0.12%	2/20740=0.01%	0,0544841496669811
22	GO:0006270	15	0,000238791361795967	10/5763=0.17%	5/20737=0.02%	0,0320414033258026
1	GO:0005524	347	3,57248693864758e-10	126/5647=2.23%	221/20521=1.08%	1,06888809204336e-06
31	GO:0042555	7	0,000605407634330516	6/5767=0.1%	1/20741=0%	0,0579870341754023
28	GO:0006418	5	0,00048860842405401	5/5768=0.09%	0/20742=0%	0,0522113001703428
2	GO:0006260	31	6,56436750328847e-09	22/5751=0.38%	9/20733=0.04%	9,82029378491955e-06
18	GO:0006261	8	0,000149806781145954	7/5766=0.12%	1/20741=0%	0,0226940111838113
6	GO:0003690	33	8,423714855949e-06	19/5754=0.33%	14/20728=0.07%	0,00420062580816657
66	GO:0005737	639	0,00594847499768163	166/5607=2.96%	473/20269=2.33%	0,248939093090964
149	GO:0050871	6	0,0230169454262445	4/5769=0.07%	2/20740=0.01%	0,447186368281322
3	GO:0005730	132	2,12995899408541e-07	55/5718=0.96%	77/20665=0.37%	0,000212427910343452
7	GO:0005739	208	1,35343991473143e-05	72/5701=1.26%	136/20606=0.66%	0,00578498889268063
9	GO:0005759	38	2,9712468100729e-05	20/5753=0.35%	18/20724=0.09%	0,00892795525452255
10	GO:0006281	59	3,52622990241932e-05	27/5746=0.47%	32/20710=0.15%	0,00892795525452255
11	GO:0019904	47	3,54351082023355e-05	23/5750=0.4%	24/20718=0.12%	0,00892795525452255
12	GO:0005829	656	3,5807307170545e-05	186/5587=3.33%	470/20272=2.32%	0,00892795525452255
13	GO:0003697	26	7,39061255434577e-05	15/5758=0.26%	11/20731=0.05%	0,0170097790481558
14	GO:0019985	6	0,00010631057676135	6/5767=0.1%	0/20742=0%	0,0212054163779973
15	GO:0000307	6	0,00010631057676135	6/5767=0.1%	0/20742=0%	0,0212054163779973
16	GO:0006352	19	0,000119133091256305	12/5761=0.21%	7/20735=0.03%	0,022277888064929
17	GO:0006302	27	0,000132830342405974	15/5758=0.26%	12/20730=0.06%	0,0226940111838113
20	GO:0006303	30	0,000151697935720664	16/5757=0.28%	14/20728=0.07%	0,0226940111838113
21	GO:0016020	304	0,00019728521834296	93/5680=1.64%	211/20531=1.03%	0,0281084463467684
24	GO:0006336	18	0,000350718408172554	11/5762=0.19%	7/20735=0.03%	0,0437228948855117
25	GO:0070062	268	0,000450238752624877	82/5691=1.44%	186/20556=0.9%	0,0522113001703428
128	GO:0045087	71	0,0130840933734672	24/5749=0.42%	47/20695=0.23%	0,305840682604796
33	GO:0003723	168	0,000646521927910712	55/5718=0.96%	113/20629=0.55%	0,0586179881305712
37	GO:0030449	10	0,00147701970660683	7/5766=0.12%	3/20739=0.01%	0,114778163343105
138	GO:0042803	137	0,0157109785742875	41/5732=0.72%	96/20646=0.46%	0,340632231117885
245	GO:0008094	17	0,0568734951167566	7/5766=0.12%	10/20732=0.05%	0,694553050568717
63	GO:0072562	20	0,00498024447762364	10/5763=0.17%	10/20732=0.05%	0,236522086937301
44	GO:0006958	13	0,00222793093855808	8/5765=0.14%	5/20737=0.02%	0,139960947184845
51	GO:0000724	31	0,00312244844374856	14/5759=0.24%	17/20725=0.08%	0,182561366532345
315	GO:0005886	633	0,0774533071099767	153/5620=2.72%	480/20262=2.37%	0,69694356225857
35	GO:0051607	35	0,00137895085023157	16/5757=0.28%	19/20723=0.09%	0,114778163343105
157	GO:0005743	38	0,0245435767733439	14/5759=0.24%	24/20718=0.12%	0,466214865676913
155	GO:0000786	67	0,0239304263720191	22/5751=0.38%	45/20697=0.22%	0,459298367564514
180	GO:0009507	168	0,0341033934625138	47/5726=0.82%	121/20621=0.59%	0,478330619344679
129	GO:0016032	46	0,0135530434020029	17/5756=0.3%	29/20713=0.14%	0,314346557044904
41	GO:0006956	8	0,00197221019388521	6/5767=0.1%	2/20740=0.01%	0,139960947184845
1029	GO:0000398	20	0,448092234814237	5/5768=0.09%	15/20727=0.07%	1
603	GO:0000790	51	0,204742643083063	14/5759=0.24%	37/20705=0.18%	0,887763317072307
221	GO:0016887	51	0,0380233582833214	17/5756=0.3%	34/20708=0.16%	0,51477777368189
42	GO:0006310	24	0,00212598716619356	12/5761=0.21%	12/20730=0.06%	0,139960947184845
246	GO:0000785	24	0,0586280630647965	9/5764=0.16%	15/20727=0.07%	0,69694356225857
32	GO:0000784	33	0,000620182183694142	16/5757=0.28%	17/20725=0.08%	0,0579870341754023
319	GO:0005819	33	0,0851960410558233	11/5762=0.19%	22/20720=0.11%	0,69694356225857
126	GO:0006334	56	0,0118289105540625	20/5753=0.35%	36/20706=0.17%	0,279415507555535
713	GO:0006606	19	0,217492196409457	6/5767=0.1%	13/20729=0.06%	0,911471146928614
276	GO:0071013	5	0,0724211537059904	3/5770=0.05%	2/20740=0.01%	0,69694356225857
830	GO:0070182	5	0,299367187581595	2/5771=0.03%	3/20739=0.01%	1
1091	GO:0002098	7	0,471472719849117	2/5771=0.03%	5/20737=0.02%	1
317	GO:0005789	116	0,0822299596460453	32/5741=0.56%	84/20658=0.41%	0,69694356225857
329	GO:0032991	109	0,0922891869450021	30/5743=0.52%	79/20663=0.38%	0,69694356225857
142	GO:0008022	17	0,0181887533081846	8/5765=0.14%	9/20733=0.04%	0,383244717592171
244	GO:0000781	17	0,0568734951167566	7/5766=0.12%	10/20732=0.05%	0,694553050568717
530	GO:0005643	17	0,145372075917031	6/5767=0.1%	11/20731=0.05%	0,819121000270728
531	GO:0033138	17	0,145372075917031	6/5767=0.1%	11/20731=0.05%	0,819121000270728
721	GO:0046982	125	0,234734864743914	31/5742=0.54%	94/20648=0.46%	0,974100853417185
1467	GO:0003729	45	0,529201099809247	10/5763=0.17%	35/20707=0.17%	1
159	GO:0005783	169	0,0251951845564437	48/5725=0.84%	121/20621=0.59%	0,474113158445783
1771	GO:0001934	29	0,62828923133266	6/5767=0.1%	23/20719=0.11%	1
1108	GO:0042802	182	0,502366217811965	40/5733=0.7%	142/20600=0.69%	1
239	GO:0015031	56	0,0471474297035103	18/5755=0.31%	38/20704=0.18%	0,590230584405451
235	GO:0031398	10	0,045945655830462	5/5768=0.09%	5/20737=0.02%	0,577602530440094
237	GO:0007052	10	0,045945655830462	5/5768=0.09%	5/20737=0.02%	0,577602530440094
90	GO:0005719	10	0,0098445554336473	6/5767=0.1%	4/20738=0.02%	0,248939093090964
78	GO:0042393	18	0,0076664393001349	9/5764=0.16%	9/20733=0.04%	0,248939093090964
720	GO:0016021	527	0,234174959573195	122/5651=2.16%	405/20337=1.99%	0,973127054226388
251	GO:0017148	21	0,0668076588648461	8/5765=0.14%	13/20729=0.06%	0,69694356225857
1566	GO:0038023	24	0,623705901968279	5/5768=0.09%	19/20723=0.09%	1
144	GO:0051082	24	0,0225177894021512	10/5763=0.17%	14/20728=0.07%	0,447186368281322
1010	GO:0061630	24	0,427826636064742	6/5767=0.1%	18/20724=0.09%	1
40	GO:0000079	8	0,00197221019388521	6/5767=0.1%	2/20740=0.01%	0,139960947184845
868	GO:0007059	13	0,308679372464953	4/5769=0.07%	9/20733=0.04%	1
1509	GO:0006417	13	0,562072893033842	3/5770=0.05%	10/20732=0.05%	1
875	GO:0080111	13	0,308679372464953	4/5769=0.07%	9/20733=0.04%	1
2202	GO:0070374	28	0,887845990795344	4/5769=0.07%	24/20718=0.12%	1
357	GO:0030176	16	0,11413728269341	6/5767=0.1%	10/20732=0.05%	0,69694356225857
760	GO:0051087	16	0,257634298233092	5/5768=0.09%	11/20731=0.05%	1
127	GO:0051539	16	0,0118602170653586	8/5765=0.14%	8/20734=0.04%	0,279415507555535
313	GO:0009735	25	0,0745205331014411	9/5764=0.16%	16/20726=0.08%	0,69694356225857
1039	GO:0051028	25	0,470476275781327	6/5767=0.1%	19/20723=0.09%	1
178	GO:0009555	22	0,0337995988981636	9/5764=0.16%	13/20729=0.06%	0,478330619344679
179	GO:0008380	22	0,0337995988981636	9/5764=0.16%	13/20729=0.06%	0,478330619344679
147	GO:0055072	6	0,0230169454262445	4/5769=0.07%	2/20740=0.01%	0,447186368281322
2002	GO:0008361	6	0,770868077427885	1/5772=0.02%	5/20737=0.02%	1
498	GO:0048156	6	0,121825361985706	3/5770=0.05%	3/20739=0.01%	0,69694356225857
150	GO:0036297	6	0,0230169454262445	4/5769=0.07%	2/20740=0.01%	0,447186368281322
976	GO:0008344	6	0,388138100379558	2/5771=0.03%	4/20738=0.02%	1
1578	GO:0010977	4	0,625537235852157	1/5772=0.02%	3/20739=0.01%	1
628	GO:0010286	4	0,208588774031361	2/5771=0.03%	2/20740=0.01%	0,887763317072307
639	GO:0000911	4	0,208588774031361	2/5771=0.03%	2/20740=0.01%	0,887763317072307
642	GO:0001671	4	0,208588774031361	2/5771=0.03%	2/20740=0.01%	0,887763317072307
207	GO:0003400	4	0,0345318896318351	3/5770=0.05%	1/20741=0%	0,478330619344679
212	GO:0035197	4	0,0345318896318351	3/5770=0.05%	1/20741=0%	0,478330619344679
700	GO:0008088	4	0,208588774031361	2/5771=0.03%	2/20740=0.01%	0,887763317072307
36	GO:0051290	29	0,00142169585061397	14/5759=0.24%	15/20727=0.07%	0,114778163343105
342	GO:0031625	50	0,110022970484289	15/5758=0.26%	35/20707=0.17%	0,69694356225857
52	GO:0000228	28	0,0032338744740021	13/5760=0.23%	15/20727=0.07%	0,182561366532345
62	GO:0000183	26	0,00490507594113302	12/5761=0.21%	14/20728=0.07%	0,236522086937301
76	GO:0032200	24	0,00745558243152029	11/5762=0.19%	13/20729=0.06%	0,248939093090964
77	GO:0006335	24	0,00745558243152029	11/5762=0.19%	13/20729=0.06%	0,248939093090964
56	GO:0045814	29	0,00470626960550513	13/5760=0.23%	16/20726=0.08%	0,236522086937301
61	GO:0005832	9	0,00482403399742355	6/5767=0.1%	3/20739=0.01%	0,236522086937301
