# Supplementary material for: Network meta-analysis of transcriptome expression changes in different manifestations of dengue virus infection
Source: BMC Genomics. 2022 Feb 27;23:165. doi: 10.1186/s12864-022-08390-2 (PMC8882220; doi:10.1186/s12864-022-08390-2)
Supplement: Supplementary file 9 — Additional file 9: Supplementary Table T4. Adjacency matrices from mutual information networks. [file 12864_2022_8390_MOESM9_ESM.zip]

Archive with 20 entries (20 files):
- MutualInformation_Convalescent_from_CONVALESCENTvsNORMAL.csv
- MutualInformation_Convalescent_from_DFvsCONVALESCENT.csv
- MutualInformation_Convalescent_from_DHFvsCONVALESCENT.csv
- MutualInformation_Convalescent_from_DSSvsCONVALESCENT.csv
- MutualInformation_DF_from_DFvsCONVALESCENT.csv
- MutualInformation_DF_from_DFvsDHF.csv
- MutualInformation_DF_from_DFvsDSS.csv
- MutualInformation_DF_from_DFvsNORMAL.csv
- MutualInformation_DHF_from_DFvsDHF.csv
- MutualInformation_DHF_from_DFvsNORMAL.csv
- MutualInformation_DHF_from_DHFvsCONVALESCENT.csv
- MutualInformation_DHF_from_DHFvsDSS.csv
- MutualInformation_DSS_from_DFvsDSS.csv
- MutualInformation_DSS_from_DFvsNORMAL.csv
- MutualInformation_DSS_from_DHFvsDSS.csv
- MutualInformation_DSS_from_DSSvsCONVALESCENT.csv
- MutualInformation_NORMAL_from_CONVALESCENTvsNORMAL.csv
- MutualInformation_NORMAL_from_DFvsNORMAL.csv
- MutualInformation_NORMAL_from_DHFvsNORMAL.csv
- MutualInformation_NORMAL_from_DSSvsNORMAL.csv
