# Supplementary material for: Network meta-analysis of transcriptome expression changes in different manifestations of dengue virus infection
Source: BMC Genomics. 2022 Feb 27;23:165. doi: 10.1186/s12864-022-08390-2 (PMC8882220; doi:10.1186/s12864-022-08390-2)
Supplement: Supplementary file 9 — Additional file 9: Supplementary Table T4. Adjacency matrices from mutual information networks. [file 12864_2022_8390_MOESM9_ESM.zip › MutualInformation_Convalescent_from_CONVALESCENTvsNORMAL.csv]

	NCLN	KCNE3	NFKBIE	ZNF20	ZNF586	KLHL7	EIF5B	SNAI3	RUNX3	SUSD1	LOC442209	SIGLECP3	GOLGA8B	C8orf71	LOC391766	RPL26	ANKRD30B	LOC391040	LOC283070	LOC122423
NCLN	0	0	0	0,889832755133966	0,314766692193529	0	0	0	0,0757211471075704	0,610947411260293	0	0,947743324221748	0	0	1,38296711324287	0,268119007699315	2,74989806379567	0	0,162699836865802	0,402097891126748
KCNE3	0	0	0	0	0,514098866932741	0,0465661344407775	0,904614728364228	0,271229517417148	0	0,913810940214652	0	1,40959072081784	0	0	0	0	0	0,608745714528495	0,305706903533822	0,302062698521459
NFKBIE	0	0	0	0,12987368390623	0	0,549436528630327	0	0	0,0471804146320084	5,05731955234124	0	0	0	0,729106383200329	0,432809654687054	0	0	0	0	0
ZNF20	0,889832755133966	0	0,12987368390623	0	0	0,57244746324377	0,917021909759138	0	0	0	0,262962517980793	0,0251956986413937	0	0	0	0,022024897328679	0,228308843407612	0	0	0
ZNF586	0,314766692193529	0,514098866932741	0	0	0	0	0	0,145055483359768	0	0,142396447096039	0	0	0	0,396443143629071	0	0	0	0	0	0
KLHL7	0	0,0465661344407775	0,549436528630327	0,57244746324377	0	0	0	0,286611628034947	0	0	0	0	0,234398483309915	0,814648948776495	0	0,161919118415664	0	0	0	0
EIF5B	0	0,904614728364228	0	0,917021909759138	0	0	0	0,577617486897792	0	0,501474416698642	0	0	0	0,387581141442675	1,11852449763702	1,72093562910645	0	0	0	0
SNAI3	0	0,271229517417148	0	0	0,145055483359768	0,286611628034947	0,577617486897792	0	0,243244440769447	0	0	0	0	2,43246022119171	0	0	0	0,274678560945977	0	0
RUNX3	0,0757211471075704	0	0,0471804146320084	0	0	0	0	0,243244440769447	0	1,39972102086194	0,378358158714387	0	0	0	2,66093903761007	0,655943303367738	0	0	0	0
SUSD1	0,610947411260293	0,913810940214652	5,05731955234124	0	0,142396447096039	0	0,501474416698642	0	1,39972102086194	0	0	0	0	0,0572332219097445	0	0	0,0398667511470015	0,484501757273444	0	0
LOC442209	0	0	0	0,262962517980793	0	0	0	0	0,378358158714387	0	0	0,318964957240373	1,16374823578149	0,864745899891596	0	7,24163369681031	0	1,14093825331938	0	0
SIGLECP3	0,947743324221748	1,40959072081784	0	0,0251956986413937	0	0	0	0	0	0	0,318964957240373	0	2,01624792227421	0,690148676029037	0,775686084260668	0	0,50694834588966	0	10	0
GOLGA8B	0	0	0	0	0	0,234398483309915	0	0	0	0	1,16374823578149	2,01624792227421	0	0	0	0,099910254962929	0	0	7,37648313423762	0
C8orf71	0	0	0,729106383200329	0	0,396443143629071	0,814648948776495	0,387581141442675	2,43246022119171	0	0,0572332219097445	0,864745899891596	0,690148676029037	0	0	0,0553259264966469	0	0	2,91048850774847	0,636789639456079	5,90795056236265
LOC391766	1,38296711324287	0	0,432809654687054	0	0	0	1,11852449763702	0	2,66093903761007	0	0	0,775686084260668	0	0,0553259264966469	0	0,0238818058750533	0	0,160444591883262	0	0
RPL26	0,268119007699315	0	0	0,022024897328679	0	0,161919118415664	1,72093562910645	0	0,655943303367738	0	7,24163369681031	0	0,099910254962929	0	0,0238818058750533	0	0	0,200517833702328	1,01540668065535	0
ANKRD30B	2,74989806379567	0	0	0,228308843407612	0	0	0	0	0	0,0398667511470015	0	0,50694834588966	0	0	0	0	0	0,158015270368006	0,304422249446975	0
LOC391040	0	0,608745714528495	0	0	0	0	0	0,274678560945977	0	0,484501757273444	1,14093825331938	0	0	2,91048850774847	0,160444591883262	0,200517833702328	0,158015270368006	0	0	0,0274593521709683
LOC283070	0,162699836865802	0,305706903533822	0	0	0	0	0	0	0	0	0	10	7,37648313423762	0,636789639456079	0	1,01540668065535	0,304422249446975	0	0	0
LOC122423	0,402097891126748	0,302062698521459	0	0	0	0	0	0	0	0	0	0	0	5,90795056236265	0	0	0	0,0274593521709683	0	0
