# Supplementary material for: Network meta-analysis of transcriptome expression changes in different manifestations of dengue virus infection
Source: BMC Genomics. 2022 Feb 27;23:165. doi: 10.1186/s12864-022-08390-2 (PMC8882220; doi:10.1186/s12864-022-08390-2)
Supplement: Supplementary file 9 — Additional file 9: Supplementary Table T4. Adjacency matrices from mutual information networks. [file 12864_2022_8390_MOESM9_ESM.zip › MutualInformation_Convalescent_from_DFvsCONVALESCENT.csv]

	TPX2	CDT1	CDCA3	MKI67	BAK1	KIF2C	CDC20	DTL	CDC6	CHAF1A	IFI27	CACNA2D3	CDC45	C1QB
TPX2	0	9,04144607700237	8,81031779600723	8,74687250670922	0,299530126033746	1,15599814453393	9,2988644148534	9,65961376149548	0,773769718889718	1,40737380968839	0	0,325444568327535	0,899142363421613	0,427105775024443
CDT1	9,04144607700237	0	0,420570016159002	0	1,43625368144129	0,0609599176118432	0,916353398021992	0,509473587993519	0	0,195272176583301	0	0	0	0
CDCA3	8,81031779600723	0,420570016159002	0	1,05720385763041	0,115178071190989	2,59749404270421	0,406296697967973	1,60598494850173	0,545334708921998	0,349718678483693	0,0279510255218715	3,92242119936817	0,746807673180252	0
MKI67	8,74687250670922	0	1,05720385763041	0	0	0,301518008351138	1,67121280047093	1,6007563430972	0	0	0	0	0	0
BAK1	0,299530126033746	1,43625368144129	0,115178071190989	0	0	0	0,176793290829008	0	0	0,526537125553847	3,33396976248365	1,0450685388555	0	4,03419839436971
KIF2C	1,15599814453393	0,0609599176118432	2,59749404270421	0,301518008351138	0	0	2,76818106285292	10	0,364340916880756	0,431469116568106	0	0,206987737589919	0,0213451319722437	0
CDC20	9,2988644148534	0,916353398021992	0,406296697967973	1,67121280047093	0,176793290829008	2,76818106285292	0	1,33446975086388	0,927714641255525	0,560665125655717	0	0	0,833978128375862	0,211605713916619
DTL	9,65961376149548	0,509473587993519	1,60598494850173	1,6007563430972	0	10	1,33446975086388	0	6,12414002574043	7,05857234817611	0,955251437748511	0,58829375894028	9,57568956316837	0,122673857684504
CDC6	0,773769718889718	0	0,545334708921998	0	0	0,364340916880756	0,927714641255525	6,12414002574043	0	0,629959222091721	0	0	0	0
CHAF1A	1,40737380968839	0,195272176583301	0,349718678483693	0	0,526537125553847	0,431469116568106	0,560665125655717	7,05857234817611	0,629959222091721	0	0,0116843716382431	0,162206400469002	0	0,919779282177331
IFI27	0	0	0,0279510255218715	0	3,33396976248365	0	0	0,955251437748511	0	0,0116843716382431	0	0,922299975040822	0,428857876083384	0,169170989372513
CACNA2D3	0,325444568327535	0	3,92242119936817	0	1,0450685388555	0,206987737589919	0	0,58829375894028	0	0,162206400469002	0,922299975040822	0	0	0
CDC45	0,899142363421613	0	0,746807673180252	0	0	0,0213451319722437	0,833978128375862	9,57568956316837	0	0	0,428857876083384	0	0	0
C1QB	0,427105775024443	0	0	0	4,03419839436971	0	0,211605713916619	0,122673857684504	0	0,919779282177331	0,169170989372513	0	0	0
