# Supplementary material for: Network meta-analysis of transcriptome expression changes in different manifestations of dengue virus infection
Source: BMC Genomics. 2022 Feb 27;23:165. doi: 10.1186/s12864-022-08390-2 (PMC8882220; doi:10.1186/s12864-022-08390-2)
Supplement: Supplementary file 9 — Additional file 9: Supplementary Table T4. Adjacency matrices from mutual information networks. [file 12864_2022_8390_MOESM9_ESM.zip › MutualInformation_Convalescent_from_DHFvsCONVALESCENT.csv]

	TPX2	CDCA3	DTL	UHRF1	CDC20	KIF20A	CDKN3	CHEK1	CDT1	RRM2	IFI27	CACNA2D3	TK1	KIF2C	MKI67	CENPA
TPX2	0	8,81031779600723	9,65961376149548	0,372639863657426	9,2988644148534	0,577099585897666	0,846731975175661	0,318208920843824	9,04144607700237	0,435952315540401	0,146025806314354	0,196071356432299	0,716403652963097	1,00439873849465	8,74687250670922	0,41965108160593
CDCA3	8,81031779600723	0	1,55324506717344	0,606198560387992	0,697579498735929	8,74387397144077	0,169863538704578	0	1,44281182445497	1,38768051027747	0,383689943662446	3,92242119936817	2,64578455207613	1,59698341023695	1,22082141864825	5,72158810776345
DTL	9,65961376149548	1,55324506717344	0	0,703648287126952	1,41547117805934	0,654440740534543	1,96114562080271	1,62632178246462	0,6052524030075	1,21163653654118	3,00953205530221	0,708941062255388	1,16192679567623	10	2,22941292012391	0,63924612379254
UHRF1	0,372639863657426	0,606198560387992	0,703648287126952	0	6,01728801101453	0,274116774165252	0,288412696989597	0	0	0,727695859961505	0,370355117660117	0	0	0,195944386451333	0	0
CDC20	9,2988644148534	0,697579498735929	1,41547117805934	6,01728801101453	0	0,892321164002153	0,850746920054888	0	0,920414834907554	0	0	0	0,615140044461485	2,16941307280729	1,09445998773616	0
KIF20A	0,577099585897666	8,74387397144077	0,654440740534543	0,274116774165252	0,892321164002153	0	0,43491101442004	0,283490716014699	0	7,67741623327833	0	0,238960894864379	0,372293094705194	0,671186125210351	0,845657132070656	0,116562115127075
CDKN3	0,846731975175661	0,169863538704578	1,96114562080271	0,288412696989597	0,850746920054888	0,43491101442004	0	7,10545616877538	0	0,571126949929787	0	0	2,94103746860359	9,33982365365963	0,301908132887127	1,00772216464975
CHEK1	0,318208920843824	0	1,62632178246462	0	0	0,283490716014699	7,10545616877538	0	0	1,34324989679558	0	0,260950074602663	0,40336034106855	0,373295842869636	0,350448340646357	0
CDT1	9,04144607700237	1,44281182445497	0,6052524030075	0	0,920414834907554	0	0	0	0	0	0	0	0,378722403813442	0,549121441785888	0,146558689987026	0
RRM2	0,435952315540401	1,38768051027747	1,21163653654118	0,727695859961505	0	7,67741623327833	0,571126949929787	1,34324989679558	0	0	0	0	0	0,350865488319828	0,0708961864837627	0,235461185761006
IFI27	0,146025806314354	0,383689943662446	3,00953205530221	0,370355117660117	0	0	0	0	0	0	0	0,382117143075021	0,428440830544754	0	0	0
CACNA2D3	0,196071356432299	3,92242119936817	0,708941062255388	0	0	0,238960894864379	0	0,260950074602663	0	0	0,382117143075021	0	0,561726034791842	0,292192350097339	0	0
TK1	0,716403652963097	2,64578455207613	1,16192679567623	0	0,615140044461485	0,372293094705194	2,94103746860359	0,40336034106855	0,378722403813442	0	0,428440830544754	0,561726034791842	0	9,78662538881625	1,27678885647052	0,626854218507165
KIF2C	1,00439873849465	1,59698341023695	10	0,195944386451333	2,16941307280729	0,671186125210351	9,33982365365963	0,373295842869636	0,549121441785888	0,350865488319828	0	0,292192350097339	9,78662538881625	0	0,481025645427085	0,668492277661691
MKI67	8,74687250670922	1,22082141864825	2,22941292012391	0	1,09445998773616	0,845657132070656	0,301908132887127	0,350448340646357	0,146558689987026	0,0708961864837627	0	0	1,27678885647052	0,481025645427085	0	0
CENPA	0,41965108160593	5,72158810776345	0,63924612379254	0	0	0,116562115127075	1,00772216464975	0	0	0,235461185761006	0	0	0,626854218507165	0,668492277661691	0	0
