# Supplementary material for: Network meta-analysis of transcriptome expression changes in different manifestations of dengue virus infection
Source: BMC Genomics. 2022 Feb 27;23:165. doi: 10.1186/s12864-022-08390-2 (PMC8882220; doi:10.1186/s12864-022-08390-2)
Supplement: Supplementary file 9 — Additional file 9: Supplementary Table T4. Adjacency matrices from mutual information networks. [file 12864_2022_8390_MOESM9_ESM.zip › MutualInformation_Convalescent_from_DSSvsCONVALESCENT.csv]

	TPX2	OLIG1	MRPS18A	IFI27	NDUFA11	DAD1	KCTD14	GLUL	PTGDR2	PSMB6	CDT1	MRPL22	CDCA8	BARD1	CDCA2	TK1
TPX2	0	0,309229131547675	6,37530635693688	0,1952551531777	0	0,171039917259415	0	0,234354976597553	0,200347201627763	0,179970098465608	10	2,44091043998162	9,03404525861527	0,641145959822918	9,36570993397272	8,66841875302149
OLIG1	0,309229131547675	0	1,13803992909443	0,942071662468632	0	0	0	0,069279396573742	0,0227416568931581	0	0,637749623009045	5,65166145064945	0,246686909489352	1,33743314478216	0,112306979071825	0,0536211119227471
MRPS18A	6,37530635693688	1,13803992909443	0	3,29857267493666	1,08203300187588	0,333321841429216	0,164669002396909	0,238773012660919	0	1,07509351683499	1,47562344740928	2,16128519051763	0,852260676486674	0,507027485060618	0	0,516413305667915
IFI27	0,1952551531777	0,942071662468632	3,29857267493666	0	0	0	0	0	0,00549878324548072	0,0562272945266419	0,00822581244017127	0,660844879910601	0,956396346761471	0,916213974422506	0	0,569198127043175
NDUFA11	0	0	1,08203300187588	0	0	2,93854374243357	0	0	0	1,56409755225203	0,0035157297784723	0,101209763862555	0,0861425956900755	0	0	0,517782162827581
DAD1	0,171039917259415	0	0,333321841429216	0	2,93854374243357	0	0	0	0	3,09154142250964	0	0,565050672371238	0	0,521704495764095	0,0701080193089905	0
KCTD14	0	0	0,164669002396909	0	0	0	0	0,121940092794898	0,107974163967242	0,31024727326971	0	0,0102753468811252	0	0,0433261380334388	0,0213081244510955	0
GLUL	0,234354976597553	0,069279396573742	0,238773012660919	0	0	0	0,121940092794898	0	0	0	2,05491182830984	0,0296176639410862	0,450190446734171	0	0	0
PTGDR2	0,200347201627763	0,0227416568931581	0	0,00549878324548072	0	0	0,107974163967242	0	0	0,354523349888568	0,0114467018347548	0,0766066874048373	0,30564013858159	0,115191542574982	0	1,09281368723769
PSMB6	0,179970098465608	0	1,07509351683499	0,0562272945266419	1,56409755225203	3,09154142250964	0,31024727326971	0	0,354523349888568	0	0,514405161137624	5,79095634892962	0,0230680045662058	0,275617347053854	0	0,100674712859593
CDT1	10	0,637749623009045	1,47562344740928	0,00822581244017127	0,0035157297784723	0	0	2,05491182830984	0,0114467018347548	0,514405161137624	0	0,65733642940599	0,978342751919751	1,85224218428717	1,50603350911314	0,941843734620889
MRPL22	2,44091043998162	5,65166145064945	2,16128519051763	0,660844879910601	0,101209763862555	0,565050672371238	0,0102753468811252	0,0296176639410862	0,0766066874048373	5,79095634892962	0,65733642940599	0	0,534515271286563	7,26791402788837	1,00703327562952	0,71363297110061
CDCA8	9,03404525861527	0,246686909489352	0,852260676486674	0,956396346761471	0,0861425956900755	0	0	0,450190446734171	0,30564013858159	0,0230680045662058	0,978342751919751	0,534515271286563	0	0,42041782314237	3,62271289867827	3,3235544050013
BARD1	0,641145959822918	1,33743314478216	0,507027485060618	0,916213974422506	0	0,521704495764095	0,0433261380334388	0	0,115191542574982	0,275617347053854	1,85224218428717	7,26791402788837	0,42041782314237	0	0	0,654916468695411
CDCA2	9,36570993397272	0,112306979071825	0	0	0	0,0701080193089905	0,0213081244510955	0	0	0	1,50603350911314	1,00703327562952	3,62271289867827	0	0	1,81155426210011
TK1	8,66841875302149	0,0536211119227471	0,516413305667915	0,569198127043175	0,517782162827581	0	0	0	1,09281368723769	0,100674712859593	0,941843734620889	0,71363297110061	3,3235544050013	0,654916468695411	1,81155426210011	0
