# Supplementary material for: Network meta-analysis of transcriptome expression changes in different manifestations of dengue virus infection
Source: BMC Genomics. 2022 Feb 27;23:165. doi: 10.1186/s12864-022-08390-2 (PMC8882220; doi:10.1186/s12864-022-08390-2)
Supplement: Supplementary file 9 — Additional file 9: Supplementary Table T4. Adjacency matrices from mutual information networks. [file 12864_2022_8390_MOESM9_ESM.zip › MutualInformation_DF_from_DFvsCONVALESCENT.csv]

	TPX2	CDT1	CDCA3	MKI67	BAK1	KIF2C	CDC20	DTL	CDC6	CHAF1A	IFI27	CACNA2D3	CDC45	C1QB
TPX2	0	1,60839224293635	9,01181920055598	0,77469634744919	0	1,229642129118	1,07744068463785	1,38892425457018	0,447881830109927	0,561124964312457	0,147397791151022	0,382398005446169	0,886328390575144	0
CDT1	1,60839224293635	0	0,837655871788487	0,575752749143925	0	0,289130167335329	1,7102106926125	0,601514415942909	0	0,179473415004328	0,107695371223095	0	10	0
CDCA3	9,01181920055598	0,837655871788487	0	6,8265993293153	0	9,87597658141792	0	9,43467232655815	1,02137955857944	1,37952394075553	0	2,14150482139194	0,622661015836934	0
MKI67	0,77469634744919	0,575752749143925	6,8265993293153	0	0	0,194583416358285	0,60849459752212	1,53491425735513	0	0	0	0	0,448037806390439	0
BAK1	0	0	0	0	0	0	0,498782994723951	0	0	2,32979034281404	1,97674279192853	0,0858761765410275	0,509707798537567	0,268336030961055
KIF2C	1,229642129118	0,289130167335329	9,87597658141792	0,194583416358285	0	0	2,98723339530811	0,672746276877295	0	0	0	0,00115706478162607	1,59350114121636	0
CDC20	1,07744068463785	1,7102106926125	0	0,60849459752212	0,498782994723951	2,98723339530811	0	1,0204331215441	1,20275129552839	0,480841279767813	0,116914264466888	0	8,77876303894275	0
DTL	1,38892425457018	0,601514415942909	9,43467232655815	1,53491425735513	0	0,672746276877295	1,0204331215441	0	5,07834863138956	0,11754128975205	0	0,570040818042637	1,78142384552322	0
CDC6	0,447881830109927	0	1,02137955857944	0	0	0	1,20275129552839	5,07834863138956	0	0	0	0	1,49148303262893	0
CHAF1A	0,561124964312457	0,179473415004328	1,37952394075553	0	2,32979034281404	0	0,480841279767813	0,11754128975205	0	0	0	0	4,68499608972175	0,0321803117209087
IFI27	0,147397791151022	0,107695371223095	0	0	1,97674279192853	0	0,116914264466888	0	0	0	0	0,900164823970275	0,232143517500269	3,58882854273289
CACNA2D3	0,382398005446169	0	2,14150482139194	0	0,0858761765410275	0,00115706478162607	0	0,570040818042637	0	0	0,900164823970275	0	0,345494756304805	0
CDC45	0,886328390575144	10	0,622661015836934	0,448037806390439	0,509707798537567	1,59350114121636	8,77876303894275	1,78142384552322	1,49148303262893	4,68499608972175	0,232143517500269	0,345494756304805	0	0
C1QB	0	0	0	0	0,268336030961055	0	0	0	0	0,0321803117209087	3,58882854273289	0	0	0
