# Supplementary material for: Network meta-analysis of transcriptome expression changes in different manifestations of dengue virus infection
Source: BMC Genomics. 2022 Feb 27;23:165. doi: 10.1186/s12864-022-08390-2 (PMC8882220; doi:10.1186/s12864-022-08390-2)
Supplement: Supplementary file 9 — Additional file 9: Supplementary Table T4. Adjacency matrices from mutual information networks. [file 12864_2022_8390_MOESM9_ESM.zip › MutualInformation_DF_from_DFvsDHF.csv]

	PSKH2	TRHR	CAMK2D	BTK	TNF	LOC153682	GAGE1	FIBCD1	TRIM6	LRP12	ENPP5	NFE2L3	ZNF675	RNF157-AS1	LOC286087	LOC158402	LOC100128288	SLC25A53	VPS41
PSKH2	0	3,08038505688511	0,126561095334027	0,724107162995503	0	0	0,666468088088334	4,01120722990665	0	0	0	0,162594409966284	1,76806073886742	0,876559242167845	0,256752822721323	0	0	1,0725193516632	0
TRHR	3,08038505688511	0	0,487938495814955	0	0	0,211608040639318	0	0,301584600353915	0,453341210016035	0	0	0	0,509135123426728	0,44152633188789	0	0,645824013600336	0,963756381351872	0,145224490521393	1,37625203327877
CAMK2D	0,126561095334027	0,487938495814955	0	0	0	0	0	0	0	0,278567008883114	0	4,50095720909422	5,45097983741537	5,71600085627171	4,4971681615517	1,96065301119971	0,510101907250345	0,311299479076654	2,48487558987928
BTK	0,724107162995503	0	0	0	6,70534967051959	0	0,491865983954498	2,3749540143365	0,0760198208035818	0	0	0	0	1,11793822169162	0	0	0	0	0
TNF	0	0	0	6,70534967051959	0	0,451009586297503	0	0	0,120883254884891	0,483849746537599	0	0	0	0	0,181551672474229	1,79721946706293	0	0	1,306484192991
LOC153682	0	0,211608040639318	0	0	0,451009586297503	0	0	0	0	1,36780542532532	1,80772357052522	0	0	8,29339923075562	0	3,33953745509347	0	1,09242994602754	1,97147234138023
GAGE1	0,666468088088334	0	0	0,491865983954498	0	0	0	0	1,5591183494799	0	0,367766412485682	0	0	0	0	0,0773887540927108	0	0	0
FIBCD1	4,01120722990665	0,301584600353915	0	2,3749540143365	0	0	0	0	0	0	0	0	0	0	0	0	0	0	0
TRIM6	0	0,453341210016035	0	0,0760198208035818	0,120883254884891	0	1,5591183494799	0	0	1,9920087720783	0	0,937034820956574	0,36896631975089	0,152800017285457	0,175579606978239	0	0	0	0
LRP12	0	0	0,278567008883114	0	0,483849746537599	1,36780542532532	0	0	1,9920087720783	0	0,994862996617685	0,598884394517234	0	4,55896391739487	0,993291595490826	0,0632709127314207	0	0,261987551717763	0,505551941298023
ENPP5	0	0	0	0	0	1,80772357052522	0,367766412485682	0	0	0,994862996617685	0	1,44698826892916	1,3339640752033	10	0	0	0,125195875320274	2,31043213461764	0,297213089423099
NFE2L3	0,162594409966284	0	4,50095720909422	0	0	0	0	0	0,937034820956574	0,598884394517234	1,44698826892916	0	0,385390352455154	0,851425254980328	1,61048823025309	0,628400798443715	3,09495066744765	0	0
ZNF675	1,76806073886742	0,509135123426728	5,45097983741537	0	0	0	0	0	0,36896631975089	0	1,3339640752033	0,385390352455154	0	1,28361218360317	0,911191704954816	0	0,595835170550285	0,43858216711161	0
RNF157-AS1	0,876559242167845	0,44152633188789	5,71600085627171	1,11793822169162	0	8,29339923075562	0	0	0,152800017285457	4,55896391739487	10	0,851425254980328	1,28361218360317	0	0	0,026063447735706	1,18156403196754	8,72672625400357	1,03005441447148
LOC286087	0,256752822721323	0	4,4971681615517	0	0,181551672474229	0	0	0	0,175579606978239	0,993291595490826	0	1,61048823025309	0,911191704954816	0	0	0	0	1,47700908158368	0,265268065103033
LOC158402	0	0,645824013600336	1,96065301119971	0	1,79721946706293	3,33953745509347	0,0773887540927108	0	0	0,0632709127314207	0	0,628400798443715	0	0,026063447735706	0	0	0,013385503492905	7,06539709085921	0,280660953186112
LOC100128288	0	0,963756381351872	0,510101907250345	0	0	0	0	0	0	0	0,125195875320274	3,09495066744765	0,595835170550285	1,18156403196754	0	0,013385503492905	0	1,12845422366032	0
SLC25A53	1,0725193516632	0,145224490521393	0,311299479076654	0	0	1,09242994602754	0	0	0	0,261987551717763	2,31043213461764	0	0,43858216711161	8,72672625400357	1,47700908158368	7,06539709085921	1,12845422366032	0	7,66374899216665
VPS41	0	1,37625203327877	2,48487558987928	0	1,306484192991	1,97147234138023	0	0	0	0,505551941298023	0,297213089423099	0	0	1,03005441447148	0,265268065103033	0,280660953186112	0	7,66374899216665	0
