# Supplementary material for: Network meta-analysis of transcriptome expression changes in different manifestations of dengue virus infection
Source: BMC Genomics. 2022 Feb 27;23:165. doi: 10.1186/s12864-022-08390-2 (PMC8882220; doi:10.1186/s12864-022-08390-2)
Supplement: Supplementary file 9 — Additional file 9: Supplementary Table T4. Adjacency matrices from mutual information networks. [file 12864_2022_8390_MOESM9_ESM.zip › MutualInformation_DF_from_DFvsDSS.csv]

	TRIP12	DEFA4	DNAJA1	LOC440474	LOC283788	THBS1	MKI67IP	ROM1	FZD1	PPFIBP2	DNAJC15	NME2	NELFE	UQCRH	PSMA6	MDP1	TMED7	SYVN1	MTHFD1L	PSMA3
TRIP12	0	0,208413882429828	3,08173721135759	1,6990161481158	0,118730594054844	0	0	0	0	0,0171540801079419	0	0	0,113760317316565	0	0	0,0539428918912536	0	0	0	0
DEFA4	0,208413882429828	0	0	0	0	0,110608947127778	1,19655081538492	0	0	0,412168999665751	0	0	0,0459073673675005	0	0	0,125184142678833	0,0294346093319924	0	0	0
DNAJA1	3,08173721135759	0	0	0,434563697248585	0	0	1,49897012542948	0,0418798220162552	0	0,631027608221544	0	0	0	0,118821803803016	0,211055355778423	0	0	0	0	0,0752391221992858
LOC440474	1,6990161481158	0	0,434563697248585	0	1,81890960958293	2,90286334085553	7,43171745544256	0,200608284236855	0	1,64131195044298	0,689848289680799	0	0	0	0,627361547203638	0,424333004917977	0	2,93073665422521	0	1,07484721050928
LOC283788	0,118730594054844	0	0	1,81890960958293	0	0,190842424385242	0	0	0	0	0	0	0,0403640979920203	0,349428588148498	0,222909289392803	0,0245445409700021	0	0,225979992637489	0	0,161243449563486
THBS1	0	0,110608947127778	0	2,90286334085553	0,190842424385242	0	0,696024905556826	1,05581449515238	0	0,748508079156309	0	0,458042246362116	0	0	0	0,333538426293172	0	0	0	0,464364939106523
MKI67IP	0	1,19655081538492	1,49897012542948	7,43171745544256	0	0,696024905556826	0	0,755872981815335	0	0	0,242706002218161	0	0	0	1,8807088181118	0	0	0,152333380376964	0	1,14292986456372
ROM1	0	0	0,0418798220162552	0,200608284236855	0	1,05581449515238	0,755872981815335	0	0,506707624950879	0,00486952720792169	0,706494686086363	0	0,0659398151125728	0	0	0	0	0,139573484112521	0	0
FZD1	0	0	0	0	0	0	0	0,506707624950879	0	0	0,636058211929465	0,095949512529369	1,30743977532098	0	3,88330275410608	0	0	0,171318948178813	0,615241351329235	0,335909691898887
PPFIBP2	0,0171540801079419	0,412168999665751	0,631027608221544	1,64131195044298	0	0,748508079156309	0	0,00486952720792169	0	0	0,355361074456994	0	0	0,421927559214144	3,42941946755178	0,350337683935683	0,188082273985877	0,794443990342206	0,744744894877008	0,75012088868369
DNAJC15	0	0	0	0,689848289680799	0	0	0,242706002218161	0,706494686086363	0,636058211929465	0,355361074456994	0	0,972475681709283	1,83198372792071	0,876972848004806	10	1,1121536157005	0,694158091156931	1,48034459735455	0,564358671971163	2,21749239881509
NME2	0	0	0	0	0	0,458042246362116	0	0	0,095949512529369	0	0,972475681709283	0	2,42952720432195	7,59933728848517	0,999668003316912	0,589707264131509	0,596726305675345	0	0,370421241614957	0,94593931389867
NELFE	0,113760317316565	0,0459073673675005	0	0	0,0403640979920203	0	0	0,0659398151125728	1,30743977532098	0	1,83198372792071	2,42952720432195	0	1,37859060793658	8,55942964521864	0,149230857986731	1,08715005073231	5,05629609599479	0,814308220577098	0,886285971776863
UQCRH	0	0	0,118821803803016	0	0,349428588148498	0	0	0	0	0,421927559214144	0,876972848004806	7,59933728848517	1,37859060793658	0	1,81365537773944	0	0,455726635402934	1,91851306715214	0,483533017066487	2,98028865925815
PSMA6	0	0	0,211055355778423	0,627361547203638	0,222909289392803	0	1,8807088181118	0	3,88330275410608	3,42941946755178	10	0,999668003316912	8,55942964521864	1,81365537773944	0	4,41646418478423	4,9730376564949	0,295188278468042	5,80385066682535	7,91600003526079
MDP1	0,0539428918912536	0,125184142678833	0	0,424333004917977	0,0245445409700021	0,333538426293172	0	0	0	0,350337683935683	1,1121536157005	0,589707264131509	0,149230857986731	0	4,41646418478423	0	0	0,489883152039517	0,833043427960129	0
TMED7	0	0,0294346093319924	0	0	0	0	0	0	0	0,188082273985877	0,694158091156931	0,596726305675345	1,08715005073231	0,455726635402934	4,9730376564949	0	0	0,928070413410168	0	1,22436150986958
SYVN1	0	0	0	2,93073665422521	0,225979992637489	0	0,152333380376964	0,139573484112521	0,171318948178813	0,794443990342206	1,48034459735455	0	5,05629609599479	1,91851306715214	0,295188278468042	0,489883152039517	0,928070413410168	0	0,970223329779622	0,776464252829599
MTHFD1L	0	0	0	0	0	0	0	0	0,615241351329235	0,744744894877008	0,564358671971163	0,370421241614957	0,814308220577098	0,483533017066487	5,80385066682535	0,833043427960129	0	0,970223329779622	0	1,29590716089367
PSMA3	0	0	0,0752391221992858	1,07484721050928	0,161243449563486	0,464364939106523	1,14292986456372	0	0,335909691898887	0,75012088868369	2,21749239881509	0,94593931389867	0,886285971776863	2,98028865925815	7,91600003526079	0	1,22436150986958	0,776464252829599	1,29590716089367	0
