# Supplementary material for: Network meta-analysis of transcriptome expression changes in different manifestations of dengue virus infection
Source: BMC Genomics. 2022 Feb 27;23:165. doi: 10.1186/s12864-022-08390-2 (PMC8882220; doi:10.1186/s12864-022-08390-2)
Supplement: Supplementary file 9 — Additional file 9: Supplementary Table T4. Adjacency matrices from mutual information networks. [file 12864_2022_8390_MOESM9_ESM.zip › MutualInformation_DF_from_DFvsNORMAL.csv]

	OAZ2	TIGD3	RNF141	TMCC1	CABIN1	LOC283588	CNTNAP3	IFI27	CD302	MCM10	GRAMD1C	CACNA2D3	CNTNAP3B	STAP2	KCTD14	LINC00877
OAZ2	0	0	1,05128595847566	4,29326625512742	3,32549324336603	0,176761429088002	0	0,0703421285334287	0	4,00706621018268	0	0,0584397894126256	0,500174906276496	1,38110214721988	0,122353968435352	0
TIGD3	0	0	2,04163436574518	0,59531580492168	0	0,79906613062191	0,0177144728428327	0,742373869091888	0,303550557870582	0,956624419187054	1,10949854028521	0,267661720784603	0	0,45661864431545	0	3,49075115929728
RNF141	1,05128595847566	2,04163436574518	0	2,68789217383834	0	0	0	0	1,13596949262242	0	0	1,56529462422684	0	0	0,243695871115307	0
TMCC1	4,29326625512742	0,59531580492168	2,68789217383834	0	0	0	0	0,323724160279047	1,32857770002312	0,342327139080638	0	0,775063010913586	0	0	0	0,842719730204398
CABIN1	3,32549324336603	0	0	0	0	0	0	0,304882873630511	2,40949262823742	0,466209396773396	0	0,26506617186836	0	0	0	0
LOC283588	0,176761429088002	0,79906613062191	0	0	0	0	0	0	0	0	5,72770780669718	0,680704823699528	1,34258736433067	0	0	10
CNTNAP3	0	0,0177144728428327	0	0	0	0	0	0	1,35531003693284	0	3,37258835130088	0,368161112897161	8,85466829118714	0	1,67297777753158	0
IFI27	0,0703421285334287	0,742373869091888	0	0,323724160279047	0,304882873630511	0	0	0	0,64413087366857	0	0	2,33451009171138	0	0,0362322352072907	0,296720404539447	0
CD302	0	0,303550557870582	1,13596949262242	1,32857770002312	2,40949262823742	0	1,35531003693284	0,64413087366857	0	0	0	1,77988362453363	0,349557899042555	0	0,84804808784037	0
MCM10	4,00706621018268	0,956624419187054	0	0,342327139080638	0,466209396773396	0	0	0	0	0	0	3,42893694118055	0	0,323956676818111	0	1,62810041731008
GRAMD1C	0	1,10949854028521	0	0	0	5,72770780669718	3,37258835130088	0	0	0	0	1,53875476904816	0,776582523775648	0	0,282132161909561	0
CACNA2D3	0,0584397894126256	0,267661720784603	1,56529462422684	0,775063010913586	0,26506617186836	0,680704823699528	0,368161112897161	2,33451009171138	1,77988362453363	3,42893694118055	1,53875476904816	0	0	2,54416258290779	0	0
CNTNAP3B	0,500174906276496	0	0	0	0	1,34258736433067	8,85466829118714	0	0,349557899042555	0	0,776582523775648	0	0	0	0	2,8544623131059
STAP2	1,38110214721988	0,45661864431545	0	0	0	0	0	0,0362322352072907	0	0,323956676818111	0	2,54416258290779	0	0	1,28746854638172	0
KCTD14	0,122353968435352	0	0,243695871115307	0	0	0	1,67297777753158	0,296720404539447	0,84804808784037	0	0,282132161909561	0	0	1,28746854638172	0	0,0469543571927974
LINC00877	0	3,49075115929728	0	0,842719730204398	0	10	0	0	0	1,62810041731008	0	0	2,8544623131059	0	0,0469543571927974	0
