# Supplementary material for: Network meta-analysis of transcriptome expression changes in different manifestations of dengue virus infection
Source: BMC Genomics. 2022 Feb 27;23:165. doi: 10.1186/s12864-022-08390-2 (PMC8882220; doi:10.1186/s12864-022-08390-2)
Supplement: Supplementary file 9 — Additional file 9: Supplementary Table T4. Adjacency matrices from mutual information networks. [file 12864_2022_8390_MOESM9_ESM.zip › MutualInformation_DHF_from_DFvsDHF.csv]

	PSKH2	TRHR	CAMK2D	BTK	TNF	LOC153682	GAGE1	FIBCD1	TRIM6	LRP12	ENPP5	NFE2L3	ZNF675	RNF157-AS1	LOC286087	LOC158402	LOC100128288	SLC25A53	VPS41
PSKH2	0	2,32547788413237	0	0	0,986535414170871	0,0837317209127015	0	2,95425483945812	0	0	0	0	0	0	0	0,642387538952162	0	0	0
TRHR	2,32547788413237	0	0	1,58048953858462	0	0	0,679729044763543	0,883806096085053	0,967375017904909	0	0	0,18769084739845	0	0	0,302659371305769	0	0	1,45804128374533	0
CAMK2D	0	0	0	0	0	0,0937361108767831	0,197876364782494	0	0	0	0,544429278991968	3,01246315430446	2,44599357725466	1,74375007215264	0	2,98811815594147	0,558835332161909	0	7,71609886542491
BTK	0	1,58048953858462	0	0	2,31512858202114	0,067811773123499	0,0864536459327569	0	0	0,506000859005959	0	0	0,244859775788539	0	0	0	0	0	0,0889062191978163
TNF	0,986535414170871	0	0	2,31512858202114	0	0	0,00638404797675381	0	1,21971710138977	0	0,341560959623385	0	0	0	0	0	0,604157625225617	0	0
LOC153682	0,0837317209127015	0	0,0937361108767831	0,067811773123499	0	0	4,83607287454203	0,372313207234423	1,56566710669182	1,44186191798085	2,38201621266718	0,155031246861264	0	0,722978529340842	7,94654370492333	2,26275519811416	2,0953873708097	0,379345968904957	2,83124006593876
GAGE1	0	0,679729044763543	0,197876364782494	0,0864536459327569	0,00638404797675381	4,83607287454203	0	0,332405044288427	0	0	1,20210466448133	0	1,91876305557308	0	0,08125567513641	0	0	0	1,35752553988923
FIBCD1	2,95425483945812	0,883806096085053	0	0	0	0,372313207234423	0,332405044288427	0	0	0	0	0	0,409670370770097	0	0	0	0	0	0
TRIM6	0	0,967375017904909	0	0	1,21971710138977	1,56566710669182	0	0	0	0,571554429997439	0,825079136986681	0	0	0	0	0	0	0	0
LRP12	0	0	0	0,506000859005959	0	1,44186191798085	0	0	0,571554429997439	0	0,411293325828084	5,43317214301915	0	2,10978956047505	5,53081809130147	0,199744002401723	0,785192090087995	0	1,37232900715476
ENPP5	0	0	0,544429278991968	0	0,341560959623385	2,38201621266718	1,20210466448133	0	0,825079136986681	0,411293325828084	0	0	1,35547942643509	3,18801039827051	10	1,26250174878142	2,05505499142876	2,02931055813026	1,64774074629236
NFE2L3	0	0,18769084739845	3,01246315430446	0	0	0,155031246861264	0	0	0	5,43317214301915	0	0	0,309934171522659	0,786721661628743	0,383097263465352	0,548890530031782	0	0	0
ZNF675	0	0	2,44599357725466	0,244859775788539	0	0	1,91876305557308	0,409670370770097	0	0	1,35547942643509	0,309934171522659	0	7,14877825171988	0,292164916041889	0,601352967303316	1,88195447906169	0,12485301147694	1,63589511537035
RNF157-AS1	0	0	1,74375007215264	0	0	0,722978529340842	0	0	0	2,10978956047505	3,18801039827051	0,786721661628743	7,14877825171988	0	0,335731483499232	7,36303822119179	9,00885064149981	6,43136694797508	0,415185282490526
LOC286087	0	0,302659371305769	0	0	0	7,94654370492333	0,08125567513641	0	0	5,53081809130147	10	0,383097263465352	0,292164916041889	0,335731483499232	0	0,154179076167909	0,91601923571021	0	1,00870151815439
LOC158402	0,642387538952162	0	2,98811815594147	0	0	2,26275519811416	0	0	0	0,199744002401723	1,26250174878142	0,548890530031782	0,601352967303316	7,36303822119179	0,154179076167909	0	0	0	1,7814900998414
LOC100128288	0	0	0,558835332161909	0	0,604157625225617	2,0953873708097	0	0	0	0,785192090087995	2,05505499142876	0	1,88195447906169	9,00885064149981	0,91601923571021	0	0	1,5972813298209	0
SLC25A53	0	1,45804128374533	0	0	0	0,379345968904957	0	0	0	0	2,02931055813026	0	0,12485301147694	6,43136694797508	0	0	1,5972813298209	0	0,784576933404872
VPS41	0	0	7,71609886542491	0,0889062191978163	0	2,83124006593876	1,35752553988923	0	0	1,37232900715476	1,64774074629236	0	1,63589511537035	0,415185282490526	1,00870151815439	1,7814900998414	0	0,784576933404872	0
