# Supplementary material for: Network meta-analysis of transcriptome expression changes in different manifestations of dengue virus infection
Source: BMC Genomics. 2022 Feb 27;23:165. doi: 10.1186/s12864-022-08390-2 (PMC8882220; doi:10.1186/s12864-022-08390-2)
Supplement: Supplementary file 9 — Additional file 9: Supplementary Table T4. Adjacency matrices from mutual information networks. [file 12864_2022_8390_MOESM9_ESM.zip › MutualInformation_DHF_from_DFvsNORMAL.csv]

	DAPK2	SIL1	KCTD14	BUB1B	UBE2S	RGL2	CDC25A	RNF141	MRPL40	DTL	IFI27	GRAMD1C	CACNA2D3	SLC14A1	RPGRIP1	LINC00877	SIGLEC17P	CENPA	LOC283588
DAPK2	0	0	0	0,690691790945162	0	0,63446314944625	0,00265504524204611	0,287645336829869	0,0766743921096972	1,92427294338048	0,193789750948198	0,295904526234309	0	0,201736967724717	0	0	0	0,573012878443858	0
SIL1	0	0	1,58290258936305	0,151493920233945	1,06066796891646	0	0,621530654059936	0,64881614311945	4,18743241862517	0	0,395519654013832	0,205904425021525	0,00802548262649447	0	0	0	0	0	0
KCTD14	0	1,58290258936305	0	0	0	0	0	0	0,00647284128653245	0	0	0,0266224809169107	0	0	0	0,557711216825947	0,366916650238675	0	0
BUB1B	0,690691790945162	0,151493920233945	0	0	0,690952969313135	1,05027943728587	5,49850971861216	0,0917531185158114	1,74822464222807	10	0	0	0,391604446576522	0	0,352931486616384	0,308171146195157	0,573802852089057	0,758319936207671	0
UBE2S	0	1,06066796891646	0	0,690952969313135	0	0	3,19263732893953	0,934715411473942	0,837953768670426	0,296542865807197	2,59081766567528	0	0,239678441674483	0,0615644006016723	0	0	0	0	0
RGL2	0,63446314944625	0	0	1,05027943728587	0	0	0	2,28420152493356	0	3,91652078043497	0	0,493856791111733	0	0	0	0,367112219479146	0	0,747355290990715	0
CDC25A	0,00265504524204611	0,621530654059936	0	5,49850971861216	3,19263732893953	0	0	0,669402797252293	0,291327723685839	1,11827309461056	0	0	0	0	0	0	0,453291556973555	0,492589625069572	0,303293587836593
RNF141	0,287645336829869	0,64881614311945	0	0,0917531185158114	0,934715411473942	2,28420152493356	0,669402797252293	0	0,253908840451795	0,591889247019767	0	0,543194282786515	1,73910204853722	0	0,629390911593457	0,952110759493394	0,28898192366464	0,0238311147558973	0,589736137036435
MRPL40	0,0766743921096972	4,18743241862517	0,00647284128653245	1,74822464222807	0,837953768670426	0	0,291327723685839	0,253908840451795	0	0,419552749533727	0,204095387806932	0,370092180142882	2,99573801533121	0,184685974118471	0,0711695814104451	0	0	1,0391769767712	0,0579976148727317
DTL	1,92427294338048	0	0	10	0,296542865807197	3,91652078043497	1,11827309461056	0,591889247019767	0,419552749533727	0	0	0	0	0	2,76215976549314	0,0705179352507745	0,262055673388832	2,87659088461845	0
IFI27	0,193789750948198	0,395519654013832	0	0	2,59081766567528	0	0	0	0,204095387806932	0	0	0	1,00300179840174	0	0	0,227446388701604	0	0	0
GRAMD1C	0,295904526234309	0,205904425021525	0,0266224809169107	0	0	0,493856791111733	0	0,543194282786515	0,370092180142882	0	0	0	0	0	0,306277820368955	0	0,712100032151332	0	0,475848308887951
CACNA2D3	0	0,00802548262649447	0	0,391604446576522	0,239678441674483	0	0	1,73910204853722	2,99573801533121	0	1,00300179840174	0	0	0,0540964436976964	0,472295501635195	0	1,35008098598408	0	0
SLC14A1	0,201736967724717	0	0	0	0,0615644006016723	0	0	0	0,184685974118471	0	0	0	0,0540964436976964	0	0	0	1,28836826026797	0,380334446724388	0,127988756284035
RPGRIP1	0	0	0	0,352931486616384	0	0	0	0,629390911593457	0,0711695814104451	2,76215976549314	0	0,306277820368955	0,472295501635195	0	0	0,064001384168929	0,93149627433541	0,3875676840339	0
LINC00877	0	0	0,557711216825947	0,308171146195157	0	0,367112219479146	0	0,952110759493394	0	0,0705179352507745	0,227446388701604	0	0	0	0,064001384168929	0	0,256355228884603	0	2,63908800466292
SIGLEC17P	0	0	0,366916650238675	0,573802852089057	0	0	0,453291556973555	0,28898192366464	0	0,262055673388832	0	0,712100032151332	1,35008098598408	1,28836826026797	0,93149627433541	0,256355228884603	0	0,436348094767707	0,838966473270003
CENPA	0,573012878443858	0	0	0,758319936207671	0	0,747355290990715	0,492589625069572	0,0238311147558973	1,0391769767712	2,87659088461845	0	0	0	0,380334446724388	0,3875676840339	0	0,436348094767707	0	0
LOC283588	0	0	0	0	0	0	0,303293587836593	0,589736137036435	0,0579976148727317	0	0	0,475848308887951	0	0,127988756284035	0	2,63908800466292	0,838966473270003	0	0
