# Supplementary material for: Network meta-analysis of transcriptome expression changes in different manifestations of dengue virus infection
Source: BMC Genomics. 2022 Feb 27;23:165. doi: 10.1186/s12864-022-08390-2 (PMC8882220; doi:10.1186/s12864-022-08390-2)
Supplement: Supplementary file 9 — Additional file 9: Supplementary Table T4. Adjacency matrices from mutual information networks. [file 12864_2022_8390_MOESM9_ESM.zip › MutualInformation_DHF_from_DHFvsCONVALESCENT.csv]

	TPX2	CDCA3	DTL	UHRF1	CDC20	KIF20A	CDKN3	CHEK1	CDT1	RRM2	IFI27	CACNA2D3	TK1	KIF2C	MKI67	CENPA
TPX2	0	0,513379328067111	0	0	7,23933541591383	1,59530294451989	1,22771229364538	0,642389266967741	0,688067164099702	1,82074548516602	0	0	9,44604605073765	1,55263933554719	0,284980933074691	0
CDCA3	0,513379328067111	0	0,822166732897139	0,0877275412621763	0,518354588822788	1,23277377992704	1,4954902303011	0,370237363439799	0,231233744552672	2,15960118314572	0,0441439870614283	0,292393881481676	0,968529661040809	10	0,850389702426003	0,433392558963819
DTL	0	0,822166732897139	0	0,264794226783311	0	8,05079307874381	2,03291258808065	8,16954205334564	0,920515524489317	0,539695003692183	0	0	0,673863132649221	0,175920265285941	0,723313645775854	0
UHRF1	0	0,0877275412621763	0,264794226783311	0	5,42994624328356	0,371857729583	1,03571818944222	2,06345706433617	0	0,95705729153101	0,473043189317618	0	0	0	0	0
CDC20	7,23933541591383	0,518354588822788	0	5,42994624328356	0	2,04056432415307	0,410362696028595	0	0,964907576442101	0	0	0,0156573077990423	0,549046706371124	0,0872797753728457	0,938783835205703	0
KIF20A	1,59530294451989	1,23277377992704	8,05079307874381	0,371857729583	2,04056432415307	0	0,444562683487353	2,12151548117256	1,57437651267973	0,445956685652985	0	0	0	0,505606961716748	2,05956313943929	0
CDKN3	1,22771229364538	1,4954902303011	2,03291258808065	1,03571818944222	0,410362696028595	0,444562683487353	0	0,835164115333761	0	9,31330387666716	0,433914298218787	1,92329456993921	1,43987972039882	3,1929783001679	0,722115382936759	1,23382039761231
CHEK1	0,642389266967741	0,370237363439799	8,16954205334564	2,06345706433617	0	2,12151548117256	0,835164115333761	0	0	0,13273137385604	0	0	0	0,921733906211505	0	0,550771408241898
CDT1	0,688067164099702	0,231233744552672	0,920515524489317	0	0,964907576442101	1,57437651267973	0	0	0	0	0	0	6,65991814191661	0,862350254479085	0	0
RRM2	1,82074548516602	2,15960118314572	0,539695003692183	0,95705729153101	0	0,445956685652985	9,31330387666716	0,13273137385604	0	0	0	0	0	0	0	0
IFI27	0	0,0441439870614283	0	0,473043189317618	0	0	0,433914298218787	0	0	0	0	1,4072304640486	0	0,0151208524767506	0	0
CACNA2D3	0	0,292393881481676	0	0	0,0156573077990423	0	1,92329456993921	0	0	0	1,4072304640486	0	0,284319488408624	0	0	0,0021193157640152
TK1	9,44604605073765	0,968529661040809	0,673863132649221	0	0,549046706371124	0	1,43987972039882	0	6,65991814191661	0	0	0,284319488408624	0	9,45844674496535	0,870498548938456	0,623256453764246
KIF2C	1,55263933554719	10	0,175920265285941	0	0,0872797753728457	0,505606961716748	3,1929783001679	0,921733906211505	0,862350254479085	0	0,0151208524767506	0	9,45844674496535	0	7,35374755162717	5,4405226224806
MKI67	0,284980933074691	0,850389702426003	0,723313645775854	0	0,938783835205703	2,05956313943929	0,722115382936759	0	0	0	0	0	0,870498548938456	7,35374755162717	0	0
CENPA	0	0,433392558963819	0	0	0	0	1,23382039761231	0,550771408241898	0	0	0	0,0021193157640152	0,623256453764246	5,4405226224806	0	0
