# Supplementary material for: Network meta-analysis of transcriptome expression changes in different manifestations of dengue virus infection
Source: BMC Genomics. 2022 Feb 27;23:165. doi: 10.1186/s12864-022-08390-2 (PMC8882220; doi:10.1186/s12864-022-08390-2)
Supplement: Supplementary file 9 — Additional file 9: Supplementary Table T4. Adjacency matrices from mutual information networks. [file 12864_2022_8390_MOESM9_ESM.zip › MutualInformation_DHF_from_DHFvsDSS.csv]

	CARD9	IFT80	TMEM174	BTLA	LOC144742	BCL6	GDPD5	RASSF4	CD68	LOC441309	NME2	PSMB2	KCTD14	NELFE	PSME2	C4A	PSMA6	APOBEC3H	DNAJC15	PSMA3
CARD9	0	0,219955132014029	1,33231536166219	0	0	0,177894881486262	3,46092477125814	2,42871998109296	4,37482902800893	0,0931250665305738	0,168373660246044	0,248656084384441	0	0	0	0,31334977767205	0	0	0	0
IFT80	0,219955132014029	0	0	3,89021755321417	0,0143661426353739	0	0,174593086639558	0,711066927232119	0	0,668346107593562	0	0	0	0	0,0335999311765958	0	0,4713761646253	0	0	0
TMEM174	1,33231536166219	0	0	0	6,83391116693675	0,46634164057506	0	0	0	0,848843927338398	0	0	0,62604008851114	0	0,358095958987189	0,0214917888315868	0,0702549978101383	0,0613421967068669	0	0
BTLA	0	3,89021755321417	0	0	1,09746275995073	0	1,87822511644818	0,0579419722599494	0	0	0	0	0	0	0	0	1,91574329274815	0	0	0,126840398937522
LOC144742	0	0,0143661426353739	6,83391116693675	1,09746275995073	0	0	0	0	0,0687838432828481	10	0	0	0	0	1,8744881887625	0,411459395848847	0	0	0	0
BCL6	0,177894881486262	0	0,46634164057506	0	0	0	2,46986816199536	0,484308545797942	0,114857970432129	0,723870896884621	0	0	0	0	0	0,154716677003623	0	0	0	0,119379262075736
GDPD5	3,46092477125814	0,174593086639558	0	1,87822511644818	0	2,46986816199536	0	0	1,51864401083783	0	0	0	0,146269545899082	0	0	0	0	0	0	0,887598687000846
RASSF4	2,42871998109296	0,711066927232119	0	0,0579419722599494	0	0,484308545797942	0	0	0,18968687069888	0	0	0	1,10441881707486	0	0,0937889637632266	0	0	0	0	0
CD68	4,37482902800893	0	0	0	0,0687838432828481	0,114857970432129	1,51864401083783	0,18968687069888	0	0	0	0	1,97323359327773	0	0	0	0	0,266651707073562	0	0
LOC441309	0,0931250665305738	0,668346107593562	0,848843927338398	0	10	0,723870896884621	0	0	0	0	0	0	0	0	0	1,94650310693746	0,586640386889483	0	0	0
NME2	0,168373660246044	0	0	0	0	0	0	0	0	0	0	0,637348751730483	0	2,07504292746609	7,19042968448159	0,44827604887271	2,75036966195968	0,180841896737808	0,0719837612897086	0
PSMB2	0,248656084384441	0	0	0	0	0	0	0	0	0	0,637348751730483	0	0,866193559090885	0,184113961435803	6,35314962325222	0	0,134473380633028	0	0	1,32948963188261
KCTD14	0	0	0,62604008851114	0	0	0	0,146269545899082	1,10441881707486	1,97323359327773	0	0	0,866193559090885	0	3,97535824554515	0,451511371297491	0	0,511784370674809	1,28389300236309	0	0
NELFE	0	0	0	0	0	0	0	0	0	0	2,07504292746609	0,184113961435803	3,97535824554515	0	3,22869691209316	0,0376715538217423	7,0686141142063	5,23362418194906	8,24962441659469	1,47439262607422
PSME2	0	0,0335999311765958	0,358095958987189	0	1,8744881887625	0	0	0,0937889637632266	0	0	7,19042968448159	6,35314962325222	0,451511371297491	3,22869691209316	0	0	1,80795492823166	0,179435662101922	0,875825967503181	0
C4A	0,31334977767205	0	0,0214917888315868	0	0,411459395848847	0,154716677003623	0	0	0	1,94650310693746	0,44827604887271	0	0	0,0376715538217423	0	0	0,0867364211316717	2,08036529074177	0,346277475193795	0,39393363420558
PSMA6	0	0,4713761646253	0,0702549978101383	1,91574329274815	0	0	0	0	0	0,586640386889483	2,75036966195968	0,134473380633028	0,511784370674809	7,0686141142063	1,80795492823166	0,0867364211316717	0	0	1,47307516888634	2,19901643364645
APOBEC3H	0	0	0,0613421967068669	0	0	0	0	0	0,266651707073562	0	0,180841896737808	0	1,28389300236309	5,23362418194906	0,179435662101922	2,08036529074177	0	0	0,359046387662945	0
DNAJC15	0	0	0	0	0	0	0	0	0	0	0,0719837612897086	0	0	8,24962441659469	0,875825967503181	0,346277475193795	1,47307516888634	0,359046387662945	0	6,62854014755824
PSMA3	0	0	0	0,126840398937522	0	0,119379262075736	0,887598687000846	0	0	0	0	1,32948963188261	0	1,47439262607422	0	0,39393363420558	2,19901643364645	0	6,62854014755824	0
