# Supplementary material for: Network meta-analysis of transcriptome expression changes in different manifestations of dengue virus infection
Source: BMC Genomics. 2022 Feb 27;23:165. doi: 10.1186/s12864-022-08390-2 (PMC8882220; doi:10.1186/s12864-022-08390-2)
Supplement: Supplementary file 9 — Additional file 9: Supplementary Table T4. Adjacency matrices from mutual information networks. [file 12864_2022_8390_MOESM9_ESM.zip › MutualInformation_DSS_from_DFvsDSS.csv]

	TRIP12	DEFA4	DNAJA1	LOC440474	LOC283788	THBS1	MKI67IP	ROM1	FZD1	PPFIBP2	DNAJC15	NME2	NELFE	UQCRH	PSMA6	MDP1	TMED7	SYVN1	MTHFD1L	PSMA3
TRIP12	0	0	0,0212262513910263	0,415820240034574	0,119584003604895	0	2,64817950544149	0,610765891340841	0	0	0	0	0	0,05006860979191	0	0	0,360611864780047	0	0	0,295055974498935
DEFA4	0	0	0,438716501363437	0	0	0,503742960694359	0,921318621059756	0,195799680211161	0,305700864268824	0,0140451198921393	0	0	0	0	0,249204018017162	0	0	0	0,136639407473019	0
DNAJA1	0,0212262513910263	0,438716501363437	0	0	0	0	1,40145786222351	0	0	0,655828809325543	0,379246084722173	0	0	0	0	0	1,30250251758074	0	0	0
LOC440474	0,415820240034574	0	0	0	0,656296765409874	0,0818545448676688	10	0	0	0	0	0	0,155916517144558	0	0	0	0	0	0,0521825048907248	0,0821912995118592
LOC283788	0,119584003604895	0	0	0,656296765409874	0	0,56307699453343	0	0	0	0	0	0,343943179393194	0	0,215589093307204	0	0	0,0612788292313775	0	2,51470528468094	0
THBS1	0	0,503742960694359	0	0,0818545448676688	0,56307699453343	0	0	0	0	0,22461560626203	0	0,0166852864296152	0	0	0	0	0,00412247228738947	0	0	0,0357621198047772
MKI67IP	2,64817950544149	0,921318621059756	1,40145786222351	10	0	0	0	0	0	0	1,48591903157546	0	0	0	0,0978731104473324	0	0,425979717903052	0,59432869754984	0	4,49030030247077
ROM1	0,610765891340841	0,195799680211161	0	0	0	0	0	0	0,132565302347566	0,136627765585016	0	0,0877077636919157	0	0	0	0	0	0	1,53933460305285	0
FZD1	0	0,305700864268824	0	0	0	0	0	0,132565302347566	0	0	1,81920942247331	0,212879571709476	0	0,41894499675287	0	0	0	0	0,784949586919082	1,51848774376037
PPFIBP2	0	0,0140451198921393	0,655828809325543	0	0	0,22461560626203	0	0,136627765585016	0	0	0,120137403993374	0	0	0	0	0	0,223842793707603	0,220934222626537	0	0,249141740510798
DNAJC15	0	0	0,379246084722173	0	0	0	1,48591903157546	0	1,81920942247331	0,120137403993374	0	3,81575192718777	1,00173873294097	0,347538825920502	0,608688412996641	0,539638643158514	0	0	0,374305702093389	0,798406763848923
NME2	0	0	0	0	0,343943179393194	0,0166852864296152	0	0,0877077636919157	0,212879571709476	0	3,81575192718777	0	4,42958153063998	6,95630741223172	7,20666646544399	0,606019745109152	0,867506527110268	0,211441267108196	5,00381174356638	0,264042930434845
NELFE	0	0	0	0,155916517144558	0	0	0	0	0	0	1,00173873294097	4,42958153063998	0	0,965107851915064	0,417280270793365	1,38894489305585	0,21944862728165	3,18702208665124	1,82020760709387	0
UQCRH	0,05006860979191	0	0	0	0,215589093307204	0	0	0	0,41894499675287	0	0,347538825920502	6,95630741223172	0,965107851915064	0	2,25999749624724	0,31794903986845	0,281441376722278	0	0,123542215161843	0,216627122198764
PSMA6	0	0,249204018017162	0	0	0	0	0,0978731104473324	0	0	0	0,608688412996641	7,20666646544399	0,417280270793365	2,25999749624724	0	5,46530697789033	0,550237490565703	0,337935723286676	0,640757168072347	1,60969237053215
MDP1	0	0	0	0	0	0	0	0	0	0	0,539638643158514	0,606019745109152	1,38894489305585	0,31794903986845	5,46530697789033	0	3,60814661973832	0,28031960352817	0	0
TMED7	0,360611864780047	0	1,30250251758074	0	0,0612788292313775	0,00412247228738947	0,425979717903052	0	0	0,223842793707603	0	0,867506527110268	0,21944862728165	0,281441376722278	0,550237490565703	3,60814661973832	0	0,473847450568493	0	0
SYVN1	0	0	0	0	0	0	0,59432869754984	0	0	0,220934222626537	0	0,211441267108196	3,18702208665124	0	0,337935723286676	0,28031960352817	0,473847450568493	0	0	0
MTHFD1L	0	0,136639407473019	0	0,0521825048907248	2,51470528468094	0	0	1,53933460305285	0,784949586919082	0	0,374305702093389	5,00381174356638	1,82020760709387	0,123542215161843	0,640757168072347	0	0	0	0	0
PSMA3	0,295055974498935	0	0	0,0821912995118592	0	0,0357621198047772	4,49030030247077	0	1,51848774376037	0,249141740510798	0,798406763848923	0,264042930434845	0	0,216627122198764	1,60969237053215	0	0	0	0	0
