# Supplementary material for: Network meta-analysis of transcriptome expression changes in different manifestations of dengue virus infection
Source: BMC Genomics. 2022 Feb 27;23:165. doi: 10.1186/s12864-022-08390-2 (PMC8882220; doi:10.1186/s12864-022-08390-2)
Supplement: Supplementary file 9 — Additional file 9: Supplementary Table T4. Adjacency matrices from mutual information networks. [file 12864_2022_8390_MOESM9_ESM.zip › MutualInformation_DSS_from_DFvsNORMAL.csv]

	C6orf125	MRPL22	PTGS2	CHMP1B	FANCB	HIST1H4K	LOC286052	BARD1	IFI6	LOC285344	KCTD14	IFI27	MRPS18A	BIRC5	IFI27L1	CDCA2	CDCA8	C16orf59
C6orf125	0	0,26995256701347	0,0605165932936272	0	0	0,696378747638938	0	0	0	0,624229372327889	0	0,874306306298914	0	0	0	0	0	0
MRPL22	0,26995256701347	0	0,0885841145582337	0	0	0	0,0136501194105508	2,93238415050315	0	0	0	0,101693267583905	0,732938783030556	2,0616580765516	1,07583896708735	0,275647189624569	6,42451920143227	0,18650482356381
PTGS2	0,0605165932936272	0,0885841145582337	0	1,04512199886337	0	0	0	0,0105029694145554	0,0823543315846905	0	0	0,00849011955696376	0	0,360395987561495	0,0918314460339312	0	0,134208803514264	0,0394549876520222
CHMP1B	0	0	1,04512199886337	0	0,119401462513181	0	0,624229372327889	0	0	0	0,367055357764154	0	0	0	0	0	0	0
FANCB	0	0	0	0,119401462513181	0	0,101549844668237	0,343892338930387	0,33710579309585	0	0,265306084979577	0	0	0,247180665504269	0,190602624804416	0,118288177620728	0,419884061478768	0,142447670710946	1,52937744792649
HIST1H4K	0,696378747638938	0	0	0	0,101549844668237	0	0	0	0,377944136366671	0	1,39797921105881	0	0,369016805906244	0	0,22354646062779	0	0	0,37700085851817
LOC286052	0	0,0136501194105508	0	0,624229372327889	0,343892338930387	0	0	0	0	0	0,159625787713814	0,141846630513341	0	0	0	0	0,00675963059019699	0,0318275953528559
BARD1	0	2,93238415050315	0,0105029694145554	0	0,33710579309585	0	0	0	0	0	0,0342245090045249	0,116124334390902	0,912489345775605	0,372772350486892	0	0	0,422096421196834	0,836841483400895
IFI6	0	0	0,0823543315846905	0	0	0,377944136366671	0	0	0	0,149619675569163	0	3,12595704473657	0	0	0	0	0	0
LOC285344	0,624229372327889	0	0	0	0,265306084979577	0	0	0	0,149619675569163	0	0,574144305653364	0,364152246962855	0	0	0	0	0	0
KCTD14	0	0	0	0,367055357764154	0	1,39797921105881	0,159625787713814	0,0342245090045249	0	0,574144305653364	0	0	0,32775123847173	0	0	0	0	0,0796207902936261
IFI27	0,874306306298914	0,101693267583905	0,00849011955696376	0	0	0	0,141846630513341	0,116124334390902	3,12595704473657	0,364152246962855	0	0	0,889450296639959	1,70254199728107	0,195303583573887	0,369823078348412	0,293930122495631	0,0661115870394811
MRPS18A	0	0,732938783030556	0	0	0,247180665504269	0,369016805906244	0	0,912489345775605	0	0	0,32775123847173	0,889450296639959	0	0,288836175894708	1,18022897489847	0	0,746118580818753	3,4204539202806
BIRC5	0	2,0616580765516	0,360395987561495	0	0,190602624804416	0	0	0,372772350486892	0	0	0	1,70254199728107	0,288836175894708	0	0,436398928916829	1,93583451187439	10	0,269921290832597
IFI27L1	0	1,07583896708735	0,0918314460339312	0	0,118288177620728	0,22354646062779	0	0	0	0	0	0,195303583573887	1,18022897489847	0,436398928916829	0	3,40937125205452	0,3629013640448	0
CDCA2	0	0,275647189624569	0	0	0,419884061478768	0	0	0	0	0	0	0,369823078348412	0	1,93583451187439	3,40937125205452	0	6,15788639902579	0,695726377818062
CDCA8	0	6,42451920143227	0,134208803514264	0	0,142447670710946	0	0,00675963059019699	0,422096421196834	0	0	0	0,293930122495631	0,746118580818753	10	0,3629013640448	6,15788639902579	0	0,143064953734943
C16orf59	0	0,18650482356381	0,0394549876520222	0	1,52937744792649	0,37700085851817	0,0318275953528559	0,836841483400895	0	0	0,0796207902936261	0,0661115870394811	3,4204539202806	0,269921290832597	0	0,695726377818062	0,143064953734943	0
