# Supplementary material for: Network meta-analysis of transcriptome expression changes in different manifestations of dengue virus infection
Source: BMC Genomics. 2022 Feb 27;23:165. doi: 10.1186/s12864-022-08390-2 (PMC8882220; doi:10.1186/s12864-022-08390-2)
Supplement: Supplementary file 9 — Additional file 9: Supplementary Table T4. Adjacency matrices from mutual information networks. [file 12864_2022_8390_MOESM9_ESM.zip › MutualInformation_DSS_from_DHFvsDSS.csv]

	CARD9	IFT80	TMEM174	BTLA	LOC144742	BCL6	GDPD5	RASSF4	CD68	LOC441309	NME2	PSMB2	KCTD14	NELFE	PSME2	C4A	PSMA6	APOBEC3H	DNAJC15	PSMA3
CARD9	0	0	0	0	0,614825924319588	0	0,147248253855379	1,93799718847167	3,94349709326152	3,27820054247255	0	0	0	0	0	1,5196852261364	0,394421220305396	0	0	0
IFT80	0	0	0,717608773797408	0,578981145813797	1,96067162163732	0	0,402749100734034	1,60860962981911	0,185503607832878	0,206838696395972	0	0	0	0	0,218879512217382	0	0,681541593623525	0,186318905969024	0	0
TMEM174	0	0,717608773797408	0	0	0	0,501418335663103	0,713744065624452	0	0	0,501176273959357	0,0888900963478109	0	0	0	0,0671216510865414	0	2,78279156827429	0	0	0
BTLA	0	0,578981145813797	0	0	0	0,766453732328862	0,595696670095471	0	0	0	0,588586476393782	0	0	0	0	0	0,516920181399223	0	0	6,58535089733358
LOC144742	0,614825924319588	1,96067162163732	0	0	0	0	0	0	0	8,10141224575829	0	0,170659089335682	0,319327471694898	0,388265491737194	0	0,331440062489916	1,6150043538932	0	0	0
BCL6	0	0	0,501418335663103	0,766453732328862	0	0	0,391986180835186	0,186863067565668	0,023381794546031	0,300841383154613	0	0	0	0,26609845475545	0	0	2,83614426228119	0	0	0
GDPD5	0,147248253855379	0,402749100734034	0,713744065624452	0,595696670095471	0	0,391986180835186	0	4,45815301209662	2,54377719893522	0	0	0	0,475535901019939	0	0	0,780733265242109	0	0,0875052337364726	0	0,65105489286919
RASSF4	1,93799718847167	1,60860962981911	0	0	0	0,186863067565668	4,45815301209662	0	0,719571570122179	0	0	0	0	0	0	0,676970680168305	0	0,233512256684605	0	0,0697033569407409
CD68	3,94349709326152	0,185503607832878	0	0	0	0,023381794546031	2,54377719893522	0,719571570122179	0	0	0	0	0	0	0	0	0,934549776291722	1,91300616673286	0	0
LOC441309	3,27820054247255	0,206838696395972	0,501176273959357	0	8,10141224575829	0,300841383154613	0	0	0	0	0	0	2,29602171506045	0	0	0	0	0	0	0,287186119469785
NME2	0	0	0,0888900963478109	0,588586476393782	0	0	0	0	0	0	0	0,820081330847902	0,204810880687919	1,61453785049123	5,59961047816532	4,5356883004767	10	0,5349900631988	5,29475305327966	0,22763830930162
PSMB2	0	0	0	0	0,170659089335682	0	0	0	0	0	0,820081330847902	0	0	1,37879568415039	5,7621975408383	0,236661495322784	0,0769436666445785	0	0,596778606453057	1,68686384201566
KCTD14	0	0	0	0	0,319327471694898	0	0,475535901019939	0	0	2,29602171506045	0,204810880687919	0	0	0,278965839970754	5,08601083403491	0,957587705307371	0,427775512780254	3,75292213985781	0	0
NELFE	0	0	0	0	0,388265491737194	0,26609845475545	0	0	0	0	1,61453785049123	1,37879568415039	0,278965839970754	0	7,31944189170949	0,151348179022827	3,33950124642115	0	0,947183000559001	0
PSME2	0	0,218879512217382	0,0671216510865414	0	0	0	0	0	0	0	5,59961047816532	5,7621975408383	5,08601083403491	7,31944189170949	0	0,143703570658709	0	0,178433045229147	0,193792660492158	0
C4A	1,5196852261364	0	0	0	0,331440062489916	0	0,780733265242109	0,676970680168305	0	0	4,5356883004767	0,236661495322784	0,957587705307371	0,151348179022827	0,143703570658709	0	2,15067664673442	0,0401620339867909	0,890892261299479	0,0563505344322383
PSMA6	0,394421220305396	0,681541593623525	2,78279156827429	0,516920181399223	1,6150043538932	2,83614426228119	0	0	0,934549776291722	0	10	0,0769436666445785	0,427775512780254	3,33950124642115	0	2,15067664673442	0	0	1,17492948603207	2,11392850063981
APOBEC3H	0	0,186318905969024	0	0	0	0	0,0875052337364726	0,233512256684605	1,91300616673286	0	0,5349900631988	0	3,75292213985781	0	0,178433045229147	0,0401620339867909	0	0	0,281199418658692	0
DNAJC15	0	0	0	0	0	0	0	0	0	0	5,29475305327966	0,596778606453057	0	0,947183000559001	0,193792660492158	0,890892261299479	1,17492948603207	0,281199418658692	0	2,720191624153
PSMA3	0	0	0	6,58535089733358	0	0	0,65105489286919	0,0697033569407409	0	0,287186119469785	0,22763830930162	1,68686384201566	0	0	0	0,0563505344322383	2,11392850063981	0	2,720191624153	0
