# Supplementary material for: Network meta-analysis of transcriptome expression changes in different manifestations of dengue virus infection
Source: BMC Genomics. 2022 Feb 27;23:165. doi: 10.1186/s12864-022-08390-2 (PMC8882220; doi:10.1186/s12864-022-08390-2)
Supplement: Supplementary file 9 — Additional file 9: Supplementary Table T4. Adjacency matrices from mutual information networks. [file 12864_2022_8390_MOESM9_ESM.zip › MutualInformation_DSS_from_DSSvsCONVALESCENT.csv]

	TPX2	OLIG1	MRPS18A	IFI27	NDUFA11	DAD1	KCTD14	GLUL	PTGDR2	PSMB6	CDT1	MRPL22	CDCA8	BARD1	CDCA2	TK1
TPX2	0	0,31676543154442	0,677288144243132	0,55142979337437	0,124905616401686	0	0	0,331736308158595	0,406313631815456	0,616964068481799	10	2,75485433223687	1,64281084024755	4,32020607334736	1,55784336115723	0,748112874817737
OLIG1	0,31676543154442	0	0,541364344906305	0,563167992131397	0	0	0	0	0,667163600003507	0,0323384900249934	2,35286207630106	0,0838059929945952	0,309936042289497	0,584681236228959	0,140997105492251	0
MRPS18A	0,677288144243132	0,541364344906305	0	0,869095705493539	1,20542037489429	0,44566721856856	0,740687884356738	0,196206147160847	1,78900420628057	6,44870053147177	1,6098880725161	0,859711156787272	0,470862961546688	0,886798569418609	0	0,854546166387697
IFI27	0,55142979337437	0,563167992131397	0,869095705493539	0	0	0	0	0,109968588787367	0,534422869582707	0	0,615285305102144	0,0757626905760704	0,0661827283679035	0	0	3,29053877777938
NDUFA11	0,124905616401686	0	1,20542037489429	0	0	0,48680256525107	0,00802642090668373	1,05808166395181	0	5,03481083803954	0,291837098915524	0,0356952427793634	0	0	0	0
DAD1	0	0	0,44566721856856	0	0,48680256525107	0	0	0,335081515869871	0	2,84115380431902	0	1,2170360566348	0,0751131414308394	0,402890188861602	0	0
KCTD14	0	0	0,740687884356738	0	0,00802642090668373	0	0	0	0,182725048618925	0	0,158334623710971	0	0	0,256410848948048	0,024830344045938	0
GLUL	0,331736308158595	0	0,196206147160847	0,109968588787367	1,05808166395181	0,335081515869871	0	0	0	0,00904754453188329	0,367409044531634	0,0195986071797754	0,141381869515143	0	0	0
PTGDR2	0,406313631815456	0,667163600003507	1,78900420628057	0,534422869582707	0	0	0,182725048618925	0	0	0	0,470721804887759	0,911033577240619	4,2192201822689	0	0,792403943635723	0,594489287128751
PSMB6	0,616964068481799	0,0323384900249934	6,44870053147177	0	5,03481083803954	2,84115380431902	0	0,00904754453188329	0	0	1,79335280042236	1,11154180508376	1,84166244387701	1,1680752183002	0	0
CDT1	10	2,35286207630106	1,6098880725161	0,615285305102144	0,291837098915524	0	0,158334623710971	0,367409044531634	0,470721804887759	1,79335280042236	0	0,43930875298528	2,12556731140196	0,582400894321544	0,685032559969971	2,45080067944884
MRPL22	2,75485433223687	0,0838059929945952	0,859711156787272	0,0757626905760704	0,0356952427793634	1,2170360566348	0	0,0195986071797754	0,911033577240619	1,11154180508376	0,43930875298528	0	8,83134082790327	1,01093124501287	0,492345866773767	1,02527500599507
CDCA8	1,64281084024755	0,309936042289497	0,470862961546688	0,0661827283679035	0	0,0751131414308394	0	0,141381869515143	4,2192201822689	1,84166244387701	2,12556731140196	8,83134082790327	0	0,208367893896392	8,46481921280317	1,81395365688727
BARD1	4,32020607334736	0,584681236228959	0,886798569418609	0	0	0,402890188861602	0,256410848948048	0	0	1,1680752183002	0,582400894321544	1,01093124501287	0,208367893896392	0	0	0
CDCA2	1,55784336115723	0,140997105492251	0	0	0	0	0,024830344045938	0	0,792403943635723	0	0,685032559969971	0,492345866773767	8,46481921280317	0	0	8,32826924135551
TK1	0,748112874817737	0	0,854546166387697	3,29053877777938	0	0	0	0	0,594489287128751	0	2,45080067944884	1,02527500599507	1,81395365688727	0	8,32826924135551	0
