# Supplementary material for: Network meta-analysis of transcriptome expression changes in different manifestations of dengue virus infection
Source: BMC Genomics. 2022 Feb 27;23:165. doi: 10.1186/s12864-022-08390-2 (PMC8882220; doi:10.1186/s12864-022-08390-2)
Supplement: Supplementary file 9 — Additional file 9: Supplementary Table T4. Adjacency matrices from mutual information networks. [file 12864_2022_8390_MOESM9_ESM.zip › MutualInformation_NORMAL_from_CONVALESCENTvsNORMAL.csv]

	NCLN	KCNE3	NFKBIE	ZNF20	ZNF586	KLHL7	EIF5B	SNAI3	RUNX3	SUSD1	LOC442209	SIGLECP3	GOLGA8B	C8orf71	LOC391766	RPL26	ANKRD30B	LOC391040	LOC283070	LOC122423
NCLN	0	0	0	0,108080341696923	0,162492247945923	0	0,502453935627462	0	0,444645313302176	0	0	0,0559416643623569	0,139556271434102	0,339148661987392	0	0	0	1,00220644677703	0,408020090549783	0,274085972007228
KCNE3	0	0	0	0	0	0	0	0	0,00739787371126588	0	0	0	0,0104681604319047	0,228344920572819	0,0244590600416678	0	0,194569616431168	0,382392504494918	0	0,193230365141455
NFKBIE	0	0	0	0	0	0,129750902161284	0	0,0983322759695624	0	0,107326047607984	0,00899353600191734	0	0	0,263112689665662	0	0	0,000448350853966036	0,495180142768875	0,154822236108642	0,0211797616376574
ZNF20	0,108080341696923	0	0	0	0	0,039995138531425	0	0	0,827678875451692	0,101616076185727	0,567604217329425	0	0	0,536952683408948	0,71139736939419	0,155016919841583	0	2,49060498103763	0,401804863291349	0,464331129561072
ZNF586	0,162492247945923	0	0	0	0	0	0	0,0437306320660238	0	0	0,0532347407465845	0,0369650331870925	0,146590707560759	0,08251127048685	0	0	0,0764288243885182	0,0555462448841971	0	0,331672404897733
KLHL7	0	0	0,129750902161284	0,039995138531425	0	0	0,175547373271527	0	0,223500749334768	0	0,447161435620791	0	0	0,30401052337741	0,0257489108585047	1,84139416835905	0,214144263619949	0,342697475208281	0	0
EIF5B	0,502453935627462	0	0	0	0	0,175547373271527	0	0	0	0,0581104229967713	0	0,270125442247006	0,913930246077992	0	0	0	0	0	0,346083894801542	0
SNAI3	0	0	0,0983322759695624	0	0,0437306320660238	0	0	0	0,0141657673307295	0	0,305414113241506	0,188398562042577	0,500311064891668	0,101472253543541	0,731297466924526	0,00793216708255848	0	0,0809578145260219	0	0
RUNX3	0,444645313302176	0,00739787371126588	0	0,827678875451692	0	0,223500749334768	0	0,0141657673307295	0	0,592355141612042	0,129584884082186	0,104545882933748	0	0	0,313210599098411	0	0,146262516596148	0,0624613321460003	0	0
SUSD1	0	0	0,107326047607984	0,101616076185727	0	0	0,0581104229967713	0	0,592355141612042	0	0,213777247720866	0,154586391690611	0,0121286696709159	0,0195634944276322	0	0	0,109942976940903	0,033255147826283	0	0
LOC442209	0	0	0,00899353600191734	0,567604217329425	0,0532347407465845	0,447161435620791	0	0,305414113241506	0,129584884082186	0,213777247720866	0	0	0	0,496895306080517	0,435055755765314	3,34507481942384	0	0,544542499375865	0	0,0743347727722862
SIGLECP3	0,0559416643623569	0	0	0	0,0369650331870925	0	0,270125442247006	0,188398562042577	0,104545882933748	0,154586391690611	0	0	1,6262423634108	0,309914381461178	0	0	0	0,443312830791642	1,43883704671349	0,141321999556783
GOLGA8B	0,139556271434102	0,0104681604319047	0	0	0,146590707560759	0	0,913930246077992	0,500311064891668	0	0,0121286696709159	0	1,6262423634108	0	0	0	0	0	0	0	0
C8orf71	0,339148661987392	0,228344920572819	0,263112689665662	0,536952683408948	0,08251127048685	0,30401052337741	0	0,101472253543541	0	0,0195634944276322	0,496895306080517	0,309914381461178	0	0	0	0,117757814649291	0	10	0,0897281610633004	4,15513129653687
LOC391766	0	0,0244590600416678	0	0,71139736939419	0	0,0257489108585047	0	0,731297466924526	0,313210599098411	0	0,435055755765314	0	0	0	0	1,32897814241167	0	0	0,515849435597516	0
RPL26	0	0	0	0,155016919841583	0	1,84139416835905	0	0,00793216708255848	0	0	3,34507481942384	0	0	0,117757814649291	1,32897814241167	0	0	0,180985786214334	0	0,23304518446095
ANKRD30B	0	0,194569616431168	0,000448350853966036	0	0,0764288243885182	0,214144263619949	0	0	0,146262516596148	0,109942976940903	0	0	0	0	0	0	0	0	0,113501148437176	0,00791014934452975
LOC391040	1,00220644677703	0,382392504494918	0,495180142768875	2,49060498103763	0,0555462448841971	0,342697475208281	0	0,0809578145260219	0,0624613321460003	0,033255147826283	0,544542499375865	0,443312830791642	0	10	0	0,180985786214334	0	0	0,163697807416888	1,14647252837883
LOC283070	0,408020090549783	0	0,154822236108642	0,401804863291349	0	0	0,346083894801542	0	0	0	0	1,43883704671349	0	0,0897281610633004	0,515849435597516	0	0,113501148437176	0,163697807416888	0	0
LOC122423	0,274085972007228	0,193230365141455	0,0211797616376574	0,464331129561072	0,331672404897733	0	0	0	0	0	0,0743347727722862	0,141321999556783	0	4,15513129653687	0	0,23304518446095	0,00791014934452975	1,14647252837883	0	0
