# Supplementary material for: Network meta-analysis of transcriptome expression changes in different manifestations of dengue virus infection
Source: BMC Genomics. 2022 Feb 27;23:165. doi: 10.1186/s12864-022-08390-2 (PMC8882220; doi:10.1186/s12864-022-08390-2)
Supplement: Supplementary file 9 — Additional file 9: Supplementary Table T4. Adjacency matrices from mutual information networks. [file 12864_2022_8390_MOESM9_ESM.zip › MutualInformation_NORMAL_from_DFvsNORMAL.csv]

	OAZ2	TIGD3	RNF141	TMCC1	CABIN1	LOC283588	CNTNAP3	IFI27	CD302	MCM10	GRAMD1C	CACNA2D3	CNTNAP3B	STAP2	KCTD14	LINC00877
OAZ2	0	0	4,52604396417889	0	4,52604396417889	0,5416725835949	0	0	0	0,812999153795749	0	0,194328812944685	0	0	1,53914451856625	0
TIGD3	0	0	0	1,380677547316	0	1,6932613412595	0	0	0	3,61461478271775	0	1,72384932483531	2,22363106453269	0	0	6,3954126583101
RNF141	4,52604396417889	0	0	0	0	6,81585367035723	0	2,70991550484022	0	3,74081845530093	0	8,54675149395777	0	1,34577022221886	0	1,87022430639692
TMCC1	0	1,380677547316	0	0	2,54851138291397	0	1,25106753508342	0	0	0	0	0	0	0	0	0
CABIN1	4,52604396417889	0	0	2,54851138291397	0	0	0,102615580105439	0,662691326931373	0	0	0,270280419623559	0	0	0	1,85039671003628	0
LOC283588	0,5416725835949	1,6932613412595	6,81585367035723	0	0	0	0	1,2262430120713	0	2,06025252372263	0	0,367993499253442	0	0	1,11131908517249	1,86611327658787
CNTNAP3	0	0	0	1,25106753508342	0,102615580105439	0	0	0	3,34043734133778	0	0	0	2,38247844663619	0,0793623282891399	3,80059853239449	0
IFI27	0	0	2,70991550484022	0	0,662691326931373	1,2262430120713	0	0	2,20550767235404	9,88595730581777	0	2,28519302258042	0	0	0	0
CD302	0	0	0	0	0	0	3,34043734133778	2,20550767235404	0	1,2106946650466	0,705862934963964	0	0,612698479743809	0,590350532296813	0,611123958574103	0
MCM10	0,812999153795749	3,61461478271775	3,74081845530093	0	0	2,06025252372263	0	9,88595730581777	1,2106946650466	0	0,549927487440333	0,197244911916758	0	3,39556894184151	0	0,771730984057081
GRAMD1C	0	0	0	0	0,270280419623559	0	0	0	0,705862934963964	0,549927487440333	0	2,9254062073986	0	10	1,91876034874826	0
CACNA2D3	0,194328812944685	1,72384932483531	8,54675149395777	0	0	0,367993499253442	0	2,28519302258042	0	0,197244911916758	2,9254062073986	0	0	0,965059329459125	0	0
CNTNAP3B	0	2,22363106453269	0	0	0	0	2,38247844663619	0	0,612698479743809	0	0	0	0	0,761215388598243	0	4,69966644096625
STAP2	0	0	1,34577022221886	0	0	0	0,0793623282891399	0	0,590350532296813	3,39556894184151	10	0,965059329459125	0,761215388598243	0	0	4,03448943842279
KCTD14	1,53914451856625	0	0	0	1,85039671003628	1,11131908517249	3,80059853239449	0	0,611123958574103	0	1,91876034874826	0	0	0	0	0
LINC00877	0	6,3954126583101	1,87022430639692	0	0	1,86611327658787	0	0	0	0,771730984057081	0	0	4,69966644096625	4,03448943842279	0	0
