# Supplementary material for: Network meta-analysis of transcriptome expression changes in different manifestations of dengue virus infection
Source: BMC Genomics. 2022 Feb 27;23:165. doi: 10.1186/s12864-022-08390-2 (PMC8882220; doi:10.1186/s12864-022-08390-2)
Supplement: Supplementary file 9 — Additional file 9: Supplementary Table T4. Adjacency matrices from mutual information networks. [file 12864_2022_8390_MOESM9_ESM.zip › MutualInformation_NORMAL_from_DHFvsNORMAL.csv]

	DAPK2	SIL1	KCTD14	BUB1B	UBE2S	RGL2	CDC25A	RNF141	MRPL40	DTL	IFI27	GRAMD1C	CACNA2D3	SLC14A1	RPGRIP1	LINC00877	SIGLEC17P	CENPA	LOC283588
DAPK2	0	0	3,17630674491998	0	0	1,70377442082688	0	0	4,34826962615147	0	0	0,700520726999075	0	0,21857640537892	0	0	0	0	0
SIL1	0	0	0	0	0,724110329643413	0	1,26420075290338	0,15190356193515	1,15970966397578	0,119834004275894	2,92813097669971	0	0	0	0,263850277429357	0	0,255015800053288	0	0,882746608810113
KCTD14	3,17630674491998	0	0	0	0	0,549665080542212	0	0	0,888680448967013	0	0	1,6326440717995	0	0	1,92309412262219	0	0,812806915814669	0	0,512601688758908
BUB1B	0	0	0	0	2,93295031514943	1,72886841715989	2,101445732791	0	0	8,76105551778567	0	0	0	0	0,416318506062039	0	0	5,01841510181621	0,35248678518418
UBE2S	0	0,724110329643413	0	2,93295031514943	0	0	8,98804427859252	8,18087626886122	0	2,05301472450538	6,16471485653114	0,645327747548442	0,487825295777979	0	0	1,46356447469111	1,19719193880685	0,615878698040082	0,567891013926318
RGL2	1,70377442082688	0	0,549665080542212	1,72886841715989	0	0	1,41972107960669	1,58767012880802	0,251558635688282	7,7020769953087	0	0	0	0	0	4,2347193876718	0	0,498747676233968	7,39062474023292
CDC25A	0	1,26420075290338	0	2,101445732791	8,98804427859252	1,41972107960669	0	0,718968343987281	0,0954941783114778	10	0,634262668081138	0	0	0,204662778165979	0	0,239425577026612	1,67086844472627	0,198818762438385	0,255539034171349
RNF141	0	0,15190356193515	0	0	8,18087626886122	1,58767012880802	0,718968343987281	0	0	1,21833533052107	1,20944664486959	0,696209758919093	6,03040249025435	0	0	0,783451096099532	0	0	1,04164727031916
MRPL40	4,34826962615147	1,15970966397578	0,888680448967013	0	0	0,251558635688282	0,0954941783114778	0	0	0	0	0	0	0	0	0	0	0	0,58164550405635
DTL	0	0,119834004275894	0	8,76105551778567	2,05301472450538	7,7020769953087	10	1,21833533052107	0	0	2,59140046198125	0,0454809188841942	0	0	0	0,591851876087317	0,629815607175759	1,79925147038797	1,88143205094231
IFI27	0	2,92813097669971	0	0	6,16471485653114	0	0,634262668081138	1,20944664486959	0	2,59140046198125	0	0	1,37871630949779	0	0	0	4,10236801714711	0	0,540480302495188
GRAMD1C	0,700520726999075	0	1,6326440717995	0	0,645327747548442	0	0	0,696209758919093	0	0,0454809188841942	0	0	4,08071099025954	1,81943881554918	0,600754279137089	0	0,718195163562729	0,962261972696919	0
CACNA2D3	0	0	0	0	0,487825295777979	0	0	6,03040249025435	0	0	1,37871630949779	4,08071099025954	0	0	1,56398867508999	0	0	0	1,33450565449347
SLC14A1	0,21857640537892	0	0	0	0	0	0,204662778165979	0	0	0	0	1,81943881554918	0	0	0,537455281307524	0,271415516010414	3,51697733951865	0	0
RPGRIP1	0	0,263850277429357	1,92309412262219	0,416318506062039	0	0	0	0	0	0	0	0,600754279137089	1,56398867508999	0,537455281307524	0	1,74768610796272	0	2,83357792179966	0
LINC00877	0	0	0	0	1,46356447469111	4,2347193876718	0,239425577026612	0,783451096099532	0	0,591851876087317	0	0	0	0,271415516010414	1,74768610796272	0	0	1,06159847510057	0,585375363723346
SIGLEC17P	0	0,255015800053288	0,812806915814669	0	1,19719193880685	0	1,67086844472627	0	0	0,629815607175759	4,10236801714711	0,718195163562729	0	3,51697733951865	0	0	0	1,25738573106157	0
CENPA	0	0	0	5,01841510181621	0,615878698040082	0,498747676233968	0,198818762438385	0	0	1,79925147038797	0	0,962261972696919	0	0	2,83357792179966	1,06159847510057	1,25738573106157	0	0,874823047965966
LOC283588	0	0,882746608810113	0,512601688758908	0,35248678518418	0,567891013926318	7,39062474023292	0,255539034171349	1,04164727031916	0,58164550405635	1,88143205094231	0,540480302495188	0	1,33450565449347	0	0	0,585375363723346	0	0,874823047965966	0
