# Supplementary material for: Network meta-analysis of transcriptome expression changes in different manifestations of dengue virus infection
Source: BMC Genomics. 2022 Feb 27;23:165. doi: 10.1186/s12864-022-08390-2 (PMC8882220; doi:10.1186/s12864-022-08390-2)
Supplement: Supplementary file 9 — Additional file 9: Supplementary Table T4. Adjacency matrices from mutual information networks. [file 12864_2022_8390_MOESM9_ESM.zip › MutualInformation_NORMAL_from_DSSvsNORMAL.csv]

	C6orf125	MRPL22	PTGS2	CHMP1B	FANCB	HIST1H4K	LOC286052	BARD1	IFI6	LOC285344	KCTD14	IFI27	MRPS18A	BIRC5	IFI27L1	CDCA2	CDCA8	C16orf59
C6orf125	0	0	0	0	0	7,16221433269295	0	0	0	7,82654456900548	1,17694185761637	1,04403913973205	0	0,58585156252422	0	0,0317090864193414	0,14428787173455	0
MRPL22	0	0	0	0,214564521198228	0	0	1,61435470435592	0,112563145505666	0	0	0,878595576730979	0	1,67060573864035	0,03689381974597	0,22830123401259	4,31095671346336	1,5577360353947	0,162801267751384
PTGS2	0	0	0	1,29400961379027	0,00080174413142657	0	1,30608214544779	0,457193022197492	0	0,776212799063862	0	2,23830846440319	0,0856325208841185	0	0,737483532886517	1,2469294673526	4,97556764501831	0
CHMP1B	0	0,214564521198228	1,29400961379027	0	0,0398276090097938	0	3,35896933106569	0	0,199620468450902	0	0,399395935059515	1,59644227759954	0,330386344845984	0	0,167023665590455	0,24854829697108	0	0
FANCB	0	0	0,00080174413142657	0,0398276090097938	0	0	1,92320476307557	0	0	0,0578060017727737	3,27017255359489	0	0	0	0	0	0	0
HIST1H4K	7,16221433269295	0	0	0	0	0	0	1,68271946478772	0	1,69504946892246	0,528494435009057	0,420898405110436	0,159953342561724	0,976025625248306	0,535368704920458	0,778066925340479	0,49777446963352	0
LOC286052	0	1,61435470435592	1,30608214544779	3,35896933106569	1,92320476307557	0	0	0,584056807991971	0,495380735670337	0	0,152117273880332	0	0	0	0,810822328394594	0	0,433376896790986	0
BARD1	0	0,112563145505666	0,457193022197492	0	0	1,68271946478772	0,584056807991971	0	0	0,172335778503608	0	0	4,06716346911816	0,13154246367979	0,0831042189922667	0,136470169120512	1,24342885982308	0
IFI6	0	0	0	0,199620468450902	0	0	0,495380735670337	0	0	0	0,115671517107459	3,67753368664383	0,512247091523528	0	0,632644272257715	0,0947289005417549	0,560144137378482	0
LOC285344	7,82654456900548	0	0,776212799063862	0	0,0578060017727737	1,69504946892246	0	0,172335778503608	0	0	5,75495024406639	0	0	0,103409600331364	0	0	0	0
KCTD14	1,17694185761637	0,878595576730979	0	0,399395935059515	3,27017255359489	0,528494435009057	0,152117273880332	0	0,115671517107459	5,75495024406639	0	0	0	0	0	0	0	0
IFI27	1,04403913973205	0	2,23830846440319	1,59644227759954	0	0,420898405110436	0	0	3,67753368664383	0	0	0	0	1,34860593387622	7,68682077232902	1,32923839979209	2,9724218403622	0,430221217920443
MRPS18A	0	1,67060573864035	0,0856325208841185	0,330386344845984	0	0,159953342561724	0	4,06716346911816	0,512247091523528	0	0	0	0	0,387588482624276	5,05595549125744	0,993860825342003	1,31577701799291	1,7929128404039
BIRC5	0,58585156252422	0,03689381974597	0	0	0	0,976025625248306	0	0,13154246367979	0	0,103409600331364	0	1,34860593387622	0,387588482624276	0	0,512031483832055	7,4179658179014	2,01961400478279	0,631754543011923
IFI27L1	0	0,22830123401259	0,737483532886517	0,167023665590455	0	0,535368704920458	0,810822328394594	0,0831042189922667	0,632644272257715	0	0	7,68682077232902	5,05595549125744	0,512031483832055	0	9,72698146373111	2,14198646384102	0,273720206375779
CDCA2	0,0317090864193414	4,31095671346336	1,2469294673526	0,24854829697108	0	0,778066925340479	0	0,136470169120512	0,0947289005417549	0	0	1,32923839979209	0,993860825342003	7,4179658179014	9,72698146373111	0	10	3,75646364633128
CDCA8	0,14428787173455	1,5577360353947	4,97556764501831	0	0	0,49777446963352	0,433376896790986	1,24342885982308	0,560144137378482	0	0	2,9724218403622	1,31577701799291	2,01961400478279	2,14198646384102	10	0	1,30404651433046
C16orf59	0	0,162801267751384	0	0	0	0	0	0	0	0	0	0,430221217920443	1,7929128404039	0,631754543011923	0,273720206375779	3,75646364633128	1,30404651433046	0
